# Supplementary material for: Mapping the Anti-Cancer Activity of α-Connexin Carboxyl-Terminal (aCT1) Peptide in Resistant HER2+ Breast Cancer
Source: Cancers (Basel). 2024 Jan 19;16(2):423. doi: 10.3390/cancers16020423 (PMC10814893; doi:10.3390/cancers16020423)
Supplement: Supplementary file 1 [file cancers-16-00423-s001.zip]

Archive with 5 entries (5 files):
- cancers-2809553-original-images.pdf
- SF1_aCT1 Proteomic Data.xlsx
- SF2_aCT1 Binding Partner STRING Pathway Analsyis.xlsx
- SF3_aCT1 v CTL nCounter DE Data.xlsx
- SF4_aCT_nCounter STRING Pathway Analysis.xlsx
