# Supplementary material for: Mapping the Anti-Cancer Activity of α-Connexin Carboxyl-Terminal (aCT1) Peptide in Resistant HER2+ Breast Cancer
Source: Cancers (Basel). 2024 Jan 19;16(2):423. doi: 10.3390/cancers16020423 (PMC10814893; doi:10.3390/cancers16020423)
Supplement: Supplementary file 1 [file cancers-16-00423-s001.zip › SF1_aCT1 Proteomic Data.xlsx]

## Sheet: Proteins
Checked	Protein FDR Confidence: Combined	Master	Accession	Description		Abundance Ratio: (Act1) / (Control)	Abundance Ratio Adj. P-Value: (Act1) / (Control)	Abundance Ratio Variability [%]: (Act1) / (Control)	Abundances (Grouped): Act1	Abundances (Grouped): Control	Abundances (Grouped) CV [%]: Act1	Abundances (Grouped) CV [%]: Control	Found in Sample: [S1] F1: Sample, Act1	Found in Sample: [S2] F2: Sample, Act1	Found in Sample: [S3] F3: Sample, Act1	Found in Sample: [S4] F4: Sample, Control	Found in Sample: [S5] F5: Sample, Control	Found in Sample: [S6] F6: Sample, Control	# Peptides	# Unique Peptides	# PSMs	Abundance Ratio (log2): (Act1) / (Control)	Abundance: F1: Sample, Act1	Abundance: F2: Sample, Act1	Abundance: F3: Sample, Act1	Abundance: F4: Sample, Control	Abundance: F5: Sample, Control	Abundance: F6: Sample, Control	# Protein Groups
FALSE	Medium	Master Protein	P0C7P4	Putative cytochrome b-c1 complex subunit Rieske-like protein 1 OS=Homo sapiens OX=9606 GN=UQCRFS1P1 PE=5 SV=1	UQCRFS1P1	100	5.50302e-17		63264.9		50.92		High	High	Peak Found	Not Found	Not Found	Not Found	1	1	2	6.64	88121.7	63264.9	27662.7				1
FALSE	Medium	Master Protein	P13284	Gamma-interferon-inducible lysosomal thiol reductase OS=Homo sapiens OX=9606 GN=IFI30 PE=1 SV=3	IFI30	100	5.50302e-17		105833		94.63		High	High	Peak Found	Not Found	Not Found	Not Found	1	1	3	6.64	237696		47121.4				1
FALSE	High	Master Protein	Q12923	Tyrosine-protein phosphatase non-receptor type 13 OS=Homo sapiens OX=9606 GN=PTPN13 PE=1 SV=2	PTPN13	100	5.50302e-17		71596.8				High	Not Found	Not Found	Not Found	Not Found	Not Found	1	1	1	6.64	71596.8						1
FALSE	High	Master Protein	Q8IZ69	tRNA (uracil-5-)-methyltransferase homolog A OS=Homo sapiens OX=9606 GN=TRMT2A PE=1 SV=2	TRMT2A	100	5.50302e-17		135113		54.52		High	High	Peak Found	Not Found	Not Found	Not Found	3	3	4	6.64	237843	135113	76492.2				1
FALSE	High	Master Protein	Q8IV48	3'-5' exoribonuclease 1 OS=Homo sapiens OX=9606 GN=ERI1 PE=1 SV=3	ERI1	100	5.50302e-17		2.62474e+06		53.97		High	High	High	Not Found	Not Found	Not Found	7	7	26	6.64	3.37946e+06	2.62474e+06	939398				1
FALSE	High	Master Protein	Q6DD87	Zinc finger protein 787 OS=Homo sapiens OX=9606 GN=ZNF787 PE=1 SV=4	ZNF787	100	5.50302e-17		505117		76.16		High	High	Peak Found	Not Found	Not Found	Not Found	4	4	6	6.64	564793	505117	46717				1
FALSE	Medium	Master Protein	F2Z2Z2	Probable ATP-dependent RNA helicase DHX35 OS=Homo sapiens OX=9606 GN=DHX35 PE=1 SV=2	DHX35	100	5.50302e-17		33448.3		84.41		High	Not Found	Peak Found	Not Found	Not Found	Not Found	1	1	1	6.64	66572.9		16805.5				1
FALSE	High	Master Protein	D6RG19	Ribosomal protein L37 OS=Homo sapiens OX=9606 GN=RPL37 PE=1 SV=1	RPL37	100	5.50302e-17		939128		50.03		High	High	High	Not Found	Not Found	Not Found	2	2	8	6.64	1.1711e+06	939128	368096				1
FALSE	Low	Master Protein	Q9P1Y5	Calmodulin-regulated spectrin-associated protein 3 OS=Homo sapiens OX=9606 GN=CAMSAP3 PE=1 SV=2	CAMSAP3	100	5.50302e-17		39296.6				High	Not Found	Not Found	Not Found	Not Found	Not Found	1	1	1	6.64	39296.6						1
FALSE	High	Master Protein	Q8NDT2	Putative RNA-binding protein 15B OS=Homo sapiens OX=9606 GN=RBM15B PE=1 SV=3	RBM15B	100	5.50302e-17		328476		106.61		High	High	Peak Found	Not Found	Not Found	Not Found	7	7	12	6.64	874394	328476	17650.5				1
FALSE	Medium	Master Protein	Q69YN4	Protein virilizer homolog OS=Homo sapiens OX=9606 GN=VIRMA PE=1 SV=2	VIRMA	100	5.50302e-17		69678.5				High	Not Found	Not Found	Not Found	Not Found	Not Found	1	1	1	6.64	69678.5						1
FALSE	High	Master Protein	P49761	Dual specificity protein kinase CLK3 OS=Homo sapiens OX=9606 GN=CLK3 PE=1 SV=3	CLK3	100	5.50302e-17		123059		92.71		High	High	Peak Found	Not Found	Not Found	Not Found	3	3	4	6.64	269795		56129.4				1
FALSE	Medium	Master Protein	Q9NR50	Translation initiation factor eIF-2B subunit gamma OS=Homo sapiens OX=9606 GN=EIF2B3 PE=1 SV=1	EIF2B3	100	5.50302e-17		12256.4				Not Found	High	Not Found	Not Found	Not Found	Not Found	1	1	1	6.64		12256.4					1
FALSE	High	Master Protein	O15116	U6 snRNA-associated Sm-like protein LSm1 OS=Homo sapiens OX=9606 GN=LSM1 PE=1 SV=1	LSM1	100	5.50302e-17		199869		66.74		High	High	Peak Found	Not Found	Not Found	Not Found	1	1	2	6.64	311446	199869	58489.8				1
FALSE	High	Master Protein	Q9BXK1	Krueppel-like factor 16 OS=Homo sapiens OX=9606 GN=KLF16 PE=1 SV=1	KLF16	100	5.50302e-17		179265		53.84		High	High	Peak Found	Not Found	Not Found	Not Found	1	1	3	6.64	347806	179265	123554				1
FALSE	High	Master Protein	O00231	26S proteasome non-ATPase regulatory subunit 11 OS=Homo sapiens OX=9606 GN=PSMD11 PE=1 SV=3	PSMD11	100	5.50302e-17		72846.6		29.37		High	Peak Found	Peak Found	Not Found	Not Found	Not Found	1	1	1	6.64	99532.9	72846.6	55264.3				1
FALSE	High	Master Protein	P29373	Cellular retinoic acid-binding protein 2 OS=Homo sapiens OX=9606 GN=CRABP2 PE=1 SV=2	CRABP2	100	5.50302e-17		91283.6		52.76		High	Not Found	Peak Found	Not Found	Not Found	Not Found	1	1	1	6.64	135089		61682.9				1
FALSE	Low	Master Protein	Q9BXW9	Fanconi anemia group D2 protein OS=Homo sapiens OX=9606 GN=FANCD2 PE=1 SV=2	FANCD2	100	5.50302e-17		16507.5				Not Found	Not Found	High	Not Found	Not Found	Not Found	1	1	1	6.64			16507.5				1
FALSE	Medium	Master Protein	P35998	26S proteasome regulatory subunit 7 OS=Homo sapiens OX=9606 GN=PSMC2 PE=1 SV=3	PSMC2	100	5.50302e-17	37.82	2.1294e+06	12780.7	59.72		High	High	Peak Found	Not Found	Not Found	Peak Found	1	1	2	6.64	2.67253e+06	2.1294e+06	599058			12780.7	1
FALSE	High	Master Protein	Q9HB58	Sp110 nuclear body protein OS=Homo sapiens OX=9606 GN=SP110 PE=1 SV=5	SP110	100	5.50302e-17		76497.6		32.91		High	Peak Found	High	Not Found	Not Found	Not Found	2	2	3	6.64	114354	76497.6	60663				1
FALSE	Medium	Master Protein	Q9NVF7	F-box only protein 28 OS=Homo sapiens OX=9606 GN=FBXO28 PE=1 SV=1	FBXO28	100	5.50302e-17		48642.2		37.68		High	Peak Found	Peak Found	Not Found	Not Found	Not Found	1	1	1	6.64	64616.4	48642.2	28960				1
FALSE	High	Master Protein	O75165	DnaJ homolog subfamily C member 13 OS=Homo sapiens OX=9606 GN=DNAJC13 PE=1 SV=5	DNAJC13	100	5.50302e-17		138139		102.14		High	Peak Found	Peak Found	Not Found	Not Found	Not Found	4	4	5	6.64	466102	45191.7	138139				1
FALSE	High	Master Protein	Q9H7H0	Methyltransferase-like protein 17, mitochondrial OS=Homo sapiens OX=9606 GN=METTL17 PE=1 SV=1	METTL17	100	5.50302e-17		105077		105.18		High	High	Peak Found	Not Found	Not Found	Not Found	2	2	3	6.64	317517	105077	17467.3				1
FALSE	High	Master Protein	H0YHX9	Nascent polypeptide-associated complex subunit alpha OS=Homo sapiens OX=9606 GN=NACA PE=1 SV=2	NACA	100	5.50302e-17		33343.7		29.07		High	Peak Found	High	Not Found	Not Found	Not Found	2	2	2	6.64		41074.6	27067.8				1
FALSE	High	Master Protein	Q56NI9	N-acetyltransferase ESCO2 OS=Homo sapiens OX=9606 GN=ESCO2 PE=1 SV=1	ESCO2	100	5.50302e-17		310954		44.54		High	High	Peak Found	Not Found	Not Found	Not Found	2	2	6	6.64	315331	310954	121008				1
FALSE	High	Master Protein	O75940	Survival of motor neuron-related-splicing factor 30 OS=Homo sapiens OX=9606 GN=SMNDC1 PE=1 SV=1	SMNDC1	100	5.50302e-17		165888		88.51		High	Peak Found	Not Found	Not Found	Not Found	Not Found	3	3	3	6.64	345820	79575.7					1
FALSE	High	Master Protein	Q12873	Chromodomain-helicase-DNA-binding protein 3 OS=Homo sapiens OX=9606 GN=CHD3 PE=1 SV=3	CHD3	100	5.50302e-17		151976		57.13		High	High	Peak Found	Not Found	Not Found	Not Found	12	2	29	6.64	301068	98422.6	151976				1
FALSE	High	Master Protein	Q9Y2T7	Y-box-binding protein 2 OS=Homo sapiens OX=9606 GN=YBX2 PE=1 SV=2	YBX2	100	5.50302e-17		402101		31.59		High	High	High	Not Found	Not Found	Not Found	12	6	89	6.64	591069	402101	321404				1
FALSE	Low	Master Protein	A6NFI3	Zinc finger protein 316 OS=Homo sapiens OX=9606 GN=ZNF316 PE=1 SV=1	ZNF316	100	5.50302e-17		30861.6		52.37		High	High	Peak Found	Not Found	Not Found	Not Found	1	1	2	6.64	45294.1	30861.6	13890.1				1
FALSE	High	Master Protein	P17026	Zinc finger protein 22 OS=Homo sapiens OX=9606 GN=ZNF22 PE=1 SV=3	ZNF22	100	5.50302e-17		471461		67.57		High	High	Peak Found	Not Found	Not Found	Not Found	3	3	5	6.64	585661	471461	91506.2				1
FALSE	Medium	Master Protein	P02749	Beta-2-glycoprotein 1 OS=Homo sapiens OX=9606 GN=APOH PE=1 SV=3	APOH	100	5.50302e-17		75225.7				High	Not Found	Not Found	Not Found	Not Found	Not Found	1	1	1	6.64	75225.7						1
FALSE	High	Master Protein	J3QQ67	60S ribosomal protein L18 (Fragment) OS=Homo sapiens OX=9606 GN=RPL18 PE=1 SV=1	RPL18	100	5.50302e-17	120.06	3.20566e+08	2.79799e+07	33.74	60.9	High	High	High	High	High	High	18	18	231	6.64	3.77674e+08	3.20566e+08	1.84424e+08	6.20852e+07	2.79799e+07	2.00161e+07	1
FALSE	High	Master Protein	P17020	Zinc finger protein 16 OS=Homo sapiens OX=9606 GN=ZNF16 PE=1 SV=3	ZNF16	100	5.50302e-17		130689		25		High	High	High	Not Found	Not Found	Not Found	2	2	5	6.64	130689	186903	118822				1
FALSE	Medium	Master Protein	A0A0A0MSI2	Polyhomeotic-like protein 2 OS=Homo sapiens OX=9606 GN=PHC2 PE=1 SV=1	PHC2	100	5.50302e-17		181863				High	Not Found	Not Found	Not Found	Not Found	Not Found	1	1	1	6.64	181863						1
FALSE	Medium	Master Protein	E9PRX9	Kin of IRRE-like protein 3 OS=Homo sapiens OX=9606 GN=KIRREL3 PE=1 SV=2	KIRREL3	100	5.50302e-17		301718		26.72		Peak Found	Peak Found	High	Not Found	Not Found	Not Found	1	1	1	6.64	301718	362068	207998				1
FALSE	Medium	Master Protein	Q1RN00	Putative uncharacterized protein LOC151760 OS=Homo sapiens OX=9606 PE=2 SV=1	LOC151760	100	5.50302e-17		105546		106.1		High	Peak Found	Peak Found	Not Found	Not Found	Not Found	1	1	1	6.64	498969	105546	69282.3				1
FALSE	High	Master Protein	A0A3B3IRQ9	Double-stranded RNA-specific adenosine deaminase (Fragment) OS=Homo sapiens OX=9606 GN=ADAR PE=1 SV=1	ADAR	100	5.50302e-17		179539				High	Not Found	Not Found	Not Found	Not Found	Not Found	41	1	149	6.64	179539						1
FALSE	High	Master Protein	Q9NZH8	Interleukin-36 gamma OS=Homo sapiens OX=9606 GN=IL36G PE=1 SV=1	IL36G	100	5.50302e-17		43239.5		126.51		High	Peak Found	Peak Found	Not Found	Not Found	Not Found	1	1	3	6.64	209868	43239.5	5109.2				1
FALSE	High	Master Protein	A0A024RAC6	Elongin-A OS=Homo sapiens OX=9606 GN=ELOA PE=1 SV=1	ELOA	100	5.50302e-17		117517		50.85		High	High	Peak Found	Not Found	Not Found	Not Found	1	1	2	6.64	117517	132203	40588				1
FALSE	Medium	Master Protein	Q9Y5E7	Protocadherin beta-2 OS=Homo sapiens OX=9606 GN=PCDHB2 PE=1 SV=1	PCDHB2	100	5.50302e-17		103132		49.83		High	High	Peak Found	Not Found	Not Found	Not Found	1	1	2	6.64	103132	105730	34461.3				1
FALSE	High	Master Protein	P46063	ATP-dependent DNA helicase Q1 OS=Homo sapiens OX=9606 GN=RECQL PE=1 SV=3	RECQL	100	5.50302e-17		40785		107.77		High	High	Peak Found	Not Found	Not Found	Not Found	3	2	4	6.64	211249	40785	30534.1				1
FALSE	Medium	Master Protein	Q9UPA5	Protein bassoon OS=Homo sapiens OX=9606 GN=BSN PE=1 SV=4	BSN	100	5.50302e-17		63208.8		55.76		High	Peak Found	High	Not Found	Not Found	Not Found	1	1	2	6.64	118995	38850.7	63208.8				1
FALSE	Low	Master Protein	Q6NUJ1	Proactivator polypeptide-like 1 OS=Homo sapiens OX=9606 GN=PSAPL1 PE=2 SV=2	PSAPL1	100	5.50302e-17	110.5	6514924	48984.8	28.07	110.82	Peak Found	Peak Found	Peak Found	Peak Found	High	High	1	1	3	6.64	6514924	7132161	4.01213e+06	241614	28066.1	48984.8	1
FALSE	Medium	Master Protein	Q9H832	Ubiquitin-conjugating enzyme E2 Z OS=Homo sapiens OX=9606 GN=UBE2Z PE=1 SV=2	UBE2Z	100	5.50302e-17		66268.7		12.03		High	Not Found	Peak Found	Not Found	Not Found	Not Found	1	1	1	6.64	72168.9		60851				1
FALSE	High	Master Protein	P19957	Elafin OS=Homo sapiens OX=9606 GN=PI3 PE=1 SV=3	PI3	100	5.50302e-17		812732				High	Not Found	Not Found	Not Found	Not Found	Not Found	2	2	3	6.64	812732						1
FALSE	High	Master Protein	O95625	Zinc finger and BTB domain-containing protein 11 OS=Homo sapiens OX=9606 GN=ZBTB11 PE=1 SV=2	ZBTB11	100	5.50302e-17		77518.6		11.38		High	High	Not Found	Not Found	Not Found	Not Found	2	2	2	6.64	84026.1	71515.1					1
FALSE	High	Master Protein	Q9NRM2	Zinc finger protein 277 OS=Homo sapiens OX=9606 GN=ZNF277 PE=1 SV=2	ZNF277	100	5.50302e-17		155474		71.91		High	High	Peak Found	Not Found	Not Found	Not Found	4	3	8	6.64	323424	155474	66115.2				1
FALSE	High	Master Protein	F8WAL3	Zinc finger protein 528 OS=Homo sapiens OX=9606 GN=ZNF528 PE=4 SV=1	ZNF528	100	5.50302e-17		269968		49.83		High	High	Peak Found	Not Found	Not Found	Not Found	3	1	7	6.64	269968	272209	89393.3				1
FALSE	Medium	Master Protein	F5H1M8	Protein-L-isoaspartate O-methyltransferase domain-containing protein 1 OS=Homo sapiens OX=9606 GN=PCMTD1 PE=1 SV=1	PCMTD1	100	5.50302e-17		124116				Not Found	Not Found	High	Not Found	Not Found	Not Found	1	1	1	6.64			124116				1
FALSE	High	Master Protein	Q02543	60S ribosomal protein L18a OS=Homo sapiens OX=9606 GN=RPL18A PE=1 SV=2	RPL18A	100	5.50302e-17	111.79	1.58577e+08	299116	48.66	97.69	High	High	High	High	High	High	24	24	209	6.64	1.75784e+08	1.58577e+08	5.79761e+07	1.12625e+06	169023	299116	1
FALSE	Medium	Master Protein	D6RAK1	Microtubule-associated serine/threonine-protein kinase 4 OS=Homo sapiens OX=9606 GN=MAST4 PE=1 SV=1	MAST4	100	5.50302e-17		563451		71.92		High	Peak Found	Peak Found	Not Found	Not Found	Not Found	1	1	4	6.64	974074	563451	160158				1
FALSE	Medium	Master Protein	Q8NE22	SET domain-containing protein 9 OS=Homo sapiens OX=9606 GN=SETD9 PE=2 SV=2	SETD9	100	5.50302e-17		731769		32.52		Peak Found	High	Peak Found	Not Found	Not Found	Not Found	1	1	1	6.64	1.03285e+06	731769	537566				1
FALSE	Medium	Master Protein	A0A0A6YYG7	Condensin-2 complex subunit H2 OS=Homo sapiens OX=9606 GN=NCAPH2 PE=1 SV=1	NCAPH2	100	5.50302e-17		73280.9				High	Not Found	Not Found	Not Found	Not Found	Not Found	1	1	1	6.64	73280.9						1
FALSE	High	Master Protein	Q9UN81	LINE-1 retrotransposable element ORF1 protein OS=Homo sapiens OX=9606 GN=L1RE1 PE=1 SV=1	L1RE1	100	5.50302e-17		1.69048e+06		44.13		High	High	High	Not Found	Not Found	Not Found	8	8	17	6.64	2.36858e+06	1.69048e+06	908395				1
FALSE	High	Master Protein	D3YTC1	39S ribosomal protein L35, mitochondrial OS=Homo sapiens OX=9606 GN=MRPL35 PE=1 SV=1	MRPL35	100	5.50302e-17		90961.6		61.32		High	Peak Found	Peak Found	Not Found	Not Found	Not Found	1	1	1	6.64	154918	90961.6	38759.9				1
FALSE	Low	Master Protein	Q9P253	Vacuolar protein sorting-associated protein 18 homolog OS=Homo sapiens OX=9606 GN=VPS18 PE=1 SV=2	VPS18	100	5.50302e-17		1.91203e+06		16.59		Peak Found	High	High	Not Found	Not Found	Not Found	1	1	5	6.64	1.6148e+06	2253790	1.91203e+06				1
FALSE	High	Master Protein	Q92900	Regulator of nonsense transcripts 1 OS=Homo sapiens OX=9606 GN=UPF1 PE=1 SV=2	UPF1	100	5.50302e-17	99.46	1.5468e+08	408718	41.91	40.34	High	High	High	Peak Found	Peak Found	Peak Found	73	73	527	6.64	1.99022e+08	1.5468e+08	7.93662e+07	664966	304851	408718	1
FALSE	High	Master Protein	Q96PM9	Zinc finger protein 385A OS=Homo sapiens OX=9606 GN=ZNF385A PE=1 SV=2	ZNF385A	100	5.50302e-17		126108		40.34		High	Peak Found	Peak Found	Not Found	Not Found	Not Found	1	1	1	6.64	146405	126108	60680				1
FALSE	Medium	Master Protein	O75446	Histone deacetylase complex subunit SAP30 OS=Homo sapiens OX=9606 GN=SAP30 PE=1 SV=1	SAP30	100	5.50302e-17		198556				High	Not Found	Not Found	Not Found	Not Found	Not Found	1	1	1	6.64	198556						1
FALSE	High	Master Protein	Q6PCB5	Lysine-specific demethylase RSBN1L OS=Homo sapiens OX=9606 GN=RSBN1L PE=1 SV=2	RSBN1L	100	5.50302e-17		267152		41.07		High	High	High	Not Found	Not Found	Not Found	2	2	4	6.64	339697	267152	138293				1
FALSE	High	Master Protein	A0A4W8ZXM2	Immunoglobulin heavy variable 3-72 OS=Homo sapiens OX=9606 GN=IGHV3-72 PE=4 SV=1	IGHV3-72	100	5.50302e-17		180092				High	Not Found	Not Found	Not Found	Not Found	Not Found	1	1	1	6.64	180092						1
FALSE	High	Master Protein	G3V5V3	Nuclear export mediator factor NEMF (Fragment) OS=Homo sapiens OX=9606 GN=NEMF PE=1 SV=8	NEMF	100	5.50302e-17		96565.5		5.29		High	High	Not Found	Not Found	Not Found	Not Found	1	1	2	6.64	100251	93016					1
FALSE	High	Master Protein	Q96JM3	Chromosome alignment-maintaining phosphoprotein 1 OS=Homo sapiens OX=9606 GN=CHAMP1 PE=1 SV=2	CHAMP1	100	5.50302e-17		63274.4		122.42		High	Not Found	Peak Found	Not Found	Not Found	Not Found	2	2	2	6.64	235791		16979.6				1
FALSE	Low	Master Protein	K7EPB7	Thioredoxin-like protein 1 OS=Homo sapiens OX=9606 GN=TXNL1 PE=1 SV=1	TXNL1	100	5.50302e-17		72589.8				High	Not Found	Not Found	Not Found	Not Found	Not Found	1	1	1	6.64	72589.8						1
FALSE	Medium	Master Protein	F5GWJ5	Roundabout homolog 3 OS=Homo sapiens OX=9606 GN=ROBO3 PE=1 SV=1	ROBO3	100	5.50302e-17		114814		132.51		High	Not Found	High	Not Found	Not Found	Not Found	1	1	2	6.64	636543		20709				1
FALSE	Low	Master Protein	O75487	Glypican-4 OS=Homo sapiens OX=9606 GN=GPC4 PE=1 SV=4	GPC4	100	5.50302e-17		55119.3				High	Not Found	Not Found	Not Found	Not Found	Not Found	1	1	1	6.64	55119.3						1
FALSE	Medium	Master Protein	Q9UBH0	Interleukin-36 receptor antagonist protein OS=Homo sapiens OX=9606 GN=IL36RN PE=1 SV=1	IL36RN	100	5.50302e-17		195896				High	Not Found	Not Found	Not Found	Not Found	Not Found	1	1	2	6.64	195896						1
FALSE	High	Master Protein	P61353	60S ribosomal protein L27 OS=Homo sapiens OX=9606 GN=RPL27 PE=1 SV=2	RPL27	100	5.50302e-17	112.14	4.09432e+08	3.12002e+06	35.15	66.33	High	High	High	High	High	High	16	16	228	6.64	5.42865e+08	4.09432e+08	2.59148e+08	8.42769e+06	3.12002e+06	2.77861e+06	1
FALSE	Medium	Master Protein	E5RI60	A disintegrin and metalloproteinase with thrombospondin motifs 1 OS=Homo sapiens OX=9606 GN=ADAMTS1 PE=1 SV=2	ADAMTS1	100	5.50302e-17		95886				High	Not Found	Not Found	Not Found	Not Found	Not Found	1	1	1	6.64	95886						1
FALSE	High	Master Protein	P19387	DNA-directed RNA polymerase II subunit RPB3 OS=Homo sapiens OX=9606 GN=POLR2C PE=1 SV=2	POLR2C	100	5.50302e-17		110092				High	High	Not Found	Not Found	Not Found	Not Found	2	2	3	6.64	110092						1
FALSE	High	Master Protein	G5E9G0	60S ribosomal protein L3 OS=Homo sapiens OX=9606 GN=RPL3 PE=1 SV=1	RPL3	100	5.50302e-17		529881		75.04		High	High	High	Not Found	Not Found	Not Found	35	1	602	6.64	884876	529881	118545				1
FALSE	High	Master Protein	F5H4Y5	CUGBP Elav-like family member 1 (Fragment) OS=Homo sapiens OX=9606 GN=CELF1 PE=1 SV=8	CELF1	100	5.50302e-17		92501.3		103.28		High	Peak Found	Peak Found	Not Found	Not Found	Not Found	2	2	3	6.64	323659	92501.3	31499.6				1
FALSE	Medium	Master Protein	Q9NPI1	Bromodomain-containing protein 7 OS=Homo sapiens OX=9606 GN=BRD7 PE=1 SV=1	BRD7	100	5.50302e-17		34227.6		10.65		Peak Found	High	Not Found	Not Found	Not Found	Not Found	1	1	1	6.64	36909.7	31740.4					1
FALSE	High	Master Protein	F8VXY6	U11/U12 small nuclear ribonucleoprotein 31 kDa protein OS=Homo sapiens OX=9606 GN=ZCRB1 PE=1 SV=2	ZCRB1	100	5.50302e-17		419370		54.61		High	High	Peak Found	Not Found	Not Found	Not Found	2	2	5	6.64	441885	419370	121408				1
FALSE	High	Master Protein	V9GYI2	Uncharacterized protein C1orf109 (Fragment) OS=Homo sapiens OX=9606 GN=C1orf109 PE=1 SV=1	C1orf109	100	5.50302e-17		47300		80.33		High	Peak Found	Peak Found	Not Found	Not Found	Not Found	1	1	1	6.64	120759	47300	22605.8				1
FALSE	Low	Master Protein	O75094	Slit homolog 3 protein OS=Homo sapiens OX=9606 GN=SLIT3 PE=2 SV=3	SLIT3	100	5.50302e-17		52853		21.82		Peak Found	High	Peak Found	Not Found	Not Found	Not Found	1	1	1	6.64	74418.9	51130.9	52853				1
FALSE	Medium	Master Protein	H0Y720	Trinucleotide repeat-containing gene 6B protein (Fragment) OS=Homo sapiens OX=9606 GN=TNRC6B PE=1 SV=1	TNRC6B	100	5.50302e-17		27351.9		51.92		High	Peak Found	Peak Found	Not Found	Not Found	Not Found	1	1	1	6.64	56294.3	22314.5	27351.9				1
FALSE	High	Master Protein	E9PIW9	Sterile alpha motif domain-containing protein 1 OS=Homo sapiens OX=9606 GN=SAMD1 PE=1 SV=1	SAMD1	100	5.50302e-17		41515		46.31		High	Peak Found	Peak Found	Not Found	Not Found	Not Found	1	1	1	6.64	79523.1	41515	34921.4				1
FALSE	Medium	Master Protein	D6RDB2	GTP-binding protein SAR1b OS=Homo sapiens OX=9606 GN=SAR1B PE=1 SV=1	SAR1B	100	5.50302e-17		74906.5		44.71		High	Not Found	Peak Found	Not Found	Not Found	Not Found	1	1	1	6.64	103919		53993.6				1
FALSE	High	Master Protein	P17010	Zinc finger X-chromosomal protein OS=Homo sapiens OX=9606 GN=ZFX PE=2 SV=2	ZFX	100	5.50302e-17		176194		27.17		Peak Found	High	High	Not Found	Not Found	Not Found	2	2	4	6.64	214997	176194	122376				1
FALSE	Medium	Master Protein	Q5H8C1	FRAS1-related extracellular matrix protein 1 OS=Homo sapiens OX=9606 GN=FREM1 PE=1 SV=3	FREM1	100	5.50302e-17		86519.1		54.41		High	Peak Found	Peak Found	Not Found	Not Found	Not Found	1	1	1	6.64	129397	86519.1	37528.2				1
FALSE	High	Master Protein	M0R0P8	Unconventional myosin-IXb OS=Homo sapiens OX=9606 GN=MYO9B PE=1 SV=1	MYO9B	100	5.50302e-17		29237.4		26.28		High	High	Peak Found	Not Found	Not Found	Not Found	2	2	3	6.64		35284.7	24226.5				1
FALSE	High	Master Protein	Q9UER7	Death domain-associated protein 6 OS=Homo sapiens OX=9606 GN=DAXX PE=1 SV=2	DAXX	100	5.50302e-17		1.81914e+06		51.81		High	High	High	Not Found	Not Found	Not Found	15	15	33	6.64	1.81914e+06	1.87663e+06	572272				1
FALSE	High	Master Protein	Q9P1U0	DNA-directed RNA polymerase I subunit RPA12 OS=Homo sapiens OX=9606 GN=POLR1H PE=1 SV=1	POLR1H	100	5.50302e-17		629567		70.8		High	High	High	Not Found	Not Found	Not Found	2	2	4	6.64	919812	629567	134132				1
FALSE	High	Master Protein	Q8WY91	Peroxynitrite isomerase THAP4 OS=Homo sapiens OX=9606 GN=THAP4 PE=1 SV=2	THAP4	100	5.50302e-17		130933		59.23		High	High	Peak Found	Not Found	Not Found	Not Found	2	2	3	6.64	289069	130933	97769.2				1
FALSE	High	Master Protein	O43309	Zinc finger and SCAN domain-containing protein 12 OS=Homo sapiens OX=9606 GN=ZSCAN12 PE=1 SV=2	ZSCAN12	100	5.50302e-17		58191.2		28.36		High	High	Peak Found	Not Found	Not Found	Not Found	2	1	4	6.64	58191.2	58941	33849.5				1
FALSE	High	Master Protein	Q8WUB8	PHD finger protein 10 OS=Homo sapiens OX=9606 GN=PHF10 PE=1 SV=3	PHF10	100	5.50302e-17		101249		81.87		Not Found	High	Peak Found	Not Found	Not Found	Not Found	1	1	1	6.64		196048	52290.6				1
FALSE	High	Master Protein	Q8WXA9	Splicing regulatory glutamine/lysine-rich protein 1 OS=Homo sapiens OX=9606 GN=SREK1 PE=1 SV=1	SREK1	100	5.50302e-17		59167.5		115.59		High	High	Peak Found	Not Found	Not Found	Not Found	2	2	6	6.64	277689	59167.5	21832.5				1
FALSE	High	Master Protein	H0Y8J2	Centromere protein C (Fragment) OS=Homo sapiens OX=9606 GN=CENPC PE=1 SV=1	CENPC	100	5.50302e-17		49100.6		80.66		High	Not Found	Peak Found	Not Found	Not Found	Not Found	3	3	3	6.64	93870.1		25683.1				1
FALSE	High	Master Protein	A0A6Q8PFE4	Actin, cytoplasmic 1 OS=Homo sapiens OX=9606 GN=ACTB PE=1 SV=1	ACTB	100	5.50302e-17		328785		83.78		High	Peak Found	Peak Found	Not Found	Not Found	Not Found	30	1	824	6.64	328785	503791	28391.1				1
FALSE	Low	Master Protein	A0A494C071	PWWP domain-containing 4 OS=Homo sapiens OX=9606 GN=PWWP4 PE=3 SV=1	PWWP4	100	5.50302e-17		122785		66.71		Not Found	High	Peak Found	Not Found	Not Found	Not Found	1	1	1	6.64		204947	73561.6				1
FALSE	High	Master Protein	A0A494BZZ2	Tropomyosin alpha-1 chain OS=Homo sapiens OX=9606 GN=TPM1 PE=1 SV=1	TPM1	100	5.50302e-17		62401.1				High	Not Found	Not Found	Not Found	Not Found	Not Found	4	1	14	6.64	62401.1						1
FALSE	High	Master Protein	Q9UBX3	Mitochondrial dicarboxylate carrier OS=Homo sapiens OX=9606 GN=SLC25A10 PE=1 SV=2	SLC25A10	100	5.50302e-17		109955		52.02		High	Peak Found	Peak Found	Not Found	Not Found	Not Found	6	1	24	6.64	149930	109955	45126.9				1
FALSE	High	Master Protein	O14974	Protein phosphatase 1 regulatory subunit 12A OS=Homo sapiens OX=9606 GN=PPP1R12A PE=1 SV=1	PPP1R12A	100	5.50302e-17		66094.4				Not Found	High	Not Found	Not Found	Not Found	Not Found	1	1	1	6.64		66094.4					1
FALSE	High	Master Protein	Q96JK2	DDB1- and CUL4-associated factor 5 OS=Homo sapiens OX=9606 GN=DCAF5 PE=1 SV=2	DCAF5	100	5.50302e-17		160013		100.87		High	High	High	Not Found	Not Found	Not Found	7	7	10	6.64	160013	114153	707277				1
FALSE	High	Master Protein	Q15477	Helicase SKI2W OS=Homo sapiens OX=9606 GN=SKIV2L PE=1 SV=3	SKIV2L	100	5.50302e-17		66703.3				High	High	Not Found	Not Found	Not Found	Not Found	2	2	2	6.64		66703.3					1
FALSE	High	Master Protein	H0YJH0	Protein salvador homolog 1 (Fragment) OS=Homo sapiens OX=9606 GN=SAV1 PE=1 SV=1	SAV1	100	5.50302e-17		149891		89.05		Peak Found	High	Peak Found	Not Found	Not Found	Not Found	2	2	2	6.64	379377	149891	45770.4				1
FALSE	High	Master Protein	Q5T7F0	Neuropilin OS=Homo sapiens OX=9606 GN=NRP1 PE=1 SV=1	NRP1	100	5.50302e-17		68162.6		40.18		High	High	High	Not Found	Not Found	Not Found	1	1	3	6.64	116539	55577	68162.6				1
FALSE	Low	Master Protein	F5H2T0	IkappaB kinase complex-associated protein OS=Homo sapiens OX=9606 GN=ELP1 PE=1 SV=1	ELP1	100	5.50302e-17		47633.8		4.75		Not Found	High	Peak Found	Not Found	Not Found	Not Found	1	1	1	6.64		46060.3	49261.1				1
FALSE	Low	Master Protein	A6NMN3	Protein FAM170B OS=Homo sapiens OX=9606 GN=FAM170B PE=1 SV=1	FAM170B	100	5.50302e-17		22681.6		25.71		Peak Found	High	Not Found	Not Found	Not Found	Not Found	1	1	1	6.64	27260.1	18872					1
FALSE	Medium	Master Protein	P17900	Ganglioside GM2 activator OS=Homo sapiens OX=9606 GN=GM2A PE=1 SV=4	GM2A	100	5.50302e-17		112352				High	Not Found	Not Found	Not Found	Not Found	Not Found	1	1	1	6.64	112352						1
FALSE	High	Master Protein	O15164	Transcription intermediary factor 1-alpha OS=Homo sapiens OX=9606 GN=TRIM24 PE=1 SV=3	TRIM24	100	5.50302e-17		107415				High	Not Found	Not Found	Not Found	Not Found	Not Found	1	1	1	6.64	107415						1
FALSE	High	Master Protein	Q58FF6	Putative heat shock protein HSP 90-beta 4 OS=Homo sapiens OX=9606 GN=HSP90AB4P PE=5 SV=1	HSP90AB4P	100	5.50302e-17		157260				High	Not Found	Not Found	Not Found	Not Found	Not Found	3	1	12	6.64	157260						1
FALSE	High	Master Protein	Q9ULJ3	Zinc finger and BTB domain-containing protein 21 OS=Homo sapiens OX=9606 GN=ZBTB21 PE=1 SV=2	ZBTB21	100	5.50302e-17		80979.3		48.94		High	High	Peak Found	Not Found	Not Found	Not Found	1	1	2	6.64	113932	80979.3	38119				1
FALSE	High	Master Protein	Q12894	Interferon-related developmental regulator 2 OS=Homo sapiens OX=9606 GN=IFRD2 PE=1 SV=3	IFRD2	100	5.50302e-17		444253		24.19		High	High	Peak Found	Not Found	Not Found	Not Found	1	1	6	6.64	444253	571056	351527				1
FALSE	Medium	Master Protein	G3V311	Pleckstrin homology domain-containing family G member 3 OS=Homo sapiens OX=9606 GN=PLEKHG3 PE=1 SV=1	PLEKHG3	100	5.50302e-17		55246.8		10.29		Peak Found	High	Not Found	Not Found	Not Found	Not Found	1	1	1	6.64	51364.2	59422.8					1
FALSE	High	Master Protein	H3BTP7	60S ribosomal protein L4 (Fragment) OS=Homo sapiens OX=9606 GN=RPL4 PE=1 SV=1	RPL4	100	5.50302e-17		73039.8		39.92		High	High	Peak Found	Not Found	Not Found	Not Found	19	1	292	6.64	92647.2	73039.8	38861.9				1
FALSE	High	Master Protein	Q96EK4	THAP domain-containing protein 11 OS=Homo sapiens OX=9606 GN=THAP11 PE=1 SV=2	THAP11	100	5.50302e-17		845968		60.08		High	High	High	Not Found	Not Found	Not Found	7	7	16	6.64	1.34234e+06	845968	332640				1
FALSE	Medium	Master Protein	Q969H6	Ribonuclease P/MRP protein subunit POP5 OS=Homo sapiens OX=9606 GN=POP5 PE=1 SV=1	POP5	100	5.50302e-17		35384.2		68.23		High	Peak Found	Peak Found	Not Found	Not Found	Not Found	1	1	1	6.64	84859.9	35384.2	23252.6				1
FALSE	High	Master Protein	Q13610	Periodic tryptophan protein 1 homolog OS=Homo sapiens OX=9606 GN=PWP1 PE=1 SV=1	PWP1	100	5.50302e-17	87.67	2.95448e+07	156856	62.43	77.67	High	High	High	High	Peak Found	Peak Found	21	21	107	6.64	5.23832e+07	2.95448e+07	1.30302e+07	484740	126121	156856	1
FALSE	High	Master Protein	C9JEU5	Fibrinogen gamma chain OS=Homo sapiens OX=9606 GN=FGG PE=1 SV=1	FGG	100	5.50302e-17		544447				High	Not Found	Not Found	Not Found	Not Found	Not Found	3	3	5	6.64	544447						1
FALSE	High	Master Protein	Q9UHK0	Nuclear fragile X mental retardation-interacting protein 1 OS=Homo sapiens OX=9606 GN=NUFIP1 PE=1 SV=2	NUFIP1	100	5.50302e-17		188247		88.64		High	High	High	Not Found	Not Found	Not Found	6	6	10	6.64	633052	120731	188247				1
FALSE	Medium	Master Protein	Q92833	Protein Jumonji OS=Homo sapiens OX=9606 GN=JARID2 PE=1 SV=2	JARID2	100	5.50302e-17		61509.9		63.35		High	Peak Found	Peak Found	Not Found	Not Found	Not Found	1	1	1	6.64	131245	61509.9	37618.9				1
FALSE	High	Master Protein	A0A087X295	WD repeat-containing protein 6 OS=Homo sapiens OX=9606 GN=WDR6 PE=1 SV=1	WDR6	100	5.50302e-17		275849		71.67		Peak Found	High	High	Not Found	Not Found	Not Found	3	3	5	6.64	275849	347658	43047.7				1
FALSE	Medium	Master Protein	Q5T1V6	Probable ATP-dependent RNA helicase DDX59 OS=Homo sapiens OX=9606 GN=DDX59 PE=1 SV=1	DDX59	100	5.50302e-17		134214		51.92		Peak Found	High	Peak Found	Not Found	Not Found	Not Found	1	1	1	6.64	134214	157948	46627.4				1
FALSE	High	Master Protein	O95639	Cleavage and polyadenylation specificity factor subunit 4 OS=Homo sapiens OX=9606 GN=CPSF4 PE=1 SV=1	CPSF4	100	5.50302e-17		434733		66.37		High	High	Peak Found	Not Found	Not Found	Not Found	4	4	7	6.64	464621	434733	76612.3				1
FALSE	High	Master Protein	O14880	Microsomal glutathione S-transferase 3 OS=Homo sapiens OX=9606 GN=MGST3 PE=1 SV=1	MGST3	100	5.50302e-17		80372.8		135.06		High	Not Found	Peak Found	Not Found	Not Found	Not Found	3	3	3	6.64	529897		12190.6				1
FALSE	High	Master Protein	A0A7I2V3S6	Peptidylprolyl isomerase OS=Homo sapiens OX=9606 GN=FKBP1A PE=1 SV=1	FKBP1A	100	5.50302e-17		110249				High	Not Found	Not Found	Not Found	Not Found	Not Found	1	1	1	6.64	110249						1
FALSE	Medium	Master Protein	Q92734	Protein TFG OS=Homo sapiens OX=9606 GN=TFG PE=1 SV=2	TFG	100	5.50302e-17		79818		31.94		Not Found	Peak Found	High	Not Found	Not Found	Not Found	1	1	1	6.64		63429.1	100442				1
FALSE	High	Master Protein	Q9NRC8	NAD-dependent protein deacetylase sirtuin-7 OS=Homo sapiens OX=9606 GN=SIRT7 PE=1 SV=1	SIRT7	100	5.50302e-17		726679		45.38		High	High	Peak Found	Not Found	Not Found	Not Found	3	3	5	6.64	844137	726679	304690				1
FALSE	Medium	Master Protein	B4DLR8	NAD(P)H dehydrogenase [quinone] 1 OS=Homo sapiens OX=9606 GN=NQO1 PE=1 SV=1	NQO1	100	5.50302e-17		29656.4		67.96		High	Peak Found	Peak Found	Not Found	Not Found	Not Found	1	1	1	6.64	59646.1	29656.4	13693.5				1
FALSE	Medium	Master Protein	Q9Y6H3	Mitochondrial inner membrane protease ATP23 homolog OS=Homo sapiens OX=9606 GN=ATP23 PE=1 SV=3	ATP23	100	5.50302e-17		72256.2		28.03		High	High	Not Found	Not Found	Not Found	Not Found	1	1	2	6.64	59106.8	88330.9					1
FALSE	High	Master Protein	C9JPC9	Ubiquitin carboxyl-terminal hydrolase 42 (Fragment) OS=Homo sapiens OX=9606 GN=USP42 PE=1 SV=9	USP42	100	5.50302e-17		59360.1		21.88		High	Peak Found	Not Found	Not Found	Not Found	Not Found	2	2	2	6.64	69380.5	50787					1
FALSE	High	Master Protein	Q9BUL9	Ribonuclease P protein subunit p25 OS=Homo sapiens OX=9606 GN=RPP25 PE=1 SV=1	RPP25	100	5.50302e-17		445015		50.85		High	High	High	Not Found	Not Found	Not Found	2	2	5	6.64	564838	445015	173379				1
FALSE	Medium	Master Protein	P30085	UMP-CMP kinase OS=Homo sapiens OX=9606 GN=CMPK1 PE=1 SV=3	CMPK1	100	5.50302e-17		26926		103.85		High	Not Found	Peak Found	Not Found	Not Found	Not Found	1	1	1	6.64	68796.9		10538.4				1
FALSE	Low	Master Protein	P54764	Ephrin type-A receptor 4 OS=Homo sapiens OX=9606 GN=EPHA4 PE=1 SV=1	EPHA4	100	5.50302e-17		46558.2		56.99		Peak Found	High	Peak Found	Not Found	Not Found	Not Found	1	1	1	6.64	46558.2	107868	40969.2				1
FALSE	High	Master Protein	Q9UJA5	tRNA (adenine(58)-N(1))-methyltransferase non-catalytic subunit TRM6 OS=Homo sapiens OX=9606 GN=TRMT6 PE=1 SV=1	TRMT6	100	5.50302e-17		56346.2		60.29		High	High	Peak Found	Not Found	Not Found	Not Found	2	2	2	6.64	70909.3	56346.2	15549.5				1
FALSE	High	Master Protein	P27482	Calmodulin-like protein 3 OS=Homo sapiens OX=9606 GN=CALML3 PE=1 SV=2	CALML3	100	5.50302e-17		223505				High	Not Found	Not Found	Not Found	Not Found	Not Found	3	1	11	6.64	223505						1
FALSE	High	Master Protein	H3BNV7	Cytosolic iron-sulfur assembly component 2B (Fragment) OS=Homo sapiens OX=9606 GN=CIAO2B PE=1 SV=1	CIAO2B	100	5.50302e-17		66132.4				High	High	High	Not Found	Not Found	Not Found	1	1	3	6.64	66132.4						1
FALSE	Low	Master Protein	Q9NQR1	N-lysine methyltransferase KMT5A OS=Homo sapiens OX=9606 GN=KMT5A PE=1 SV=3	KMT5A	100	5.50302e-17		136052		79.15		Peak Found	High	Peak Found	Not Found	Not Found	Not Found	1	1	1	6.64	389214	136052	88040.1				1
FALSE	High	Master Protein	Q13901	Nuclear nucleic acid-binding protein C1D OS=Homo sapiens OX=9606 GN=C1D PE=1 SV=1	C1D	100	5.50302e-17		593980		50.09		Peak Found	High	High	Not Found	Not Found	Not Found	2	2	3	6.64	849203	593980	276217				1
FALSE	Low	Master Protein	Q92547	DNA topoisomerase 2-binding protein 1 OS=Homo sapiens OX=9606 GN=TOPBP1 PE=1 SV=3	TOPBP1	100	5.50302e-17		45461.3				High	Not Found	Not Found	Not Found	Not Found	Not Found	1	1	1	6.64	45461.3						1
FALSE	Low	Master Protein	Q9H422	Homeodomain-interacting protein kinase 3 OS=Homo sapiens OX=9606 GN=HIPK3 PE=1 SV=1	HIPK3	100	5.50302e-17		85284.5		28.2		High	Peak Found	Peak Found	Not Found	Not Found	Not Found	1	1	1	6.64	85284.5	88093.7	50341.9				1
FALSE	Medium	Master Protein	Q9Y6X0	SET-binding protein OS=Homo sapiens OX=9606 GN=SETBP1 PE=1 SV=3	SETBP1	100	5.50302e-17		45913.3		64.45		High	Peak Found	Peak Found	Not Found	Not Found	Not Found	1	1	1	6.64	125281	45913.3	44296.1				1
FALSE	High	Master Protein	Q5TC82	Roquin-1 OS=Homo sapiens OX=9606 GN=RC3H1 PE=1 SV=1	RC3H1	100	5.50302e-17		76684.2		41.64		High	High	Peak Found	Not Found	Not Found	Not Found	2	2	3	6.64	128762	76684.2	58184.7				1
FALSE	High	Master Protein	E9PKU7	Neutral alpha-glucosidase AB OS=Homo sapiens OX=9606 GN=GANAB PE=1 SV=1	GANAB	100	5.50302e-17		119620		46.44		Peak Found	High	Peak Found	Not Found	Not Found	Not Found	1	1	1	6.64	119620	144844	50625.1				1
FALSE	Low	Master Protein	O95398	Rap guanine nucleotide exchange factor 3 OS=Homo sapiens OX=9606 GN=RAPGEF3 PE=1 SV=6	RAPGEF3	100	5.50302e-17		81186.2		55.08		Not Found	High	Peak Found	Not Found	Not Found	Not Found	1	1	1	6.64		122472	53817.8				1
FALSE	High	Master Protein	B4E0K5	Mitogen-activated protein kinase OS=Homo sapiens OX=9606 GN=MAPK14 PE=1 SV=1	MAPK14	100	5.50302e-17		332646		42.3		High	High	High	Not Found	Not Found	Not Found	2	2	7	6.64	332646	335234	137294				1
FALSE	High	Master Protein	A0A087WT44	Heme oxygenase (biliverdin-producing) OS=Homo sapiens OX=9606 GN=HMOX2 PE=1 SV=1	HMOX2	100	5.50302e-17		50242.8				High	High	High	Not Found	Not Found	Not Found	1	1	4	6.64		50242.8					1
FALSE	High	Master Protein	P18077	60S ribosomal protein L35a OS=Homo sapiens OX=9606 GN=RPL35A PE=1 SV=2	RPL35A	100	5.50302e-17	101.3	2.33351e+08	1.49852e+06	41.43	64.38	High	High	High	High	Peak Found	High	14	14	358	6.64	3.42988e+08	2.33351e+08	1.44294e+08	4.10029e+06	1.49852e+06	1.45731e+06	1
FALSE	High	Master Protein	Q9BZI7	Regulator of nonsense transcripts 3B OS=Homo sapiens OX=9606 GN=UPF3B PE=1 SV=1	UPF3B	100	5.50302e-17		58693.2		79.12		High	Peak Found	Peak Found	Not Found	Not Found	Not Found	2	2	2	6.64	186039	58693.2	47314.2				1
FALSE	High	Master Protein	P01871	Immunoglobulin heavy constant mu OS=Homo sapiens OX=9606 GN=IGHM PE=1 SV=4	IGHM	100	5.50302e-17		538473				High	Not Found	Not Found	Not Found	Not Found	Not Found	3	3	3	6.64	538473						1
FALSE	Medium	Master Protein	P55317	Hepatocyte nuclear factor 3-alpha OS=Homo sapiens OX=9606 GN=FOXA1 PE=1 SV=2	FOXA1	100	5.50302e-17		83844		60.23		High	Peak Found	Not Found	Not Found	Not Found	High	1	1	2	6.64	132134	53202.1					1
FALSE	High	Master Protein	P36578	60S ribosomal protein L4 OS=Homo sapiens OX=9606 GN=RPL4 PE=1 SV=5	RPL4	100	5.50302e-17	113.49	8.36947e+08	6.76348e+06	42.15	81.03	High	High	High	High	High	High	44	26	753	6.64	1.11693e+09	8.36947e+08	4.4573e+08	2.31455e+07	5.97727e+06	6.76348e+06	1
FALSE	High	Master Protein	P05386	60S acidic ribosomal protein P1 OS=Homo sapiens OX=9606 GN=RPLP1 PE=1 SV=1	RPLP1	100	5.50302e-17	90.32	7.60248e+07	423737	61.8	64.33	High	High	High	High	Peak Found	Peak Found	7	6	62	6.64	1.27559e+08	7.60248e+07	3.09895e+07	756692	176771	423737	1
FALSE	High	Master Protein	Q02878	60S ribosomal protein L6 OS=Homo sapiens OX=9606 GN=RPL6 PE=1 SV=3	RPL6	100	5.50302e-17	101.08	5.2279e+08	2.80059e+06	36.95	90.04	High	High	High	High	High	High	30	30	329	6.64	6.2119e+08	5.2279e+08	2.80355e+08	1.09678e+07	2.37134e+06	2.80059e+06	1
FALSE	High	Master Protein	Q9BW61	DET1- and DDB1-associated protein 1 OS=Homo sapiens OX=9606 GN=DDA1 PE=1 SV=1	DDA1	100	5.50302e-17		206209				Not Found	Not Found	High	Not Found	Not Found	Not Found	1	1	1	6.64			206209				1
FALSE	High	Master Protein	A0A0A0MRX1	ELAV-like protein OS=Homo sapiens OX=9606 GN=ELAVL2 PE=1 SV=1	ELAVL2	100	5.50302e-17		95508.1				Not Found	High	High	Not Found	Not Found	Not Found	2	1	10	6.64			95508.1				1
FALSE	High	Master Protein	E9PFF5	Fragile X mental retardation syndrome-related protein 1 OS=Homo sapiens OX=9606 GN=FXR1 PE=1 SV=1	FXR1	100	5.50302e-17		122647		72.13		High	Not Found	Peak Found	Not Found	Not Found	Not Found	38	1	279	6.64	215305		69864.6				1
FALSE	Medium	Master Protein	Q13564	NEDD8-activating enzyme E1 regulatory subunit OS=Homo sapiens OX=9606 GN=NAE1 PE=1 SV=1	NAE1	100	5.50302e-17		316315		101.47		High	Peak Found	Peak Found	Not Found	Not Found	Not Found	1	1	1	6.64	981929	316315	82034.5				1
FALSE	Medium	Master Protein	Q9H295	Dendritic cell-specific transmembrane protein OS=Homo sapiens OX=9606 GN=DCSTAMP PE=1 SV=1	DCSTAMP	100	5.50302e-17		143257		36.58		Peak Found	Peak Found	High	Not Found	Not Found	Not Found	1	1	1	6.64	181887	143257	83100.6				1
FALSE	High	Master Protein	F8VZS0	60S acidic ribosomal protein P0 (Fragment) OS=Homo sapiens OX=9606 GN=RPLP0 PE=1 SV=1	RPLP0	100	5.50302e-17		177415		62.9		Peak Found	High	Peak Found	Not Found	Not Found	Not Found	17	1	211	6.64	245903	177415	50229.5				1
FALSE	High	Master Protein	I3L2C6	Mitochondrial Rho GTPase 2 (Fragment) OS=Homo sapiens OX=9606 GN=RHOT2 PE=1 SV=1	RHOT2	100	5.50302e-17		59720.7				Not Found	Not Found	High	Not Found	Not Found	Not Found	1	1	1	6.64			59720.7				1
FALSE	High	Master Protein	A0A0A0MRH0	Notchless protein homolog 1 OS=Homo sapiens OX=9606 GN=NLE1 PE=1 SV=1	NLE1	100	5.50302e-17		51447.6		118.82		High	Not Found	Peak Found	Not Found	Not Found	Not Found	1	1	1	6.64	174573		15161.9				1
FALSE	High	Master Protein	Q03936	Zinc finger protein 92 OS=Homo sapiens OX=9606 GN=ZNF92 PE=1 SV=2	ZNF92	100	5.50302e-17		167100		45.31		High	Not Found	Not Found	Not Found	Not Found	Not Found	4	1	9	6.64	223388	167100	81743.4				1
FALSE	High	Master Protein	P06312	Immunoglobulin kappa variable 4-1 OS=Homo sapiens OX=9606 GN=IGKV4-1 PE=1 SV=1	IGKV4-1	100	5.50302e-17		172953				High	Not Found	Not Found	Not Found	Not Found	Not Found	1	1	1	6.64	172953						1
FALSE	Medium	Master Protein	P49755	Transmembrane emp24 domain-containing protein 10 OS=Homo sapiens OX=9606 GN=TMED10 PE=1 SV=2	TMED10	100	5.50302e-17		91774.3		70.64		High	Peak Found	Peak Found	Not Found	Not Found	Not Found	1	1	1	6.64	114199	91774.3	14987.2				1
FALSE	High	Master Protein	Q9UL18	Protein argonaute-1 OS=Homo sapiens OX=9606 GN=AGO1 PE=1 SV=3	AGO1	100	5.50302e-17		169377		31.94		High	High	High	Not Found	Not Found	Not Found	6	2	18	6.64	221726	169377	114149				1
FALSE	Medium	Master Protein	A0A087WW43	Inter-alpha-trypsin inhibitor heavy chain H3 OS=Homo sapiens OX=9606 GN=ITIH3 PE=1 SV=1	ITIH3	100	5.50302e-17		48216.9		5.55		Not Found	Peak Found	High	Not Found	Not Found	Not Found	1	1	1	6.64		46362	50146				1
FALSE	High	Master Protein	A0A087X0K9	Tight junction protein 1 (Zona occludens 1), isoform CRA_a OS=Homo sapiens OX=9606 GN=TJP1 PE=1 SV=2	TJP1	100	5.50302e-17	129.25	2.72027e+08	2.02295e+06	29.92	31.46	High	High	High	Not Found	Peak Found	Peak Found	105	7	862	6.64	4.04337e+08	2.31192e+08	2.72027e+08	2.02295e+06	2.10931e+06	1.11588e+06	1
FALSE	High	Master Protein	P32322	Pyrroline-5-carboxylate reductase 1, mitochondrial OS=Homo sapiens OX=9606 GN=PYCR1 PE=1 SV=2	PYCR1	100	5.50302e-17	102.24	7.20194e+07	126686	30.72	72.38	High	High	High	High	High	Peak Found	21	20	304	6.64	8.35789e+07	7.20194e+07	4.38665e+07	370729	126686	108951	1
FALSE	High	Master Protein	A0A590UK22	Unconventional myosin-VI (Fragment) OS=Homo sapiens OX=9606 GN=MYO6 PE=1 SV=1	MYO6	100	5.50302e-17		49964.6		5.15		Peak Found	High	Not Found	Not Found	Not Found	Not Found	1	1	1	6.64	51818.8	48176.8					1
FALSE	High	Master Protein	Q9H981	Actin-related protein 8 OS=Homo sapiens OX=9606 GN=ACTR8 PE=1 SV=2	ACTR8	100	5.50302e-17		88009.5		55.85		Not Found	High	Peak Found	Not Found	Not Found	Not Found	2	2	2	6.64		133623	57966.5				1
FALSE	High	Master Protein	Q96MX3	Zinc finger protein 48 OS=Homo sapiens OX=9606 GN=ZNF48 PE=1 SV=2	ZNF48	100	5.50302e-17		256127		66.44		High	High	Peak Found	Not Found	Not Found	Not Found	3	3	5	6.64	470526	256127	104265				1
FALSE	High	Master Protein	Q5SW79	Centrosomal protein of 170 kDa OS=Homo sapiens OX=9606 GN=CEP170 PE=1 SV=1	CEP170	100	5.50302e-17		45255				High	High	Not Found	Not Found	Not Found	Not Found	3	3	3	6.64		45255					1
FALSE	High	Master Protein	Q68DW7	Cohesin subunit SA-1 OS=Homo sapiens OX=9606 GN=STAG1 PE=1 SV=1	STAG1	100	5.50302e-17		56044.8		129.02		High	Not Found	Peak Found	Not Found	Not Found	Not Found	7	3	9	6.64	261666		12003.9				1
FALSE	High	Master Protein	A0A590UK28	Guanine nucleotide-binding protein G(s) subunit alpha isoforms short OS=Homo sapiens OX=9606 GN=GNAS PE=1 SV=2	GNAS	100	5.50302e-17		47021.6		126.75		Not Found	High	Peak Found	Not Found	Not Found	Not Found	8	1	14	6.64		201057	10997				1
FALSE	High	Master Protein	G3V4B8	WD repeat-containing protein 89 (Fragment) OS=Homo sapiens OX=9606 GN=WDR89 PE=1 SV=1	WDR89	100	5.50302e-17		212070				High	Not Found	Not Found	Not Found	Not Found	Not Found	1	1	1	6.64	212070						1
FALSE	Medium	Master Protein	Q9NQX6	Zinc finger protein 331 OS=Homo sapiens OX=9606 GN=ZNF331 PE=1 SV=1	ZNF331	100	5.50302e-17		98381.4		46.99		Peak Found	High	Peak Found	Not Found	Not Found	Not Found	1	1	1	6.64	137654	98381.4	48676.5				1
FALSE	High	Master Protein	V9GYY5	Nucleolar protein 12 (Fragment) OS=Homo sapiens OX=9606 PE=3 SV=1	NOL12	100	5.50302e-17		947911		56.26		High	High	Peak Found	Not Found	Not Found	Not Found	5	5	8	6.64	1.1348e+06	947911	288388				1
FALSE	High	Master Protein	P00966	Argininosuccinate synthase OS=Homo sapiens OX=9606 GN=ASS1 PE=1 SV=2	ASS1	100	5.50302e-17		24915.6		28.79		High	High	High	Not Found	Not Found	Not Found	1	1	3	6.64	32446.8	24915.6	17988.3				1
FALSE	Medium	Master Protein	Q494V2	Cilia- and flagella-associated protein 100 OS=Homo sapiens OX=9606 GN=CFAP100 PE=1 SV=1	CFAP100	100	5.50302e-17		126080		15.67		Peak Found	Not Found	High	Not Found	Not Found	Not Found	1	1	2	6.64	112808		140914				1
FALSE	High	Master Protein	F8W7C6	60S ribosomal protein L10 OS=Homo sapiens OX=9606 GN=RPL10 PE=1 SV=2	RPL10	100	5.50302e-17		502304		53.5		High	High	High	Not Found	Not Found	Not Found	20	1	412	6.64	633494	502304	178228				1
FALSE	High	Master Protein	A0A087WUT0	Myelin expression factor 2 OS=Homo sapiens OX=9606 GN=MYEF2 PE=1 SV=1	MYEF2	100	5.50302e-17		473115		82.21		High	High	Peak Found	Not Found	Not Found	Not Found	5	5	8	6.64	814227	473115	70753.2				1
FALSE	High	Master Protein	Q5TC63	Growth hormone-regulated TBC protein 1 OS=Homo sapiens OX=9606 GN=GRTP1 PE=1 SV=4	GRTP1	100	5.50302e-17		139706		139.36		Peak Found	High	Peak Found	Not Found	Not Found	Not Found	4	4	5	6.64	139706	946343	7771.72				1
FALSE	High	Master Protein	Q14134	Tripartite motif-containing protein 29 OS=Homo sapiens OX=9606 GN=TRIM29 PE=1 SV=2	TRIM29	100	5.50302e-17		76908.3				High	Not Found	Not Found	Not Found	Not Found	Not Found	1	1	1	6.64	76908.3						1
FALSE	High	Master Protein	P82932	28S ribosomal protein S6, mitochondrial OS=Homo sapiens OX=9606 GN=MRPS6 PE=1 SV=3	MRPS6	100	5.50302e-17		91519.8		48.35		High	Peak Found	Peak Found	Not Found	Not Found	Not Found	1	1	1	6.64	100339	91519.8	33493.5				1
FALSE	High	Master Protein	Q6ZN06	Zinc finger protein 813 OS=Homo sapiens OX=9606 GN=ZNF813 PE=2 SV=2	ZNF813	100	5.50302e-17		45084.5		38.4		High	High	Peak Found	Not Found	Not Found	Not Found	6	1	16	6.64		59563	34125.4				1
FALSE	High	Master Protein	E9PJZ3	Zinc finger protein 7 OS=Homo sapiens OX=9606 GN=ZNF7 PE=1 SV=2	ZNF7	100	5.50302e-17		75487.7		36.43		Peak Found	High	Peak Found	Not Found	Not Found	Not Found	1	1	1	6.64	78148.7	75487.7	36822.7				1
FALSE	High	Master Protein	Q15649	Zinc finger HIT domain-containing protein 3 OS=Homo sapiens OX=9606 GN=ZNHIT3 PE=1 SV=2	ZNHIT3	100	5.50302e-17		209820		62.63		High	Peak Found	High	Not Found	Not Found	Not Found	2	2	3	6.64	388797	209820	99879.9				1
FALSE	High	Master Protein	G3V3D6	DDB1- and CUL4-associated factor 4 OS=Homo sapiens OX=9606 GN=DCAF4 PE=1 SV=1	DCAF4	100	5.50302e-17		85998		19.57		High	High	Peak Found	Not Found	Not Found	Not Found	2	2	3	6.64	85998	92153.6	62416.4				1
FALSE	High	Master Protein	P62917	60S ribosomal protein L8 OS=Homo sapiens OX=9606 GN=RPL8 PE=1 SV=2	RPL8	100	5.50302e-17	109.39	3.38358e+08	1.15267e+06	37.95	92.97	High	High	High	High	High	High	28	28	514	6.64	4.4022e+08	3.38358e+08	1.95068e+08	4.27767e+06	774188	1.15267e+06	1
FALSE	High	Master Protein	H3BRG4	Cytochrome b-c1 complex subunit 2, mitochondrial OS=Homo sapiens OX=9606 GN=UQCRC2 PE=1 SV=1	UQCRC2	100	5.50302e-17		135601		34.67		High	High	High	Not Found	Not Found	Not Found	1	1	3	6.64	135601	140929	69214.3				1
FALSE	High	Master Protein	E9PFP8	Poly(rC)-binding protein 3 OS=Homo sapiens OX=9606 GN=PCBP3 PE=1 SV=1	PCBP3	100	5.50302e-17		119425		84.4		High	Peak Found	Peak Found	Not Found	Not Found	Not Found	5	1	31	6.64	195236	119425	12213.5				1
FALSE	High	Master Protein	A0A0G2JNH2	Tight junction protein ZO-1 OS=Homo sapiens OX=9606 GN=TJP1 PE=1 SV=1	TJP1	100	5.50302e-17	37.17	8.66746e+06	24399	28.79	30.04	High	High	High	Peak Found	Peak Found	Peak Found	101	3	820	6.64	1.19576e+07	6.7622e+06	8.66746e+06	36441.5	20836.4	24399	1
FALSE	High	Master Protein	Q13015	Protein AF1q OS=Homo sapiens OX=9606 GN=MLLT11 PE=1 SV=1	MLLT11	100	5.50302e-17		38337.2		64.21		High	High	Peak Found	Not Found	Not Found	Not Found	1	1	2	6.64	42552.9	38337.2	7778.32				1
FALSE	Medium	Master Protein	A0A0A0MT55	Sarcosine dehydrogenase, mitochondrial OS=Homo sapiens OX=9606 GN=SARDH PE=1 SV=1	SARDH	100	5.50302e-17		477304				High	High	Not Found	Not Found	Not Found	Not Found	1	1	2	6.64		477304					1
FALSE	High	Master Protein	Q96BT3	Centromere protein T OS=Homo sapiens OX=9606 GN=CENPT PE=1 SV=2	CENPT	100	5.50302e-17		71359.6				High	Not Found	Not Found	High	Not Found	Not Found	2	2	3	6.64	71359.6						1
FALSE	High	Master Protein	Q86UY6	N-alpha-acetyltransferase 40 OS=Homo sapiens OX=9606 GN=NAA40 PE=1 SV=1	NAA40	100	5.50302e-17		202906				High	Not Found	Not Found	Not Found	Not Found	Not Found	1	1	1	6.64	202906						1
FALSE	High	Master Protein	P00738	Haptoglobin OS=Homo sapiens OX=9606 GN=HP PE=1 SV=1	HP	100	5.50302e-17		581032				High	Not Found	Not Found	Not Found	Not Found	Not Found	6	6	8	6.64	581032						1
FALSE	High	Master Protein	P16989	Y-box-binding protein 3 OS=Homo sapiens OX=9606 GN=YBX3 PE=1 SV=4	YBX3	100	5.50302e-17	64.49	1.08233e+07	7513.71	27.82		High	High	High	Not Found	Not Found	Peak Found	21	12	166	6.64	1.2164e+07	1.08233e+07	6.84465e+06			7513.71	1
FALSE	High	Master Protein	P01619	Immunoglobulin kappa variable 3-20 OS=Homo sapiens OX=9606 GN=IGKV3-20 PE=1 SV=2	IGKV3-20	100	5.50302e-17		111535				High	Not Found	Not Found	Not Found	Not Found	Not Found	1	1	1	6.64	111535						1
FALSE	High	Master Protein	P53582	Methionine aminopeptidase 1 OS=Homo sapiens OX=9606 GN=METAP1 PE=1 SV=2	METAP1	100	5.50302e-17		250390		107.12		High	Peak Found	Peak Found	Not Found	Not Found	Not Found	4	4	4	6.64	994677	250390	98327.3				1
FALSE	Medium	Master Protein	P61769	Beta-2-microglobulin OS=Homo sapiens OX=9606 GN=B2M PE=1 SV=1	B2M	100	5.50302e-17		111929		75.7		High	Peak Found	High	Not Found	Not Found	Not Found	1	1	2	6.64	294786	111929	68772.1				1
FALSE	Low	Master Protein	Q12962	Transcription initiation factor TFIID subunit 10 OS=Homo sapiens OX=9606 GN=TAF10 PE=1 SV=1	TAF10	100	5.50302e-17		114831		50.59		Not Found	High	Peak Found	Not Found	Not Found	Not Found	1	1	1	6.64		166962	78976.9				1
FALSE	High	Master Protein	A0A087X1I3	Flavoprotein subunit of complex II OS=Homo sapiens OX=9606 GN=SDHA PE=1 SV=1	SDHA	100	5.50302e-17		213289				Not Found	High	High	Not Found	Not Found	Not Found	2	2	3	6.64			213289				1
FALSE	High	Master Protein	Q99985	Semaphorin-3C OS=Homo sapiens OX=9606 GN=SEMA3C PE=2 SV=2	SEMA3C	100	5.50302e-17		119385		71.85		High	Peak Found	Peak Found	Not Found	Not Found	Not Found	3	3	3	6.64	258574	119385	55529				1
FALSE	High	Master Protein	I3L2L5	Mapk-regulated corepressor-interacting protein 1 OS=Homo sapiens OX=9606 GN=MCRIP1 PE=1 SV=1	MCRIP1	100	5.50302e-17		247732		47.03		High	Peak Found	High	Not Found	Not Found	Not Found	2	2	4	6.64	318603	247732	110063				1
FALSE	High	Master Protein	Q15024	Exosome complex component RRP42 OS=Homo sapiens OX=9606 GN=EXOSC7 PE=1 SV=3	EXOSC7	100	5.50302e-17	92.78	2.55504e+06	3658.27	42.81	24.94	High	High	High	Peak Found	Peak Found	Peak Found	8	8	27	6.64	2.55504e+06	2.56926e+06	1.03897e+06	5260.87	3658.27	3363.18	1
FALSE	High	Master Protein	G3V4T2	Polyadenylate-binding protein 2 OS=Homo sapiens OX=9606 GN=PABPN1 PE=1 SV=1	PABPN1	100	5.50302e-17		118660		82.73		High	High	Peak Found	Not Found	Not Found	Not Found	7	1	41	6.64	240042	118660	27671				1
FALSE	High	Master Protein	Q96A19	Coiled-coil domain-containing protein 102A OS=Homo sapiens OX=9606 GN=CCDC102A PE=1 SV=2	CCDC102A	100	5.50302e-17		1.25812e+06		68.37		High	High	High	Not Found	Not Found	Not Found	12	12	25	6.64	2.36421e+06	497173	1.25812e+06				1
FALSE	Medium	Master Protein	Q9BXJ8	Ion channel TACAN OS=Homo sapiens OX=9606 GN=TMEM120A PE=1 SV=1	TMEM120A	100	5.50302e-17		114624				High	Not Found	Not Found	Not Found	Not Found	Not Found	1	1	1	6.64	114624						1
FALSE	Low	Master Protein	D6RDZ6	H(+)/Cl(-) exchange transporter 3 (Fragment) OS=Homo sapiens OX=9606 GN=CLCN3 PE=1 SV=1	CLCN3	100	5.50302e-17		92211.2		110.37		High	Not Found	Peak Found	Not Found	Not Found	Not Found	1	1	1	6.64	262581		32382				1
FALSE	High	Master Protein	Q9NYV6	RNA polymerase I-specific transcription initiation factor RRN3 OS=Homo sapiens OX=9606 GN=RRN3 PE=1 SV=1	RRN3	100	5.50302e-17		186954		68.26		High	High	High	Not Found	Not Found	Not Found	3	3	6	6.64	222432	186954	33046.5				1
FALSE	Low	Master Protein	Q6UX73	UPF0764 protein C16orf89 OS=Homo sapiens OX=9606 GN=C16orf89 PE=1 SV=2	C16orf89	100	5.50302e-17		79352.6				Not Found	High	Not Found	Not Found	Not Found	Not Found	1	1	2	6.64		79352.6					1
FALSE	Medium	Master Protein	B4DIW9	Serine/threonine-protein phosphatase 6 regulatory ankyrin repeat subunit A OS=Homo sapiens OX=9606 GN=ANKRD28 PE=1 SV=1	ANKRD28	100	5.50302e-17		55171.9		69.34		Peak Found	High	Peak Found	Not Found	Not Found	Not Found	1	1	1	6.64	55171.9	110442	23925.5				1
FALSE	High	Master Protein	A0A0B4J1X5	Immunoglobulin heavy variable 3-74 OS=Homo sapiens OX=9606 GN=IGHV3-74 PE=3 SV=1	IGHV3-74	100	5.50302e-17		318982				High	Not Found	Not Found	Not Found	Not Found	Not Found	2	2	2	6.64	318982						1
FALSE	High	Master Protein	P05387	60S acidic ribosomal protein P2 OS=Homo sapiens OX=9606 GN=RPLP2 PE=1 SV=1	RPLP2	100	5.50302e-17	95.66	3.70205e+08	2.07154e+06	45.9	56.49	High	High	High	High	High	High	18	17	229	6.64	5.03447e+08	3.70205e+08	1.81965e+08	4.03802e+06	1.32745e+06	2.07154e+06	1
FALSE	Medium	Master Protein	Q9Y252	E3 ubiquitin-protein ligase RNF6 OS=Homo sapiens OX=9606 GN=RNF6 PE=1 SV=1	RNF6	100	5.50302e-17		52196.3				High	Not Found	Not Found	Not Found	Not Found	Not Found	1	1	1	6.64	52196.3						1
FALSE	High	Master Protein	A2A2N5	Zinc finger protein 64 (Fragment) OS=Homo sapiens OX=9606 GN=ZFP64 PE=1 SV=1	ZFP64	100	5.50302e-17		200246		35.85		High	High	High	Not Found	Not Found	Not Found	1	1	3	6.64	200246	201602	97571.9				1
FALSE	High	Master Protein	E9PKG0	Plectin (Fragment) OS=Homo sapiens OX=9606 GN=PLEC PE=1 SV=1	PLEC	100	5.50302e-17		72227.5		32.74		Peak Found	High	Not Found	Not Found	Not Found	Not Found	10	1	99	6.64	57058.3	91429.5					1
FALSE	Low	Master Protein	P40394	All-trans-retinol dehydrogenase [NAD(+)] ADH7 OS=Homo sapiens OX=9606 GN=ADH7 PE=1 SV=2	ADH7	100	5.50302e-17	6.26	1.6051e+06	4151.81	39.23		High	Peak Found	Peak Found	Not Found	Peak Found	Not Found	1	1	1	6.64	1.6051e+06	1.67284e+06	732598		4151.81		1
FALSE	High	Master Protein	A2A2V1	Major prion protein (Fragment) OS=Homo sapiens OX=9606 GN=PRNP PE=1 SV=1	PRNP	100	5.50302e-17		174306		96.62		High	High	Not Found	Not Found	Not Found	Not Found	1	1	5	6.64	75616.8	401796					1
FALSE	Medium	Master Protein	Q9NTK5	Obg-like ATPase 1 OS=Homo sapiens OX=9606 GN=OLA1 PE=1 SV=2	OLA1	100	5.50302e-17		70088.2		86.33		High	Not Found	Peak Found	Not Found	Not Found	Not Found	1	1	1	6.64	142504		34471.7				1
FALSE	High	Master Protein	Q5RKV6	Exosome complex component MTR3 OS=Homo sapiens OX=9606 GN=EXOSC6 PE=1 SV=1	EXOSC6	100	5.50302e-17	95.22	5.22421e+06	6947.46	53.82	84.58	High	High	High	Peak Found	Peak Found	Peak Found	9	9	35	6.64	5.50105e+06	5.22421e+06	1.55473e+06	17647	6947.46	2709.24	1
FALSE	High	Master Protein	P18084	Integrin beta-5 OS=Homo sapiens OX=9606 GN=ITGB5 PE=1 SV=1	ITGB5	100	5.50302e-17		114090		32.99		High	High	High	Not Found	Not Found	Not Found	2	2	6	6.64	114090	82570.2	160687				1
FALSE	High	Master Protein	Q9UDY2	Tight junction protein ZO-2 OS=Homo sapiens OX=9606 GN=TJP2 PE=1 SV=2	TJP2	100	5.50302e-17	135.6	2.37736e+08	718037	27.26	35.82	High	High	High	Not Found	Not Found	Not Found	87	8	652	6.64	3.50019e+08	2.13553e+08	2.37736e+08	1.04709e+06	718037	508502	1
FALSE	Medium	Master Protein	A0A1W2PRB1	Sushi repeat-containing protein SRPX2 (Fragment) OS=Homo sapiens OX=9606 GN=SRPX2 PE=1 SV=1	SRPX2	100	5.50302e-17		167990				High	Not Found	Not Found	Not Found	Not Found	Not Found	1	1	1	6.64	167990						1
FALSE	Medium	Master Protein	O60828	Polyglutamine-binding protein 1 OS=Homo sapiens OX=9606 GN=PQBP1 PE=1 SV=1	PQBP1	100	5.50302e-17		314184				High	Not Found	Not Found	High	Not Found	Not Found	1	1	2	6.64	314184						1
FALSE	Low	Master Protein	G3V408	Gamma-aminobutyric acid receptor subunit alpha-5 (Fragment) OS=Homo sapiens OX=9606 GN=GABRA5 PE=1 SV=1	GABRA5	100	5.50302e-17		8494.74				Not Found	Not Found	High	Not Found	Not Found	Not Found	1	1	1	6.64			8494.74				1
FALSE	High	Master Protein	Q13310	Polyadenylate-binding protein 4 OS=Homo sapiens OX=9606 GN=PABPC4 PE=1 SV=1	PABPC4	100	5.50302e-17	79.97	1.20287e+08	595614	33.88	50.22	High	High	High	High	Peak Found	High	47	1	513	6.64	1.35635e+08	1.20287e+08	6.63408e+07	1.28635e+06	595614	561406	1
FALSE	High	Master Protein	Q96LT9	RNA-binding region-containing protein 3 OS=Homo sapiens OX=9606 GN=RNPC3 PE=1 SV=1	RNPC3	100	5.50302e-17		250703		69.92		High	Peak Found	Peak Found	Not Found	Not Found	Not Found	2	2	2	6.64	333621	250703	47457.7				1
FALSE	High	Master Protein	Q7L2R6	Zinc finger protein 765 OS=Homo sapiens OX=9606 GN=ZNF765 PE=1 SV=2	ZNF765	100	5.50302e-17		69641.7		5.83		Peak Found	High	Not Found	Not Found	Not Found	Not Found	6	1	15	6.64	72575.8	66826.2					1
FALSE	Medium	Master Protein	Q14296	Fas-activated serine/threonine kinase OS=Homo sapiens OX=9606 GN=FASTK PE=1 SV=1	FASTK	100	5.50302e-17		75751.1		31.34		High	High	Peak Found	Not Found	Not Found	Not Found	1	1	2	6.64	103850	75751.1	55015.5				1
FALSE	High	Master Protein	P26045	Tyrosine-protein phosphatase non-receptor type 3 OS=Homo sapiens OX=9606 GN=PTPN3 PE=1 SV=2	PTPN3	100	5.50302e-17		87708.3		102.76		Peak Found	High	Peak Found	Not Found	Not Found	Not Found	3	3	3	6.64	87708.3	266178	18822.7				1
FALSE	High	Master Protein	H7BZJ3	Protein disulfide-isomerase A3 (Fragment) OS=Homo sapiens OX=9606 GN=PDIA3 PE=1 SV=1	PDIA3	100	5.50302e-17		78447.3		63.99		High	Not Found	High	Not Found	Not Found	Not Found	1	1	2	6.64	127767		48165.6				1
FALSE	Medium	Master Protein	C9JNM8	Transcription termination factor 1, mitochondrial (Fragment) OS=Homo sapiens OX=9606 GN=MTERF1 PE=1 SV=1	MTERF1	100	5.50302e-17		94362.4		34.25		High	High	Peak Found	Not Found	Not Found	Not Found	1	1	2	6.64	102436	94362.4	50078				1
FALSE	Medium	Master Protein	Q9GZK7	Olfactory receptor 11A1 OS=Homo sapiens OX=9606 GN=OR11A1 PE=2 SV=1	OR11A1	100	5.50302e-17		46483.5		69.45		High	Not Found	Peak Found	Not Found	Not Found	Not Found	1	1	1	6.64	79567		27156				1
FALSE	High	Master Protein	Q7Z7A3	Cytoplasmic tRNA 2-thiolation protein 1 OS=Homo sapiens OX=9606 GN=CTU1 PE=1 SV=1	CTU1	100	5.50302e-17		38643.7		86.52		High	High	Peak Found	Not Found	Not Found	Not Found	2	2	2	6.64	107800	38643.7	17426.5				1
FALSE	High	Master Protein	Q8TB72	Pumilio homolog 2 OS=Homo sapiens OX=9606 GN=PUM2 PE=1 SV=2	PUM2	100	5.50302e-17		139342		32.49		High	High	Peak Found	Not Found	Not Found	Not Found	4	1	6	6.64	155571	139342	78774.2				1
FALSE	High	Master Protein	A0A7I2V5Y3	Transcription factor BTF3 OS=Homo sapiens OX=9606 GN=BTF3 PE=1 SV=1	BTF3	100	5.50302e-17		138679				High	Not Found	Not Found	Not Found	Not Found	Not Found	1	1	1	6.64	138679						1
FALSE	High	Master Protein	Q5FBB7	Shugoshin 1 OS=Homo sapiens OX=9606 GN=SGO1 PE=1 SV=1	SGO1	100	5.50302e-17		48721		73.97		High	Peak Found	Not Found	Not Found	Not Found	Not Found	1	1	1	6.64	87063.5	27264.4					1
FALSE	High	Master Protein	A0A2R8Y7W5	Cyclin-dependent kinase 13 (Fragment) OS=Homo sapiens OX=9606 GN=CDK13 PE=1 SV=1	CDK13	100	5.50302e-17		193196				High	High	Not Found	Not Found	Not Found	Not Found	9	3	28	6.64	193196						1
FALSE	Medium	Master Protein	Q7L2H7	Eukaryotic translation initiation factor 3 subunit M OS=Homo sapiens OX=9606 GN=EIF3M PE=1 SV=1	EIF3M	100	5.50302e-17		95585.8		26.49		High	Peak Found	Not Found	Not Found	Not Found	Not Found	1	1	1	6.64	115537	79080.1					1
FALSE	High	Master Protein	Q9BY12	S phase cyclin A-associated protein in the endoplasmic reticulum OS=Homo sapiens OX=9606 GN=SCAPER PE=1 SV=2	SCAPER	100	5.50302e-17		198065		35.93		High	Peak Found	Not Found	Not Found	Not Found	Not Found	1	1	1	6.64	256818	152753					1
FALSE	High	Master Protein	O00429	Dynamin-1-like protein OS=Homo sapiens OX=9606 GN=DNM1L PE=1 SV=2	DNM1L	100	5.50302e-17		17910.6				Not Found	Not Found	High	Not Found	Not Found	Not Found	1	1	1	6.64			17910.6				1
FALSE	High	Master Protein	R9WNI0	Synaptic functional regulator FMR1 OS=Homo sapiens OX=9606 GN=FMR1 PE=1 SV=1	FMR1	100	5.50302e-17		407560		55.66		High	Peak Found	Peak Found	Not Found	Not Found	Not Found	34	1	235	6.64	421911	407560	112327				1
FALSE	High	Master Protein	Q5VZ46	Uncharacterized protein KIAA1614 OS=Homo sapiens OX=9606 GN=KIAA1614 PE=2 SV=3	KIAA1614	100	5.50302e-17	59.6	1.96695e+06	4826.52	52.37		High	High	High	Peak Found	Not Found	Not Found	2	2	7	6.64	1.96695e+06	2.0127e+06	604444	4826.52			1
FALSE	Medium	Master Protein	Q9Y3Q0	N-acetylated-alpha-linked acidic dipeptidase 2 OS=Homo sapiens OX=9606 GN=NAALAD2 PE=1 SV=1	NAALAD2	100	5.50302e-17		23835.7		91.66		High	Peak Found	Peak Found	Not Found	Not Found	Not Found	1	1	1	6.64	19873	95381.2	23835.7				1
FALSE	High	Master Protein	P15104	Glutamine synthetase OS=Homo sapiens OX=9606 GN=GLUL PE=1 SV=4	GLUL	100	5.50302e-17		99803.5		134.51		High	Peak Found	Not Found	Not Found	Not Found	Not Found	3	3	3	6.64	630763	15791.6					1
FALSE	High	Master Protein	Q8WZ42	Titin OS=Homo sapiens OX=9606 GN=TTN PE=1 SV=4	TTN	100	5.50302e-17		142081		34.59		Peak Found	High	Peak Found	Not Found	Not Found	Not Found	2	1	2	6.64	197700	142081	97128.8				1
FALSE	High	Master Protein	Q9H3S7	Tyrosine-protein phosphatase non-receptor type 23 OS=Homo sapiens OX=9606 GN=PTPN23 PE=1 SV=1	PTPN23	100	5.50302e-17		58301		27.03		High	High	Peak Found	Not Found	Not Found	Not Found	2	2	3	6.64	58301	69123.8	39417.1				1
FALSE	High	Master Protein	A0A7P0MQR8	Microtubule-actin cross-linking factor 1, isoforms 1/2/3/5 OS=Homo sapiens OX=9606 GN=MACF1 PE=1 SV=1	MACF1	100	5.50302e-17		56887.6		29.83		Peak Found	High	Peak Found	Not Found	Not Found	Not Found	2	1	15	6.64	72868.2	56887.6	39268.9				1
FALSE	High	Master Protein	P19447	General transcription and DNA repair factor IIH helicase subunit XPB OS=Homo sapiens OX=9606 GN=ERCC3 PE=1 SV=1	ERCC3	100	5.50302e-17		32946.5		91.19		High	Not Found	Peak Found	Not Found	Not Found	Not Found	3	3	3	6.64	70900.7		15309.7				1
FALSE	Medium	Master Protein	Q8TF76	Serine/threonine-protein kinase haspin OS=Homo sapiens OX=9606 GN=HASPIN PE=1 SV=3	HASPIN	100	5.50302e-17		81208.9		44.05		High	Peak Found	Peak Found	Not Found	Not Found	Not Found	1	1	1	6.64	124889	81208.9	50018.7				1
FALSE	Low	Master Protein	Q86Y13	E3 ubiquitin-protein ligase DZIP3 OS=Homo sapiens OX=9606 GN=DZIP3 PE=1 SV=2	DZIP3	100	5.50302e-17		50337.7				Not Found	Not Found	High	Not Found	Not Found	Not Found	1	1	1	6.64			50337.7				1
FALSE	High	Master Protein	O95678	Keratin, type II cytoskeletal 75 OS=Homo sapiens OX=9606 GN=KRT75 PE=1 SV=2	KRT75	100	5.50302e-17		256619		59.73		Peak Found	High	Not Found	Not Found	Not Found	Not Found	22	1	425	6.64	163530	402697					1
FALSE	Low	Master Protein	S4R369	39S ribosomal protein L37, mitochondrial OS=Homo sapiens OX=9606 GN=MRPL37 PE=1 SV=1	MRPL37	100	5.50302e-17		37414.3		33.19		High	High	Peak Found	Not Found	Not Found	Not Found	1	1	2	6.64	46849.4	37414.3	23225.8				1
FALSE	Medium	Master Protein	Q93073	Selenocysteine insertion sequence-binding protein 2-like OS=Homo sapiens OX=9606 GN=SECISBP2L PE=1 SV=3	SECISBP2L	100	5.50302e-17		70511.1		35.27		High	Peak Found	Peak Found	Not Found	Not Found	Not Found	1	1	1	6.64	104236	70511.1	51695.8				1
FALSE	High	Master Protein	Q9UK61	Protein TASOR OS=Homo sapiens OX=9606 GN=TASOR PE=1 SV=3	TASOR	100	5.50302e-17		158208		92		High	High	Peak Found	Not Found	Not Found	Not Found	2	2	4	6.64	330970	158208	19564.1				1
FALSE	High	Master Protein	Q10589	Bone marrow stromal antigen 2 OS=Homo sapiens OX=9606 GN=BST2 PE=1 SV=1	BST2	100	5.50302e-17		258271		84.56		High	High	Peak Found	Not Found	Not Found	Not Found	2	2	4	6.64	258271	364953	14370.2				1
FALSE	High	Master Protein	Q96CM3	Mitochondrial RNA pseudouridine synthase RPUSD4 OS=Homo sapiens OX=9606 GN=RPUSD4 PE=1 SV=1	RPUSD4	100	5.50302e-17		457470		77.43		High	High	High	Not Found	Not Found	Not Found	6	6	13	6.64	1.12757e+06	457470	227230				1
FALSE	Medium	Master Protein	A0A0C4DFV3	Adhesion G protein-coupled receptor F4 OS=Homo sapiens OX=9606 GN=ADGRF4 PE=1 SV=1	ADGRF4	100	5.50302e-17		1.56541e+07		19.5		High	Peak Found	High	Not Found	Not Found	Not Found	1	1	4	6.64	1.76321e+07	1.56541e+07	1.18582e+07				1
FALSE	Low	Master Protein	Q86TM3	Probable ATP-dependent RNA helicase DDX53 OS=Homo sapiens OX=9606 GN=DDX53 PE=1 SV=3	DDX53	100	5.50302e-17		26332.2		37.78		High	Not Found	Peak Found	Not Found	Not Found	Not Found	1	1	1	6.64	34626.1		20024.9				1
FALSE	High	Master Protein	O15263	Beta-defensin 4A OS=Homo sapiens OX=9606 GN=DEFB4A PE=1 SV=1	DEFB4A	100	5.50302e-17		277046				High	Not Found	Not Found	Not Found	Not Found	Not Found	1	1	1	6.64	277046						1
FALSE	High	Master Protein	R4GMX3	COMMD3-BMI1 readthrough OS=Homo sapiens OX=9606 GN=COMMD3-BMI1 PE=4 SV=1	COMMD3-BMI1	100	5.50302e-17		290358		9.48		High	High	Not Found	Not Found	Not Found	Not Found	2	2	3	6.64	310524	271502					1
FALSE	High	Master Protein	Q14574	Desmocollin-3 OS=Homo sapiens OX=9606 GN=DSC3 PE=1 SV=3	DSC3	100	5.50302e-17		60116.5		109.96		High	Not Found	Peak Found	Not Found	Not Found	Not Found	1	1	1	6.64	169925		21268.1				1
FALSE	High	Master Protein	Q52LJ0	Protein FAM98B OS=Homo sapiens OX=9606 GN=FAM98B PE=1 SV=2	FAM98B	100	5.50302e-17		44370.1		68.58		High	Peak Found	Peak Found	Not Found	Not Found	Not Found	3	1	8	6.64	107158	44370.1	29230.6				1
FALSE	High	Master Protein	F5GXS0	Complement C4-B OS=Homo sapiens OX=9606 GN=C4B PE=1 SV=1	C4B	100	5.50302e-17		81259.4		53.56		Peak Found	Peak Found	High	Not Found	Not Found	Not Found	1	1	1	6.64	64133.3	81259.4	168675				1
FALSE	High	Master Protein	Q86SG5	Protein S100-A7A OS=Homo sapiens OX=9606 GN=S100A7A PE=1 SV=3	S100A7A	100	5.50302e-17		430976				High	Not Found	Not Found	Not Found	Not Found	Not Found	5	1	16	6.64	430976						1
FALSE	High	Master Protein	P16152	Carbonyl reductase [NADPH] 1 OS=Homo sapiens OX=9606 GN=CBR1 PE=1 SV=3	CBR1	100	5.50302e-17		157687		92.12		High	Not Found	High	Not Found	Not Found	Not Found	3	3	4	6.64	343221		72446.7				1
FALSE	High	Master Protein	Q6IPM2	IQ domain-containing protein E OS=Homo sapiens OX=9606 GN=IQCE PE=1 SV=2	IQCE	100	5.50302e-17		95559.4		72.42		High	Peak Found	Not Found	Not Found	Not Found	Not Found	2	2	2	6.64	168219	54284.2					1
FALSE	High	Master Protein	Q9NVP2	Histone chaperone ASF1B OS=Homo sapiens OX=9606 GN=ASF1B PE=1 SV=1	ASF1B	100	5.50302e-17		375145		77.56		High	High	Peak Found	Not Found	Not Found	Not Found	5	4	8	6.64	607486	375145	66686.7				1
FALSE	High	Master Protein	Q06481	Amyloid beta precursor like protein 2 OS=Homo sapiens OX=9606 GN=APLP2 PE=1 SV=2	APLP2	100	5.50302e-17		107493		49.28		High	High	Peak Found	Not Found	Not Found	Not Found	1	1	2	6.64	148502	107493	48869.6				1
FALSE	High	Master Protein	P21912	Succinate dehydrogenase [ubiquinone] iron-sulfur subunit, mitochondrial OS=Homo sapiens OX=9606 GN=SDHB PE=1 SV=3	SDHB	100	5.50302e-17		56156.1		55.29		High	Peak Found	Peak Found	Not Found	Not Found	Not Found	1	1	1	6.64	79348.7	56156.1	21746				1
FALSE	High	Master Protein	A2RRD8	Zinc finger protein 320 OS=Homo sapiens OX=9606 GN=ZNF320 PE=1 SV=1	ZNF320	100	5.50302e-17		267600		75.93		High	High	Peak Found	Not Found	Not Found	Not Found	5	1	14	6.64	636231	267600	130152				1
FALSE	Medium	Master Protein	O43365	Homeobox protein Hox-A3 OS=Homo sapiens OX=9606 GN=HOXA3 PE=1 SV=1	HOXA3	100	5.50302e-17		87939.2				High	Not Found	Not Found	Not Found	Not Found	Not Found	1	1	2	6.64	87939.2						1
FALSE	High	Master Protein	J3KPD3	RNA binding motif protein 7, isoform CRA_c OS=Homo sapiens OX=9606 GN=RBM7 PE=1 SV=1	RBM7	100	5.50302e-17		190193		68.04		High	High	Peak Found	Not Found	Not Found	Not Found	2	2	4	6.64	248098	190193	38628.3				1
FALSE	High	Master Protein	Q9NRR4	Ribonuclease 3 OS=Homo sapiens OX=9606 GN=DROSHA PE=1 SV=2	DROSHA	100	5.50302e-17		122761		60.02		High	High	Peak Found	Not Found	Not Found	Not Found	2	2	3	6.64	181501	122761	43048.5				1
FALSE	High	Master Protein	P21589	5'-nucleotidase OS=Homo sapiens OX=9606 GN=NT5E PE=1 SV=1	NT5E	100	5.50302e-17		110118		82.28		Peak Found	High	Not Found	Not Found	Not Found	Not Found	3	3	3	6.64	56617.3	214173					1
FALSE	Medium	Master Protein	Q15063	Periostin OS=Homo sapiens OX=9606 GN=POSTN PE=1 SV=2	POSTN	100	5.50302e-17		68745.5		37.93		Not Found	Peak Found	High	Not Found	Not Found	Not Found	1	1	1	6.64		52219.9	90500.8				1
FALSE	High	Master Protein	O00214	Galectin-8 OS=Homo sapiens OX=9606 GN=LGALS8 PE=1 SV=4	LGALS8	100	5.50302e-17		336339				Not Found	High	Not Found	Not Found	Not Found	Not Found	2	2	2	6.64		336339					1
FALSE	High	Master Protein	P23497	Nuclear autoantigen Sp-100 OS=Homo sapiens OX=9606 GN=SP100 PE=1 SV=3	SP100	100	5.50302e-17		82330.5		70.11		High	Peak Found	Peak Found	Not Found	Not Found	Not Found	2	1	2	6.64	128255	82330.5	20590.7				1
FALSE	High	Master Protein	O95926	Pre-mRNA-splicing factor SYF2 OS=Homo sapiens OX=9606 GN=SYF2 PE=1 SV=1	SYF2	100	5.50302e-17		35947.5		110.88		High	Not Found	Peak Found	Not Found	Not Found	Not Found	1	1	1	6.64	103324		12506.5				1
FALSE	High	Master Protein	H0Y3R8	Tight junction protein ZO-1 (Fragment) OS=Homo sapiens OX=9606 GN=TJP1 PE=1 SV=2	TJP1	100	5.50302e-17		990526		24.16		High	High	High	Not Found	Not Found	Not Found	11	1	89	6.64	1.31931e+06	990526	823415				1
FALSE	High	Master Protein	A4D1E9	GTP-binding protein 10 OS=Homo sapiens OX=9606 GN=GTPBP10 PE=1 SV=1	GTPBP10	100	5.50302e-17		645583		73.98		High	High	Peak Found	Not Found	Not Found	Not Found	6	6	10	6.64	943602	645583	114326				1
FALSE	High	Master Protein	Q8N5L8	Ribonuclease P protein subunit p25-like protein OS=Homo sapiens OX=9606 GN=RPP25L PE=1 SV=1	RPP25L	100	5.50302e-17		158559		63.54		High	High	Peak Found	Not Found	Not Found	Not Found	2	2	3	6.64	254304	158559	55818.4				1
FALSE	High	Master Protein	A0A669KAX9	Ribosomal_L2_C domain-containing protein (Fragment) OS=Homo sapiens OX=9606 PE=4 SV=1		100	5.50302e-17		226067		51.74		High	High	Peak Found	Not Found	Not Found	Not Found	2	2	5	6.64	227203	226067	70251.7				1
FALSE	High	Master Protein	Q8NHM5	Lysine-specific demethylase 2B OS=Homo sapiens OX=9606 GN=KDM2B PE=1 SV=1	KDM2B	100	5.50302e-17		100648		53.86		High	High	Not Found	Not Found	Not Found	Not Found	2	2	3	6.64	150306	67395.5					1
FALSE	Low	Master Protein	Q96T52	Mitochondrial inner membrane protease subunit 2 OS=Homo sapiens OX=9606 GN=IMMP2L PE=1 SV=1	IMMP2L	100	5.50302e-17		105277		74.03		High	Peak Found	Peak Found	Not Found	Not Found	Not Found	1	1	1	6.64	220700	105277	41722.8				1
FALSE	High	Master Protein	B8ZWD1	Acyl-CoA-binding protein OS=Homo sapiens OX=9606 GN=DBI PE=1 SV=1	DBI	100	5.50302e-17		253000				High	Not Found	Not Found	Not Found	Not Found	Not Found	1	1	1	6.64	253000						1
FALSE	High	Master Protein	Q8WUD4	Coiled-coil domain-containing protein 12 OS=Homo sapiens OX=9606 GN=CCDC12 PE=1 SV=1	CCDC12	100	5.50302e-17		351038				High	Not Found	Not Found	Not Found	Not Found	Not Found	1	1	1	6.64	351038						1
FALSE	Medium	Master Protein	Q9BXJ9	N-alpha-acetyltransferase 15, NatA auxiliary subunit OS=Homo sapiens OX=9606 GN=NAA15 PE=1 SV=1	NAA15	100	5.50302e-17		60886.7				High	Not Found	High	Not Found	Not Found	Not Found	1	1	2	6.64			60886.7				1
FALSE	High	Master Protein	C9JWJ8	Nuclear factor 1 OS=Homo sapiens OX=9606 GN=NFIX PE=1 SV=2	NFIX	100	5.50302e-17		2243243				High	Not Found	Not Found	Not Found	Not Found	Not Found	5	2	11	6.64	2243243						1
FALSE	Medium	Master Protein	A0A0A0MRJ3	Neuron navigator 1 OS=Homo sapiens OX=9606 GN=NAV1 PE=1 SV=1	NAV1	100	5.50302e-17		72408.1				High	Not Found	Not Found	Not Found	Not Found	Not Found	1	1	1	6.64	72408.1						1
FALSE	High	Master Protein	P05388	60S acidic ribosomal protein P0 OS=Homo sapiens OX=9606 GN=RPLP0 PE=1 SV=1	RPLP0	100	5.50302e-17	87.78	3.18483e+08	1.09624e+06	59.44	70.95	High	High	High	High	High	High	24	8	308	6.64	4.5713e+08	3.18483e+08	1.09005e+08	2.75565e+06	722985	1.09624e+06	1
FALSE	High	Master Protein	ACT1Cx43	Cx43 act1 peptide OX=x GN=cx43 PE=1 SV=5	aCT1 peptide	100	5.50302e-17	54.6	3.44838e+09	9337.64	15.61	55.13	High	High	High	Not Found	Peak Found	Peak Found	6	6	182	6.64	3.23123e+09	4.31277e+09	3.44838e+09		14092.7	6187.02	1
FALSE	High	Master Protein	Q12986	Transcriptional repressor NF-X1 OS=Homo sapiens OX=9606 GN=NFX1 PE=1 SV=2	NFX1	100	5.50302e-17		165632		80.13		High	High	High	Not Found	Not Found	Not Found	5	5	7	6.64	462182	165632	97746.2				1
FALSE	High	Master Protein	Q9GZM7	Tubulointerstitial nephritis antigen-like OS=Homo sapiens OX=9606 GN=TINAGL1 PE=1 SV=1	TINAGL1	100	5.50302e-17		185133		78.5		High	High	High	Not Found	Not Found	Not Found	3	3	9	6.64	538302	127080	185133				1
FALSE	Low	Master Protein	A0A669KB89	Protein scribble homolog OS=Homo sapiens OX=9606 GN=SCRIB PE=1 SV=1	SCRIB	100	5.50302e-17		73415.9		3.9		High	Not Found	Peak Found	Not Found	Not Found	Not Found	1	1	1	6.64	71416.9		75470.8				1
FALSE	High	Master Protein	A0A0G2JJL1	WD repeat-containing protein 46 (Fragment) OS=Homo sapiens OX=9606 GN=WDR46 PE=1 SV=1	WDR46	100	5.50302e-17		760846		84.01		High	High	High	High	Not Found	Not Found	11	1	35	6.64	1.67513e+06	760846	208747				1
FALSE	High	Master Protein	M0QZM1	Heterogeneous nuclear ribonucleoprotein M (Fragment) OS=Homo sapiens OX=9606 GN=HNRNPM PE=1 SV=1	HNRNPM	100	5.50302e-17		547685		50.61		High	High	High	Not Found	Not Found	Not Found	32	1	668	6.64	768636	547685	244231				1
FALSE	High	Master Protein	Q8NB50	Zinc finger protein 62 homolog OS=Homo sapiens OX=9606 GN=ZFP62 PE=1 SV=3	ZFP62	100	5.50302e-17		120407		31.59		High	High	High	Not Found	Not Found	Not Found	1	1	3	6.64	162203	120407	84901.4				1
FALSE	High	Master Protein	Q9NQT5	Exosome complex component RRP40 OS=Homo sapiens OX=9606 GN=EXOSC3 PE=1 SV=3	EXOSC3	100	5.50302e-17		1.24913e+06		70.12		High	High	High	Not Found	Not Found	Not Found	7	7	15	6.64	1.73774e+06	1.24913e+06	252267				1
FALSE	High	Master Protein	Q9Y5B6	PAX3- and PAX7-binding protein 1 OS=Homo sapiens OX=9606 GN=PAXBP1 PE=1 SV=2	PAXBP1	100	5.50302e-17		86611.4				High	Not Found	Not Found	Not Found	Not Found	Not Found	1	1	1	6.64	86611.4						1
FALSE	High	Master Protein	Q16540	39S ribosomal protein L23, mitochondrial OS=Homo sapiens OX=9606 GN=MRPL23 PE=1 SV=1	MRPL23	100	5.50302e-17		600497		80.01		High	High	Peak Found	Not Found	Not Found	Not Found	2	2	6	6.64	693352	600497	37284.7				1
FALSE	High	Master Protein	P02787	Serotransferrin OS=Homo sapiens OX=9606 GN=TF PE=1 SV=3	TF	100	5.50302e-17		2.17121e+06		29.84		High	Peak Found	Peak Found	Not Found	Not Found	Not Found	5	5	5	6.64	3.07343e+06	2.17121e+06	1.71307e+06				1
FALSE	High	Master Protein	Q14152	Eukaryotic translation initiation factor 3 subunit A OS=Homo sapiens OX=9606 GN=EIF3A PE=1 SV=1	EIF3A	100	5.50302e-17		114581		77.51		High	Peak Found	Peak Found	Not Found	Not Found	Not Found	3	3	3	6.64	196103	114581	23502.7				1
FALSE	High	Master Protein	H0YHN7	Carboxypeptidase M (Fragment) OS=Homo sapiens OX=9606 GN=CPM PE=1 SV=1	CPM	100	5.50302e-17		167020		21.87		High	High	Not Found	Not Found	Not Found	Not Found	1	1	3	6.64	142915	195191					1
FALSE	High	Master Protein	A0A0C4DGG1	Protein kinase C and casein kinase substrate in neurons protein 3 (Fragment) OS=Homo sapiens OX=9606 GN=PACSIN3 PE=1 SV=1	PACSIN3	100	5.50302e-17		85152		14.8		Peak Found	High	Peak Found	Not Found	Not Found	Not Found	1	1	1	6.64	85152	90410.7	67516.4				1
FALSE	High	Master Protein	Q8IWY7	Tau-tubulin kinase OS=Homo sapiens OX=9606 GN=TTBK2 PE=1 SV=1	TTBK2	100	5.50302e-17		152793		91.79		Not Found	High	Peak Found	Not Found	High	Not Found	5	1	154	6.64		331188	70490.7				1
FALSE	High	Master Protein	F8WDL7	Nucleolus and neural progenitor protein OS=Homo sapiens OX=9606 GN=NEPRO PE=1 SV=1	NEPRO	100	5.50302e-17		169750		65.59		High	High	Peak Found	Not Found	Not Found	Not Found	3	1	5	6.64	344831	169750	87178.1				1
FALSE	High	Master Protein	P36575	Arrestin-C OS=Homo sapiens OX=9606 GN=ARR3 PE=1 SV=2	ARR3	100	5.50302e-17		174315		52.67		High	Peak Found	High	Not Found	Not Found	Not Found	2	2	2	6.64	83979.8	174315	269175				1
FALSE	High	Master Protein	P22223	Cadherin-3 OS=Homo sapiens OX=9606 GN=CDH3 PE=1 SV=2	CDH3	100	5.50302e-17		17665.5				Not Found	Not Found	High	Not Found	Not Found	Not Found	1	1	1	6.64			17665.5				1
FALSE	High	Master Protein	D6R9B6	40S ribosomal protein S3a OS=Homo sapiens OX=9606 GN=RPS3A PE=1 SV=1	RPS3A	100	5.50302e-17		129819		32.08		Peak Found	High	Peak Found	Not Found	Not Found	Not Found	20	1	470	6.64	129819	173611	89589.1				1
FALSE	High	Master Protein	P18124	60S ribosomal protein L7 OS=Homo sapiens OX=9606 GN=RPL7 PE=1 SV=1	RPL7	100	5.50302e-17	110.52	5.39399e+08	2.50788e+06	44.12	92.44	High	High	High	High	High	High	29	29	431	6.64	6.55428e+08	5.39399e+08	2.44756e+08	9.90978e+06	1.97571e+06	2.50788e+06	1
FALSE	High	Master Protein	M0R0C0	Endothelial zinc finger protein-induced by tumor necrosis factor alpha OS=Homo sapiens OX=9606 GN=ZNF71 PE=1 SV=9	ZNF71	100	5.50302e-17		152952		31.55		High	Peak Found	Peak Found	Not Found	Not Found	Not Found	3	2	6	6.64	185138	152952	95204.7				1
FALSE	High	Master Protein	Q15434	RNA-binding motif, single-stranded-interacting protein 2 OS=Homo sapiens OX=9606 GN=RBMS2 PE=1 SV=1	RBMS2	100	5.50302e-17		1.38566e+06		63.04		High	High	High	Not Found	Not Found	Not Found	6	5	17	6.64	2.04531e+06	1.38566e+06	431065				1
FALSE	High	Master Protein	P20742	Pregnancy zone protein OS=Homo sapiens OX=9606 GN=PZP PE=1 SV=4	PZP	100	5.50302e-17		138099		12.19		High	High	High	Not Found	Not Found	Not Found	2	1	5	6.64	165954	132952	138099				1
FALSE	High	Master Protein	A0A7I2YQI6	Eukaryotic translation initiation factor 3 subunit I OS=Homo sapiens OX=9606 GN=EIF3I PE=1 SV=1	EIF3I	100	5.50302e-17		84459.8		29.5		High	Peak Found	High	Not Found	Not Found	Not Found	2	2	3	6.64	104377	68342.9					1
FALSE	High	Master Protein	A0A286YFJ8	Immunoglobulin heavy constant gamma 4 (Fragment) OS=Homo sapiens OX=9606 GN=IGHG4 PE=1 SV=1	IGHG4	100	5.50302e-17		302392				High	Not Found	Not Found	Not Found	Not Found	Not Found	7	1	13	6.64	302392						1
FALSE	High	Master Protein	Q8NBT0	POC1 centriolar protein homolog A OS=Homo sapiens OX=9606 GN=POC1A PE=1 SV=2	POC1A	100	5.50302e-17		61071.4		12.83		High	Peak Found	Not Found	Not Found	Not Found	Not Found	1	1	1	6.64	66886.2	55762					1
FALSE	High	Master Protein	Q96FV9	THO complex subunit 1 OS=Homo sapiens OX=9606 GN=THOC1 PE=1 SV=1	THOC1	100	5.50302e-17		89902.4		36.28		High	Peak Found	Not Found	Not Found	Not Found	Not Found	3	3	3	6.64	116873	69155.8					1
FALSE	High	Master Protein	Q6SJ93	Serine protease FAM111B OS=Homo sapiens OX=9606 GN=FAM111B PE=1 SV=1	FAM111B	100	5.50302e-17		326112		39.98		High	High	High	Not Found	Not Found	Not Found	3	3	4	6.64	326112	438889	185926				1
FALSE	High	Master Protein	O95985	DNA topoisomerase 3-beta-1 OS=Homo sapiens OX=9606 GN=TOP3B PE=1 SV=1	TOP3B	100	5.50302e-17		133887		97.35		High	Peak Found	High	Not Found	Not Found	Not Found	7	7	9	6.64	610679	133887	118093				1
FALSE	Low	Master Protein	Q8NEG4	Protein FAM83F OS=Homo sapiens OX=9606 GN=FAM83F PE=1 SV=1	FAM83F	100	5.50302e-17		32161.3				Not Found	High	Not Found	Not Found	Not Found	Not Found	1	1	1	6.64		32161.3					1
FALSE	High	Master Protein	Q9UKK6	NTF2-related export protein 1 OS=Homo sapiens OX=9606 GN=NXT1 PE=1 SV=1	NXT1	100	5.50302e-17		81133.7		16.35		High	Peak Found	Not Found	Not Found	Not Found	Not Found	3	1	12	6.64	72236.6	91126.6					1
FALSE	Medium	Master Protein	Q99541	Perilipin-2 OS=Homo sapiens OX=9606 GN=PLIN2 PE=1 SV=2	PLIN2	100	5.50302e-17		45929.1		43.47		Peak Found	Peak Found	High	Not Found	Not Found	Not Found	1	1	1	6.64	83917.4	45929.1	38443.2				1
FALSE	High	Master Protein	A6PW57	Phosphatidylinositol 4-phosphate 5-kinase type-1 alpha OS=Homo sapiens OX=9606 GN=PIP5K1A PE=1 SV=2	PIP5K1A	100	5.50302e-17		261015		57.85		High	High	High	Not Found	Not Found	Not Found	2	2	5	6.64	305991	261015	73233.9				1
FALSE	High	Master Protein	H0YIA8	Protein lin-7 homolog A (Fragment) OS=Homo sapiens OX=9606 GN=LIN7A PE=1 SV=1	LIN7A	100	5.50302e-17		16469.5				Not Found	Not Found	High	Not Found	Not Found	Not Found	3	1	5	6.64			16469.5				1
FALSE	Medium	Master Protein	Q9P0J7	E3 ubiquitin-protein ligase KCMF1 OS=Homo sapiens OX=9606 GN=KCMF1 PE=1 SV=2	KCMF1	100	5.50302e-17		58513.8				Not Found	High	Not Found	Not Found	Not Found	Not Found	1	1	1	6.64		58513.8					1
FALSE	Low	Master Protein	E9PS32	Sortilin-related receptor OS=Homo sapiens OX=9606 GN=SORL1 PE=1 SV=1	SORL1	100	5.50302e-17		401435		64.37		High	High	Peak Found	Not Found	Not Found	Not Found	1	1	2	6.64	694670	401435	157449				1
FALSE	High	Master Protein	A0A2R8Y589	Centrosomal protein of 78 kDa OS=Homo sapiens OX=9606 GN=CEP78 PE=1 SV=1	CEP78	100	5.50302e-17		42447.2		53.02		Peak Found	High	Peak Found	Not Found	Not Found	Not Found	1	1	1	6.64	54035.8	42447.2	15474.3				1
FALSE	Medium	Master Protein	Q5SRP5	Apolipoprotein M OS=Homo sapiens OX=9606 GN=APOM PE=1 SV=1	APOM	100	5.50302e-17		119139		57.69		Peak Found	High	High	Not Found	Not Found	Not Found	1	1	3	6.64	63447.6	119139	214416				1
FALSE	High	Master Protein	A0A286YEY4	Immunoglobulin heavy constant gamma 2 (Fragment) OS=Homo sapiens OX=9606 GN=IGHG2 PE=1 SV=1	IGHG2	100	5.50302e-17		526505		136.15		High	Peak Found	Not Found	Not Found	Not Found	Not Found	7	3	11	6.64	3.81934e+06	72579.9					1
FALSE	High	Master Protein	P61313	60S ribosomal protein L15 OS=Homo sapiens OX=9606 GN=RPL15 PE=1 SV=2	RPL15	100	5.50302e-17	94.98	1.7846e+08	1.06002e+06	43.25	85.03	High	High	High	High	High	High	16	16	116	6.64	2.40825e+08	1.7846e+08	9.35395e+07	3.63885e+06	817733	1.06002e+06	1
FALSE	High	Master Protein	Q9Y3D5	28S ribosomal protein S18c, mitochondrial OS=Homo sapiens OX=9606 GN=MRPS18C PE=1 SV=1	MRPS18C	100	5.50302e-17		149035		44.1		High	Peak Found	Peak Found	Not Found	Not Found	Not Found	1	1	1	6.64	175157	149035	65497.8				1
FALSE	Medium	Master Protein	X6RLX0	ELKS/Rab6-interacting/CAST family member 1 OS=Homo sapiens OX=9606 GN=ERC1 PE=1 SV=1	ERC1	100	5.50302e-17		75986.1		60.67		Peak Found	Peak Found	High	Not Found	Not Found	Not Found	1	1	1	6.64	74651.4	197140	75986.1				1
FALSE	Medium	Master Protein	Q8IXJ9	Polycomb group protein ASXL1 OS=Homo sapiens OX=9606 GN=ASXL1 PE=1 SV=4	ASXL1	100	5.50302e-17	81.21	1.82076e+07	98151	40.88	90.55	High	High	High	Peak Found	Peak Found	Peak Found	1	1	4	6.64	3.10044e+07	1.82076e+07	1.44577e+07	382444	80658.2	98151	1
FALSE	High	Master Protein	Q9H6P5	Threonine aspartase 1 OS=Homo sapiens OX=9606 GN=TASP1 PE=1 SV=1	TASP1	100	5.50302e-17		83870.4		82.25		High	Peak Found	Peak Found	Not Found	Not Found	Not Found	2	2	2	6.64	154667	83870.4	15420.7				1
FALSE	High	Master Protein	A0A7I2V647	Ras GTPase-activating protein-binding protein 2 OS=Homo sapiens OX=9606 GN=G3BP2 PE=1 SV=1	G3BP2	100	5.50302e-17		222841		41.79		High	High	High	Not Found	Not Found	Not Found	13	1	75	6.64	389096	180285	222841				1
FALSE	High	Master Protein	A0A590UJS4	Nipped-B protein OS=Homo sapiens OX=9606 GN=NIPBL PE=1 SV=1	NIPBL	100	5.50302e-17		125114		53.41		High	Peak Found	Peak Found	Not Found	Not Found	Not Found	3	3	3	6.64	157742	125114	44507.2				1
FALSE	High	Master Protein	Q13243	Serine/arginine-rich splicing factor 5 OS=Homo sapiens OX=9606 GN=SRSF5 PE=1 SV=1	SRSF5	100	5.50302e-17		621523		79.36		High	High	High	Not Found	Not Found	Not Found	5	4	16	6.64	1.37e+06	621523	218071				1
FALSE	High	Master Protein	Q9Y4F3	Meiosis regulator and mRNA stability factor 1 OS=Homo sapiens OX=9606 GN=MARF1 PE=1 SV=6	MARF1	100	5.50302e-17		2.57682e+06		52.84		High	High	High	Not Found	Not Found	Not Found	18	18	46	6.64	4.4551e+06	2.57682e+06	1.48858e+06				1
FALSE	High	Master Protein	P25398	40S ribosomal protein S12 OS=Homo sapiens OX=9606 GN=RPS12 PE=1 SV=3	RPS12	100	5.50302e-17	104.01	1.41165e+08	2.64177e+07	35.45	49.59	High	High	High	High	High	High	16	16	184	6.64	1.79827e+08	1.41165e+08	8.45509e+07	5.10088e+07	2.64177e+07	2.04823e+07	1
FALSE	High	Master Protein	P02649	Apolipoprotein E OS=Homo sapiens OX=9606 GN=APOE PE=1 SV=1	APOE	100	5.50302e-17		639033		61.82		High	High	High	Not Found	Not Found	Not Found	2	2	8	6.64	374665	639033	1.30045e+06				1
FALSE	Low	Master Protein	A0A3B3IRV5	Heme-binding protein 1 (Fragment) OS=Homo sapiens OX=9606 GN=HEBP1 PE=1 SV=1	HEBP1	100	5.50302e-17		354093		41.76		High	Peak Found	Peak Found	Not Found	Not Found	Not Found	1	1	1	6.64	354093	448605	179232				1
FALSE	High	Master Protein	Q2TB10	Zinc finger protein 800 OS=Homo sapiens OX=9606 GN=ZNF800 PE=1 SV=1	ZNF800	100	5.50302e-17		2.21348e+06		44.05		High	High	High	Not Found	Not Found	Not Found	11	11	32	6.64	2.72234e+06	2.21348e+06	1.019e+06				1
FALSE	High	Master Protein	Q14520	Hyaluronan-binding protein 2 OS=Homo sapiens OX=9606 GN=HABP2 PE=1 SV=1	HABP2	100	5.50302e-17		504803		30.71		High	High	High	Not Found	Not Found	Not Found	2	2	5	6.64	790409	504803	459063				1
FALSE	High	Master Protein	Q5JW28	Double-stranded RNA-binding protein Staufen homolog 1 (Fragment) OS=Homo sapiens OX=9606 GN=STAU1 PE=1 SV=1	STAU1	100	5.50302e-17		644619		61.37		High	High	High	Not Found	Not Found	Not Found	18	1	126	6.64	671133	644619	141917				1
FALSE	Medium	Master Protein	O14975	Very long-chain acyl-CoA synthetase OS=Homo sapiens OX=9606 GN=SLC27A2 PE=1 SV=2	SLC27A2	100	5.50302e-17		10908				Not Found	Not Found	High	Not Found	Not Found	Not Found	1	1	1	6.64			10908				1
FALSE	High	Master Protein	Q9BVS4	Serine/threonine-protein kinase RIO2 OS=Homo sapiens OX=9606 GN=RIOK2 PE=1 SV=2	RIOK2	100	5.50302e-17		100153		52.42		High	High	Peak Found	Not Found	Not Found	Not Found	1	1	2	6.64	124098	100153	36104.1				1
FALSE	High	Master Protein	Q6IN84	rRNA methyltransferase 1, mitochondrial OS=Homo sapiens OX=9606 GN=MRM1 PE=1 SV=1	MRM1	100	5.50302e-17		295713		69.88		High	High	Peak Found	Not Found	Not Found	Not Found	2	2	5	6.64	353433	295713	47847.8				1
FALSE	Medium	Master Protein	F8WJN3	Cleavage and polyadenylation specificity factor subunit 6 OS=Homo sapiens OX=9606 GN=CPSF6 PE=1 SV=1	CPSF6	100	5.50302e-17		42739.3				Not Found	Not Found	High	Not Found	Not Found	Not Found	1	1	1	6.64			42739.3				1
FALSE	High	Master Protein	Q9UJC5	SH3 domain-binding glutamic acid-rich-like protein 2 OS=Homo sapiens OX=9606 GN=SH3BGRL2 PE=1 SV=2	SH3BGRL2	100	5.50302e-17		103081		38.81		Peak Found	High	Not Found	Not Found	Not Found	Not Found	1	1	1	6.64	77778.3	136614					1
FALSE	High	Master Protein	Q13772	Nuclear receptor coactivator 4 OS=Homo sapiens OX=9606 GN=NCOA4 PE=1 SV=1	NCOA4	100	5.50302e-17		110574				Not Found	High	Not Found	Not Found	Not Found	Not Found	2	2	2	6.64		110574					1
FALSE	High	Master Protein	J3QRU1	Tyrosine-protein kinase OS=Homo sapiens OX=9606 GN=YES1 PE=1 SV=1	YES1	100	5.50302e-17		97348.1		56.16		Peak Found	High	Not Found	Not Found	Not Found	Not Found	3	1	10	6.64	63949.8	148189					1
FALSE	High	Master Protein	P41743	Protein kinase C iota type OS=Homo sapiens OX=9606 GN=PRKCI PE=1 SV=2	PRKCI	100	5.50302e-17		122143		46.28		High	High	Peak Found	Not Found	Not Found	Not Found	4	4	5	6.64	122143	168496	60513.1				1
FALSE	Medium	Master Protein	A0A0D9SEI7	c-Myc-binding protein OS=Homo sapiens OX=9606 GN=MYCBP PE=1 SV=1	MYCBP	100	5.50302e-17		136927		38.54		Peak Found	Peak Found	High	Not Found	Not Found	Not Found	1	1	1	6.64	244866	136927	127040				1
FALSE	High	Master Protein	Q96AY2	Crossover junction endonuclease EME1 OS=Homo sapiens OX=9606 GN=EME1 PE=1 SV=2	EME1	100	5.50302e-17		246300		56.92		High	High	High	Not Found	Not Found	Not Found	1	1	3	6.64	160761	377353					1
FALSE	Low	Master Protein	J3KNV1	Zinc finger protein 292 OS=Homo sapiens OX=9606 GN=ZNF292 PE=1 SV=1	ZNF292	100	5.50302e-17	82.06	6.05178e+06	13078.6	74.35	26.13	Peak Found	High	Peak Found	Not Found	Peak Found	Peak Found	1	1	1	6.64	10132090	6.05178e+06	1.41507e+06		15766.4	10849	1
FALSE	High	Master Protein	Q8NEV8	Exophilin-5 OS=Homo sapiens OX=9606 GN=EXPH5 PE=1 SV=4	EXPH5	100	5.50302e-17		41016.5		111.2		Peak Found	High	Peak Found	Not Found	Not Found	Not Found	4	4	4	6.64	41016.5	186334	18462				1
FALSE	Low	Master Protein	Q2KHR3	Glutamine and serine-rich protein 1 OS=Homo sapiens OX=9606 GN=QSER1 PE=1 SV=3	QSER1	100	5.50302e-17		24311		43.06		Not Found	Peak Found	High	Not Found	Not Found	Not Found	1	1	1	6.64		33294.8	17751.3				1
FALSE	High	Master Protein	Q9H814	Phosphorylated adapter RNA export protein OS=Homo sapiens OX=9606 GN=PHAX PE=1 SV=1	PHAX	100	5.50302e-17		744162		56.98		High	High	High	Not Found	Not Found	Not Found	6	6	13	6.64	1.33853e+06	744162	405094				1
FALSE	High	Master Protein	Q6IQ16	Speckle-type POZ protein-like OS=Homo sapiens OX=9606 GN=SPOPL PE=1 SV=1	SPOPL	100	5.50302e-17		92042.4		54.69		High	Peak Found	Peak Found	Not Found	Not Found	Not Found	2	1	9	6.64	127824	92042.4	35493.7				1
FALSE	High	Master Protein	Q96C36	Pyrroline-5-carboxylate reductase 2 OS=Homo sapiens OX=9606 GN=PYCR2 PE=1 SV=1	PYCR2	100	5.50302e-17	103.95	2.30821e+08	5.0399e+06	50.31	44.71	High	High	High	Peak Found	Peak Found	Peak Found	22	21	372	6.64	2.30821e+08	2.99221e+08	9.37819e+07	7.60696e+06	5.0399e+06	2.96306e+06	1
FALSE	High	Master Protein	Q99470	Stromal cell-derived factor 2 OS=Homo sapiens OX=9606 GN=SDF2 PE=1 SV=2	SDF2	100	5.50302e-17		67080		36.9		High	Peak Found	High	Not Found	Not Found	Not Found	2	2	2	6.64	87618.9	51355.7					1
FALSE	High	Master Protein	A0A3B3IRI3	Tight junction protein ZO-2 OS=Homo sapiens OX=9606 GN=TJP2 PE=1 SV=1	TJP2	100	5.50302e-17		213323		60.33		High	High	Peak Found	Not Found	Not Found	Not Found	80	1	605	6.64	521881	188438	213323				1
FALSE	High	Master Protein	H0YBY0	Double-stranded RNA-binding protein Staufen homolog 2 (Fragment) OS=Homo sapiens OX=9606 GN=STAU2 PE=1 SV=1	STAU2	100	5.50302e-17		221372		39.12		High	High	High	Not Found	Not Found	Not Found	6	1	28	6.64	327901	221372	147206				1
FALSE	High	Master Protein	A0A3B3ITT5	60S ribosomal protein L29 OS=Homo sapiens OX=9606 GN=RPL29 PE=1 SV=1	RPL29	100	5.50302e-17	92.51	8.48485e+07	397245	35.71	94.19	High	High	High	High	High	High	6	6	54	6.64	1.04137e+08	8.48485e+07	4.84721e+07	1.51787e+06	270914	397245	1
FALSE	High	Master Protein	A0A7I2V598	Polyadenylate-binding protein OS=Homo sapiens OX=9606 GN=PABPC4 PE=1 SV=1	PABPC4	98.595	0.100264	65.57	8.68237e+06	49769.9	33.5	62.26	High	High	High	Peak Found	High	Peak Found	45	2	470	6.62	8.68237e+06	9.24969e+06	4.63018e+06	115696	37385.5	49769.9	1
FALSE	High	Master Protein	Q86V81	THO complex subunit 4 OS=Homo sapiens OX=9606 GN=ALYREF PE=1 SV=3	ALYREF	97.862	0.10185	77.08	5.20773e+06	13101.4	77.94	89.93	High	High	High	Not Found	Peak Found	Peak Found	12	1	170	6.61	8.77072e+06	5.20773e+06	998076		27770.9	6180.81	1
FALSE	High	Master Protein	H3BVG2	Methenyltetrahydrofolate synthase domain-containing protein (Fragment) OS=Homo sapiens OX=9606 GN=MTHFSD PE=1 SV=1	MTHFSD	96.326	0.0122396	31.65	366797	1579.59	74.25		High	High	Peak Found	Not Found	Peak Found	Not Found	4	2	9	6.59	478545	366797	50867.3		1579.59		1
FALSE	High	Master Protein	P62241	40S ribosomal protein S8 OS=Homo sapiens OX=9606 GN=RPS8 PE=1 SV=2	RPS8	93.755	0.11179	100.64	5.99471e+08	3.62255e+06	42.72	77.18	High	High	High	High	High	High	24	24	400	6.55	7.76604e+08	5.99471e+08	3.03313e+08	1.09155e+07	2.81139e+06	3.62255e+06	1
FALSE	High	Master Protein	P22061	Protein-L-isoaspartate(D-aspartate) O-methyltransferase OS=Homo sapiens OX=9606 GN=PCMT1 PE=1 SV=4	PCMT1	93.21	0.113164	97.27	1.15747e+08	955725	25.96	51.6	High	High	High	High	High	High	20	20	288	6.54	1.70727e+08	1.08164e+08	1.15747e+08	2.0486e+06	955725	851207	1
FALSE	Low	Master Protein	Q9BSY4	Coiled-coil-helix-coiled-coil-helix domain-containing protein 5 OS=Homo sapiens OX=9606 GN=CHCHD5 PE=1 SV=1	CHCHD5	91.315	0.118015	103.19	50105240	307406	42.61	66.09	High	High	High	Peak Found	Peak Found	Peak Found	1	1	3	6.51	53060160	50105240	21117250	760741	231257	307406	1
FALSE	High	Master Protein	P40429	60S ribosomal protein L13a OS=Homo sapiens OX=9606 GN=RPL13A PE=1 SV=2	RPL13A	90.928	0.118712	110.29	2.76332e+08	1.20871e+06	42.65	96.19	High	High	High	High	High	High	22	22	278	6.51	3.93278e+08	2.76332e+08	1.57982e+08	5.20433e+06	988164	1.20871e+06	1
FALSE	High	Master Protein	Q9BRJ6	Uncharacterized protein C7orf50 OS=Homo sapiens OX=9606 GN=C7orf50 PE=1 SV=1	C7orf50	89.728	0.121894	121.44	2.31958e+07	50797.8	55.08	83.85	High	High	High	Peak Found	Peak Found	Peak Found	17	17	109	6.49	3.64431e+07	2.31958e+07	1.06391e+07	7606.23	91235.1	50797.8	1
FALSE	High	Master Protein	A0A7I2YQG2	Ribosomal protein L19 OS=Homo sapiens OX=9606 GN=RPL19 PE=1 SV=1	RPL19	87.754	0.126747	101.57	1.74796e+08	697984	42.16	85.23	High	High	High	High	High	High	18	18	156	6.46	2.00011e+08	1.74796e+08	7.9095e+07	2.44828e+06	559382	697984	1
FALSE	High	Master Protein	P26373	60S ribosomal protein L13 OS=Homo sapiens OX=9606 GN=RPL13 PE=1 SV=4	RPL13	87.101	0.128739	96.04	5.59397e+08	3.73536e+06	38.54	86.58	High	High	High	High	High	High	28	28	374	6.44	7.76151e+08	5.59397e+08	3.44526e+08	1.26054e+07	2.6193e+06	3.73536e+06	1
FALSE	High	Master Protein	P62906	60S ribosomal protein L10a OS=Homo sapiens OX=9606 GN=RPL10A PE=1 SV=2	RPL10A	85.71	0.13267	113.78	4.23327e+08	2.98657e+06	43.08	83.54	High	High	High	High	High	High	21	21	467	6.42	6.10875e+08	4.23327e+08	2.43856e+08	9.78157e+06	2.20112e+06	2.98657e+06	1
FALSE	High	Master Protein	P30050	60S ribosomal protein L12 OS=Homo sapiens OX=9606 GN=RPL12 PE=1 SV=1	RPL12	84.818	0.135268	127.14	2.45615e+08	1.31733e+06	50.69	88.14	High	High	High	High	High	High	14	14	254	6.41	3.57544e+08	2.45615e+08	1.15078e+08	4.43621e+06	864940	1.31733e+06	1
FALSE	High	Master Protein	D3YTB1	60S ribosomal protein L32 (Fragment) OS=Homo sapiens OX=9606 GN=RPL32 PE=1 SV=1	RPL32	82.534	0.142738	86.48	1.42465e+08	797490	47.38	92.75	High	High	High	High	High	High	12	12	265	6.37	2.11853e+08	1.42465e+08	7.59466e+07	2.96899e+06	544452	797490	1
FALSE	High	Master Protein	H0YAR2	Polyadenylate-binding protein OS=Homo sapiens OX=9606 GN=PABPC1 PE=1 SV=2	PABPC1	80.947	0.147853	108.49	6.62253e+08	9.38362e+06	37.77	43.32	High	High	High	High	High	High	52	35	743	6.34	8.53346e+08	6.62253e+08	3.79247e+08	1.55345e+07	9.38362e+06	6.63671e+06	1
FALSE	High	Master Protein	P51116	Fragile X mental retardation syndrome-related protein 2 OS=Homo sapiens OX=9606 GN=FXR2 PE=1 SV=2	FXR2	78.958	0.15353	114.61	1.53207e+07	81603.9	59.91	27.86	High	High	High	Peak Found	Peak Found	Peak Found	37	32	198	6.3	3.8905e+07	1.47684e+07	1.53207e+07	110876	63740.2	81603.9	1
FALSE	High	Master Protein	P46779	60S ribosomal protein L28 OS=Homo sapiens OX=9606 GN=RPL28 PE=1 SV=3	RPL28	78.66	0.154404	100.47	1.7797e+08	1.21208e+06	46	84.5	High	High	High	High	High	High	17	17	211	6.3	2.58574e+08	1.7797e+08	9.54402e+07	4.0391e+06	894831	1.21208e+06	1
FALSE	High	Master Protein	P46778	60S ribosomal protein L21 OS=Homo sapiens OX=9606 GN=RPL21 PE=1 SV=2	RPL21	78.201	0.155657	118.57	1.54565e+08	940541	49.95	83.12	High	High	High	High	High	High	9	9	111	6.29	2.61939e+08	1.54565e+08	9.40952e+07	2.67283e+06	513600	940541	1
FALSE	High	Master Protein	Q6PKG0	La-related protein 1 OS=Homo sapiens OX=9606 GN=LARP1 PE=1 SV=2	LARP1	78.052	0.156071	102.12	6.07646e+07	623828	40.89	25.18	High	High	High	Peak Found	Peak Found	Peak Found	64	64	262	6.29	7.6101e+07	6.07646e+07	3.10726e+07	623828	547360	875650	1
FALSE	High	Master Protein	P62424	60S ribosomal protein L7a OS=Homo sapiens OX=9606 GN=RPL7A PE=1 SV=2	RPL7A	77.183	0.159587	105.83	5.64276e+08	3.75156e+06	39.5	87.85	High	High	High	High	High	High	31	31	406	6.27	7.44876e+08	5.64276e+08	3.18086e+08	1.29776e+07	2.64468e+06	3.75156e+06	1
FALSE	High	Master Protein	H7BY16	Nucleolin OS=Homo sapiens OX=9606 GN=NCL PE=1 SV=9	NCL	76.801	0.160941	95.66	5.92029e+08	3.88402e+06	42.6	71.62	High	High	High	Not Found	Not Found	Not Found	60	2	715	6.26	6.1082e+08	5.92029e+08	2.45567e+08	9.19429e+06	2.20489e+06	3.88402e+06	1
FALSE	High	Master Protein	Q92522	Histone H1.10 OS=Homo sapiens OX=9606 GN=H1-10 PE=1 SV=1	H1-10	74.831	0.168595	60.53	1.30946e+07	21950	52.35	117.58	High	High	High	Peak Found	Peak Found	Peak Found	10	10	56	6.23	2.13815e+07	1.30946e+07	6.97154e+06	90838.6	4090.58	21950	1
FALSE	High	Master Protein	P67809	Y-box-binding protein 1 OS=Homo sapiens OX=9606 GN=YBX1 PE=1 SV=3	YBX1	73.356	0.174834	85.98	1.94566e+08	1.59665e+06	30.75	41.64	High	High	High	High	High	High	30	21	412	6.2	2.27173e+08	1.94566e+08	1.19097e+08	3.11151e+06	1.5954e+06	1.59665e+06	1
FALSE	High	Master Protein	P39023	60S ribosomal protein L3 OS=Homo sapiens OX=9606 GN=RPL3 PE=1 SV=2	RPL3	71.571	0.183122	122.83	6.62393e+08	4.67481e+06	44.26	83.37	High	High	High	High	High	High	39	5	674	6.16	9.21172e+08	6.62393e+08	3.5115e+08	1.47694e+07	3.20752e+06	4.67481e+06	1
FALSE	High	Master Protein	O60684	Importin subunit alpha-7 OS=Homo sapiens OX=9606 GN=KPNA6 PE=1 SV=1	KPNA6	69.902	0.132879	17.8	795453	11379.5	29.75		High	High	High	Not Found	Not Found	Peak Found	7	2	20	6.13	795453	1.01171e+06	545460			11379.5	1
FALSE	High	Master Protein	P51114	Fragile X mental retardation syndrome-related protein 1 OS=Homo sapiens OX=9606 GN=FXR1 PE=1 SV=3	FXR1	67.672	0.202212	78.97	7.36477e+07	650372	55.51	69.66	High	High	High	Peak Found	Peak Found	Peak Found	49	12	354	6.08	1.66759e+08	6.48207e+07	7.36477e+07	1.87117e+06	590799	650372	1
FALSE	High	Master Protein	P02765	Alpha-2-HS-glycoprotein OS=Homo sapiens OX=9606 GN=AHSG PE=1 SV=2	AHSG	67.513	0.203105	65.19	1.43535e+07	166529	49.78	43.11	High	High	High	Peak Found	Peak Found	Peak Found	3	3	16	6.08	1.43535e+07	1.06443e+07	2.71325e+07	320903	155697	166529	1
FALSE	High	Master Protein	P62899	60S ribosomal protein L31 OS=Homo sapiens OX=9606 GN=RPL31 PE=1 SV=1	RPL31	67.159	0.205118	97.79	2.39506e+08	2.08894e+06	44.54	83.02	High	High	High	High	High	High	11	11	164	6.07	3.15299e+08	2.39506e+08	1.1748e+08	7.02475e+06	1.65986e+06	2.08894e+06	1
FALSE	High	Master Protein	P61247	40S ribosomal protein S3a OS=Homo sapiens OX=9606 GN=RPS3A PE=1 SV=2	RPS3A	66.799	0.207122	113.86	9.01877e+08	7.05755e+06	43.6	83.93	High	High	High	Peak Found	Peak Found	Peak Found	41	6	933	6.06	1.14906e+09	9.01877e+08	4.36969e+08	2.23226e+07	4.75195e+06	7.05755e+06	1
FALSE	High	Master Protein	Q71RC2	La-related protein 4 OS=Homo sapiens OX=9606 GN=LARP4 PE=1 SV=3	LARP4	66.574	0.208458	70.19	4.85972e+06	12955.4	54.89	31.99	High	High	High	Peak Found	Peak Found	Peak Found	15	15	53	6.06	8.18603e+06	4.85972e+06	2.51895e+06	11302	20218.2	12955.4	1
FALSE	High	Master Protein	P62753	40S ribosomal protein S6 OS=Homo sapiens OX=9606 GN=RPS6 PE=1 SV=1	RPS6	65.986	0.210946	103.13	3.69109e+08	3.90482e+06	42.23	80.19	High	High	High	High	High	High	26	26	402	6.04	5.21324e+08	3.69109e+08	2.11182e+08	1.32495e+07	3.49142e+06	3.90482e+06	1
FALSE	High	Master Protein	P01876	Immunoglobulin heavy constant alpha 1 OS=Homo sapiens OX=9606 GN=IGHA1 PE=1 SV=2	IGHA1	65.593	0.212249	4.72	1.54241e+06	12032.6		36.42	High	Not Found	Not Found	Peak Found	Not Found	Peak Found	5	5	6	6.04	1.54241e+06			9245.62		15659.6	1
FALSE	High	Master Protein	A0A7I2V562	Cytospin-B OS=Homo sapiens OX=9606 GN=SPECC1 PE=1 SV=1	SPECC1	65.549	0.212249	144	2.49675e+06	21885.6	42.52	74.3	Peak Found	High	Peak Found	Peak Found	Peak Found	Peak Found	8	8	9	6.03	2.49675e+06	3.46095e+06	1.38207e+06	61882.1	21885.6	16430.2	1
FALSE	High	Master Protein	O95631	Netrin-1 OS=Homo sapiens OX=9606 GN=NTN1 PE=1 SV=2	NTN1	64.317	0.183096	53.28	928212	4282.65	51.92	47.43	High	High	High	Peak Found	Peak Found	Peak Found	9	9	22	6.01	1.75025e+06	928212	643200	5910.16	4282.65	2053.61	1
FALSE	High	Master Protein	Q9BQ67	Glutamate-rich WD repeat-containing protein 1 OS=Homo sapiens OX=9606 GN=GRWD1 PE=1 SV=1	GRWD1	60.116	0.246193	113.42	1.89468e+07	58198.6	64.31	104.74	High	High	High	High	Peak Found	Peak Found	21	21	109	5.91	3.25623e+07	1.89468e+07	7.35203e+06	241903	29741.5	58198.6	1
FALSE	High	Master Protein	P46777	60S ribosomal protein L5 OS=Homo sapiens OX=9606 GN=RPL5 PE=1 SV=3	RPL5	59.324	0.252368	113.05	1.33769e+08	1.23998e+06	53.32	78.7	High	High	High	High	Peak Found	High	26	26	370	5.89	2.43179e+08	1.33769e+08	8.31737e+07	3.91838e+06	1.00768e+06	1.23998e+06	1
FALSE	High	Master Protein	P49207	60S ribosomal protein L34 OS=Homo sapiens OX=9606 GN=RPL34 PE=1 SV=3	RPL34	59.072	0.253674	139.02	8.27422e+07	4.27616e+06	42.24	45.81	High	High	High	High	High	High	9	9	83	5.88	1.03155e+08	8.27422e+07	4.06187e+07	6.69899e+06	4.27616e+06	2.5802e+06	1
FALSE	High	Master Protein	Q06787	Synaptic functional regulator FMR1 OS=Homo sapiens OX=9606 GN=FMR1 PE=1 SV=1	FMR1	58.764	0.256073	82.65	4.58031e+07	491952	55.59	65.71	High	High	High	Peak Found	Peak Found	Peak Found	47	5	296	5.88	1.04882e+08	4.11166e+07	4.58031e+07	1.21337e+06	372221	491952	1
FALSE	High	Master Protein	Q9Y3U8	60S ribosomal protein L36 OS=Homo sapiens OX=9606 GN=RPL36 PE=1 SV=3	RPL36	57.675	0.263179	122.94	2.08624e+08	1.55676e+06	46.7	60.91	High	High	High	High	High	High	10	10	207	5.85	3.2632e+08	2.08624e+08	1.22448e+08	3.97418e+06	1.55676e+06	1.46974e+06	1
FALSE	High	Master Protein	O75818	Ribonuclease P protein subunit p40 OS=Homo sapiens OX=9606 GN=RPP40 PE=1 SV=3	RPP40	57.414	0.193988	62.26	857493	3039.35	58.5	47.17	High	High	High	Peak Found	Peak Found	Peak Found	5	5	7	5.84	1.31638e+06	857493	337571	6086.07	2711.07	3039.35	1
FALSE	High	Master Protein	Q7Z2W4	Zinc finger CCCH-type antiviral protein 1 OS=Homo sapiens OX=9606 GN=ZC3HAV1 PE=1 SV=3	ZC3HAV1	57.354	0.265826	90.86	3.70968e+07	204312	41.9	47.88	High	High	High	High	Peak Found	Peak Found	44	44	206	5.84	4.32556e+07	3.70968e+07	1.71897e+07	428300	204312	194993	1
FALSE	High	Master Protein	P39019	40S ribosomal protein S19 OS=Homo sapiens OX=9606 GN=RPS19 PE=1 SV=2	RPS19	57.285	0.266239	95.87	1.81258e+08	2.61543e+06	49.96	68.65	High	High	High	High	High	High	13	7	201	5.84	2.56565e+08	1.81258e+08	8.3441e+07	6.23333e+06	1.67238e+06	2.61543e+06	1
FALSE	High	Master Protein	J3KRX5	60S ribosomal protein L17 (Fragment) OS=Homo sapiens OX=9606 GN=RPL17 PE=1 SV=1	RPL17	55.828	0.2774	105.95	3.47617e+08	4.37393e+06	44.84	80.15	High	High	High	High	High	High	18	18	430	5.8	4.85031e+08	3.47617e+08	1.82093e+08	1.48393e+07	3.91502e+06	4.37393e+06	1
FALSE	High	Master Protein	P32969	60S ribosomal protein L9 OS=Homo sapiens OX=9606 GN=RPL9 PE=1 SV=1	RPL9	55.588	0.278946	92.18	1.90699e+08	1.8977e+06	51.58	73.1	High	High	High	High	High	High	16	16	248	5.8	2.47748e+08	1.90699e+08	7.46389e+07	4.64812e+06	1.09758e+06	1.8977e+06	1
FALSE	High	Master Protein	P50914	60S ribosomal protein L14 OS=Homo sapiens OX=9606 GN=RPL14 PE=1 SV=4	RPL14	54.774	0.285867	117.84	3.20321e+08	2.46283e+06	47.44	76.63	High	High	High	High	High	High	12	12	260	5.78	4.1454e+08	3.20321e+08	1.41665e+08	7.25792e+06	1.85937e+06	2.46283e+06	1
FALSE	High	Master Protein	P62888	60S ribosomal protein L30 OS=Homo sapiens OX=9606 GN=RPL30 PE=1 SV=2	RPL30	54.588	0.28734	100.03	2.69655e+08	3.32548e+06	49.41	53.06	High	High	High	High	High	High	12	12	272	5.77	3.69716e+08	2.69655e+08	1.20892e+08	7.42544e+06	3.06968e+06	3.32548e+06	1
FALSE	High	Master Protein	E9PLL6	60S ribosomal protein L27a OS=Homo sapiens OX=9606 GN=RPL27A PE=1 SV=1	RPL27A	54.458	0.288203	100.8	2.14501e+08	3.00454e+06	33.76	79.34	High	High	High	High	High	High	9	9	153	5.77	2.8405e+08	2.14501e+08	1.40291e+08	1.01502e+07	2.74079e+06	3.00454e+06	1
FALSE	High	Master Protein	P49458	Signal recognition particle 9 kDa protein OS=Homo sapiens OX=9606 GN=SRP9 PE=1 SV=2	SRP9	54.253	0.289944	110.41	2.72314e+07	388846	58.48	70.88	High	High	High	High	Peak Found	Peak Found	6	6	59	5.76	4.83775e+07	2.72314e+07	1.38034e+07	1.06889e+06	309251	388846	1
FALSE	High	Master Protein	O15504	Nucleoporin NUP42 OS=Homo sapiens OX=9606 GN=NUP42 PE=1 SV=1	NUP42	53.122	0.200678	64.81	750187	2392.73	64.89		High	High	High	Not Found	Not Found	Peak Found	5	5	10	5.73	1.23805e+06	750187	263833			2392.73	1
FALSE	High	Master Protein	F8W6C2	SPATS2-like protein (Fragment) OS=Homo sapiens OX=9606 GN=SPATS2L PE=1 SV=8	SPATS2L	53.066	0.298938	96.88	2745945	25158.9	41.56	65.89	High	High	High	Peak Found	Peak Found	Peak Found	26	1	143	5.73	3.2308e+06	2745945	1.29491e+06	70413	24402.1	25158.9	1
FALSE	High	Master Protein	Q5SSJ5	Heterochromatin protein 1-binding protein 3 OS=Homo sapiens OX=9606 GN=HP1BP3 PE=1 SV=1	HP1BP3	51.863	0.308212	84.17	1.73676e+07	104659	50.76	85.01	High	High	High	High	High	Peak Found	33	33	120	5.7	2.21972e+07	1.73676e+07	6.84255e+06	303299	55299.6	104659	1
FALSE	High	Master Protein	A6NN50	Obscurin-like protein 1 OS=Homo sapiens OX=9606 GN=OBSL1 PE=1 SV=1	OBSL1	51.301	0.0882799	51.68	377554	2961.13	64.2		High	High	High	Not Found	Not Found	Peak Found	5	5	11	5.68	599254	377554	127100			2961.13	1
FALSE	High	Master Protein	Q96QR8	Transcriptional activator protein Pur-beta OS=Homo sapiens OX=9606 GN=PURB PE=1 SV=3	PURB	50.896	0.31756	122.72	2.39641e+07	878493	47.3	21.24	High	High	High	Peak Found	High	Peak Found	16	16	94	5.67	3.44164e+07	2.39641e+07	1.21808e+07	968724	878493	630051	1
FALSE	High	Master Protein	Q4G0J3	La-related protein 7 OS=Homo sapiens OX=9606 GN=LARP7 PE=1 SV=1	LARP7	50.362	0.32074	107.69	6.1878e+06	102205	38.59	53.31	High	High	High	Peak Found	Peak Found	Peak Found	15	15	54	5.65	6.6267e+06	6.1878e+06	2.92173e+06	166050	52386.1	102205	1
FALSE	High	Master Protein	P35268	60S ribosomal protein L22 OS=Homo sapiens OX=9606 GN=RPL22 PE=1 SV=2	RPL22	50.206	0.32165	80.82	2.23534e+08	2.48537e+06	51.61	81.18	High	High	High	High	High	High	9	9	154	5.65	3.55086e+08	2.23534e+08	1.16375e+08	7.6195e+06	1.73344e+06	2.48537e+06	1
FALSE	High	Master Protein	A8MQB8	Synaptic functional regulator FMR1 OS=Homo sapiens OX=9606 GN=FMR1 PE=1 SV=1	FMR1	50.025	0.323227	92.22	3.02431e+06	52783.1	63.34	76.35	High	High	High	Peak Found	Peak Found	Peak Found	44	3	288	5.64	7.60873e+06	3.02431e+06	2.56934e+06	164036	52783.1	44933	1
FALSE	Medium	Master Protein	G3V1E0	F-box only protein 3 OS=Homo sapiens OX=9606 GN=FBXO3 PE=1 SV=1	FBXO3	50.013	0.323227	102.25	6.50546e+06	64881.1	45.21	69.61	Peak Found	Peak Found	High	Peak Found	Peak Found	Peak Found	1	1	1	5.64	7.8564e+06	6.50546e+06	2844593	183286	64881.1	56876.6	1
FALSE	High	Master Protein	Q96GY0	Zinc finger C2HC domain-containing protein 1A OS=Homo sapiens OX=9606 GN=ZC2HC1A PE=1 SV=2	ZC2HC1A	49.673	0.238309	88.83	804436	8748.59	53.9	84.58	High	High	High	High	Peak Found	Peak Found	5	5	15	5.63	1335326	804436	419520	22750.5	3621.73	8748.59	1
FALSE	High	Master Protein	Q8WVM0	Dimethyladenosine transferase 1, mitochondrial OS=Homo sapiens OX=9606 GN=TFB1M PE=1 SV=1	TFB1M	49.486	0.329233	128.35	4.03431e+06	8415.76	66.88	24.51	High	High	High	Peak Found	Peak Found	Peak Found	18	18	54	5.63	6.43322e+06	4.03431e+06	1.22543e+06	8415.76	5751.92	9515.59	1
FALSE	High	Master Protein	P69905	Hemoglobin subunit alpha OS=Homo sapiens OX=9606 GN=HBA1 PE=1 SV=2	HBA1	48.293	0.34043	75.2	2.08756e+07	400847	36.32	41.61	High	High	High	High	Peak Found	High	5	5	57	5.59	1.84753e+07	2.08756e+07	3.51616e+07	750345	400847	370555	1
FALSE	High	Master Protein	Q00577	Transcriptional activator protein Pur-alpha OS=Homo sapiens OX=9606 GN=PURA PE=1 SV=2	PURA	48.227	0.341161	116.17	1.26442e+07	130630	40.77	57.59	High	High	High	Peak Found	Peak Found	Peak Found	16	16	61	5.59	1.50744e+07	1.26442e+07	6.1661e+06	308065	130630	116829	1
FALSE	High	Master Protein	Q9Y3B2	Exosome complex component CSL4 OS=Homo sapiens OX=9606 GN=EXOSC1 PE=1 SV=1	EXOSC1	48.157	0.3417	13.9	4.27984e+06	34620.5	54.36		High	High	High	Peak Found	Not Found	Not Found	8	8	26	5.59	5.2867e+06	4.27984e+06	1.44068e+06	34620.5			1
FALSE	High	Master Protein	P61513	60S ribosomal protein L37a OS=Homo sapiens OX=9606 GN=RPL37A PE=1 SV=2	RPL37A	47.789	0.346046	92.38	1.03202e+08	1.46869e+06	48.22	60.45	High	High	High	High	High	High	6	6	270	5.58	1.61195e+08	1.03202e+08	5.78583e+07	3.42883e+06	1.46869e+06	1.17801e+06	1
FALSE	High	Master Protein	Q9NUQ6	SPATS2-like protein OS=Homo sapiens OX=9606 GN=SPATS2L PE=1 SV=2	SPATS2L	47.247	0.35173	107.06	6.89416e+07	572190	54.42	80.35	High	High	High	High	Peak Found	Peak Found	43	18	257	5.56	1.21594e+08	6.89416e+07	3.92815e+07	2.03154e+06	557833	572190	1
FALSE	High	Master Protein	Q86XZ4	Spermatogenesis-associated serine-rich protein 2 OS=Homo sapiens OX=9606 GN=SPATS2 PE=1 SV=1	SPATS2	47.169	0.351859	108.87	3.21417e+06	8960.02	64.04		High	High	High	Not Found	Not Found	Peak Found	16	16	48	5.56	6.17567e+06	3.21417e+06	1.56147e+06			8960.02	1
FALSE	High	Master Protein	Q14974	Importin subunit beta-1 OS=Homo sapiens OX=9606 GN=KPNB1 PE=1 SV=2	KPNB1	46.895	0.352992	117.57	1.52037e+06	34248.7	44.78	13.47	High	High	High	Peak Found	Peak Found	Peak Found	4	4	6	5.55	2.18195e+06	1.52037e+06	829204	41025.6	31733.4	34248.7	1
FALSE	High	Master Protein	P62701	40S ribosomal protein S4, X isoform OS=Homo sapiens OX=9606 GN=RPS4X PE=1 SV=2	RPS4X	46.819	0.353496	106.14	7.47607e+08	8.4296e+06	42.41	90.39	High	High	High	High	High	High	34	34	567	5.55	8.30086e+08	7.47607e+08	3.27811e+08	3.49857e+07	8.4296e+06	7.94254e+06	1
FALSE	High	Master Protein	P83731	60S ribosomal protein L24 OS=Homo sapiens OX=9606 GN=RPL24 PE=1 SV=1	RPL24	46.064	0.362306	121.06	2.73271e+08	2.93512e+06	38.24	68.29	High	High	High	High	High	High	12	12	171	5.53	3.52852e+08	2.73271e+08	1.54999e+08	7.54085e+06	2.21589e+06	2.93512e+06	1
FALSE	High	Master Protein	O00442	RNA 3'-terminal phosphate cyclase OS=Homo sapiens OX=9606 GN=RTCA PE=1 SV=1	RTCA	45.751	0.259512	71.05	774550	1925.53	58.88	60.73	High	High	High	Peak Found	Not Found	Peak Found	6	6	15	5.52	774550	898716	206673	3047.72		1216.54	1
FALSE	High	Master Protein	O95059	Ribonuclease P protein subunit p14 OS=Homo sapiens OX=9606 GN=RPP14 PE=1 SV=3	RPP14	45.697	0.106339	44.39	342763	5114.5	52.97		High	High	High	Not Found	Peak Found	Not Found	2	2	4	5.51	481584	342763	142135		5114.5		1
FALSE	Medium	Master Protein	Q9UJU6	Drebrin-like protein OS=Homo sapiens OX=9606 GN=DBNL PE=1 SV=1	DBNL	45.181	0.124998	24.57	390351	8639.67	35.61	8.39	High	Peak Found	Peak Found	Not Found	Peak Found	Peak Found	1	1	1	5.5	390351	325091	628068		8141.68	9168.12	1
FALSE	High	Master Protein	P78345	Ribonuclease P protein subunit p38 OS=Homo sapiens OX=9606 GN=RPP38 PE=1 SV=2	RPP38	45.167	0.373523	95.82	1.87651e+06	15335.9	48.77	89.26	High	High	High	Peak Found	Peak Found	Not Found	13	13	33	5.5	3.09893e+06	1.87651e+06	1.13249e+06	32252.2	7292.22		1
FALSE	High	Master Protein	P22531	Small proline-rich protein 2E OS=Homo sapiens OX=9606 GN=SPRR2E PE=2 SV=2	SPRR2E	44.888	0.257019	78.72	679123	7092.52		87.18	High	Not Found	Not Found	Peak Found	Peak Found	Peak Found	3	3	3	5.49	679123			26431.4	6012.44	7092.52	1
FALSE	High	Master Protein	Q9NRW3	DNA dC->dU-editing enzyme APOBEC-3C OS=Homo sapiens OX=9606 GN=APOBEC3C PE=1 SV=2	APOBEC3C	44.865	0.123883	84.99	423290	4762.01	83.7	8.06	High	High	High	Not Found	Peak Found	Peak Found	5	5	9	5.49	948265	423290	124007		5041.72	4497.82	1
FALSE	High	Master Protein	P01857	Immunoglobulin heavy constant gamma 1 OS=Homo sapiens OX=9606 GN=IGHG1 PE=1 SV=1	IGHG1	44.822	0.377349	76.95	3.43371e+06	57448.3	119.9	52.07	High	Peak Found	Peak Found	Peak Found	Peak Found	Peak Found	12	7	21	5.49	2.15675e+07	3.43371e+06	2.16075e+06	123524	50759.8	57448.3	1
FALSE	High	Master Protein	P13645	Keratin, type I cytoskeletal 10 CONTAMINANT OS=Homo sapiens GN=KRT10 PE=1 SV=6	1	44.809	0.0185531	0	86362.8	1927.34			High	Not Found	Not Found	Not Found	Not Found	Peak Found	45	1	862	5.49	86362.8					1927.34	1
FALSE	High	Master Protein	Q9UNX3	60S ribosomal protein L26-like 1 OS=Homo sapiens OX=9606 GN=RPL26L1 PE=1 SV=1	RPL26L1	44.483	0.368745	116.5	1.1085e+06	3397.71	41.48	93.43	High	High	High	Peak Found	Peak Found	Peak Found	14	2	159	5.48	1.34961e+06	1.1085e+06	541607	14836.2	3178.14	3397.71	1
FALSE	High	Master Protein	Q9UN86	Ras GTPase-activating protein-binding protein 2 OS=Homo sapiens OX=9606 GN=G3BP2 PE=1 SV=2	G3BP2	44.459	0.381625	113.36	1.17228e+08	2.31133e+07	76.5	39.7	High	High	High	Peak Found	Peak Found	Peak Found	23	10	119	5.47	1.17228e+08	2.49319e+08	4.3092e+07	2.44509e+07	2.31133e+07	1.05185e+07	1
FALSE	High	Master Protein	P46781	40S ribosomal protein S9 OS=Homo sapiens OX=9606 GN=RPS9 PE=1 SV=3	RPS9	43.977	0.387965	111.82	4.67673e+08	4.30627e+06	41.02	86.04	High	High	High	High	High	High	30	30	327	5.46	4.67673e+08	4.70977e+08	1.99743e+08	1.67517e+07	4.15179e+06	4.30627e+06	1
FALSE	High	Master Protein	Q6P161	39S ribosomal protein L54, mitochondrial OS=Homo sapiens OX=9606 GN=MRPL54 PE=1 SV=1	MRPL54	43.597	0.373523	50.92	1.12543e+06	14004.1	44.48	60.4	High	High	High	Peak Found	Not Found	Peak Found	3	3	13	5.45	1.32518e+06	1.12543e+06	490176	22101.5		8873.38	1
FALSE	High	Master Protein	Q9H7E2	Tudor domain-containing protein 3 OS=Homo sapiens OX=9606 GN=TDRD3 PE=1 SV=1	TDRD3	42.994	0.109528	54.82	304336	1628.98	49.2	33.6	High	High	High	Peak Found	Peak Found	Peak Found	7	7	10	5.43	636896	278149	304336	2084.14	1025.93	1628.98	1
FALSE	High	Master Protein	Q96ME7	Zinc finger protein 512 OS=Homo sapiens OX=9606 GN=ZNF512 PE=1 SV=2	ZNF512	42.746	0.403577	81.23	4.98491e+06	32857.7	48.6	66.81	High	High	High	Peak Found	Peak Found	Peak Found	17	17	55	5.42	6.766e+06	4.98491e+06	2.25974e+06	54060	10622.8	32857.7	1
FALSE	High	Master Protein	P61254	60S ribosomal protein L26 OS=Homo sapiens OX=9606 GN=RPL26 PE=1 SV=1	RPL26	42.564	0.406161	115.33	2.53413e+08	1.75251e+06	35.92	85.52	High	High	High	High	High	Peak Found	16	4	174	5.41	3.07457e+08	2.53413e+08	1.42326e+08	6.51264e+06	1.56776e+06	1.75251e+06	1
FALSE	High	Master Protein	O95793	Double-stranded RNA-binding protein Staufen homolog 1 OS=Homo sapiens OX=9606 GN=STAU1 PE=1 SV=2	STAU1	42.384	0.408064	90.47	1.35558e+08	1.52357e+06	48.6	77.18	High	High	High	High	Peak Found	Peak Found	46	27	418	5.41	1.96279e+08	1.35558e+08	6.70922e+07	4.69097e+06	1.23637e+06	1.52357e+06	1
FALSE	High	Master Protein	Q96SB4	SRSF protein kinase 1 OS=Homo sapiens OX=9606 GN=SRPK1 PE=1 SV=2	SRPK1	42.375	0.408064	84.91	1.30214e+07	127215	54.9	95.35	High	High	High	Peak Found	Peak Found	Peak Found	20	16	76	5.41	2.09657e+07	1.30214e+07	6.25248e+06	439936	65022.1	127215	1
FALSE	High	Master Protein	P37108	Signal recognition particle 14 kDa protein OS=Homo sapiens OX=9606 GN=SRP14 PE=1 SV=2	SRP14	42.213	0.410516	86.77	4.2716e+07	674539	49.94	61.31	High	High	High	High	Peak Found	High	11	11	116	5.4	6.2884e+07	4.2716e+07	2.08076e+07	1.49953e+06	478029	674539	1
FALSE	High	Master Protein	A0AV96	RNA-binding protein 47 OS=Homo sapiens OX=9606 GN=RBM47 PE=1 SV=2	RBM47	42.09	0.118512	30.47	330376	3205.82	75.79		High	High	Peak Found	Not Found	Not Found	Peak Found	5	5	11	5.4	689968	330376	120210			3205.82	1
FALSE	High	Master Protein	P15880	40S ribosomal protein S2 OS=Homo sapiens OX=9606 GN=RPS2 PE=1 SV=2	RPS2	42.066	0.41139	117.71	3.48654e+08	2.99271e+06	38.69	84.92	High	High	High	High	High	High	21	21	422	5.39	3.64518e+08	3.48654e+08	1.61652e+08	1.04971e+07	2.42595e+06	2.99271e+06	1
FALSE	High	Master Protein	P52292	Importin subunit alpha-1 OS=Homo sapiens OX=9606 GN=KPNA2 PE=1 SV=1	KPNA2	41.84	0.414192	66.36	1.59076e+07	143461	53.44	77.65	High	High	High	Peak Found	Peak Found	Peak Found	16	16	86	5.39	2.27269e+07	1.59076e+07	6.65297e+06	363186	75015.3	143461	1
FALSE	High	Master Protein	A0A2R8Y811	40S ribosomal protein S14 (Fragment) OS=Homo sapiens OX=9606 GN=RPS14 PE=1 SV=1	RPS14	41.193	0.423185	108.19	2.06116e+08	2.83429e+06	44.73	91.45	High	High	High	High	High	High	12	12	219	5.36	2.85074e+08	2.06116e+08	1.07041e+08	1.14741e+07	2.44028e+06	2.83429e+06	1
FALSE	High	Master Protein	P26196	Probable ATP-dependent RNA helicase DDX6 OS=Homo sapiens OX=9606 GN=DDX6 PE=1 SV=2	DDX6	40.633	0.430639	63.01	1.29446e+07	147373	41.25	44.78	High	High	High	Peak Found	Peak Found	Peak Found	26	26	87	5.34	1.87671e+07	1.29446e+07	7.88708e+06	219202	84611.3	147373	1
FALSE	High	Master Protein	P62750	60S ribosomal protein L23a OS=Homo sapiens OX=9606 GN=RPL23A PE=1 SV=1	RPL23A	40.267	0.436898	112.99	3.2773e+08	2.39659e+06	40.87	91.91	High	High	High	High	High	High	20	20	415	5.33	3.68602e+08	3.2773e+08	1.51318e+08	1.03123e+07	2.39659e+06	2.29971e+06	1
FALSE	High	Master Protein	Q68D10	Protein SPT2 homolog OS=Homo sapiens OX=9606 GN=SPTY2D1 PE=1 SV=3	SPTY2D1	40.219	0.43765	92.16	1.48144e+07	67466.3	42.92	89.69	High	High	High	Peak Found	Peak Found	Peak Found	28	28	99	5.33	2.2198e+07	1.48144e+07	9.05218e+06	209714	34403.7	67466.3	1
FALSE	High	Master Protein	Q9BYJ9	YTH domain-containing family protein 1 OS=Homo sapiens OX=9606 GN=YTHDF1 PE=1 SV=1	YTHDF1	39.264	0.146714	28.14	346657	4578.97	28.83	41.3	High	Peak Found	High	Peak Found	Peak Found	Peak Found	5	2	10	5.3	446721	346657	246814	8434.17	4143.4	4578.97	1
FALSE	High	Master Protein	Q6P158	Putative ATP-dependent RNA helicase DHX57 OS=Homo sapiens OX=9606 GN=DHX57 PE=1 SV=2	DHX57	39.201	0.450056	76.44	1.77622e+07	59080.6	37.52	22.64	High	High	High	Peak Found	Peak Found	Peak Found	48	47	152	5.29	1.98846e+07	1.77622e+07	8.90842e+06	39604.8	59080.6	61825.1	1
FALSE	High	Master Protein	O75683	Surfeit locus protein 6 OS=Homo sapiens OX=9606 GN=SURF6 PE=1 SV=3	SURF6	39.167	0.450056	80.49	2.02352e+07	181275	41.13	77.92	High	High	High	High	Peak Found	High	21	21	101	5.29	2.78021e+07	2.02352e+07	1.14917e+07	590596	161153	181275	1
FALSE	Medium	Master Protein	Q9NU22	Midasin OS=Homo sapiens OX=9606 GN=MDN1 PE=1 SV=2	MDN1	38.649	0.456859	91.9	7.00278e+06	181188	38.38	83.58	Peak Found	Peak Found	Peak Found	High	High	Peak Found	1	1	2	5.27	6.57672e+06	12573135	7.00278e+06	547790	111853	181188	1
FALSE	High	Master Protein	Q06265	Exosome complex component RRP45 OS=Homo sapiens OX=9606 GN=EXOSC9 PE=1 SV=3	EXOSC9	38.517	0.458341	4.03	1.98131e+06	22112.9	52.16		High	High	High	Peak Found	Not Found	Not Found	6	6	15	5.27	2.47763e+06	1.98131e+06	727908	22112.9			1
FALSE	High	Master Protein	P27635	60S ribosomal protein L10 OS=Homo sapiens OX=9606 GN=RPL10 PE=1 SV=5	RPL10	38.113	0.464974	108.2	3.39042e+08	4.13403e+06	41.73	80.42	High	High	High	High	High	High	22	3	534	5.25	4.00282e+08	3.39042e+08	1.59653e+08	1.37862e+07	3.53846e+06	4.13403e+06	1
FALSE	High	Master Protein	P62244	40S ribosomal protein S15a OS=Homo sapiens OX=9606 GN=RPS15A PE=1 SV=2	RPS15A	38.049	0.464974	103.17	3.347e+08	3.93836e+06	47.94	69.93	High	High	High	High	High	High	15	15	415	5.25	4.93477e+08	3.347e+08	1.73362e+08	1.13936e+07	3.58586e+06	3.93836e+06	1
FALSE	High	Master Protein	Q14684	Ribosomal RNA processing protein 1 homolog B OS=Homo sapiens OX=9606 GN=RRP1B PE=1 SV=3	RRP1B	37.983	0.465657	101.57	3.56777e+07	321510	44.07	70.1	High	High	High	High	Peak Found	High	41	41	158	5.25	4.97188e+07	3.56777e+07	1.90667e+07	946624	301639	321510	1
FALSE	High	Master Protein	O00411	DNA-directed RNA polymerase, mitochondrial OS=Homo sapiens OX=9606 GN=POLRMT PE=1 SV=2	POLRMT	37.326	0.476903	106.69	9.99262e+06	66135.9	39.65	62.33	High	High	High	Peak Found	Peak Found	Peak Found	41	41	133	5.22	1.36727e+07	9.99262e+06	5.87053e+06	159666	66135.9	53439.5	1
FALSE	High	Master Protein	Q9Y3B7	39S ribosomal protein L11, mitochondrial OS=Homo sapiens OX=9606 GN=MRPL11 PE=1 SV=1	MRPL11	37.279	0.477752	103.56	5.99074e+06	49648.8	46.94	75.05	High	High	High	Peak Found	Peak Found	Peak Found	12	12	40	5.22	5.99074e+06	6.6483e+06	2.30843e+06	158876	46848.1	49648.8	1
FALSE	High	Master Protein	E9PEI0	Cell division cycle-associated protein 2 OS=Homo sapiens OX=9606 GN=CDCA2 PE=1 SV=1	CDCA2	37.277	0.306399	54.23	598902	11787.7	109.74	128.79	High	High	Peak Found	Peak Found	Not Found	Peak Found	7	7	8	5.22	2.28543e+06	598902	171372	54527.1		2548.25	1
FALSE	High	Master Protein	P62633	CCHC-type zinc finger nucleic acid binding protein OS=Homo sapiens OX=9606 GN=CNBP PE=1 SV=1	CNBP	37.205	0.347204	69.91	696351	9808.68	62.08	70.79	High	High	High	Peak Found	Peak Found	Peak Found	4	4	9	5.22	1.35984e+06	696351	373648	9808.68	3683.46	18854.9	1
FALSE	High	Master Protein	Q5JR04	RNA helicase OS=Homo sapiens OX=9606 GN=MOV10 PE=1 SV=1	MOV10	37.143	0.479576	84.79	7.61451e+06	32888.3	40.17	29.04	High	High	High	Peak Found	Peak Found	Peak Found	31	31	90	5.22	1.08829e+07	7.61451e+06	4.67916e+06	32888.3	39815.4	21706.4	1
FALSE	High	Master Protein	Q9GZR7	ATP-dependent RNA helicase DDX24 OS=Homo sapiens OX=9606 GN=DDX24 PE=1 SV=1	DDX24	37.025	0.48051	99.63	8.97199e+07	470943	43.32	87.31	High	High	High	High	Peak Found	Peak Found	45	45	162	5.21	1.28005e+08	8.97199e+07	50532832	1.74974e+06	394915	470943	1
FALSE	High	Master Protein	Q9BUJ2	Heterogeneous nuclear ribonucleoprotein U-like protein 1 OS=Homo sapiens OX=9606 GN=HNRNPUL1 PE=1 SV=2	HNRNPUL1	36.718	0.485098	91.06	6.1303e+07	862174	43.54	42.42	High	High	High	High	High	High	38	38	239	5.2	8.49278e+07	6.1303e+07	3.29793e+07	1.45601e+06	646506	862174	1
FALSE	High	Master Protein	Q5C9Z4	Nucleolar MIF4G domain-containing protein 1 OS=Homo sapiens OX=9606 GN=NOM1 PE=1 SV=1	NOM1	36.36	0.490575	67.7	6.491e+06	53350.2	41.9	48.4	High	High	High	Peak Found	Peak Found	Peak Found	20	20	60	5.18	8.79501e+06	6.491e+06	3.54766e+06	104041	53350.2	43637.5	1
FALSE	High	Master Protein	Q53T94	TATA box-binding protein-associated factor RNA polymerase I subunit B OS=Homo sapiens OX=9606 GN=TAF1B PE=1 SV=1	TAF1B	36.049	0.162902	6.45	300969	4255.88	48.52		High	High	High	Not Found	Not Found	Peak Found	3	3	7	5.17	554849	300969	221302			4255.88	1
FALSE	High	Master Protein	Q9NRM0	Solute carrier family 2, facilitated glucose transporter member 9 OS=Homo sapiens OX=9606 GN=SLC2A9 PE=1 SV=2	SLC2A9	35.699	0.1663	41.09	295455	8276.38	52.03	7.95	Peak Found	High	Peak Found	Not Found	Peak Found	Peak Found	1	1	1	5.16	376752	295455	111481		8755.6	7823.39	1
FALSE	High	Master Protein	A0A494C0Y9	Constitutive coactivator of PPAR-gamma-like protein 1 (Fragment) OS=Homo sapiens OX=9606 GN=FAM120A PE=1 SV=1	FAM120A	35.644	0.206882	49.82	400394	11233.1	44.54	70.6	High	High	High	Peak Found	Peak Found	Peak Found	11	1	77	5.16	712278	400394	309693	29838.5	8407.66	11233.1	1
FALSE	High	Master Protein	Q13268	Dehydrogenase/reductase SDR family member 2, mitochondrial OS=Homo sapiens OX=9606 GN=DHRS2 PE=1 SV=4	DHRS2	35.545	0.302213	183.15	557601	6803.87	13.76	49.02	High	High	High	Not Found	Peak Found	Peak Found	2	2	5	5.15	687607	536855	557601		9767.83	4739.3	1
FALSE	High	Master Protein	Q02539	Histone H1.1 OS=Homo sapiens OX=9606 GN=H1-1 PE=1 SV=3	H1-1	35.534	0.502373	125.42	2.54609e+06	30724.5	36.57	132.52	High	High	High	High	Peak Found	Peak Found	10	4	105	5.15	2.69463e+06	2.54609e+06	1.25498e+06	175491	3260.74	30724.5	1
FALSE	High	Master Protein	Q96B26	Exosome complex component RRP43 OS=Homo sapiens OX=9606 GN=EXOSC8 PE=1 SV=1	EXOSC8	35.375	0.505087	51.29	1.62308e+06	13552.1	61.77	42.16	High	High	High	Not Found	Peak Found	Peak Found	10	10	21	5.14	3.06122e+06	1.62308e+06	823285		18429.8	9965.34	1
FALSE	High	Master Protein	Q1ED39	Lysine-rich nucleolar protein 1 OS=Homo sapiens OX=9606 GN=KNOP1 PE=1 SV=1	KNOP1	35.339	0.505622	69.91	6.18886e+06	18717	43.8	105.62	High	High	High	Peak Found	Peak Found	Peak Found	22	22	54	5.14	7.59446e+06	6.18886e+06	2.86259e+06	97924.6	15751.5	18717	1
FALSE	High	Master Protein	Q9NY61	Protein AATF OS=Homo sapiens OX=9606 GN=AATF PE=1 SV=1	AATF	35.294	0.506506	100.33	2.26312e+07	203512	56.63	87.2	High	High	High	Peak Found	Peak Found	Peak Found	22	22	134	5.14	2.40928e+07	2.26312e+07	6.12827e+06	687284	139516	203512	1
FALSE	High	Master Protein	Q8TDD1	ATP-dependent RNA helicase DDX54 OS=Homo sapiens OX=9606 GN=DDX54 PE=1 SV=2	DDX54	35.269	0.506885	94.73	7.39202e+07	531525	50.6	91.98	High	High	High	High	Peak Found	Peak Found	52	51	275	5.14	9.7046e+07	7.39202e+07	3.02243e+07	2.07022e+06	531525	413200	1
FALSE	High	Master Protein	Q9H0A0	RNA cytidine acetyltransferase OS=Homo sapiens OX=9606 GN=NAT10 PE=1 SV=2	NAT10	35.203	0.507672	98.62	2.53576e+08	2.49007e+06	51.54	83.19	High	High	High	High	High	High	74	73	586	5.14	3.17233e+08	2.53576e+08	9.50757e+07	7.97825e+06	1.77326e+06	2.49007e+06	1
FALSE	High	Master Protein	A0A7P0S5H5	40S ribosomal protein S20 (Fragment) OS=Homo sapiens OX=9606 GN=RPS20 PE=1 SV=1	RPS20	35.157	0.252804	70.15	500863	14246.6	53.42		High	High	High	Not Found	Not Found	Peak Found	6	1	43	5.14	737857	500863	219282			14246.6	1
FALSE	High	Master Protein	A0A804HJY9	GLE1 RNA export mediator OS=Homo sapiens OX=9606 GN=GLE1 PE=1 SV=1	GLE1	35.111	0.508115	86.69	1.24738e+07	206627	18.16	86.25	High	High	High	Peak Found	Peak Found	Peak Found	10	10	16	5.13	1.24738e+07	1.38497e+07	9.58972e+06	776260	206627	184180	1
FALSE	High	Master Protein	Q9BRT6	Protein LLP homolog OS=Homo sapiens OX=9606 GN=LLPH PE=1 SV=1	LLPH	34.905	0.510605	68.28	2.03341e+07	163182	61.84	77.75	High	High	High	Peak Found	Peak Found	Peak Found	6	6	56	5.13	3.34102e+07	2.03341e+07	7.97082e+06	494647	163182	125689	1
FALSE	High	Master Protein	H3BNT4	M-phase phosphoprotein 6 OS=Homo sapiens OX=9606 GN=MPHOSPH6 PE=1 SV=1	MPHOSPH6	33.885	0.535907	74.78	1.21056e+06	15566.5	48.84	78.97	High	High	High	Peak Found	Not Found	Peak Found	5	5	12	5.08	1.80386e+06	1.21056e+06	620440	29241.8		8286.64	1
FALSE	High	Master Protein	Q96T21	Selenocysteine insertion sequence-binding protein 2 OS=Homo sapiens OX=9606 GN=SECISBP2 PE=1 SV=2	SECISBP2	33.848	0.40617	41.13	763562	4632.57	31.25		High	High	High	Not Found	Not Found	Peak Found	5	5	13	5.08	763562	877674	455463			4632.57	1
FALSE	High	Master Protein	P07305	Histone H1.0 OS=Homo sapiens OX=9606 GN=H1-0 PE=1 SV=3	H1-0	33.775	0.529336	83.84	2.22861e+07	367400	51.65	92.32	High	High	High	High	High	Peak Found	5	5	52	5.08	3.03472e+07	2.22861e+07	9.23863e+06	1.60419e+06	357768	367400	1
FALSE	Medium	Master Protein	A0A0D9SFY7	WW domain-containing adapter protein with coiled-coil OS=Homo sapiens OX=9606 GN=WAC PE=1 SV=1	WAC	33.669	0.531023	8.19	2.62418e+06	77939.7		58.93	High	Not Found	Not Found	Peak Found	Peak Found	Peak Found	1	1	1	5.07	2.62418e+06			193229	73860.9	77939.7	1
FALSE	High	Master Protein	P83111	Serine beta-lactamase-like protein LACTB, mitochondrial OS=Homo sapiens OX=9606 GN=LACTB PE=1 SV=2	LACTB	33.413	0.535907	114.8	5.56037e+07	7.1687e+06	53.76	52.64	High	High	High	Peak Found	Peak Found	Peak Found	28	28	191	5.06	6.52907e+07	5.56037e+07	1.81191e+07	1.11953e+07	7.1687e+06	3.51926e+06	1
FALSE	High	Master Protein	A0A2R8Y849	40S ribosomal protein S24 OS=Homo sapiens OX=9606 GN=RPS24 PE=1 SV=1	RPS24	33.368	0.535907	115	1.56317e+08	3.35942e+06	49.05	65.07	High	High	High	High	High	High	6	6	259	5.06	2.25683e+08	1.56317e+08	7.60461e+07	8.63499e+06	2.81907e+06	3.35942e+06	1
FALSE	High	Master Protein	P0DPB6	DNA-directed RNA polymerases I and III subunit RPAC2 OS=Homo sapiens OX=9606 GN=POLR1D PE=1 SV=1	POLR1D	33.301	0.536989	39.81	1.76188e+06	17766.6	26.86		High	High	High	Not Found	Peak Found	Not Found	6	6	13	5.06	2.15579e+06	1.76188e+06	1.23603e+06		17766.6		1
FALSE	High	Master Protein	P62851	40S ribosomal protein S25 OS=Homo sapiens OX=9606 GN=RPS25 PE=1 SV=1	RPS25	33.202	0.538213	102.61	2.82948e+08	3.41389e+06	32.71	77.17	High	High	High	High	High	High	13	13	159	5.05	2.86059e+08	2.82948e+08	1.48928e+08	1.05403e+07	2.78731e+06	3.41389e+06	1
FALSE	High	Master Protein	Q9NPD3	Exosome complex component RRP41 OS=Homo sapiens OX=9606 GN=EXOSC4 PE=1 SV=3	EXOSC4	33.074	0.539592	107.2	3.85651e+06	13834.1	46.01	69.67	High	High	High	Peak Found	Peak Found	Peak Found	6	6	29	5.05	4.14899e+06	3.85651e+06	1.49243e+06	36391.4	13834.1	10470.3	1
FALSE	High	Master Protein	Q9NZM5	Ribosome biogenesis protein NOP53 OS=Homo sapiens OX=9606 GN=NOP53 PE=1 SV=2	NOP53	32.955	0.541499	114.67	7.7403e+06	72362.3	48.39	63.28	High	High	High	Peak Found	Peak Found	Peak Found	17	17	52	5.04	1.04941e+07	7.7403e+06	3.52567e+06	169244	53249.4	72362.3	1
FALSE	High	Master Protein	A0A0C4DGZ1	Zinc finger CCCH domain-containing protein 8 OS=Homo sapiens OX=9606 GN=ZC3H8 PE=1 SV=1	ZC3H8	32.867	0.526548	19.1	1.08842e+06	14173.4	49.6		High	High	High	Peak Found	Not Found	Not Found	9	9	21	5.04	2.27995e+06	984879	1.08842e+06	14173.4			1
FALSE	High	Master Protein	Q9Y6M1	Insulin-like growth factor 2 mRNA-binding protein 2 OS=Homo sapiens OX=9606 GN=IGF2BP2 PE=1 SV=2	IGF2BP2	32.732	0.54478	98.39	4.80993e+07	847552	52.97	63.76	High	High	High	High	High	High	27	25	197	5.03	6.82035e+07	4.80993e+07	2.02043e+07	2.17551e+06	739694	847552	1
FALSE	High	Master Protein	Q9BQ39	ATP-dependent RNA helicase DDX50 OS=Homo sapiens OX=9606 GN=DDX50 PE=1 SV=1	DDX50	32.64	0.545889	77.08	1.91928e+07	208855	45.25	67.16	High	High	High	High	Peak Found	Peak Found	37	35	171	5.03	2.94105e+07	1.91928e+07	1.13714e+07	541049	166408	208855	1
FALSE	High	Master Protein	O76021	Ribosomal L1 domain-containing protein 1 OS=Homo sapiens OX=9606 GN=RSL1D1 PE=1 SV=3	RSL1D1	32.388	0.548371	97.14	1.20552e+08	2.57845e+06	50.47	94.48	High	High	High	High	High	High	50	50	408	5.02	1.85587e+08	1.20552e+08	6.18303e+07	1.03423e+07	1.936e+06	2.57845e+06	1
FALSE	High	Master Protein	Q32NC0	UPF0711 protein C18orf21 OS=Homo sapiens OX=9606 GN=C18orf21 PE=1 SV=1	C18orf21	32.275	0.550582	79.87	1.64669e+06	8137.88	50.55	74.13	High	High	High	Peak Found	Peak Found	Peak Found	7	7	21	5.01	2.63361e+06	1.64669e+06	894908	18329.3	8137.88	3769.6	1
FALSE	High	Master Protein	F8VYK3	RISC-loading complex subunit TARBP2 OS=Homo sapiens OX=9606 GN=TARBP2 PE=1 SV=1	TARBP2	31.964	0.187926	89.54	227833	5431.72	69.1		High	High	Peak Found	Not Found	Peak Found	Not Found	2	2	3	5	380849	227833	68769		5431.72		1
FALSE	High	Master Protein	O15446	DNA-directed RNA polymerase I subunit RPA34 OS=Homo sapiens OX=9606 GN=POLR1G PE=1 SV=1	POLR1G	31.959	0.557994	90.22	1.30987e+07	138110	51.19	96.82	High	High	High	High	High	High	21	21	87	5	1.48984e+07	1.30987e+07	4.51664e+06	423031	46845.9	138110	1
FALSE	High	Master Protein	Q9Y520	Protein PRRC2C OS=Homo sapiens OX=9606 GN=PRRC2C PE=1 SV=4	PRRC2C	31.852	0.559755	88.26	2.90244e+07	553448	36.53	49.55	High	High	High	Peak Found	Peak Found	Peak Found	80	77	250	4.99	4.87777e+07	2.90244e+07	2.54321e+07	1.13257e+06	553448	479371	1
FALSE	High	Master Protein	Q9UNQ2	Probable dimethyladenosine transferase OS=Homo sapiens OX=9606 GN=DIMT1 PE=1 SV=1	DIMT1	31.625	0.564717	105.02	1.35832e+07	114015	47.16	81.48	High	High	High	Peak Found	Peak Found	Peak Found	17	17	91	4.98	1.71801e+07	1.35832e+07	5.89811e+06	348536	78157.3	114015	1
FALSE	High	Master Protein	O00622	CCN family member 1 OS=Homo sapiens OX=9606 GN=CCN1 PE=1 SV=1	CCN1	31.464	0.56806	109.11	1.16792e+07	259028	31.74	71.38	High	High	High	High	Peak Found	Peak Found	16	16	87	4.98	1.78424e+07	9.89383e+06	1.16792e+07	761381	232277	259028	1
FALSE	High	Master Protein	Q07021	Complement component 1 Q subcomponent-binding protein, mitochondrial OS=Homo sapiens OX=9606 GN=C1QBP PE=1 SV=1	C1QBP	31.218	0.57384	74.58	6.29968e+06	143098	28.07	62.94	High	High	High	High	Peak Found	Peak Found	8	8	51	4.96	9.05501e+06	5.32393e+06	6.29968e+06	345220	113242	143098	1
FALSE	High	Master Protein	Q8NEJ9	Neuroguidin OS=Homo sapiens OX=9606 GN=NGDN PE=1 SV=1	NGDN	31.182	0.574375	100.92	1.40652e+07	87918.7	51.38	96.16	High	High	High	Peak Found	Peak Found	Peak Found	16	16	71	4.96	1.44276e+07	1.40652e+07	4.47216e+06	372565	87918.7	69535.1	1
FALSE	High	Master Protein	A0A2R8Y595	Transcriptional repressor CTCF OS=Homo sapiens OX=9606 GN=CTCF PE=1 SV=1	CTCF	31.14	0.574889	48.86	2.3828e+06	32127.1	48.87	51.51	High	High	High	Peak Found	Peak Found	Peak Found	11	11	33	4.96	3.23e+06	2.3828e+06	1.06969e+06	38722.1	11584.9	32127.1	1
FALSE	High	Master Protein	P24534	Elongation factor 1-beta OS=Homo sapiens OX=9606 GN=EEF1B2 PE=1 SV=3	EEF1B2	31.098	0.229796	107.07	306175	2019.74	72.68		High	High	Peak Found	Not Found	Not Found	Peak Found	3	3	5	4.96	752366	306175	181057			2019.74	1
FALSE	Medium	Master Protein	A0A3B3IT56	Sorbin and SH3 domain-containing protein 1 (Fragment) OS=Homo sapiens OX=9606 GN=SORBS1 PE=1 SV=1	SORBS1	30.956	0.263179	0.4	424692	13719.4	54.7		Peak Found	High	Peak Found	Peak Found	Not Found	Not Found	1	1	1	4.95	424692	425847	119047	13719.4			1
FALSE	High	Master Protein	P62249	40S ribosomal protein S16 OS=Homo sapiens OX=9606 GN=RPS16 PE=1 SV=2	RPS16	30.921	0.579021	88.54	3.44197e+08	6.40695e+06	38.32	72.67	High	High	High	High	High	High	16	16	266	4.95	4.04034e+08	3.44197e+08	1.7626e+08	1.89646e+07	5.58463e+06	6.40695e+06	1
FALSE	High	Master Protein	Q5VYS8	Terminal uridylyltransferase 7 OS=Homo sapiens OX=9606 GN=TUT7 PE=1 SV=1	TUT7	30.765	0.582035	74.97	4.55729e+06	7563.05	37.55	13.31	High	High	High	Peak Found	Peak Found	Not Found	23	21	65	4.94	5.42453e+06	4.55729e+06	2.41115e+06	8311.8	6881.74		1
FALSE	High	Master Protein	P0CJ79	Zinc finger protein 888 OS=Homo sapiens OX=9606 GN=ZNF888 PE=3 SV=2	ZNF888	30.707	0.582628	57.63	1.92884e+06	45857.3	50.5	10.05	High	High	High	Not Found	Peak Found	Not Found	6	2	17	4.94	2.76056e+06	1.92884e+06	887191	48397.4	45857.3	39676.3	1
FALSE	High	Master Protein	Q14444	Caprin-1 OS=Homo sapiens OX=9606 GN=CAPRIN1 PE=1 SV=2	CAPRIN1	30.589	0.584167	83.32	3.68182e+07	1.09924e+06	57.99	46.86	High	High	High	High	High	High	23	23	127	4.93	7.96268e+07	3.68182e+07	2.7455e+07	1.87579e+06	740322	1.09924e+06	1
FALSE	High	Master Protein	O15234	Protein CASC3 OS=Homo sapiens OX=9606 GN=CASC3 PE=1 SV=2	CASC3	30.519	0.58496	58.92	1.4731e+06	8610.26	34.95	84.32	High	High	High	Peak Found	Not Found	Peak Found	8	8	19	4.93	1.74554e+06	1.4731e+06	827768	17120.2		4330.37	1
FALSE	High	Master Protein	P06730	Eukaryotic translation initiation factor 4E OS=Homo sapiens OX=9606 GN=EIF4E PE=1 SV=2	EIF4E	30.454	0.58496	24.25	1.71659e+06	22576.5	45.11	22.75	High	High	High	Peak Found	Not Found	Peak Found	6	6	13	4.93	2.90199e+06	1.71659e+06	1.19592e+06	26553.5		19195.1	1
FALSE	Medium	Master Protein	H3BNW0	THUMP domain-containing protein 1 OS=Homo sapiens OX=9606 GN=THUMPD1 PE=1 SV=1	THUMPD1	30.048	0.0728663	2.68	79899	2659.08	12.49		Peak Found	Peak Found	High	Not Found	Not Found	Peak Found	1	1	1	4.91	97594.6	78456	79899			2659.08	1
FALSE	High	Master Protein	Q15361	Transcription termination factor 1 OS=Homo sapiens OX=9606 GN=TTF1 PE=1 SV=3	TTF1	29.477	0.569543	50	1.03035e+06	5792.6	29.51	57.51	High	High	High	Peak Found	Peak Found	Peak Found	10	10	19	4.88	1.39156e+06	1.03035e+06	766831	12449.6	4331.82	5792.6	1
FALSE	High	Master Protein	P08754	Guanine nucleotide-binding protein G(i) subunit alpha-3 OS=Homo sapiens OX=9606 GN=GNAI3 PE=1 SV=3	GNAI3	29.272	0.160941	0	135188	3205.94	67.01		High	High	Not Found	Not Found	Peak Found	Not Found	8	3	30	4.87	80771.6	226266			3205.94		1
FALSE	High	Master Protein	P62280	40S ribosomal protein S11 OS=Homo sapiens OX=9606 GN=RPS11 PE=1 SV=3	RPS11	29.079	0.613109	103.44	3.39682e+08	6.27799e+06	41.03	72.83	High	High	High	High	High	High	23	23	411	4.86	4.36259e+08	3.39682e+08	1.78047e+08	1.97147e+07	6.27799e+06	6.13431e+06	1
FALSE	High	Master Protein	J3KQN4	60S ribosomal protein L36a OS=Homo sapiens OX=9606 GN=RPL36A PE=1 SV=1	RPL36A	29.017	0.613897	111.35	5.92793e+07	806238	38.61	81.09	High	High	High	High	High	Peak Found	13	4	94	4.86	7.35697e+07	5.92793e+07	3.18595e+07	2.89215e+06	782502	806238	1
FALSE	High	Master Protein	P42696	RNA-binding protein 34 OS=Homo sapiens OX=9606 GN=RBM34 PE=1 SV=2	RBM34	29.003	0.614169	103.42	1.15203e+07	130796	49.82	93.57	High	High	High	High	Peak Found	Peak Found	27	27	110	4.86	1.9674e+07	1.15203e+07	7132351	461193	76052.7	130796	1
FALSE	High	Master Protein	Q96QE3	ATPase family AAA domain-containing protein 5 OS=Homo sapiens OX=9606 GN=ATAD5 PE=1 SV=4	ATAD5	28.921	0.298938	31.52	377261	6116.88	56.3		High	High	High	Not Found	Not Found	Peak Found	4	4	9	4.85	377261	457894	116278			6116.88	1
FALSE	High	Master Protein	Q9Y221	60S ribosome subunit biogenesis protein NIP7 homolog OS=Homo sapiens OX=9606 GN=NIP7 PE=1 SV=1	NIP7	28.896	0.616556	125.12	2.06096e+07	69735	75.96	127.23	High	High	High	High	Peak Found	Peak Found	14	14	66	4.85	3.74987e+07	2.06096e+07	5368281	486579	35690	69735	1
FALSE	High	Master Protein	Q9Y3B9	RRP15-like protein OS=Homo sapiens OX=9606 GN=RRP15 PE=1 SV=2	RRP15	28.466	0.626085	88.98	6.64337e+06	148132	54.86	84.04	High	High	High	High	High	High	9	9	48	4.83	9.79014e+06	6.64337e+06	2.77626e+06	452685	92008.3	148132	1
FALSE	High	Master Protein	O15226	NF-kappa-B-repressing factor OS=Homo sapiens OX=9606 GN=NKRF PE=1 SV=2	NKRF	28.418	0.626211	94.69	2.75998e+07	569535	52.71	31.84	High	High	High	High	Peak Found	Peak Found	49	49	206	4.83	4.43473e+07	2.75998e+07	1.41512e+07	856045	468536	569535	1
FALSE	High	Master Protein	Q9H6S0	3'-5' RNA helicase YTHDC2 OS=Homo sapiens OX=9606 GN=YTHDC2 PE=1 SV=2	YTHDC2	28.409	0.626249	107.9	7.44329e+06	67296.5	45.03	47	High	High	High	Peak Found	Peak Found	Peak Found	42	42	96	4.83	1.24608e+07	7.44329e+06	5.1125e+06	114287	67296.5	44784.4	1
FALSE	High	Master Protein	P52298	Nuclear cap-binding protein subunit 2 OS=Homo sapiens OX=9606 GN=NCBP2 PE=1 SV=1	NCBP2	28.35	0.627598	70.44	2.41298e+06	10658.5	62.61	124.04	High	High	High	Peak Found	Peak Found	Peak Found	8	8	30	4.83	3.885e+06	2.41298e+06	886346	56305.4	2860.63	10658.5	1
FALSE	High	Master Protein	P23396	40S ribosomal protein S3 OS=Homo sapiens OX=9606 GN=RPS3 PE=1 SV=2	RPS3	28.306	0.628561	96.03	2.4157e+08	4.81786e+06	50.27	71.55	High	High	High	High	High	High	30	30	478	4.82	3.13254e+08	2.4157e+08	9.82958e+07	1.30599e+07	3.64079e+06	4.81786e+06	1
FALSE	Low	Master Protein	Q14592	Zinc finger protein 460 OS=Homo sapiens OX=9606 GN=ZNF460 PE=1 SV=2	ZNF460	28.009	0.201366	22.44	165162	5896.75	40.71		Peak Found	High	Peak Found	Not Found	Peak Found	Not Found	1	1	1	4.81	165162	190164	78112.5		5896.75		1
FALSE	High	Master Protein	P47929	Galectin-7 OS=Homo sapiens OX=9606 GN=LGALS7 PE=1 SV=2	LGALS7	27.753	0.401846	134.23	305419	216031	171	46.99	High	High	High	Peak Found	Peak Found	Peak Found	12	12	68	4.79	5.19388e+07	305419	138493	438492	198890	216031	1
FALSE	High	Master Protein	Q9HC36	rRNA methyltransferase 3, mitochondrial OS=Homo sapiens OX=9606 GN=MRM3 PE=1 SV=2	MRM3	27.666	0.643491	85.32	1.54865e+07	16996.2	40.76	25.45	High	High	High	Peak Found	Peak Found	Peak Found	18	18	81	4.79	2.18865e+07	1.54865e+07	9.22543e+06	23581.7	16996.2	14539.7	1
FALSE	High	Master Protein	C9JLU1	DNA-directed RNA polymerases I, II, and III subunit RPABC3 (Fragment) OS=Homo sapiens OX=9606 GN=POLR2H PE=1 SV=8	POLR2H	27.552	0.653792	114.6	1.21471e+06	7286.55	77.87	123.08	High	High	High	Not Found	Peak Found	Peak Found	7	7	15	4.78	2.06053e+06	1.21471e+06	238206		27673.9	1918.55	1
FALSE	High	Master Protein	O76094	Signal recognition particle subunit SRP72 OS=Homo sapiens OX=9606 GN=SRP72 PE=1 SV=3	SRP72	27.551	0.646048	82.78	4.37983e+06	54479.7	59.17	86.2	High	High	High	Peak Found	Peak Found	Peak Found	24	24	59	4.78	8.87438e+06	4.37983e+06	2.77544e+06	119307	12877.7	54479.7	1
FALSE	High	Master Protein	E7EVJ4	Double-stranded RNA-binding protein Staufen homolog 2 OS=Homo sapiens OX=9606 GN=STAU2 PE=1 SV=1	STAU2	27.425	0.648801	98.8	6.78811e+06	29893.9	43.89	101.41	High	High	High	Peak Found	Peak Found	Peak Found	25	17	103	4.78	1.06415e+07	6.78811e+06	4.32626e+06	155261	29893.9	29394.9	1
FALSE	High	Master Protein	M0QZK8	Gamma-glutamylcyclotransferase OS=Homo sapiens OX=9606 PE=4 SV=1	GGCT	27.418	0.194287	0	150535	5490.41			High	Not Found	Not Found	Not Found	Peak Found	Not Found	1	1	1	4.78	150535				5490.41		1
FALSE	High	Master Protein	Q96GC5	39S ribosomal protein L48, mitochondrial OS=Homo sapiens OX=9606 GN=MRPL48 PE=1 SV=2	MRPL48	27.392	0.450749	65.49	565934	9082.72	67.66		High	High	Peak Found	Not Found	Not Found	Peak Found	3	3	11	4.78	716025	565934	112139			9082.72	1
FALSE	High	Master Protein	Q8IYA6	Cytoskeleton-associated protein 2-like OS=Homo sapiens OX=9606 GN=CKAP2L PE=1 SV=4	CKAP2L	27.225	0.58496	60.83	938865	12477.6	45.8	37.81	High	High	High	Peak Found	Peak Found	Peak Found	4	4	13	4.77	938865	1.00877e+06	365256	12477.6	14059.4	6245.04	1
FALSE	High	Master Protein	A0A3B3IT54	UPF0488 protein C8orf33 OS=Homo sapiens OX=9606 GN=C8orf33 PE=1 SV=1	C8orf33	27.203	0.652032	132.95	6.37835e+06	190608	54.82	21.95	High	High	High	Peak Found	Peak Found	Peak Found	12	12	51	4.77	9.12103e+06	6.37835e+06	2.5527e+06	190608	253984	167499	1
FALSE	High	Master Protein	Q15397	Pumilio homolog 3 OS=Homo sapiens OX=9606 GN=PUM3 PE=1 SV=3	PUM3	27.147	0.653458	100.9	2.54258e+07	692887	61.97	64.79	High	High	High	High	Peak Found	Peak Found	38	38	167	4.76	4.43623e+07	2.54258e+07	1.10623e+07	1.57492e+06	458328	692887	1
FALSE	High	Master Protein	Q9NPJ8	NTF2-related export protein 2 OS=Homo sapiens OX=9606 GN=NXT2 PE=1 SV=1	NXT2	27.113	0.6409	68.01	1.11467e+06	11270.5	60.31	108.87	High	High	Not Found	Not Found	Not Found	Not Found	3	1	13	4.76	1.52441e+06	1.11467e+06	343474	31254.1	4064.22		1
FALSE	High	Master Protein	Q8IY37	Probable ATP-dependent RNA helicase DHX37 OS=Homo sapiens OX=9606 GN=DHX37 PE=1 SV=1	DHX37	26.653	0.662833	79.87	8.7906e+06	134082	50.62	83.31	High	High	High	Peak Found	Peak Found	Peak Found	28	28	79	4.74	1.17047e+07	8.7906e+06	3.65596e+06	389231	76307.4	134082	1
FALSE	High	Master Protein	Q9UBI6	Guanine nucleotide-binding protein G(I)/G(S)/G(O) subunit gamma-12 OS=Homo sapiens OX=9606 GN=GNG12 PE=1 SV=3	GNG12	26.64	0.663119	74.82	2.65973e+06	48722.8	76.14	37.49	High	High	Not Found	Peak Found	Peak Found	Peak Found	6	6	18	4.74	1.45689e+06	4.85564e+06		57308.4	25530.9	48722.8	1
FALSE	High	Master Protein	Q9H2W6	39S ribosomal protein L46, mitochondrial OS=Homo sapiens OX=9606 GN=MRPL46 PE=1 SV=1	MRPL46	26.573	0.351859	8.2	427834	13761.3	76.14	0.4	High	High	Peak Found	Not Found	Peak Found	Peak Found	6	6	10	4.73	927774	427834	167242		13722.1	13800.5	1
FALSE	High	Master Protein	P48634	Protein PRRC2A OS=Homo sapiens OX=9606 GN=PRRC2A PE=1 SV=3	PRRC2A	26.572	0.664181	80.46	1.00228e+07	129178	38.14	77.02	High	High	High	Peak Found	Peak Found	Peak Found	48	45	158	4.73	1.63394e+07	1.00228e+07	7.9647e+06	421365	129178	118681	1
FALSE	High	Master Protein	P02769	Serum albumin CONTAMINANT OS=Bos taurus GN=ALB PE=1 SV=4	ALB	26.543	0.664866	75.02	1.26751e+08	3.66124e+06	51.21	40.41	High	High	High	High	High	High	55	50	402	4.73	1.26751e+08	6.60876e+07	2.00001e+08	3.37808e+06	3.66124e+06	6.72049e+06	1
FALSE	Medium	Master Protein	Q9NQX4	Unconventional myosin-Vc OS=Homo sapiens OX=9606 GN=MYO5C PE=1 SV=2	MYO5C	26.498	0.665357	96.95	57317804	1.17328e+06	42.86	64.72	High	Peak Found	Peak Found	Peak Found	Peak Found	Peak Found	1	1	1	4.73	74448744	57317804	28980498	3.16014e+06	1.17328e+06	1.0937e+06	1
FALSE	High	Master Protein	Q9BRZ2	E3 ubiquitin-protein ligase TRIM56 OS=Homo sapiens OX=9606 GN=TRIM56 PE=1 SV=3	TRIM56	26.253	0.670558	135.69	6.66979e+07	791556	30.56	72.63	High	High	High	Peak Found	Peak Found	Peak Found	23	23	60	4.71	6.66979e+07	7.06451e+07	3.79348e+07	2.48843e+06	791556	780296	1
FALSE	High	Master Protein	P62081	40S ribosomal protein S7 OS=Homo sapiens OX=9606 GN=RPS7 PE=1 SV=1	RPS7	26.24	0.67085	98.74	2.89551e+08	6.24946e+06	51.83	65.38	High	High	High	High	High	High	22	22	404	4.71	4.00947e+08	2.89551e+08	1.22043e+08	1.50397e+07	4.54782e+06	6.24946e+06	1
FALSE	High	Master Protein	Q9GZY0	Nuclear RNA export factor 2 OS=Homo sapiens OX=9606 GN=NXF2 PE=1 SV=1	NXF2	26.166	0.672523	62.11	1.40012e+06	4837.65	48.53	58.19	High	High	High	Peak Found	Peak Found	Peak Found	13	13	20	4.71	1.40012e+06	1.47431e+06	495334	10902.1	4837.65	3884.88	1
FALSE	High	Master Protein	P05455	Lupus La protein OS=Homo sapiens OX=9606 GN=SSB PE=1 SV=2	SSB	26.144	0.672986	84.24	5.09966e+07	583116	47.52	66.71	High	High	High	Peak Found	Peak Found	Peak Found	19	19	45	4.71	6.031e+07	5.09966e+07	2.0422e+07	1.66805e+06	575531	583116	1
FALSE	High	Master Protein	P38935	DNA-binding protein SMUBP-2 OS=Homo sapiens OX=9606 GN=IGHMBP2 PE=1 SV=3	IGHMBP2	26.021	0.488083	28.24	585943	6833.1	35.84		High	High	High	Peak Found	Not Found	Not Found	8	8	13	4.7	737448	585943	342892	6833.1			1
FALSE	High	Master Protein	Q01780	Exosome component 10 OS=Homo sapiens OX=9606 GN=EXOSC10 PE=1 SV=2	EXOSC10	25.985	0.675731	106.71	1.28359e+07	66614.7	55.53	87.84	High	High	High	Peak Found	Peak Found	Peak Found	41	41	133	4.7	1.67446e+07	1.28359e+07	4.4267e+06	201511	34516.5	66614.7	1
FALSE	High	Master Protein	P61204	ADP-ribosylation factor 3 OS=Homo sapiens OX=9606 GN=ARF3 PE=1 SV=2	ARF3	25.822	0.320968	69.03	308291	7358.74	75.38	17.39	High	High	High	Not Found	Peak Found	Peak Found	3	2	5	4.69	638093	308291	111872		6503.1	8326.96	1
FALSE	High	Master Protein	Q9BSC4	Nucleolar protein 10 OS=Homo sapiens OX=9606 GN=NOL10 PE=1 SV=1	NOL10	25.794	0.680254	93.43	4.38254e+07	516057	55.26	72.29	High	High	High	High	Peak Found	High	38	38	187	4.69	4.89211e+07	4.38254e+07	1.29428e+07	1.60761e+06	504986	516057	1
FALSE	High	Master Protein	Q9Y388	RNA-binding motif protein, X-linked 2 OS=Homo sapiens OX=9606 GN=RBMX2 PE=1 SV=2	RBMX2	25.705	0.682247	89.54	2.19126e+06	37792.3	50	71.6	High	High	High	High	Peak Found	Peak Found	8	8	26	4.68	3.29016e+06	2.19126e+06	1.09742e+06	109515	32692.6	37792.3	1
FALSE	High	Master Protein	Q9BRU9	rRNA-processing protein UTP23 homolog OS=Homo sapiens OX=9606 GN=UTP23 PE=1 SV=2	UTP23	25.544	0.686262	107.73	3.87143e+06	46651.7	58.17	58.7	High	High	High	Peak Found	Peak Found	Peak Found	12	12	37	4.67	6.58903e+06	3.87143e+06	1.83668e+06	46651.7	12140	52275.9	1
FALSE	High	Master Protein	Q9H2U1	ATP-dependent DNA/RNA helicase DHX36 OS=Homo sapiens OX=9606 GN=DHX36 PE=1 SV=2	DHX36	25.306	0.689418	69.13	8.13732e+06	80370.5	44.41	71.88	High	High	High	Peak Found	Peak Found	Peak Found	28	28	102	4.66	1.29287e+07	8.13732e+06	5.22156e+06	239744	73033.3	80370.5	1
FALSE	High	Master Protein	Q9BQ75	Protein CMSS1 OS=Homo sapiens OX=9606 GN=CMSS1 PE=1 SV=2	CMSS1	25.29	0.689418	91.07	5.09506e+06	133677	49.74	96.73	High	High	High	High	Peak Found	Peak Found	10	10	29	4.66	8.05017e+06	5.09506e+06	2.78204e+06	488398	73385.4	133677	1
FALSE	High	Master Protein	P82912	28S ribosomal protein S11, mitochondrial OS=Homo sapiens OX=9606 GN=MRPS11 PE=1 SV=2	MRPS11	25.206	0.299177	24.5	204888	6105.2	53.75		High	High	High	Not Found	Not Found	Peak Found	3	3	9	4.66	204888	380275	130545			6105.2	1
FALSE	Medium	Master Protein	H7C127	Bromodomain-containing protein 8 (Fragment) OS=Homo sapiens OX=9606 GN=BRD8 PE=1 SV=1	BRD8	25.145	0.538774	83.68	617695	15702.6	43.73	62.73	High	High	High	Peak Found	Peak Found	Peak Found	1	1	4	4.65	617695	636090	248034	33612.1	9864.34	15702.6	1
FALSE	High	Master Protein	A0A2R8Y5A6	Ataxin-2 OS=Homo sapiens OX=9606 GN=ATXN2 PE=1 SV=1	ATXN2	24.818	0.694269	69.18	1.62899e+06	18768	52.87	60.63	High	High	High	Peak Found	Peak Found	Peak Found	16	15	36	4.63	3.32442e+06	1.62899e+06	1.27084e+06	17567.4	18768	47490.5	1
FALSE	High	Master Protein	Q5T6F0	DDB1- and CUL4-associated factor 12 OS=Homo sapiens OX=9606 GN=DCAF12 PE=1 SV=1	DCAF12	24.778	0.245214	53.84	144824	1883.04	51.51		High	High	Peak Found	Not Found	Peak Found	Not Found	2	2	3	4.63	212143		98867		1883.04		1
FALSE	High	Master Protein	Q9NX58	Cell growth-regulating nucleolar protein OS=Homo sapiens OX=9606 GN=LYAR PE=1 SV=3	LYAR	24.766	0.695112	99.62	2.45979e+07	319049	53.29	102.53	High	High	High	High	Peak Found	High	34	34	118	4.63	3.92742e+07	2.45979e+07	1.22619e+07	1.31598e+06	178973	319049	1
FALSE	High	Master Protein	Q96ST8	Centrosomal protein of 89 kDa OS=Homo sapiens OX=9606 GN=CEP89 PE=1 SV=3	CEP89	24.725	0.2428	60.16	122908	2652.32	109.08		Peak Found	High	Not Found	Not Found	Not Found	Peak Found	3	3	3	4.63	44162.6	342061				2652.32	1
FALSE	High	Master Protein	Q99848	Probable rRNA-processing protein EBP2 OS=Homo sapiens OX=9606 GN=EBNA1BP2 PE=1 SV=2	EBNA1BP2	24.489	0.702297	104.99	3.55756e+07	850237	62.69	89.67	High	High	High	High	High	High	25	25	158	4.61	6.49787e+07	3.55756e+07	1.6441e+07	3.3106e+06	721002	850237	1
FALSE	High	Master Protein	Q6P179	Endoplasmic reticulum aminopeptidase 2 OS=Homo sapiens OX=9606 GN=ERAP2 PE=1 SV=2	ERAP2	24.299	0.507672	42.64	558069	4597.66	44.58	59.63	Peak Found	High	High	Peak Found	Peak Found	Peak Found	5	5	6	4.6	217028	566341	558069	11176.4	4099.22	4597.66	1
FALSE	Medium	Master Protein	Q15751	Probable E3 ubiquitin-protein ligase HERC1 OS=Homo sapiens OX=9606 GN=HERC1 PE=1 SV=2	HERC1	24.185	0.298696	25.4	180628	7468.49	53.93		Peak Found	High	Peak Found	Peak Found	Not Found	Not Found	1	1	1	4.6	211567	180628	58388.2	7468.49			1
FALSE	High	Master Protein	Q86VY4	Testis-specific Y-encoded-like protein 5 OS=Homo sapiens OX=9606 GN=TSPYL5 PE=1 SV=2	TSPYL5	24.179	0.708507	60.52	2.7613e+06	6772.5	51.17	118.42	High	High	High	Peak Found	Peak Found	Peak Found	10	10	27	4.6	3.54503e+06	2.7613e+06	1.07957e+06	50461.8	6772.5	6711.74	1
FALSE	High	Master Protein	C9JA05	Immunoglobulin J chain (Fragment) OS=Homo sapiens OX=9606 GN=JCHAIN PE=1 SV=1	JCHAIN	24.06	0.156071	0	93100.3	3869.56			High	Not Found	Not Found	Not Found	Not Found	Peak Found	1	1	1	4.59	93100.3					3869.56	1
FALSE	High	Master Protein	C9JYQ9	60S ribosomal protein L22-like 1 OS=Homo sapiens OX=9606 GN=RPL22L1 PE=1 SV=1	RPL22L1	23.946	0.489963	102.1	517330	3308.43	49.01	110.38	High	High	High	Peak Found	Peak Found	Peak Found	3	3	10	4.58	706769	517330	233603	2115.55	3308.43	16904.6	1
FALSE	High	Master Protein	P16402	Histone H1.3 OS=Homo sapiens OX=9606 GN=H1-3 PE=1 SV=2	H1-3	23.901	0.715975	77.92	2.82304e+08	8.20689e+06	37.65	80.06	High	High	High	High	Peak Found	Peak Found	14	3	200	4.58	3.33156e+08	2.82304e+08	1.4776e+08	2.71723e+07	7.00782e+06	8.20689e+06	1
FALSE	High	Master Protein	O43791	Speckle-type POZ protein OS=Homo sapiens OX=9606 GN=SPOP PE=1 SV=1	SPOP	23.851	0.716847	141.38	4.89901e+06	428036	41.98	6.25	High	High	High	Peak Found	Peak Found	Peak Found	11	10	37	4.58	6.36391e+06	4.89901e+06	2.53652e+06	387874	428036	436871	1
FALSE	High	Master Protein	P46087	Probable 28S rRNA (cytosine(4447)-C(5))-methyltransferase OS=Homo sapiens OX=9606 GN=NOP2 PE=1 SV=2	NOP2	23.764	0.718995	98.79	8.10564e+07	1.79305e+06	52.69	97.66	High	High	High	High	High	High	42	42	328	4.57	1.34473e+08	8.10564e+07	4.38412e+07	7.83467e+06	1.42679e+06	1.79305e+06	1
FALSE	High	Master Protein	Q14694	Ubiquitin carboxyl-terminal hydrolase 10 OS=Homo sapiens OX=9606 GN=USP10 PE=1 SV=2	USP10	23.733	0.720009	61.16	2.32318e+06	9938.94	63.6	56.7	High	High	High	Peak Found	Peak Found	Peak Found	17	17	41	4.57	5.27381e+06	2.32318e+06	1.59375e+06	8647.57	9938.94	22793.9	1
FALSE	High	Master Protein	Q96GA3	Protein LTV1 homolog OS=Homo sapiens OX=9606 GN=LTV1 PE=1 SV=1	LTV1	23.705	0.720275	102.88	1.39443e+06	76242.6	47.23	14.98	High	High	High	Peak Found	Peak Found	Peak Found	8	8	13	4.57	2.0487e+06	1.39443e+06	733565	76242.6	82679.4	61250.5	1
FALSE	Medium	Master Protein	X6RIW1	39S ribosomal protein L55, mitochondrial (Fragment) OS=Homo sapiens OX=9606 GN=MRPL55 PE=1 SV=1	MRPL55	23.69	0.352992	34.25	246389	10082.5	62.24	14.46	High	High	Peak Found	Not Found	Peak Found	Peak Found	1	1	2	4.57	246389	284309	56807.8		11172.2	9098.96	1
FALSE	High	Master Protein	Q9Y294	Histone chaperone ASF1A OS=Homo sapiens OX=9606 GN=ASF1A PE=1 SV=1	ASF1A	23.619	0.72253	61	1.97808e+06	49612.7	40.29	38.61	High	High	High	Peak Found	Peak Found	Peak Found	5	4	10	4.56	2.48517e+06	1.97808e+06	1.03131e+06	90189	47391.7	49612.7	1
FALSE	High	Master Protein	Q9NZB2	Constitutive coactivator of PPAR-gamma-like protein 1 OS=Homo sapiens OX=9606 GN=FAM120A PE=1 SV=2	FAM120A	23.581	0.723583	76.72	6.98671e+07	2.00065e+06	38.87	63.58	High	High	High	High	High	High	54	44	345	4.56	9.97928e+07	6.98671e+07	4.43851e+07	5.04146e+06	1.69238e+06	2.00065e+06	1
FALSE	High	Master Protein	Q9NVU7	Protein SDA1 homolog OS=Homo sapiens OX=9606 GN=SDAD1 PE=1 SV=3	SDAD1	23.524	0.725293	96.73	3.5322e+06	66961.8	62.82	27.33	High	High	High	Peak Found	Peak Found	Peak Found	18	18	47	4.56	8.01667e+06	3.5322e+06	2.48425e+06	96021.4	66961.8	57478.6	1
FALSE	High	Master Protein	P78346	Ribonuclease P protein subunit p30 OS=Homo sapiens OX=9606 GN=RPP30 PE=1 SV=1	RPP30	23.453	0.726917	99.61	4.46634e+06	128062	54.11	50.9	High	High	High	Peak Found	Peak Found	Peak Found	9	9	29	4.55	5.841e+06	4.46634e+06	1.62227e+06	276484	128062	118178	1
FALSE	High	Master Protein	Q13283	Ras GTPase-activating protein-binding protein 1 OS=Homo sapiens OX=9606 GN=G3BP1 PE=1 SV=1	G3BP1	23.397	0.728063	90.53	9.16681e+06	294947	84.93	57.05	High	High	High	High	Peak Found	Peak Found	18	16	120	4.55	2.97948e+07	9.16681e+06	6.30731e+06	441474	117283	294947	1
FALSE	High	Master Protein	P61960	Ubiquitin-fold modifier 1 OS=Homo sapiens OX=9606 GN=UFM1 PE=1 SV=1	UFM1	23.241	0.347785	38.31	214300	9220.78	61.44	18.6	High	High	Peak Found	Peak Found	Peak Found	Peak Found	3	3	6	4.54	543772	214300	196623	10839.3	9220.78	7432.29	1
FALSE	High	Master Protein	Q13823	Nucleolar GTP-binding protein 2 OS=Homo sapiens OX=9606 GN=GNL2 PE=1 SV=1	GNL2	23.216	0.731419	107.56	7.70444e+06	402186	53.65	58.36	High	High	High	High	Peak Found	Peak Found	27	27	82	4.54	1.20975e+07	7.70444e+06	3.69635e+06	872263	298126	402186	1
FALSE	High	Master Protein	Q86UE4	Protein LYRIC OS=Homo sapiens OX=9606 GN=MTDH PE=1 SV=2	MTDH	23.105	0.734483	75	2.15351e+07	797753	57.49	54.88	High	High	High	High	High	High	34	34	154	4.53	4.10861e+07	2.15351e+07	1.28482e+07	1.69858e+06	635196	797753	1
FALSE	High	Master Protein	Q9Y3D3	28S ribosomal protein S16, mitochondrial OS=Homo sapiens OX=9606 GN=MRPS16 PE=1 SV=1	MRPS16	23.033	0.736379	43.49	1.43298e+06	31033.4	47.69	18.49	High	High	High	Peak Found	Peak Found	Peak Found	4	4	9	4.53	1.61568e+06	1.43298e+06	546972	41825.8	30555.7	31033.4	1
FALSE	High	Master Protein	P46783	40S ribosomal protein S10 OS=Homo sapiens OX=9606 GN=RPS10 PE=1 SV=1	RPS10	23.015	0.736961	100.94	2.67992e+07	1.21417e+06	65.5	66.81	High	High	High	High	High	High	10	10	110	4.52	5.47135e+07	2.67992e+07	1.39463e+07	2.63718e+06	683930	1.21417e+06	1
FALSE	High	Master Protein	Q8TDN6	Ribosome biogenesis protein BRX1 homolog OS=Homo sapiens OX=9606 GN=BRIX1 PE=1 SV=2	BRIX1	22.698	0.747752	109.96	5.42583e+07	1.15084e+06	63.49	99.38	High	High	High	High	High	High	25	25	203	4.5	9.80653e+07	5.42583e+07	2.38904e+07	5.08386e+06	873618	1.15084e+06	1
FALSE	High	Master Protein	O75569	Interferon-inducible double-stranded RNA-dependent protein kinase activator A OS=Homo sapiens OX=9606 GN=PRKRA PE=1 SV=1	PRKRA	22.689	0.747992	97.54	3.44187e+07	750444	61.09	78.47	High	High	High	High	Peak Found	Peak Found	19	19	114	4.5	5.65424e+07	3.44187e+07	1.38608e+07	2.42529e+06	643976	750444	1
FALSE	High	Master Protein	P42766	60S ribosomal protein L35 OS=Homo sapiens OX=9606 GN=RPL35 PE=1 SV=2	RPL35	22.674	0.748486	113.86	2.09608e+08	4.89759e+06	38.9	75.11	High	High	High	High	High	High	14	14	175	4.5	2.47967e+08	2.09608e+08	1.0653e+08	1.57888e+07	4.68225e+06	4.89759e+06	1
FALSE	High	Master Protein	Q9GZR2	RNA exonuclease 4 OS=Homo sapiens OX=9606 GN=REXO4 PE=1 SV=2	REXO4	22.62	0.749847	109.2	6.97843e+06	140575	57.97	111.82	High	High	High	High	Peak Found	Peak Found	23	23	80	4.5	1.45698e+07	6.97843e+06	4.86516e+06	595240	49034.4	140575	1
FALSE	High	Master Protein	P29558	RNA-binding motif, single-stranded-interacting protein 1 OS=Homo sapiens OX=9606 GN=RBMS1 PE=1 SV=3	RBMS1	22.54	0.701423	77.64	985558	9916.34	41.13	45.2	High	High	High	Peak Found	Peak Found	Peak Found	6	5	13	4.49	1.31472e+06	985558	539125	20027	9916.34	9539.43	1
FALSE	High	Master Protein	Q96JP5	E3 ubiquitin-protein ligase ZFP91 OS=Homo sapiens OX=9606 GN=ZFP91 PE=1 SV=1	ZFP91	22.538	0.660391	70.14	848626	8416.29	49.06	93.08	High	High	High	Peak Found	Peak Found	Not Found	7	7	20	4.49	1.03638e+06	848626	335033	18537.5	3821.13		1
FALSE	High	Master Protein	Q5JTH9	RRP12-like protein OS=Homo sapiens OX=9606 GN=RRP12 PE=1 SV=2	RRP12	22.479	0.754212	88.57	3.04837e+07	588695	38.2	75.92	High	High	High	High	High	High	50	50	187	4.49	4.05135e+07	3.04837e+07	1.79156e+07	1.85332e+06	588695	522005	1
FALSE	High	Master Protein	O60942	mRNA-capping enzyme OS=Homo sapiens OX=9606 GN=RNGTT PE=1 SV=1	RNGTT	22.447	0.75505	104.89	1.12195e+07	242742	52.52	56.47	High	High	High	High	High	High	1	1	22	4.49	1.22226e+07	1.12195e+07	3.57511e+06	544511	203708	242742	1
FALSE	High	Master Protein	Q9NW13	RNA-binding protein 28 OS=Homo sapiens OX=9606 GN=RBM28 PE=1 SV=3	RBM28	22.318	0.758851	101.63	3.17578e+07	830976	55.96	86	High	High	High	High	Peak Found	Peak Found	41	41	186	4.48	5.95298e+07	3.17578e+07	1.92482e+07	3.04527e+06	830976	710069	1
FALSE	High	Master Protein	P62312	U6 snRNA-associated Sm-like protein LSm6 OS=Homo sapiens OX=9606 GN=LSM6 PE=1 SV=1	LSM6	22.245	0.419125	35.08	316583	11241.7	52.39	34.12	High	High	Peak Found	Peak Found	Peak Found	Not Found	2	2	3	4.48	547153	316583	185268	14378.4	8789.19		1
FALSE	High	Master Protein	O00425	Insulin-like growth factor 2 mRNA-binding protein 3 OS=Homo sapiens OX=9606 GN=IGF2BP3 PE=1 SV=2	IGF2BP3	22.105	0.762566	136.24	3.17664e+06	143475	40.11	39.52	High	High	High	High	Peak Found	Peak Found	19	17	70	4.47	3.48231e+06	3.17664e+06	1.46651e+06	232808	143475	108931	1
FALSE	High	Master Protein	Q5T3I0	G patch domain-containing protein 4 OS=Homo sapiens OX=9606 GN=GPATCH4 PE=1 SV=2	GPATCH4	22.007	0.764946	135.52	5.79651e+06	71415.8	49.26	77.32	High	High	High	Peak Found	Peak Found	Peak Found	15	15	49	4.46	7.34168e+06	5.79651e+06	2.36704e+06	144446	71415.8	22411.7	1
FALSE	High	Master Protein	Q8NI77	Kinesin-like protein KIF18A OS=Homo sapiens OX=9606 GN=KIF18A PE=1 SV=2	KIF18A	21.827	0.769071	111.55	5.89405e+06	225434	56.6	45.52	High	High	High	Peak Found	Peak Found	Peak Found	20	19	44	4.45	7.95333e+06	5.89405e+06	2.04589e+06	225434	296602	107488	1
FALSE	High	Master Protein	O95707	Ribonuclease P protein subunit p29 OS=Homo sapiens OX=9606 GN=POP4 PE=1 SV=2	POP4	21.737	0.769616	109.88	1.83748e+06	23159.6	61.57	80.25	High	High	High	Peak Found	Peak Found	Peak Found	7	7	19	4.44	3.20175e+06	1.83748e+06	809082	73556.4	18010.8	23159.6	1
FALSE	High	Master Protein	Q9H0D6	5'-3' exoribonuclease 2 OS=Homo sapiens OX=9606 GN=XRN2 PE=1 SV=1	XRN2	21.66	0.769616	94.93	2.14032e+07	369932	55.28	79.55	High	High	High	High	Peak Found	Peak Found	46	46	187	4.44	3.43691e+07	2.14032e+07	1.01093e+07	1.15356e+06	283840	369932	1
FALSE	High	Master Protein	O96028	Histone-lysine N-methyltransferase NSD2 OS=Homo sapiens OX=9606 GN=NSD2 PE=1 SV=1	NSD2	21.531	0.773481	99.91	4.09125e+06	46198	52.1	63.95	High	High	High	Peak Found	Peak Found	Not Found	25	25	67	4.43	5.55865e+06	4.09125e+06	1.66697e+06	75215.8	28375.2		1
FALSE	High	Master Protein	Q9HC52	Chromobox protein homolog 8 OS=Homo sapiens OX=9606 GN=CBX8 PE=1 SV=3	CBX8	21.522	0.773481	94.75	2.66595e+06	39302.5	46.64	95.29	High	High	High	Peak Found	Peak Found	Peak Found	11	11	30	4.43	3.49374e+06	2.66595e+06	1.22499e+06	145081	23609.9	39302.5	1
FALSE	High	Master Protein	Q9HAF1	Chromatin modification-related protein MEAF6 OS=Homo sapiens OX=9606 GN=MEAF6 PE=1 SV=1	MEAF6	21.441	0.330739	85.78	129190	6478.13	108.32		High	Peak Found	Peak Found	Not Found	Not Found	Peak Found	2	2	3	4.42	429476	129190	24047			6478.13	1
FALSE	High	Master Protein	Q9UKN8	General transcription factor 3C polypeptide 4 OS=Homo sapiens OX=9606 GN=GTF3C4 PE=1 SV=2	GTF3C4	21.437	0.773624	62.58	2.62088e+06	25302.9	69.2	67.12	High	High	High	Peak Found	Peak Found	Peak Found	19	19	36	4.42	4.10271e+06	2.62088e+06	691515	69744.6	25302.9	22883.2	1
FALSE	High	Master Protein	Q9UHB9	Signal recognition particle subunit SRP68 OS=Homo sapiens OX=9606 GN=SRP68 PE=1 SV=2	SRP68	21.372	0.775488	70.54	4.0825e+06	53269.8	57.05	111.52	High	High	High	Peak Found	Peak Found	Peak Found	19	19	60	4.42	8.38182e+06	4.0825e+06	2.8363e+06	179839	7284.32	53269.8	1
FALSE	High	Master Protein	P00734	Prothrombin OS=Homo sapiens OX=9606 GN=F2 PE=1 SV=2	F2	21.281	0.664181	77.05	705719	26650.2	22.81	75.53	High	High	High	Peak Found	Peak Found	Peak Found	3	3	8	4.41	705719	514346	821856	66697.6	26650.2	14751	1
FALSE	High	Master Protein	Q15572	TATA box-binding protein-associated factor RNA polymerase I subunit C OS=Homo sapiens OX=9606 GN=TAF1C PE=1 SV=2	TAF1C	21.24	0.656305	0	650174	4532.17	56.33		High	High	High	Not Found	Peak Found	Not Found	9	9	16	4.41	786685	650174	199553		4532.17		1
FALSE	High	Master Protein	Q96RL1	BRCA1-A complex subunit RAP80 OS=Homo sapiens OX=9606 GN=UIMC1 PE=1 SV=2	UIMC1	20.977	0.334975	52.42	136497	1474.42	70.94	70.53	High	High	Peak Found	Not Found	Peak Found	Peak Found	2	2	2	4.39	151913	136497	19008.6		2549.31	852.747	1
FALSE	High	Master Protein	O95274	Ly6/PLAUR domain-containing protein 3 OS=Homo sapiens OX=9606 GN=LYPD3 PE=1 SV=2	LYPD3	20.976	0.455037	56.11	320515	13088.2	61.92	29.79	High	High	Not Found	Peak Found	Peak Found	Peak Found	3	3	4	4.39	200405	512612		18619	10416.6	13088.2	1
FALSE	High	Master Protein	Q6WCQ1	Myosin phosphatase Rho-interacting protein OS=Homo sapiens OX=9606 GN=MPRIP PE=1 SV=3	MPRIP	20.965	0.591644	42.29	524181	25002.3		76.23	High	High	Not Found	High	High	Peak Found	31	1	76	4.39		524181		74252.5	25002.3	19453.8	1
FALSE	High	Master Protein	Q9BQG0	Myb-binding protein 1A OS=Homo sapiens OX=9606 GN=MYBBP1A PE=1 SV=2	MYBBP1A	20.949	0.789273	86.24	5.03871e+07	862182	54.96	87.94	High	High	High	High	Peak Found	Peak Found	68	4	333	4.39	8.59515e+07	5.03871e+07	2.66326e+07	3.44346e+06	820312	862182	1
FALSE	High	Master Protein	P62913	60S ribosomal protein L11 OS=Homo sapiens OX=9606 GN=RPL11 PE=1 SV=2	RPL11	20.932	0.789914	94.96	2.5209e+08	5.44469e+06	47.44	66.74	High	High	High	High	High	High	18	18	369	4.39	3.61971e+08	2.5209e+08	1.27573e+08	1.47821e+07	4.83439e+06	5.44469e+06	1
FALSE	High	Master Protein	P10412	Histone H1.4 OS=Homo sapiens OX=9606 GN=H1-4 PE=1 SV=2	H1-4	20.925	0.789951	83.74	2.89249e+07	424007	36.75	93.72	High	High	High	High	High	High	14	3	219	4.39	3.38633e+07	2.89249e+07	1.53718e+07	1.4417e+06	224255	424007	1
FALSE	High	Master Protein	O00468	Agrin OS=Homo sapiens OX=9606 GN=AGRN PE=1 SV=6	AGRN	20.877	0.43799	66.98	256744	12297.9	49.84	23.12	High	High	Peak Found	Peak Found	Peak Found	Peak Found	36	1	99	4.38	379643	256744	126281	13545.5	8471.04	12297.9	1
FALSE	High	Master Protein	Q9Y5Q8	General transcription factor 3C polypeptide 5 OS=Homo sapiens OX=9606 GN=GTF3C5 PE=1 SV=2	GTF3C5	20.876	0.790916	58.72	2.24525e+06	12236.6	54.35	83.53	High	High	High	Peak Found	Peak Found	Peak Found	12	12	27	4.38	2.80789e+06	2.24525e+06	766564	8729.13	12236.6	39472.6	1
FALSE	High	Master Protein	Q9BRP8	Partner of Y14 and mago OS=Homo sapiens OX=9606 GN=PYM1 PE=1 SV=1	PYM1	20.847	0.700338	50.87	849646	14972.7	60.18		High	High	High	Peak Found	Not Found	Not Found	7	7	15	4.38	1.16289e+06	849646	263496	14972.7			1
FALSE	Medium	Master Protein	Q8N5C7	tRNA-uridine aminocarboxypropyltransferase 1 OS=Homo sapiens OX=9606 GN=DTWD1 PE=1 SV=1	DTWD1	20.838	0.41139	29.09	202863	9945.54	36.33	27.79	Peak Found	High	Peak Found	Not Found	Peak Found	Peak Found	1	1	1	4.38	298670	202863	143799		12136.9	8149.86	1
FALSE	High	Master Protein	Q9P031	Thyroid transcription factor 1-associated protein 26 OS=Homo sapiens OX=9606 GN=CCDC59 PE=1 SV=2	CCDC59	20.637	0.691934	63.02	783693	25821	57.1	34.83	High	High	High	Peak Found	Peak Found	Peak Found	5	5	10	4.37	1.27805e+06	783693	357903	36374.8	25821	17848.3	1
FALSE	High	Master Protein	Q9BUR4	Telomerase Cajal body protein 1 OS=Homo sapiens OX=9606 GN=WRAP53 PE=1 SV=1	WRAP53	20.593	0.171493	71.96	47570.9	2310.01	76.26	45.74	Peak Found	High	Peak Found	Peak Found	Peak Found	Peak Found	1	1	1	4.36	112227	47570.9	22437.1	4488.6	2310.01	2030.03	1
FALSE	High	Master Protein	Q96PZ2	Serine protease FAM111A OS=Homo sapiens OX=9606 GN=FAM111A PE=1 SV=2	FAM111A	20.418	0.801892	102.34	8.49502e+06	78557	69.09	66.76	High	High	High	Peak Found	Peak Found	Peak Found	28	28	89	4.35	1.66517e+07	8.49502e+06	3.56021e+06	204393	78557	63978	1
FALSE	High	Master Protein	Q9NUD5	Zinc finger CCHC domain-containing protein 3 OS=Homo sapiens OX=9606 GN=ZCCHC3 PE=1 SV=2	ZCCHC3	20.371	0.802317	119.39	3.26685e+06	9313.47	49.17	134.15	High	High	High	Peak Found	Peak Found	Peak Found	14	14	43	4.35	5.50492e+06	3.26685e+06	2.01524e+06	77529.1	4498.67	9313.47	1
FALSE	High	Master Protein	Q9GZS1	DNA-directed RNA polymerase I subunit RPA49 OS=Homo sapiens OX=9606 GN=POLR1E PE=1 SV=3	POLR1E	20.286	0.804714	105.39	2.0741e+07	469497	49.62	75.94	High	High	High	High	Peak Found	Peak Found	20	20	104	4.34	2.4477e+07	2.0741e+07	7.77507e+06	1.40851e+06	376800	469497	1
FALSE	High	Master Protein	Q86WX3	Active regulator of SIRT1 OS=Homo sapiens OX=9606 GN=RPS19BP1 PE=1 SV=1	RPS19BP1	20.256	0.804864	62.41	1897831	65584.9	44.62	85.38	High	High	High	High	Peak Found	Peak Found	4	4	19	4.34	2.17775e+06	1897831	804278	237602	55950.1	65584.9	1
FALSE	High	Master Protein	P60866	40S ribosomal protein S20 OS=Homo sapiens OX=9606 GN=RPS20 PE=1 SV=1	RPS20	20.255	0.804864	101.81	1.78121e+07	1.99314e+07	19.36	37.06	High	High	High	High	High	High	8	3	62	4.34	2.43521e+07	1.78121e+07	1.75521e+07	2.721e+07	1.99314e+07	1.24787e+07	1
FALSE	High	Master Protein	E7ETY4	Non-specific serine/threonine protein kinase OS=Homo sapiens OX=9606 GN=MARK2 PE=1 SV=2	MARK2	20.248	0.804864	63.13	1.97835e+06	21536.9	35.26	29.58	High	High	High	Peak Found	Not Found	Peak Found	13	10	32	4.34	2.68174e+06	1.97835e+06	1.28429e+06	26629.9		17418	1
FALSE	High	Master Protein	Q9NR30	Nucleolar RNA helicase 2 OS=Homo sapiens OX=9606 GN=DDX21 PE=1 SV=5	DDX21	20.21	0.80644	97.6	3.11184e+08	8.75386e+06	45.68	83.35	High	High	High	High	High	High	77	75	709	4.34	4.6097e+08	3.11184e+08	1.73167e+08	2.99567e+07	7.13111e+06	8.75386e+06	1
FALSE	High	Master Protein	O75530	Polycomb protein EED OS=Homo sapiens OX=9606 GN=EED PE=1 SV=2	EED	20.177	0.786382	96.46	1.06489e+06	8802.77	64.08	100.44	High	High	Peak Found	Peak Found	Not Found	Peak Found	8	8	15	4.33	1.71795e+06	1.06489e+06	370880	21384		3623.67	1
FALSE	High	Master Protein	Q09161	Nuclear cap-binding protein subunit 1 OS=Homo sapiens OX=9606 GN=NCBP1 PE=1 SV=1	NCBP1	19.965	0.814539	108.33	7.14298e+06	292722	65.09	85.77	High	High	High	Peak Found	Peak Found	Peak Found	23	23	61	4.32	1.36348e+07	7.14298e+06	3.29887e+06	1.11016e+06	270582	292722	1
FALSE	High	Master Protein	Q8TAD8	Smad nuclear-interacting protein 1 OS=Homo sapiens OX=9606 GN=SNIP1 PE=1 SV=1	SNIP1	19.876	0.226111	112.8	68677.2	4115.13	136.74		High	High	High	Not Found	Not Found	Peak Found	3	3	6	4.31	597226	29636.7	68677.2			4115.13	1
FALSE	High	Master Protein	P09382	Galectin-1 OS=Homo sapiens OX=9606 GN=LGALS1 PE=1 SV=2	LGALS1	19.858	0.817282	120.98	1.32823e+07	424478	81.93	34.24	High	High	High	High	High	High	12	12	63	4.31	1.94e+07	1.32823e+07	1.2104e+06	617725	312094	424478	1
FALSE	High	Master Protein	A0A7N4YH79	Terminal nucleotidyltransferase 4B OS=Homo sapiens OX=9606 GN=TENT4B PE=1 SV=1	TENT4B	19.796	0.495599	0	332234	10107.7	66.33		High	High	Peak Found	Not Found	Peak Found	Not Found	3	3	3	4.31	646596	332234	152445		10107.7		1
FALSE	Medium	Master Protein	O95416	Transcription factor SOX-14 OS=Homo sapiens OX=9606 GN=SOX14 PE=1 SV=1	SOX14	19.632	0.48051	18.79	238846	12165.9	78.03		High	High	Peak Found	Not Found	Peak Found	Not Found	1	1	4	4.3	238846	269120	18332.6		12165.9		1
FALSE	High	Master Protein	Q14690	Protein RRP5 homolog OS=Homo sapiens OX=9606 GN=PDCD11 PE=1 SV=3	PDCD11	19.541	0.824361	106.22	1.27614e+08	2.92701e+06	49.7	88.17	High	High	High	High	High	High	97	97	504	4.29	2.05402e+08	1.27614e+08	7.18647e+07	1.15631e+07	2.70153e+06	2.92701e+06	1
FALSE	High	Master Protein	Q8NCD3	Holliday junction recognition protein OS=Homo sapiens OX=9606 GN=HJURP PE=1 SV=2	HJURP	19.491	0.824411	120.6	5.5514e+06	12902.1	58.08	24.51	High	High	High	Peak Found	Peak Found	Peak Found	11	11	19	4.28	1.21022e+07	5.5514e+06	4.19188e+06	12902.1	8979.77	14881.5	1
FALSE	High	Master Protein	Q9Y3T9	Nucleolar complex protein 2 homolog OS=Homo sapiens OX=9606 GN=NOC2L PE=1 SV=4	NOC2L	19.417	0.826932	97.14	1.17124e+07	369173	64.78	105.75	High	High	High	High	Peak Found	Peak Found	23	23	104	4.28	3.19955e+07	1.17124e+07	1.12078e+07	1.81147e+06	268425	369173	1
FALSE	High	Master Protein	Q8WWM7	Ataxin-2-like protein OS=Homo sapiens OX=9606 GN=ATXN2L PE=1 SV=2	ATXN2L	19.407	0.827102	93.69	2.02153e+07	759761	55.45	47.24	High	High	High	High	Peak Found	Peak Found	35	34	136	4.28	3.01413e+07	8.4346e+06	2.02153e+07	1.16208e+06	759761	424223	1
FALSE	High	Master Protein	B4DHE8	RNA-binding protein Musashi homolog 2 OS=Homo sapiens OX=9606 GN=MSI2 PE=1 SV=1	MSI2	19.373	0.703195	91.21	682162	14231.1	56.29	48.23	High	High	Peak Found	Not Found	Not Found	Not Found	4	3	6	4.28	1.09412e+06	682162	311105	24927	14231.1	9637.87	1
FALSE	High	Master Protein	P82673	28S ribosomal protein S35, mitochondrial OS=Homo sapiens OX=9606 GN=MRPS35 PE=1 SV=1	MRPS35	19.346	0.542336	19.47	410879	13112.3	51.86		High	High	Peak Found	Not Found	Not Found	Peak Found	3	3	5	4.27	597131	410879	185207			13112.3	1
FALSE	High	Master Protein	Q9UKV8	Protein argonaute-2 OS=Homo sapiens OX=9606 GN=AGO2 PE=1 SV=3	AGO2	19.263	0.831017	85.4	2.74371e+06	76745	48.3	42.6	High	High	High	Not Found	Peak Found	Peak Found	16	12	31	4.27	3.77914e+06	2.74371e+06	1.27915e+06	45664.5	112261	76745	1
FALSE	High	Master Protein	O75534	Cold shock domain-containing protein E1 OS=Homo sapiens OX=9606 GN=CSDE1 PE=1 SV=2	CSDE1	19.25	0.547603	19.96	438296	7260.36	50.87		High	High	High	Not Found	Not Found	Peak Found	6	6	9	4.27	577122	438296	178370			7260.36	1
FALSE	High	Master Protein	O43159	Ribosomal RNA-processing protein 8 OS=Homo sapiens OX=9606 GN=RRP8 PE=1 SV=2	RRP8	19.131	0.834581	96.44	1.61688e+06	56231.3	63.13	94.55	High	High	High	Peak Found	Not Found	Peak Found	9	9	26	4.26	3.2327e+06	1.61688e+06	876324	126171		25060.9	1
FALSE	High	Master Protein	A0A087WU03	Heterogeneous nuclear ribonucleoprotein D-like OS=Homo sapiens OX=9606 GN=HNRNPDL PE=1 SV=1	HNRNPDL	19.066	0.724582	121.19	729824	27951.6	104.82	19.18	High	High	Peak Found	Not Found	Peak Found	Peak Found	1	1	15	4.25	2.15087e+06	729824	111801		24386.2	32038.3	1
FALSE	High	Master Protein	O94761	ATP-dependent DNA helicase Q4 OS=Homo sapiens OX=9606 GN=RECQL4 PE=1 SV=2	RECQL4	19.031	0.593904	67.77	490553	11635.1	46.88	78.95	High	High	High	Peak Found	Peak Found	Peak Found	6	6	18	4.25	932535	490553	400132	22147.4	2877.59	11635.1	1
FALSE	High	Master Protein	Q9H967	WD repeat-containing protein 76 OS=Homo sapiens OX=9606 GN=WDR76 PE=1 SV=2	WDR76	18.889	0.84274	71.94	1.63424e+06	13113.2	61.39	69.54	High	High	High	Peak Found	Peak Found	Not Found	13	13	30	4.24	3.03755e+06	1.63424e+06	816877	22464.1	7654.72		1
FALSE	High	Master Protein	Q15020	Squamous cell carcinoma antigen recognized by T-cells 3 OS=Homo sapiens OX=9606 GN=SART3 PE=1 SV=1	SART3	18.784	0.844757	64.03	2.2566e+06	11579.1	35.36	70.53	High	High	High	Peak Found	Peak Found	Peak Found	14	14	30	4.23	2.2566e+06	2.37651e+06	1.14217e+06	23383	4882.27	11579.1	1
FALSE	High	Master Protein	I3L1L3	Myb-binding protein 1A (Fragment) OS=Homo sapiens OX=9606 GN=MYBBP1A PE=1 SV=1	MYBBP1A	18.77	0.410581	98.79	144780	4759.73	48.71	106.95	High	High	Peak Found	Peak Found	Not Found	Peak Found	65	1	317	4.23	154988	144780	51500.5	12776.6		1773.16	1
FALSE	High	Master Protein	Q9H6F5	Coiled-coil domain-containing protein 86 OS=Homo sapiens OX=9606 GN=CCDC86 PE=1 SV=1	CCDC86	18.725	0.846349	117.75	9.43919e+06	175630	55.76	79.05	High	High	High	High	Peak Found	Peak Found	10	10	44	4.23	1.51424e+07	9.43919e+06	4.38212e+06	603943	175630	167694	1
FALSE	High	Master Protein	A0A087WYN9	ATP-dependent RNA helicase DHX29 OS=Homo sapiens OX=9606 GN=DHX29 PE=1 SV=1	DHX29	18.649	0.848062	114.27	3.28502e+06	203916	71.82	56.18	High	High	High	Peak Found	Peak Found	Peak Found	33	31	65	4.22	9.38363e+06	2.73897e+06	3.28502e+06	238318	203916	60725.5	1
FALSE	High	Master Protein	Q15646	2'-5'-oligoadenylate synthase-like protein OS=Homo sapiens OX=9606 GN=OASL PE=1 SV=2	OASL	18.645	0.848062	77.91	1.88421e+06	9940.7	57.07	57.42	High	High	High	Peak Found	Peak Found	Peak Found	13	13	30	4.22	2.9624e+06	1.88421e+06	810228	14619.8	9940.7	3797.41	1
FALSE	High	Master Protein	P30153	Serine/threonine-protein phosphatase 2A 65 kDa regulatory subunit A alpha isoform OS=Homo sapiens OX=9606 GN=PPP2R1A PE=1 SV=4	PPP2R1A	18.53	0.84894	74.72	2.55239e+06	72225.8	40.17	46.86	High	High	High	Peak Found	Peak Found	Peak Found	12	12	33	4.21	3.40478e+06	2.55239e+06	1.43205e+06	120409	46773.3	72225.8	1
FALSE	High	Master Protein	Q9H0S4	Probable ATP-dependent RNA helicase DDX47 OS=Homo sapiens OX=9606 GN=DDX47 PE=1 SV=1	DDX47	18.524	0.84894	102.67	1.69195e+07	265941	65.82	78.08	High	High	High	High	High	High	23	23	107	4.21	2.44619e+07	1.69195e+07	4.51835e+06	902459	265941	255432	1
FALSE	High	Master Protein	Q96KR1	Zinc finger RNA-binding protein OS=Homo sapiens OX=9606 GN=ZFR PE=1 SV=2	ZFR	18.52	0.84894	80.13	3.55088e+07	943353	42.68	38.67	High	High	High	High	High	High	39	39	189	4.21	3.55088e+07	4.07479e+07	1.58841e+07	1.73588e+06	943353	921136	1
FALSE	High	Master Protein	P78362	SRSF protein kinase 2 OS=Homo sapiens OX=9606 GN=SRPK2 PE=1 SV=3	SRPK2	18.508	0.84894	59.9	1.35868e+06	30125.1	55.62	78	High	High	High	Peak Found	Peak Found	Peak Found	9	5	27	4.21	1.91494e+06	1.35868e+06	518499	52348.2	6233.45	30125.1	1
FALSE	High	Master Protein	P01023	Alpha-2-macroglobulin OS=Homo sapiens OX=9606 GN=A2M PE=1 SV=3	A2M	18.504	0.664181	75.71	535728	14099.1	49.08	69.74	High	Peak Found	High	Not Found	Not Found	Not Found	2	1	4	4.21	235001	535728	716832	24199.3		8214.5	1
FALSE	High	Master Protein	Q7L2J0	7SK snRNA methylphosphate capping enzyme OS=Homo sapiens OX=9606 GN=MEPCE PE=1 SV=1	MEPCE	18.479	0.743398	60.51	754824	26474.1	34.99	157.27	High	High	High	Peak Found	Peak Found	High	7	7	9	4.21	966506	754824	460004	26474.1	15318.2	638807	1
FALSE	High	Master Protein	Q5T280	Putative methyltransferase C9orf114 OS=Homo sapiens OX=9606 GN=SPOUT1 PE=1 SV=3	SPOUT1	18.445	0.84894	92.7	9.64462e+06	250375	59.57	92.2	High	High	High	High	Peak Found	Peak Found	16	16	59	4.21	1.55194e+07	9.64462e+06	3.95585e+06	1.03515e+06	219022	250375	1
FALSE	High	Master Protein	P62277	40S ribosomal protein S13 OS=Homo sapiens OX=9606 GN=RPS13 PE=1 SV=2	RPS13	18.297	0.850027	85.93	3.35715e+08	1.00852e+07	40.04	70.39	High	High	High	High	High	High	16	16	238	4.19	3.93232e+08	3.35715e+08	1.64124e+08	2.87583e+07	1.00852e+07	8.78546e+06	1
FALSE	High	Master Protein	Q9H4P4	E3 ubiquitin-protein ligase NRDP1 OS=Homo sapiens OX=9606 GN=RNF41 PE=1 SV=2	RNF41	18.279	0.278435	4.78	70322	2232.39	84.37		High	Peak Found	High	Not Found	Peak Found	Not Found	2	2	3	4.19	206810	39489.2	70322		2232.39		1
FALSE	High	Master Protein	Q96SI9	Spermatid perinuclear RNA-binding protein OS=Homo sapiens OX=9606 GN=STRBP PE=1 SV=1	STRBP	18.269	0.850074	63.16	3.52779e+06	90508.5	39.43	57.07	High	High	High	High	High	High	21	13	129	4.19	3.52779e+06	3.68072e+06	1.60274e+06	152940	43971.2	90508.5	1
FALSE	High	Master Protein	Q9BRD0	BUD13 homolog OS=Homo sapiens OX=9606 GN=BUD13 PE=1 SV=1	BUD13	18.255	0.740971	93.24	698860	16602.9	55.32	79.72	High	High	High	Peak Found	Peak Found	Peak Found	5	5	10	4.19	1.42217e+06	698860	503532	41907.2	7928.15	16602.9	1
FALSE	High	Master Protein	Q9Y4C8	Probable RNA-binding protein 19 OS=Homo sapiens OX=9606 GN=RBM19 PE=1 SV=3	RBM19	18.225	0.850436	96.63	7.50923e+06	80885.6	57.79	108.27	High	High	High	Peak Found	Peak Found	Peak Found	26	26	89	4.19	1.20624e+07	7.50923e+06	3.26582e+06	419168	59236.9	80885.6	1
FALSE	High	Master Protein	P02768	Albumin OS=Homo sapiens OX=9606 GN=ALB PE=1 SV=2	ALB	18.219	0.582581	104.61	291191	88782	161.15	19.43	High	Peak Found	Peak Found	Peak Found	Peak Found	Peak Found	26	21	60	4.19	7.14877e+06	291191	58825.1	97001.9	88782	65610.5	1
FALSE	Low	Master Protein	Q7Z2Z2	Elongation factor-like GTPase 1 OS=Homo sapiens OX=9606 GN=EFL1 PE=1 SV=2	EFL1	18.089	0.852091	71.43	42800076	1.83986e+06	32.54	69.69	Peak Found	Peak Found	Peak Found	Peak Found	High	Peak Found	1	1	1	4.18	42800076	49315876	24823276	4.8072e+06	1.83986e+06	1.37229e+06	1
FALSE	Medium	Master Protein	F8W8D3	Histone RNA hairpin-binding protein OS=Homo sapiens OX=9606 GN=SLBP PE=1 SV=1	SLBP	18.07	0.439527	70.44	131045	6255.95	33.8	77.57	High	High	High	Peak Found	Peak Found	Peak Found	1	1	3	4.18	186036	131045	93987.5	19613.1	6255.95	5201.2	1
FALSE	High	Master Protein	Q562F6	Shugoshin 2 OS=Homo sapiens OX=9606 GN=SGO2 PE=1 SV=2	SGO2	17.999	0.855066	92.44	1.98528e+06	26660.5	52.9	53.7	High	High	Peak Found	Peak Found	Peak Found	Peak Found	13	13	24	4.17	1.98528e+06	2.00681e+06	595106	26660.5	10415.5	36492.2	1
FALSE	High	Master Protein	P01834	Immunoglobulin kappa constant OS=Homo sapiens OX=9606 GN=IGKC PE=1 SV=2	IGKC	17.994	0.442001	932.31	146096	7616.15	140.73	27.45	High	Not Found	Peak Found	Peak Found	Peak Found	Peak Found	4	4	11	4.17	2.96207e+06		7205.73	8945.32	5054.16	7616.15	1
FALSE	High	Master Protein	P62841	40S ribosomal protein S15 OS=Homo sapiens OX=9606 GN=RPS15 PE=1 SV=2	RPS15	17.969	0.855558	136.97	1.07456e+08	2.61235e+06	51.48	100.68	High	High	High	High	High	High	8	8	321	4.17	1.17077e+08	1.07456e+08	3.54501e+07	1.18784e+07	2.00145e+06	2.61235e+06	1
FALSE	High	Master Protein	Q6PK04	Coiled-coil domain-containing protein 137 OS=Homo sapiens OX=9606 GN=CCDC137 PE=1 SV=1	CCDC137	17.969	0.855558	112.83	6.03387e+06	29810.7	60.08	132.98	High	High	High	Peak Found	Peak Found	Peak Found	13	13	51	4.17	1.02853e+07	6.03387e+06	2.68949e+06	296863	24596.7	29810.7	1
FALSE	High	Master Protein	O43172	U4/U6 small nuclear ribonucleoprotein Prp4 OS=Homo sapiens OX=9606 GN=PRPF4 PE=1 SV=2	PRPF4	17.902	0.85626	95.11	5.10486e+06	103975	53.43	57.38	High	High	High	Peak Found	Peak Found	Peak Found	19	19	48	4.16	7.37525e+06	5.10486e+06	2.17103e+06	182637	103975	53541.2	1
FALSE	High	Master Protein	O95602	DNA-directed RNA polymerase I subunit RPA1 OS=Homo sapiens OX=9606 GN=POLR1A PE=1 SV=2	POLR1A	17.884	0.856521	91.09	1.40132e+07	132744	56.13	106.55	High	High	High	Peak Found	Peak Found	Peak Found	54	53	163	4.16	1.78835e+07	1.40132e+07	4.6038e+06	512994	49753	132744	1
FALSE	High	Master Protein	Q7L2E3	ATP-dependent RNA helicase DHX30 OS=Homo sapiens OX=9606 GN=DHX30 PE=1 SV=1	DHX30	17.864	0.857149	81.9	9.26626e+07	3.09587e+06	44.64	50.64	High	High	High	High	High	High	80	80	465	4.16	1.35734e+08	9.26626e+07	5.22319e+07	6.19523e+06	2.48796e+06	3.09587e+06	1
FALSE	High	Master Protein	Q9NQ50	39S ribosomal protein L40, mitochondrial OS=Homo sapiens OX=9606 GN=MRPL40 PE=1 SV=1	MRPL40	17.789	0.559939	67.19	320926	10061.3	45.67	47.04	High	High	Peak Found	Peak Found	Peak Found	Peak Found	4	4	5	4.15	352272	320926	127300	15263.3	5580.04	10061.3	1
FALSE	High	Master Protein	Q96CW1	AP-2 complex subunit mu OS=Homo sapiens OX=9606 GN=AP2M1 PE=1 SV=2	AP2M1	17.633	0.864384	70.03	3.85754e+06	128724	29.82	64.33	High	High	High	High	Peak Found	Peak Found	11	11	38	4.14	5.54458e+06	3.85754e+06	3.11657e+06	315489	100559	128724	1
FALSE	High	Master Protein	Q13162	Peroxiredoxin-4 OS=Homo sapiens OX=9606 GN=PRDX4 PE=1 SV=1	PRDX4	17.63	0.509209	5.14	185964	7614.72	48.89		High	High	High	Not Found	Not Found	Peak Found	7	4	24	4.14	129670		266696			7614.72	1
FALSE	High	Master Protein	Q9BX40	Protein LSM14 homolog B OS=Homo sapiens OX=9606 GN=LSM14B PE=1 SV=1	LSM14B	17.56	0.864675	83.51	4.95105e+06	74641.4	56.24	96.38	High	High	High	Peak Found	Peak Found	Peak Found	12	12	40	4.13	7.4226e+06	4.95105e+06	2.02891e+06	290223	48292.4	74641.4	1
FALSE	High	Master Protein	A6NFX8	ADP-sugar pyrophosphatase OS=Homo sapiens OX=9606 GN=NUDT5 PE=1 SV=1	NUDT5	17.547	0.864675	125.61	1.556e+06	51975.7	29.88	53.04	High	High	High	Peak Found	Peak Found	Peak Found	7	7	18	4.13	2.0667e+06	1.556e+06	1.12249e+06	116576	48426.6	51975.7	1
FALSE	High	Master Protein	Q9H6R4	Nucleolar protein 6 OS=Homo sapiens OX=9606 GN=NOL6 PE=1 SV=2	NOL6	17.461	0.86588	115.57	3.81714e+07	885213	64.19	101.22	High	High	High	High	High	Peak Found	37	37	232	4.13	6.11281e+07	3.81714e+07	1.30598e+07	4.20428e+06	728622	885213	1
FALSE	High	Master Protein	Q9NY93	Probable ATP-dependent RNA helicase DDX56 OS=Homo sapiens OX=9606 GN=DDX56 PE=1 SV=1	DDX56	17.44	0.866578	89.73	1.67461e+07	345187	56.43	100.65	High	High	High	High	Peak Found	Peak Found	28	28	138	4.12	2.75099e+07	1.67461e+07	7.91573e+06	1.50576e+06	345187	241296	1
FALSE	High	Master Protein	Q7Z417	Nuclear fragile X mental retardation-interacting protein 2 OS=Homo sapiens OX=9606 GN=NUFIP2 PE=1 SV=1	NUFIP2	17.379	0.86922	90.02	1.63081e+07	333694	66.5	43.26	High	High	High	Peak Found	Peak Found	Peak Found	30	28	103	4.12	2.40362e+07	4.36585e+06	1.63081e+07	395161	333694	151171	1
FALSE	High	Master Protein	Q96HR8	H/ACA ribonucleoprotein complex non-core subunit NAF1 OS=Homo sapiens OX=9606 GN=NAF1 PE=1 SV=2	NAF1	17.356	0.462142	60.05	133733	7705.26	65.37	39.47	High	High	Peak Found	Peak Found	Not Found	Peak Found	1	1	2	4.12	241919	133733	55008.8	5784.41		10264	1
FALSE	High	Master Protein	P82663	28S ribosomal protein S25, mitochondrial OS=Homo sapiens OX=9606 GN=MRPS25 PE=1 SV=1	MRPS25	17.31	0.869271	60.21	1.16635e+06	20168.1	53.9	57.38	High	High	High	Peak Found	Peak Found	Peak Found	6	6	20	4.11	1.60661e+06	1.16635e+06	456542	42072.9	20168.1	14294.6	1
FALSE	High	Master Protein	F8WAJ0	RNA helicase OS=Homo sapiens OX=9606 GN=DDX31 PE=1 SV=2	DDX31	17.201	0.872412	108.63	1.23258e+07	278527	56.73	68.01	High	High	High	Peak Found	Peak Found	Peak Found	35	35	131	4.1	2.00804e+07	1.23258e+07	5.68707e+06	677675	189939	278527	1
FALSE	High	Master Protein	O94964	Protein SOGA1 OS=Homo sapiens OX=9606 GN=SOGA1 PE=1 SV=2	SOGA1	17.123	0.873031	82.86	1.84132e+06	70254.2	57.9	56.22	High	High	High	Peak Found	Peak Found	Peak Found	25	24	45	4.1	3.88399e+06	1.84132e+06	1.31181e+06	130908	70254.2	41766.8	1
FALSE	High	Master Protein	Q99496	E3 ubiquitin-protein ligase RING2 OS=Homo sapiens OX=9606 GN=RNF2 PE=1 SV=1	RNF2	17.062	0.718384	84.61	535559	17857.1	60.45	42.64	High	High	High	Peak Found	Peak Found	Peak Found	6	3	22	4.09	774673	535559	178571	29503.1	17857.1	12827.4	1
FALSE	High	Master Protein	Q6NZY4	Zinc finger CCHC domain-containing protein 8 OS=Homo sapiens OX=9606 GN=ZCCHC8 PE=1 SV=2	ZCCHC8	17.062	0.773481	72.45	628337	29345.1	66.24	44.87	High	High	High	Peak Found	High	Peak Found	6	6	16	4.09	935727	628337	173259	46606.2	18581.2	29345.1	1
FALSE	High	Master Protein	Q9NVP1	ATP-dependent RNA helicase DDX18 OS=Homo sapiens OX=9606 GN=DDX18 PE=1 SV=2	DDX18	17.022	0.87371	115.99	7.12131e+07	1.33428e+06	67.9	104.49	High	High	High	High	High	High	38	38	306	4.09	1.22597e+08	7.12131e+07	2.40209e+07	7.16616e+06	1.24326e+06	1.33428e+06	1
FALSE	High	Master Protein	O43395	U4/U6 small nuclear ribonucleoprotein Prp3 OS=Homo sapiens OX=9606 GN=PRPF3 PE=1 SV=2	PRPF3	17.01	0.87371	108.21	5.7128e+06	251004	37.88	54.66	High	High	High	Peak Found	Peak Found	Peak Found	23	23	51	4.09	8.21889e+06	5.7128e+06	3.76195e+06	475697	161565	251004	1
FALSE	High	Master Protein	Q9NUL7	Probable ATP-dependent RNA helicase DDX28 OS=Homo sapiens OX=9606 GN=DDX28 PE=1 SV=2	DDX28	16.974	0.827758	50.73	918584	2909.44	50.74		High	High	High	Not Found	Peak Found	Not Found	8	8	20	4.09	1.32163e+06	918584	422496		2909.44		1
FALSE	High	Master Protein	Q9Y3F4	Serine-threonine kinase receptor-associated protein OS=Homo sapiens OX=9606 GN=STRAP PE=1 SV=1	STRAP	16.943	0.875221	84.37	1.28886e+06	4180.91	26.49	150.08	High	High	High	Peak Found	Peak Found	Peak Found	9	9	21	4.08	1.96066e+06	1.25566e+06	1.28886e+06	66309.4	4180.91	2312.96	1
FALSE	High	Master Protein	P20042	Eukaryotic translation initiation factor 2 subunit 2 OS=Homo sapiens OX=9606 GN=EIF2S2 PE=1 SV=2	EIF2S2	16.909	0.875221	92.7	2.17736e+07	6.51097e+06	69.64	29.62	High	High	High	High	High	High	26	26	132	4.08	5.58523e+07	2.17736e+07	1.56633e+07	6.51097e+06	7.71296e+06	4.14793e+06	1
FALSE	High	Master Protein	Q03701	CCAAT/enhancer-binding protein zeta OS=Homo sapiens OX=9606 GN=CEBPZ PE=1 SV=3	CEBPZ	16.895	0.875221	105.17	3.00802e+07	540429	56.03	107.96	High	High	High	High	Peak Found	High	53	53	246	4.08	5.85516e+07	3.00802e+07	1.95055e+07	2.49541e+06	305202	540429	1
FALSE	High	Master Protein	Q99459	Cell division cycle 5-like protein OS=Homo sapiens OX=9606 GN=CDC5L PE=1 SV=2	CDC5L	16.874	0.875221	91.79	2.79082e+07	708005	58.49	76.48	High	High	High	High	High	High	47	47	205	4.08	4.15882e+07	2.79082e+07	1.04773e+07	2.13903e+06	565923	708005	1
FALSE	High	Master Protein	Q9Y5Q9	General transcription factor 3C polypeptide 3 OS=Homo sapiens OX=9606 GN=GTF3C3 PE=1 SV=1	GTF3C3	16.795	0.877079	51.56	1.81006e+06	45075.8	44.34	48.05	High	High	High	Peak Found	Peak Found	High	12	12	21	4.07	2.23945e+06	1.81006e+06	831692	85777.3	35599.1	45075.8	1
FALSE	High	Master Protein	P35251	Replication factor C subunit 1 OS=Homo sapiens OX=9606 GN=RFC1 PE=1 SV=4	RFC1	16.7	0.878882	71.07	3.59751e+07	7.19692e+06	71.04	62.36	High	High	High	Peak Found	Peak Found	Peak Found	29	29	72	4.06	6.21148e+07	3.59751e+07	1.06272e+07	1.76637e+07	6.00283e+06	7.19692e+06	1
FALSE	High	Master Protein	Q12789	General transcription factor 3C polypeptide 1 OS=Homo sapiens OX=9606 GN=GTF3C1 PE=1 SV=4	GTF3C1	16.681	0.879715	90.32	9.32516e+06	855341	50.22	51.49	High	High	High	Peak Found	Peak Found	Peak Found	40	40	98	4.06	9.32516e+06	9.89095e+06	3.14311e+06	1.25069e+06	855341	393540	1
FALSE	High	Master Protein	P62875	DNA-directed RNA polymerases I, II, and III subunit RPABC5 OS=Homo sapiens OX=9606 GN=POLR2L PE=1 SV=1	POLR2L	16.654	0.879859	54.81	1.38682e+06	30829.6	48.35	63.69	High	High	High	Peak Found	Peak Found	Peak Found	2	2	9	4.06	1.44385e+06	1.38682e+06	489809	80714.1	30829.6	28047.8	1
FALSE	High	Master Protein	Q9NWT1	p21-activated protein kinase-interacting protein 1 OS=Homo sapiens OX=9606 GN=PAK1IP1 PE=1 SV=2	PAK1IP1	16.64	0.879859	114.39	3.35941e+07	7.79043e+06	57.77	36.66	High	High	High	High	Peak Found	Peak Found	16	16	70	4.06	3.35941e+07	5.02106e+07	1.29994e+07	9.23993e+06	7.79043e+06	4.19994e+06	1
FALSE	Medium	Master Protein	Q6IQ49	Replication stress response regulator SDE2 OS=Homo sapiens OX=9606 GN=SDE2 PE=1 SV=1	SDE2	16.557	0.609	88.95	270377	8224.01	41.84	50.89	Peak Found	High	Peak Found	Peak Found	Peak Found	Peak Found	1	1	1	4.05	270377	304208	121686	18373.5	8121.31	8224.01	1
FALSE	High	Master Protein	Q9BVP2	Guanine nucleotide-binding protein-like 3 OS=Homo sapiens OX=9606 GN=GNL3 PE=1 SV=2	GNL3	16.533	0.883619	90.21	2.83242e+07	667624	56.06	97.13	High	High	High	High	Peak Found	High	36	35	199	4.05	4.58691e+07	2.83242e+07	1.32267e+07	2.89216e+06	532711	667624	1
FALSE	High	Master Protein	P16401	Histone H1.5 OS=Homo sapiens OX=9606 GN=H1-5 PE=1 SV=3	H1-5	16.506	0.883619	98.89	1.34311e+08	7.11682e+06	61.9	70.04	High	High	High	High	High	High	15	13	176	4.04	2.54114e+08	1.34311e+08	6.82323e+07	2.1273e+07	6.89538e+06	7.11682e+06	1
FALSE	High	Master Protein	Q9HAN9	Nicotinamide/nicotinic acid mononucleotide adenylyltransferase 1 OS=Homo sapiens OX=9606 GN=NMNAT1 PE=1 SV=1	NMNAT1	16.442	0.886029	45.5	4.97104e+06	75438.2	60.49	72.39	High	High	High	Peak Found	Not Found	Peak Found	16	16	54	4.04	1.08574e+07	4.97104e+06	3.49261e+06	132759		42866.5	1
FALSE	High	Master Protein	Q9NQ55	Suppressor of SWI4 1 homolog OS=Homo sapiens OX=9606 GN=PPAN PE=2 SV=1	PPAN	16.441	0.886029	98.12	1.5533e+07	486378	57.14	78.18	High	High	High	High	Peak Found	Peak Found	22	22	94	4.04	2.53231e+07	1.5533e+07	7.07918e+06	1.47711e+06	486378	370446	1
FALSE	High	Master Protein	O75934	Pre-mRNA-splicing factor SPF27 OS=Homo sapiens OX=9606 GN=BCAS2 PE=1 SV=1	BCAS2	16.393	0.888568	117.89	6.06843e+06	127149	72.82	105.29	High	High	High	Peak Found	Peak Found	High	12	12	50	4.04	1.08276e+07	6.06843e+06	1.77013e+06	600224	86433.5	127149	1
FALSE	High	Master Protein	Q96PY5	Formin-like protein 2 OS=Homo sapiens OX=9606 GN=FMNL2 PE=1 SV=3	FMNL2	16.302	0.891932	107.08	4.35989e+06	136166	121.24	91.1	High	High	Peak Found	Peak Found	Peak Found	Peak Found	31	31	66	4.03	4.35989e+06	2.29203e+07	1.4978e+06	464350	81442.2	136166	1
FALSE	High	Master Protein	H0YDN1	Plectin OS=Homo sapiens OX=9606 GN=PLEC PE=1 SV=9	PLEC	16.286	0.604619	0	239939	14732.4			High	High	Not Found	Not Found	Peak Found	Not Found	308	2	2709	4.03		239939			14732.4		1
FALSE	Medium	Master Protein	C9JHP4	Eukaryotic translation initiation factor 3 subunit L (Fragment) OS=Homo sapiens OX=9606 GN=EIF3L PE=1 SV=1	EIF3L	16.278	0.512601	49.07	128443	7890.57	64.8	58.87	Peak Found	Not Found	High	Peak Found	Peak Found	Not Found	1	1	1	4.02	210716		78293	12290.4	5065.83		1
FALSE	Low	Master Protein	Q9P2M7	Cingulin OS=Homo sapiens OX=9606 GN=CGN PE=1 SV=3	CGN	16.196	0.517027	0.9	138674	8562.05		108.62	High	Not Found	Not Found	Peak Found	Peak Found	Peak Found	1	1	1	4.02	138674			51608.8	8562.05	8510.61	1
FALSE	High	Master Protein	A0A0A0MSA0	Laminin subunit alpha-3 OS=Homo sapiens OX=9606 GN=LAMA3 PE=1 SV=1	LAMA3	16.133	0.8977	71.02	9.72739e+06	434882	50.14	41.86	High	High	High	Peak Found	Peak Found	Peak Found	35	35	83	4.01	9.72739e+06	1.37638e+07	4.45068e+06	439802	434882	182012	1
FALSE	High	Master Protein	Q92747	Actin-related protein 2/3 complex subunit 1A OS=Homo sapiens OX=9606 GN=ARPC1A PE=1 SV=2	ARPC1A	16.125	0.835561	110	828960	13298.5	89.28	56.86	High	High	Peak Found	Peak Found	Peak Found	Peak Found	7	6	16	4.01	828960	1.35145e+06	39280.4	13298.5	4676.44	18239.3	1
FALSE	High	Master Protein	Q9H1J7	Protein Wnt-5b OS=Homo sapiens OX=9606 GN=WNT5B PE=2 SV=2	WNT5B	16.1	0.41139	34.61	94988.9	7101.3	71.91	31.05	High	Peak Found	High	Peak Found	Not Found	Peak Found	2	2	3	4.01	286307	88065	94988.9	8876.82		5680.91	1
FALSE	High	Master Protein	Q9BQ04	RNA-binding protein 4B OS=Homo sapiens OX=9606 GN=RBM4B PE=1 SV=1	RBM4B	16.074	0.601443	85.52	233263	7129.57	72.95	76.87	High	High	Peak Found	Not Found	Peak Found	Peak Found	4	4	6	4.01	454220	233263	82115.4		3877.19	13110.2	1
FALSE	Low	Master Protein	P01008	Antithrombin-III OS=Homo sapiens OX=9606 GN=SERPINC1 PE=1 SV=1	SERPINC1	16.061	0.517342	60.72	151604	8462.17	23.36	77.73	Peak Found	High	High	Peak Found	Peak Found	Peak Found	1	1	2	4.01	151604	119630	191565	27348.9	8462.17	7448.67	1
FALSE	High	Master Protein	A0A0G2JQH2	40S ribosomal protein S18 OS=Homo sapiens OX=9606 GN=RPS18 PE=1 SV=1	RPS18	16.057	0.86351	88.34	931688	58022.8	42.39	89.87	High	High	Peak Found	High	Peak Found	Peak Found	5	1	79	4.01	931688	1.03271e+06	408164	159136	21221.5	58022.8	1
FALSE	High	Master Protein	Q99741	Cell division control protein 6 homolog OS=Homo sapiens OX=9606 GN=CDC6 PE=1 SV=1	CDC6	16.004	0.370859	14.6	73384.2	4585.48	28.6		High	High	High	Not Found	Not Found	Peak Found	1	1	3	4	110592	73384.2	66158.7			4585.48	1
FALSE	High	Master Protein	E9PB61	THO complex subunit 4 OS=Homo sapiens OX=9606 GN=ALYREF PE=1 SV=1	ALYREF	15.999	0.899048	131.68	5.74216e+07	1.25276e+06	58.17	128.57	High	High	Peak Found	Not Found	Not Found	Not Found	13	2	165	4	7.34165e+07	5.74216e+07	1.75483e+07	1.09387e+07	1.01779e+06	1.25276e+06	1
FALSE	High	Master Protein	P39060	Collagen alpha-1(XVIII) chain OS=Homo sapiens OX=9606 GN=COL18A1 PE=1 SV=5	COL18A1	15.94	0.899896	55.68	3.16163e+06	173055	28.39	52.64	High	High	High	High	High	Peak Found	12	12	38	3.99	4.95692e+06	3.16163e+06	3.08278e+06	366828	173055	146167	1
FALSE	High	Master Protein	P05198	Eukaryotic translation initiation factor 2 subunit 1 OS=Homo sapiens OX=9606 GN=EIF2S1 PE=1 SV=3	EIF2S1	15.928	0.899896	87.88	2.62264e+07	1.10105e+06	66.12	43.05	High	High	High	High	High	High	28	28	148	3.99	4.90176e+07	2.62264e+07	1.11829e+07	1.72708e+06	718944	1.10105e+06	1
FALSE	High	Master Protein	P29084	Transcription initiation factor IIE subunit beta OS=Homo sapiens OX=9606 GN=GTF2E2 PE=1 SV=1	GTF2E2	15.922	0.526548	67.38	133101	4682.83	22.53	62.4	High	High	Peak Found	Peak Found	Peak Found	Peak Found	2	2	4	3.99	133101	136113	88191.6	9934.45	2921.86	4682.83	1
FALSE	High	Master Protein	O15160	DNA-directed RNA polymerases I and III subunit RPAC1 OS=Homo sapiens OX=9606 GN=POLR1C PE=1 SV=1	POLR1C	15.91	0.899896	83.37	7.1671e+06	94771.3	45.01	76.72	High	High	High	Peak Found	Peak Found	Peak Found	13	13	38	3.99	7.79697e+06	7.1671e+06	2.87737e+06	310397	94771.3	88661.9	1
FALSE	High	Master Protein	Q9Y676	28S ribosomal protein S18b, mitochondrial OS=Homo sapiens OX=9606 GN=MRPS18B PE=1 SV=1	MRPS18B	15.819	0.90011	74.02	1.41279e+06	52908	47.48	50.23	High	High	High	Peak Found	Peak Found	Peak Found	7	7	19	3.98	1.78748e+06	1.41279e+06	607940	79931.7	52908	26555.1	1
FALSE	High	Master Protein	Q15717	ELAV-like protein 1 OS=Homo sapiens OX=9606 GN=ELAVL1 PE=1 SV=2	ELAVL1	15.763	0.902932	95.58	5.51041e+07	1.83968e+06	54.92	65.8	High	High	High	High	High	High	24	23	222	3.98	8.3705e+07	5.51041e+07	2.40781e+07	5.05268e+06	1.72278e+06	1.83968e+06	1
FALSE	High	Master Protein	O00257	E3 SUMO-protein ligase CBX4 OS=Homo sapiens OX=9606 GN=CBX4 PE=1 SV=3	CBX4	15.688	0.830643	68.34	734600	29918.3	46.93	75.22	High	High	High	Peak Found	Not Found	Peak Found	7	7	12	3.97	974186	734600	339629	54122.9		16538.4	1
FALSE	High	Master Protein	Q99575	Ribonucleases P/MRP protein subunit POP1 OS=Homo sapiens OX=9606 GN=POP1 PE=1 SV=2	POP1	15.607	0.907994	118.37	6.66814e+06	148446	52.2	32.56	High	High	High	Peak Found	Peak Found	Peak Found	24	24	70	3.96	9.14316e+06	6.66814e+06	2.74131e+06	186654	148446	93994.7	1
FALSE	High	Master Protein	P41091	Eukaryotic translation initiation factor 2 subunit 3 OS=Homo sapiens OX=9606 GN=EIF2S3 PE=1 SV=3	EIF2S3	15.592	0.907994	86.81	3.45946e+07	1.55762e+06	58.05	51.17	High	High	High	High	High	High	21	21	139	3.96	5.83623e+07	3.45946e+07	1.62232e+07	2.72381e+06	964853	1.55762e+06	1
FALSE	High	Master Protein	Q9BWE0	Replication initiator 1 OS=Homo sapiens OX=9606 GN=REPIN1 PE=1 SV=1	REPIN1	15.588	0.667549	58.54	330777	20263.5	49.86		High	High	High	Not Found	Not Found	Peak Found	5	5	12	3.96	656901	330777	268145			20263.5	1
FALSE	High	Master Protein	O60832	H/ACA ribonucleoprotein complex subunit DKC1 OS=Homo sapiens OX=9606 GN=DKC1 PE=1 SV=3	DKC1	15.497	0.907994	95.76	4.18433e+07	1.64899e+06	54.94	85.92	High	High	High	High	High	High	35	35	217	3.95	6.39943e+07	4.18433e+07	1.84674e+07	5.66211e+06	1.23101e+06	1.64899e+06	1
FALSE	Low	Master Protein	K7EJ90	NACHT, LRR and PYD domains-containing protein 2 (Fragment) OS=Homo sapiens OX=9606 GN=NLRP2 PE=1 SV=1	NLRP2	15.358	0.351859	0	46301.1	3014.85			Not Found	High	Not Found	Not Found	Not Found	Peak Found	1	1	1	3.94		46301.1				3014.85	1
FALSE	High	Master Protein	Q8WUA4	General transcription factor 3C polypeptide 2 OS=Homo sapiens OX=9606 GN=GTF3C2 PE=1 SV=2	GTF3C2	15.278	0.91038	77.92	1.76684e+06	7378.65	60.81	117.92	High	High	High	Peak Found	Peak Found	Peak Found	13	12	32	3.93	2.93476e+06	1.76684e+06	732997	50979.2	7378.65	6408.08	1
FALSE	High	Master Protein	Q8IZL8	Proline-, glutamic acid- and leucine-rich protein 1 OS=Homo sapiens OX=9606 GN=PELP1 PE=1 SV=2	PELP1	15.238	0.91038	93.1	3.23842e+06	60600.6	79.72	113.35	High	High	High	Peak Found	Peak Found	High	19	19	47	3.93	6.42362e+06	3.23842e+06	853771	264056	20738.7	60600.6	1
FALSE	High	Master Protein	Q9UBU9	Nuclear RNA export factor 1 OS=Homo sapiens OX=9606 GN=NXF1 PE=1 SV=1	NXF1	15.232	0.91038	95.9	1.45987e+08	56468.1	8.06	79.41	High	High	High	Peak Found	Peak Found	Peak Found	23	23	68	3.93	1.51293e+08	1.29325e+08	1.45987e+08	166884	38836	56468.1	1
FALSE	High	Master Protein	F8WCU9	AT-rich interactive domain-containing protein 2 (Fragment) OS=Homo sapiens OX=9606 GN=ARID2 PE=1 SV=2	ARID2	15.136	0.694269	120.27	353365	11107.8	49.38	118.37	High	High	Peak Found	Peak Found	Not Found	Peak Found	2	2	6	3.92	353365	438912	140680	37285.8		3309.12	1
FALSE	High	Master Protein	Q9H9L3	Interferon-stimulated 20 kDa exonuclease-like 2 OS=Homo sapiens OX=9606 GN=ISG20L2 PE=1 SV=1	ISG20L2	15.114	0.910943	95.08	2.07569e+06	170350	48.77	11.73	High	High	High	Peak Found	Peak Found	Peak Found	12	12	31	3.92	3.34127e+06	2.07569e+06	1.20131e+06	203457	170350	164376	1
FALSE	High	Master Protein	Q9BPX5	Actin-related protein 2/3 complex subunit 5-like protein OS=Homo sapiens OX=9606 GN=ARPC5L PE=1 SV=1	ARPC5L	15.105	0.910943	107.95	1.34147e+06	53850.3	84.12	93.45	High	High	Peak Found	High	Peak Found	Peak Found	5	4	14	3.92	1.34147e+06	1.72522e+06	54371	132451	11178	53850.3	1
FALSE	High	Master Protein	P62854	40S ribosomal protein S26 OS=Homo sapiens OX=9606 GN=RPS26 PE=1 SV=3	RPS26	15.097	0.910943	103.5	7.0399e+07	2.74545e+06	38.94	65.46	High	High	High	High	High	High	5	5	187	3.92	9.22987e+07	7.0399e+07	3.99263e+07	7.18311e+06	2.74545e+06	2.35805e+06	1
FALSE	High	Master Protein	H3BTI0	Cysteine-rich secretory protein LCCL domain-containing 2 OS=Homo sapiens OX=9606 GN=CRISPLD2 PE=1 SV=1	CRISPLD2	15.089	0.910943	55.01	1.42011e+06	15535.1	47.8	87.65	High	High	High	Peak Found	Not Found	Peak Found	9	9	25	3.92	2.00071e+06	1.42011e+06	692692	32063.9		7526.8	1
FALSE	High	Master Protein	Q9NWK9	Box C/D snoRNA protein 1 OS=Homo sapiens OX=9606 GN=ZNHIT6 PE=1 SV=1	ZNHIT6	14.965	0.6849	47.41	329199	8704.39	41.61	53.67	High	High	Peak Found	Peak Found	Peak Found	Peak Found	2	2	4	3.9	329199	347464	142224	16760.3	8704.39	5945.19	1
FALSE	High	Master Protein	G5EA06	28S ribosomal protein S27, mitochondrial OS=Homo sapiens OX=9606 GN=MRPS27 PE=1 SV=1	MRPS27	14.952	0.913495	75.37	2.98474e+06	117900	56.64	59.8	High	High	High	Peak Found	Peak Found	Peak Found	10	10	30	3.9	3.86646e+06	2.98474e+06	980941	242627	75437.2	117900	1
FALSE	High	Master Protein	Q9BV38	WD repeat-containing protein 18 OS=Homo sapiens OX=9606 GN=WDR18 PE=1 SV=2	WDR18	14.934	0.913495	93.43	2.80048e+06	98571.6	75.11	74.04	High	High	High	High	Peak Found	Peak Found	13	13	39	3.9	6.03107e+06	2.80048e+06	1.12648e+06	283505	77361.1	98571.6	1
FALSE	High	Master Protein	Q9Y3C6	Peptidyl-prolyl cis-trans isomerase-like 1 OS=Homo sapiens OX=9606 GN=PPIL1 PE=1 SV=1	PPIL1	14.826	0.694269	124.47	344814	7508.78	101.69	149.75	High	High	Not Found	Peak Found	High	Peak Found	4	4	6	3.89	852974	139391		142261	7508.78	6608.69	1
FALSE	High	Master Protein	Q8NEZ5	F-box only protein 22 OS=Homo sapiens OX=9606 GN=FBXO22 PE=1 SV=1	FBXO22	14.798	0.91537	74.05	4.20968e+06	92291	20.22	37.83	High	High	High	High	Peak Found	Peak Found	13	13	40	3.89	5.7815e+06	4.07685e+06	4.20968e+06	161779	92291	84180.6	1
FALSE	High	Master Protein	Q9P2I0	Cleavage and polyadenylation specificity factor subunit 2 OS=Homo sapiens OX=9606 GN=CPSF2 PE=1 SV=2	CPSF2	14.759	0.91537	72.81	1.35653e+06	9491.65	62	12.62	High	High	Peak Found	Not Found	Peak Found	Peak Found	11	11	16	3.88	1.69366e+06	1.35653e+06	345330		10379.9	8679.37	1
FALSE	High	Master Protein	M0R2L9	40S ribosomal protein S19 (Fragment) OS=Homo sapiens OX=9606 GN=RPS19 PE=1 SV=1	RPS19	14.743	0.91537	44.96	1.73144e+06	99592.7	29.74	25.58	High	High	High	Peak Found	Not Found	High	7	1	83	3.88	1.73144e+06	1.79506e+06	989738	119579		82946.9	1
FALSE	Low	Master Protein	H0Y6U5	Condensin-2 complex subunit G2 (Fragment) OS=Homo sapiens OX=9606 GN=NCAPG2 PE=1 SV=1	NCAPG2	14.556	0.682247	0	236483	16246			High	Not Found	Not Found	Peak Found	Not Found	Not Found	1	1	1	3.86	236483			16246			1
FALSE	High	Master Protein	Q9Y224	RNA transcription, translation and transport factor protein OS=Homo sapiens OX=9606 GN=RTRAF PE=1 SV=1	RTRAF	14.517	0.919104	88.63	7.13406e+06	185321	64.07	62.43	High	High	High	Peak Found	Peak Found	Peak Found	12	12	29	3.86	1.30839e+07	7.13406e+06	3.1627e+06	423612	133871	185321	1
FALSE	High	Master Protein	Q96P11	28S rRNA (cytosine-C(5))-methyltransferase OS=Homo sapiens OX=9606 GN=NSUN5 PE=1 SV=2	NSUN5	14.48	0.919104	104.29	2.90398e+06	83983.8	65.75	76.42	High	High	High	Peak Found	Peak Found	Peak Found	17	17	39	3.86	4.97682e+06	2.90398e+06	1.05982e+06	231468	83983.8	55436.1	1
FALSE	High	Master Protein	P82675	28S ribosomal protein S5, mitochondrial OS=Homo sapiens OX=9606 GN=MRPS5 PE=1 SV=2	MRPS5	14.413	0.919104	83.44	4.96668e+06	256397	37.03	29.39	High	High	High	High	High	Peak Found	11	11	36	3.85	7.42612e+06	4.96668e+06	3.5382e+06	405137	256397	246301	1
FALSE	High	Master Protein	O43290	U4/U6.U5 tri-snRNP-associated protein 1 OS=Homo sapiens OX=9606 GN=SART1 PE=1 SV=1	SART1	14.409	0.919104	90.52	8.65388e+06	341640	64.52	58.78	High	High	High	High	Peak Found	Peak Found	33	33	113	3.85	1.71194e+07	8.65388e+06	4.3776e+06	648752	193892	341640	1
FALSE	High	Master Protein	Q9NXF1	Testis-expressed protein 10 OS=Homo sapiens OX=9606 GN=TEX10 PE=1 SV=2	TEX10	14.349	0.919104	89.36	3.13101e+06	57193	64.46	98.12	High	High	High	High	High	Peak Found	16	16	46	3.84	6.13443e+06	3.13101e+06	1.55733e+06	261858	49340.9	57193	1
FALSE	High	Master Protein	M0R0F0	40S ribosomal protein S5 (Fragment) OS=Homo sapiens OX=9606 GN=RPS5 PE=1 SV=1	RPS5	14.331	0.919104	85.48	4.73029e+07	2.06731e+06	60.03	57.94	High	High	High	High	High	High	13	13	194	3.84	7.44807e+07	4.73029e+07	1.83911e+07	4.69502e+06	1.69858e+06	2.06731e+06	1
FALSE	High	Master Protein	C9JQD4	Peptidyl-prolyl cis-trans isomerase OS=Homo sapiens OX=9606 GN=PPIH PE=1 SV=2	PPIH	14.308	0.765999	66.39	471328	14495.8	64.38	68.66	High	High	Peak Found	Peak Found	Peak Found	Peak Found	4	4	8	3.84	845164	471328	197820	40300.1	14495.8	12692.5	1
FALSE	High	Master Protein	P84090	Enhancer of rudimentary homolog OS=Homo sapiens OX=9606 GN=ERH PE=1 SV=1	ERH	14.307	0.919104	103.14	4.28581e+07	2.013e+06	54.55	77.57	High	High	High	High	High	High	10	10	78	3.84	8.27211e+07	4.28581e+07	2.86284e+07	6.83943e+06	2.013e+06	1.97108e+06	1
FALSE	High	Master Protein	Q9P013	Spliceosome-associated protein CWC15 homolog OS=Homo sapiens OX=9606 GN=CWC15 PE=1 SV=2	CWC15	14.281	0.691934	2.29	248956	7479.07		90.83	High	Not Found	Not Found	Peak Found	Peak Found	Peak Found	3	3	3	3.84	248956			31973.8	7479.07	7365.32	1
FALSE	High	Master Protein	Q6NW34	Nucleolus and neural progenitor protein OS=Homo sapiens OX=9606 GN=NEPRO PE=1 SV=3	NEPRO	14.247	0.919104	92.27	1.42719e+06	166011	48.04	84.61	High	High	High	Peak Found	Peak Found	Peak Found	8	6	20	3.83	2.524e+06	1.42719e+06	988257	243704	166011	10779	1
FALSE	High	Master Protein	Q9H0U9	Testis-specific Y-encoded-like protein 1 OS=Homo sapiens OX=9606 GN=TSPYL1 PE=1 SV=3	TSPYL1	14.235	0.87371	61.01	809791	16558.1	43.82	66.9	High	High	High	Peak Found	Not Found	Peak Found	6	6	11	3.83	1.18111e+06	809791	464015	27685.6		9902.98	1
FALSE	High	Master Protein	Q8WY36	HMG box transcription factor BBX OS=Homo sapiens OX=9606 GN=BBX PE=1 SV=1	BBX	14.143	0.919104	23.7	1.27128e+06	11938.4	30.52		High	High	High	Peak Found	Not Found	Not Found	10	10	21	3.82	1.73709e+06	1.27128e+06	937923	11938.4			1
FALSE	High	Master Protein	A0A7I2YQC0	Nucleophosmin OS=Homo sapiens OX=9606 GN=NPM1 PE=1 SV=1	NPM1	14.088	0.919104	116.31	6.38777e+08	3.01659e+07	78.93	80.63	High	High	High	High	High	High	31	12	1153	3.82	1.37998e+09	6.38777e+08	2.17763e+08	8.84434e+07	1.94868e+07	3.01659e+07	1
FALSE	High	Master Protein	Q9UMS4	Pre-mRNA-processing factor 19 OS=Homo sapiens OX=9606 GN=PRPF19 PE=1 SV=1	PRPF19	14.084	0.919104	105.82	6.85697e+07	1.85195e+06	58.67	77.14	High	High	High	High	High	High	25	25	234	3.82	8.58882e+07	6.85697e+07	2.00524e+07	6.05814e+06	1.70411e+06	1.85195e+06	1
FALSE	High	Master Protein	H0Y9X1	Translation machinery-associated protein 16 (Fragment) OS=Homo sapiens OX=9606 GN=TMA16 PE=1 SV=1	TMA16	14.06	0.919104	68.83	3.01576e+06	92626.3	49.53	65.22	High	High	High	High	Peak Found	Peak Found	8	8	18	3.81	4.11629e+06	3.01576e+06	1.33908e+06	214285	62587.3	92626.3	1
FALSE	High	Master Protein	Q13151	Heterogeneous nuclear ribonucleoprotein A0 OS=Homo sapiens OX=9606 GN=HNRNPA0 PE=1 SV=1	HNRNPA0	14.03	0.919104	87.36	1.8514e+07	1.02824e+06	65.65	43.75	High	High	High	High	High	High	18	17	118	3.81	3.36516e+07	1.8514e+07	7.60478e+06	1.90715e+06	877597	1.02824e+06	1
FALSE	High	Master Protein	Q9Y399	28S ribosomal protein S2, mitochondrial OS=Homo sapiens OX=9606 GN=MRPS2 PE=1 SV=1	MRPS2	14.006	0.919104	84.79	3.32367e+06	50380.8	47.3	78.69	High	High	High	Peak Found	Peak Found	Peak Found	12	12	30	3.81	4.07765e+06	3.32367e+06	1.39034e+06	165670	44464.7	50380.8	1
FALSE	High	Master Protein	P09012	U1 small nuclear ribonucleoprotein A OS=Homo sapiens OX=9606 GN=SNRPA PE=1 SV=3	SNRPA	13.99	0.919104	123.8	3.87362e+06	8060435	29.15	38.7	High	High	High	High	Peak Found	Peak Found	6	5	25	3.81	4.926e+06	3.87362e+06	2.69365e+06	1.14476e+07	8060435	5.10258e+06	1
FALSE	High	Master Protein	O75691	Small subunit processome component 20 homolog OS=Homo sapiens OX=9606 GN=UTP20 PE=1 SV=3	UTP20	13.976	0.919104	78.37	2.75875e+06	121183	58.39	83.42	High	High	High	Peak Found	Peak Found	Peak Found	28	28	66	3.8	6.16253e+06	2.75875e+06	2.16367e+06	321479	55551.3	121183	1
FALSE	High	Master Protein	E7EX73	Eukaryotic translation initiation factor 4 gamma 1 OS=Homo sapiens OX=9606 GN=EIF4G1 PE=1 SV=1	EIF4G1	13.975	0.919104	50.82	7.73971e+06	463362	29.49	39.76	High	High	High	High	Peak Found	High	30	30	94	3.8	1.2356e+07	7.5611e+06	7.73971e+06	566517	237977	463362	1
FALSE	High	Master Protein	P51398	28S ribosomal protein S29, mitochondrial OS=Homo sapiens OX=9606 GN=DAP3 PE=1 SV=1	DAP3	13.968	0.919104	83.38	3.81238e+06	109825	53	45.35	High	High	High	Peak Found	Peak Found	Peak Found	14	14	44	3.8	5.2089e+06	3.81238e+06	1.52043e+06	191669	80277	109825	1
FALSE	High	Master Protein	H3BND8	Ubiquitin carboxyl-terminal hydrolase (Fragment) OS=Homo sapiens OX=9606 GN=USP7 PE=1 SV=1	USP7	13.916	0.91537	81.5	1.04108e+06	15131.3	51.7	91.82	High	High	High	Peak Found	Peak Found	Peak Found	9	9	24	3.8	1.49755e+06	1.04108e+06	464688	45211.1	6304.53	15131.3	1
FALSE	High	Master Protein	O15235	28S ribosomal protein S12, mitochondrial OS=Homo sapiens OX=9606 GN=MRPS12 PE=1 SV=1	MRPS12	13.912	0.919104	79.94	4.65203e+06	201791	40.56	83.72	High	High	High	High	High	High	5	5	28	3.8	5.13395e+06	4.65203e+06	2.1334e+06	733419	183778	201791	1
FALSE	High	Master Protein	P08621	U1 small nuclear ribonucleoprotein 70 kDa OS=Homo sapiens OX=9606 GN=SNRNP70 PE=1 SV=2	SNRNP70	13.903	0.919104	76.23	2.59145e+06	53694	24.75	99.94	High	High	High	Peak Found	Peak Found	Peak Found	12	12	38	3.8	3.20336e+06	2.59145e+06	1.92904e+06	216664	53694	32312	1
FALSE	High	Master Protein	Q9NRX1	RNA-binding protein PNO1 OS=Homo sapiens OX=9606 GN=PNO1 PE=1 SV=1	PNO1	13.862	0.919104	113.05	5.60021e+06	161247	64.52	94.72	High	High	High	High	Peak Found	Peak Found	10	9	32	3.79	8.93087e+06	5.60021e+06	1.87664e+06	502208	64618.1	161247	1
FALSE	High	Master Protein	P11047	Laminin subunit gamma-1 OS=Homo sapiens OX=9606 GN=LAMC1 PE=1 SV=3	LAMC1	13.855	0.919104	87.65	1.68197e+06	96825.3	44.17	76.06	High	High	High	Peak Found	Peak Found	Peak Found	17	17	33	3.79	2.97839e+06	1.68197e+06	1.30407e+06	275895	96825.3	69483	1
FALSE	High	Master Protein	Q9NPE3	H/ACA ribonucleoprotein complex subunit 3 OS=Homo sapiens OX=9606 GN=NOP10 PE=1 SV=1	NOP10	13.837	0.919104	90.65	6.71421e+06	191693	59.71	100.4	High	High	High	High	Peak Found	High	6	6	55	3.79	1.28444e+07	6.71421e+06	3.74864e+06	802963	123440	191693	1
FALSE	High	Master Protein	P63244	Receptor of activated protein C kinase 1 OS=Homo sapiens OX=9606 GN=RACK1 PE=1 SV=3	RACK1	13.833	0.919104	71.93	6.31269e+06	219876	53.17	60.04	High	High	High	High	Peak Found	Peak Found	17	17	62	3.79	9.52473e+06	6.31269e+06	2.88779e+06	502377	171241	219876	1
FALSE	High	Master Protein	E9PFT6	Hemoglobin subunit delta OS=Homo sapiens OX=9606 GN=HBD PE=1 SV=1	HBD	13.781	0.919104	62.06	1.50264e+06	109038	25.11	67.15	High	High	High	Peak Found	High	High	1	1	14	3.78	1.89243e+06	1.50264e+06	1.13419e+06	265877	109038	76862.4	1
FALSE	High	Master Protein	P82650	28S ribosomal protein S22, mitochondrial OS=Homo sapiens OX=9606 GN=MRPS22 PE=1 SV=1	MRPS22	13.768	0.919104	105.45	9911794	350288	39.44	64.62	High	High	High	Peak Found	Peak Found	Peak Found	16	16	56	3.78	1.19568e+07	9911794	5.06265e+06	836338	257223	350288	1
FALSE	High	Master Protein	Q86Y79	Probable peptidyl-tRNA hydrolase OS=Homo sapiens OX=9606 GN=PTRH1 PE=1 SV=1	PTRH1	13.745	0.850027	67.04	572540	16887.9	56.56	25.54	High	High	High	Peak Found	Peak Found	Peak Found	5	5	9	3.78	852565	572540	229659	24524.6	16887.9	15534.3	1
FALSE	High	Master Protein	Q8IUF8	Ribosomal oxygenase 2 OS=Homo sapiens OX=9606 GN=RIOX2 PE=1 SV=1	RIOX2	13.743	0.919104	43.59	1.29982e+06	10783.7	73.57	17.75	High	High	High	Not Found	Peak Found	Peak Found	8	8	19	3.78	2.65106e+06	1.29982e+06	493804		9505.39	12233.8	1
FALSE	High	Master Protein	Q08211	ATP-dependent RNA helicase A OS=Homo sapiens OX=9606 GN=DHX9 PE=1 SV=4	DHX9	13.73	0.919104	89.18	3.10237e+08	1.23848e+07	49	57.55	High	High	High	High	High	High	84	84	950	3.78	4.10325e+08	3.10237e+08	1.34475e+08	3.05926e+07	1.23848e+07	1.21601e+07	1
FALSE	High	Master Protein	O15230	Laminin subunit alpha-5 OS=Homo sapiens OX=9606 GN=LAMA5 PE=1 SV=8	LAMA5	13.703	0.919104	79.71	7.05171e+06	489828	50.17	43.14	High	High	High	Peak Found	Peak Found	Peak Found	37	37	77	3.78	7.05171e+06	8.78077e+06	2.74745e+06	591228	489828	226839	1
FALSE	High	Master Protein	Q9P015	39S ribosomal protein L15, mitochondrial OS=Homo sapiens OX=9606 GN=MRPL15 PE=1 SV=1	MRPL15	13.699	0.919104	58.99	2.6435e+06	43248.5	48.93	43.87	High	High	High	Peak Found	Peak Found	Peak Found	10	10	23	3.78	3.31453e+06	2.6435e+06	1.07816e+06	43248.5	33735.9	76474	1
FALSE	High	Master Protein	Q9Y3A4	Ribosomal RNA-processing protein 7 homolog A OS=Homo sapiens OX=9606 GN=RRP7A PE=1 SV=2	RRP7A	13.674	0.919386	97.3	1.0421e+07	324053	57.91	77.84	High	High	High	High	Peak Found	Peak Found	18	18	82	3.77	1.62139e+07	1.0421e+07	4.2797e+06	1.06606e+06	324053	294668	1
FALSE	High	Master Protein	Q9Y3D9	28S ribosomal protein S23, mitochondrial OS=Homo sapiens OX=9606 GN=MRPS23 PE=1 SV=2	MRPS23	13.67	0.919386	35.26	3.67948e+06	31995.1	40.12	104.06	High	High	High	High	Peak Found	Peak Found	9	9	27	3.77	4.23247e+06	3.67948e+06	1.76604e+06	114672	11164.8	31995.1	1
FALSE	High	Master Protein	Q8WXX5	DnaJ homolog subfamily C member 9 OS=Homo sapiens OX=9606 GN=DNAJC9 PE=1 SV=1	DNAJC9	13.49	0.92146	93.12	1.87476e+07	861886	53.42	74.8	High	High	High	High	High	High	19	19	96	3.75	2.95452e+07	1.87476e+07	9.11195e+06	2.63063e+06	744878	861886	1
FALSE	High	Master Protein	Q2NL82	Pre-rRNA-processing protein TSR1 homolog OS=Homo sapiens OX=9606 GN=TSR1 PE=1 SV=1	TSR1	13.484	0.92146	101.45	6.45869e+06	804511	45.31	37.59	High	High	High	Peak Found	Peak Found	High	23	23	72	3.75	9.55727e+06	6.45869e+06	3.62558e+06	1.16403e+06	804511	538218	1
FALSE	High	Master Protein	P11233	Ras-related protein Ral-A OS=Homo sapiens OX=9606 GN=RALA PE=1 SV=1	RALA	13.474	0.92146	69.92	1.32701e+06	43827.2	81.29	64.56	High	High	Not Found	Peak Found	Peak Found	Peak Found	5	5	14	3.75	689499	2.55396e+06		88199.1	22901.5	43827.2	1
FALSE	High	Master Protein	Q9NWT8	Aurora kinase A-interacting protein OS=Homo sapiens OX=9606 GN=AURKAIP1 PE=1 SV=1	AURKAIP1	13.455	0.92146	77.79	1.31067e+06	80902.3	34.62	75.42	High	High	High	High	Peak Found	Peak Found	2	2	8	3.75	1.84508e+06	1.31067e+06	909857	239133	80902.3	64101.5	1
FALSE	High	Master Protein	Q9Y2W1	Thyroid hormone receptor-associated protein 3 OS=Homo sapiens OX=9606 GN=THRAP3 PE=1 SV=2	THRAP3	13.442	0.92146	90.57	3.71049e+07	3.19676e+06	50.79	49.6	High	High	High	High	High	High	31	30	204	3.75	7.00729e+07	3.71049e+07	2.66621e+07	6.29825e+06	3.19676e+06	2.57328e+06	1
FALSE	High	Master Protein	Q6NZI2	Caveolae-associated protein 1 OS=Homo sapiens OX=9606 GN=CAVIN1 PE=1 SV=1	CAVIN1	13.433	0.92146	95.65	1.36151e+07	6.03431e+06	66.43	32.48	High	High	High	High	Peak Found	High	12	12	59	3.75	3.77818e+07	1.36151e+07	1.2758e+07	6.03431e+06	7.45832e+06	3.75647e+06	1
FALSE	High	Master Protein	P28482	Mitogen-activated protein kinase 1 OS=Homo sapiens OX=9606 GN=MAPK1 PE=1 SV=3	MAPK1	13.423	0.919386	61.56	1.15525e+06	22230.2	32.47	23.24	High	High	High	Peak Found	Peak Found	Peak Found	8	8	17	3.75	1.73362e+06	1.15525e+06	932265	22230.2	23228.5	14704.9	1
FALSE	High	Master Protein	Q9Y2P8	RNA 3'-terminal phosphate cyclase-like protein OS=Homo sapiens OX=9606 GN=RCL1 PE=1 SV=3	RCL1	13.394	0.92146	109.09	4.37303e+06	167853	61.67	85.3	High	High	High	High	Peak Found	Peak Found	9	9	41	3.74	7.3463e+06	4.37303e+06	1.79474e+06	472125	81572.5	167853	1
FALSE	High	Master Protein	Q9NYF8	Bcl-2-associated transcription factor 1 OS=Homo sapiens OX=9606 GN=BCLAF1 PE=1 SV=2	BCLAF1	13.385	0.92146	97.08	2.69073e+07	1.61204e+06	68.91	74.91	High	High	High	High	High	High	39	38	172	3.74	6.70008e+07	2.69073e+07	1.86641e+07	5.17355e+06	1.53741e+06	1.61204e+06	1
FALSE	High	Master Protein	A0A494C0G5	Agrin OS=Homo sapiens OX=9606 GN=AGRN PE=1 SV=1	AGRN	13.383	0.92146	63.71	6.03362e+07	513380	37.77	76.8	High	Peak Found	Peak Found	Not Found	Not Found	Not Found	37	2	96	3.74	8.36828e+07	6.03362e+07	3.78869e+07	1.66904e+06	471922	513380	1
FALSE	High	Master Protein	E5RJR5	S-phase kinase-associated protein 1 OS=Homo sapiens OX=9606 GN=SKP1 PE=1 SV=1	SKP1	13.346	0.921518	105.59	2.82732e+06	172254	62.7	44.11	High	High	High	High	High	Peak Found	8	8	33	3.74	5.82757e+06	2.82732e+06	1.65047e+06	345475	172254	168991	1
FALSE	High	Master Protein	Q9UNZ5	Leydig cell tumor 10 kDa protein homolog OS=Homo sapiens OX=9606 GN=C19orf53 PE=1 SV=1	C19orf53	13.343	0.92146	85.81	1.12089e+06	61276.2	49.87	108.84	High	High	Peak Found	Peak Found	Peak Found	Peak Found	2	2	3	3.74	2009084	1.12089e+06	753513	357466	56472.3	61276.2	1
FALSE	High	Master Protein	O15381	Nuclear valosin-containing protein-like OS=Homo sapiens OX=9606 GN=NVL PE=1 SV=1	NVL	13.329	0.469905	73.43	52998.2	2411.11	110.45		High	High	Peak Found	Not Found	Not Found	Peak Found	5	5	6	3.74	250852	52998.2	27875.1			2411.11	1
FALSE	High	Master Protein	P24928	DNA-directed RNA polymerase II subunit RPB1 OS=Homo sapiens OX=9606 GN=POLR2A PE=1 SV=2	POLR2A	13.327	0.665357	145.12	117284	13384.1	121.69	98.92	High	Not Found	Peak Found	Peak Found	Peak Found	Not Found	7	7	7	3.74	428244		32120.7	31829.4	5627.98		1
FALSE	High	Master Protein	H0YDT6	Eukaryotic translation initiation factor 3 subunit F OS=Homo sapiens OX=9606 GN=EIF3F PE=1 SV=2	EIF3F	13.309	0.520477	82.78	76376.6	6449.52	55.92	40.82	High	High	Peak Found	Not Found	Peak Found	Peak Found	3	3	4	3.73	167045	76376.6	62042.3		8680.36	4792	1
FALSE	High	Master Protein	Q9UI30	Multifunctional methyltransferase subunit TRM112-like protein OS=Homo sapiens OX=9606 GN=TRMT112 PE=1 SV=1	TRMT112	13.309	0.750306	102.76	272563	10991.4	69.51	55.86	High	High	Peak Found	Peak Found	High	Peak Found	4	4	7	3.73	272563	393015	60650.5	26347.1	10714.3	10991.4	1
FALSE	High	Master Protein	Q8IWS0	PHD finger protein 6 OS=Homo sapiens OX=9606 GN=PHF6 PE=1 SV=1	PHF6	13.296	0.921766	90.57	6.629e+06	229518	59.46	53.54	High	High	High	High	Peak Found	Peak Found	15	15	47	3.73	9.77788e+06	6.629e+06	2.36494e+06	470293	176826	229518	1
FALSE	High	Master Protein	H3BNC9	40S ribosomal protein S17 OS=Homo sapiens OX=9606 PE=3 SV=2	3	13.292	0.921766	114.12	1.71349e+08	8.56312e+06	45.26	66.16	High	High	High	High	High	High	17	17	343	3.73	2.27037e+08	1.71349e+08	8.30204e+07	2.39766e+07	8.56312e+06	8.24206e+06	1
FALSE	High	Master Protein	Q9ULW3	Activator of basal transcription 1 OS=Homo sapiens OX=9606 GN=ABT1 PE=1 SV=1	ABT1	13.287	0.921943	116.33	3.15516e+06	76653	63.82	107.3	High	High	High	High	Peak Found	Peak Found	9	9	32	3.73	5.49126e+06	3.15516e+06	1.27755e+06	335337	39036.8	76653	1
FALSE	High	Master Protein	Q9H000	E3 ubiquitin-protein ligase makorin-2 OS=Homo sapiens OX=9606 GN=MKRN2 PE=1 SV=2	MKRN2	13.269	0.666428	86.45	131258	4472.21	49.41	123.62	High	High	Peak Found	Peak Found	Peak Found	Peak Found	2	2	3	3.73	260791	131258	107939	34765.7	4472.21	3733.79	1
FALSE	High	Master Protein	Q8NC60	Nitric oxide-associated protein 1 OS=Homo sapiens OX=9606 GN=NOA1 PE=1 SV=2	NOA1	13.245	0.7025	74.31	192730	2717.13	68.83	26.12	High	High	High	Peak Found	Not Found	Peak Found	3	3	7	3.73	298963	192730	50861.4	2254.14		3275.21	1
FALSE	High	Master Protein	P04004	Vitronectin OS=Homo sapiens OX=9606 GN=VTN PE=1 SV=1	VTN	13.237	0.922653	81.02	2.10663e+06	132276	37.02	83.38	High	High	High	High	Peak Found	Peak Found	3	3	18	3.73	3.67104e+06	1.94545e+06	2.10663e+06	480064	132276	121515	1
FALSE	High	Master Protein	O14908	PDZ domain-containing protein GIPC1 OS=Homo sapiens OX=9606 GN=GIPC1 PE=1 SV=2	GIPC1	13.215	0.665357	34.23	114685	8353.02	14.49	42.24	Peak Found	High	Not Found	Peak Found	Peak Found	Peak Found	1	1	1	3.72	103478	127105		15371.6	8353.02	7339.95	1
FALSE	High	Master Protein	Q14254	Flotillin-2 OS=Homo sapiens OX=9606 GN=FLOT2 PE=1 SV=2	FLOT2	13.2	0.922653	59.88	1.87949e+06	78205.3	89.37	36.8	High	High	Peak Found	Peak Found	Peak Found	Peak Found	11	11	23	3.72	3.43233e+06	1.87949e+06	168386	128273	65145.1	78205.3	1
FALSE	High	Master Protein	P13489	Ribonuclease inhibitor OS=Homo sapiens OX=9606 GN=RNH1 PE=1 SV=2	RNH1	13.168	0.910886	32.44	904801	5520.75	21.07	60.17	High	High	High	Peak Found	Peak Found	Peak Found	6	6	13	3.72	904801	1.00435e+06	654761	12569.9	5520.75	4252.13	1
FALSE	High	Master Protein	P35250	Replication factor C subunit 2 OS=Homo sapiens OX=9606 GN=RFC2 PE=1 SV=3	RFC2	13.15	0.922653	85.58	1.99085e+06	42356.9	55.32	96.03	High	High	High	Peak Found	Peak Found	Peak Found	10	10	25	3.72	2.68128e+06	1.99085e+06	720653	163675	42356.9	27420.9	1
FALSE	High	Master Protein	O95400	CD2 antigen cytoplasmic tail-binding protein 2 OS=Homo sapiens OX=9606 GN=CD2BP2 PE=1 SV=1	CD2BP2	13.125	0.600861	33.27	102632	3915.73	82.51	17.98	High	Peak Found	Peak Found	Not Found	Peak Found	Peak Found	2	2	3	3.71	325953	102632	73538.5		3445.84	4449.69	1
FALSE	High	Master Protein	O95478	Ribosome biogenesis protein NSA2 homolog OS=Homo sapiens OX=9606 GN=NSA2 PE=1 SV=1	NSA2	13.054	0.924264	89.18	9.62205e+06	328308	57.48	65.43	High	High	High	High	Peak Found	Peak Found	11	11	55	3.71	1.25538e+07	9.62205e+06	3.09458e+06	899321	328308	309493	1
FALSE	High	Master Protein	A0A075B6F3	Dynein axonemal heavy chain 8 OS=Homo sapiens OX=9606 GN=DNAH8 PE=1 SV=2	DNAH8	13.022	0.92529	73.05	3.1248e+06	160751	27.2	51.53	High	High	High	Peak Found	High	Peak Found	1	1	5	3.7	3.59583e+06	3.1248e+06	2.04567e+06	360782	160751	157091	1
FALSE	High	Master Protein	Q8N726	Tumor suppressor ARF OS=Homo sapiens OX=9606 GN=CDKN2A PE=1 SV=2	CDKN2A	13.016	0.89633	89.08	637023	55238.3	106.23	83.65	High	High	High	High	Peak Found	Peak Found	5	5	23	3.7	2.88608e+06	637023	375149	193812	55238.3	46893.6	1
FALSE	High	Master Protein	C9JJ19	28S ribosomal protein S34, mitochondrial OS=Homo sapiens OX=9606 GN=MRPS34 PE=1 SV=2	MRPS34	12.989	0.925534	68.92	4.78888e+06	164727	47.15	56.15	High	High	High	High	High	Peak Found	13	13	38	3.7	4.78888e+06	5.73704e+06	1.96389e+06	387610	153351	164727	1
FALSE	High	Master Protein	Q86XK2	F-box only protein 11 OS=Homo sapiens OX=9606 GN=FBXO11 PE=1 SV=3	FBXO11	12.964	0.925534	84.63	2.53017e+06	36670	77.64	83.57	High	High	High	Peak Found	Peak Found	Peak Found	17	17	34	3.7	4.16081e+06	2.53017e+06	465292	137961	36002.8	36670	1
FALSE	High	Master Protein	Q14244	Ensconsin OS=Homo sapiens OX=9606 GN=MAP7 PE=1 SV=1	MAP7	12.95	0.925787	76.26	6.57746e+06	228425	35.63	73.56	High	High	High	High	Peak Found	High	18	18	58	3.69	7.27641e+06	6.57746e+06	3.42469e+06	605023	153446	228425	1
FALSE	High	Master Protein	Q9BYN8	28S ribosomal protein S26, mitochondrial OS=Homo sapiens OX=9606 GN=MRPS26 PE=1 SV=1	MRPS26	12.926	0.925787	103.75	2.43328e+06	84140.1	53.14	64.61	High	High	High	Peak Found	Peak Found	Peak Found	7	7	19	3.69	2.72709e+06	2.43328e+06	776601	114977	21655.8	84140.1	1
FALSE	High	Master Protein	F8VQZ7	Methionine aminopeptidase 2 OS=Homo sapiens OX=9606 GN=METAP2 PE=1 SV=1	METAP2	12.839	0.68682	93.34	116182	10216	96.63	83.97	High	High	Peak Found	Peak Found	Peak Found	Peak Found	3	3	5	3.68	467733	80519.5	116182	10216	4598.64	27171.1	1
FALSE	High	Master Protein	Q9Y2R4	Probable ATP-dependent RNA helicase DDX52 OS=Homo sapiens OX=9606 GN=DDX52 PE=1 SV=4	DDX52	12.836	0.925787	108.87	1.20387e+07	379296	54.47	81.93	High	High	High	High	Peak Found	Peak Found	27	26	95	3.68	1.52933e+07	1.20387e+07	4.16882e+06	1.18066e+06	379296	265899	1
FALSE	High	Master Protein	Q96HS1	Serine/threonine-protein phosphatase PGAM5, mitochondrial OS=Homo sapiens OX=9606 GN=PGAM5 PE=1 SV=2	PGAM5	12.817	0.925787	74.67	1.83406e+07	712075	44.83	72.98	High	High	High	High	High	High	19	19	91	3.68	2.59762e+07	1.83406e+07	9.80783e+06	1.71921e+06	712075	401081	1
FALSE	High	Master Protein	Q13753	Laminin subunit gamma-2 OS=Homo sapiens OX=9606 GN=LAMC2 PE=1 SV=2	LAMC2	12.793	0.925787	61.59	4.34212e+06	173500	22.7	55.14	High	High	High	Peak Found	Peak Found	Peak Found	27	27	68	3.68	6.18658e+06	4.18394e+06	4.34212e+06	279235	173500	82617.2	1
FALSE	High	Master Protein	P52294	Importin subunit alpha-5 OS=Homo sapiens OX=9606 GN=KPNA1 PE=1 SV=3	KPNA1	12.787	0.925787	70.15	1.63642e+06	34556.2	49.26	93.83	High	High	High	Peak Found	Not Found	Peak Found	8	3	22	3.68	2.38414e+06	1.63642e+06	801351	154524	34556.2	33429.6	1
FALSE	High	Master Protein	Q49A26	Putative oxidoreductase GLYR1 OS=Homo sapiens OX=9606 GN=GLYR1 PE=1 SV=4	GLYR1	12.775	0.926025	122.43	7.81507e+06	110689	57.35	82.09	High	High	High	Peak Found	Peak Found	Peak Found	20	20	72	3.68	1.22527e+07	7.81507e+06	3.31301e+06	383683	96809	110689	1
FALSE	High	Master Protein	Q13751	Laminin subunit beta-3 OS=Homo sapiens OX=9606 GN=LAMB3 PE=1 SV=1	LAMB3	12.742	0.92735	65.85	4.39448e+06	174941	39.92	64.56	High	High	High	Peak Found	Peak Found	Peak Found	34	34	78	3.67	7.8553e+06	4.39448e+06	3.91305e+06	381406	174941	107267	1
FALSE	High	Master Protein	Q9UQ80	Proliferation-associated protein 2G4 OS=Homo sapiens OX=9606 GN=PA2G4 PE=1 SV=3	PA2G4	12.715	0.928422	109.83	1.32497e+06	124727	115.98	27.53	High	High	High	Peak Found	Peak Found	Peak Found	15	15	26	3.67	4.77701e+06	1.32497e+06	134827	137486	78153.2	124727	1
FALSE	High	Master Protein	Q14980	Nuclear mitotic apparatus protein 1 OS=Homo sapiens OX=9606 GN=NUMA1 PE=1 SV=2	NUMA1	12.701	0.928661	77.22	1.92029e+07	1.03456e+06	55.33	41.68	High	High	High	Peak Found	Peak Found	Peak Found	80	3	192	3.67	2.83999e+07	1.92029e+07	7.94503e+06	1.36947e+06	552454	1.03456e+06	1
FALSE	High	Master Protein	E9PRG8	Uncharacterized protein C11orf98 OS=Homo sapiens OX=9606 GN=C11orf98 PE=4 SV=2	C11orf98	12.643	0.929309	75.34	1.08505e+07	429223	33.06	70.16	High	High	High	High	High	High	8	7	60	3.66	1.35552e+07	1.08505e+07	6.73834e+06	1.23393e+06	429223	382948	1
FALSE	High	Master Protein	A0A804HJ31	3-methylcrotonyl-CoA carboxylase 2 OS=Homo sapiens OX=9606 GN=MCCC2 PE=1 SV=1	MCCC2	12.621	0.929309	71.8	1.38441e+06	85755	49.59	46.92	Peak Found	Peak Found	Peak Found	High	Peak Found	Peak Found	59	1	1769	3.66	1.74935e+06	1.38441e+06	558192	138603	85755	52691.9	1
FALSE	High	Master Protein	F5H157	Ras-related protein Rab-35 (Fragment) OS=Homo sapiens OX=9606 GN=RAB35 PE=1 SV=1	RAB35	12.589	0.541499	13.21	61967.2	4922.2	38.52		High	High	High	High	Peak Found	Not Found	3	1	13	3.65	61967.2	67490.4	29666.2		4922.2		1
FALSE	High	Master Protein	Q5JXX2	Mortality factor 4-like protein 2 (Fragment) OS=Homo sapiens OX=9606 GN=MORF4L2 PE=1 SV=1	MORF4L2	12.588	0.929309	82.5	1.75652e+06	95061.8	61.67	47.97	High	High	High	Peak Found	Peak Found	Peak Found	8	8	28	3.65	2.6213e+06	1.75652e+06	587535	162849	62442.1	95061.8	1
FALSE	High	Master Protein	I3L0E3	HCG1984214, isoform CRA_a OS=Homo sapiens OX=9606 GN=hCG_1984214 PE=3 SV=1	hCG_1984214	12.573	0.929309	57.1	2.19642e+06	48553.7	50.53	81.37	High	High	High	Peak Found	Peak Found	Peak Found	5	4	17	3.65	2.21728e+06	2.19642e+06	711671	102935	48553.7	13928.3	1
FALSE	High	Master Protein	A0A7I2V4F0	ATP-dependent RNA helicase DDX1 OS=Homo sapiens OX=9606 GN=DDX1 PE=1 SV=1	DDX1	12.562	0.929309	75.95	4.29469e+06	316258	87.03	38.24	High	High	High	High	Peak Found	Peak Found	28	28	83	3.65	1.63578e+07	4.29469e+06	3.83085e+06	485110	226982	316258	1
FALSE	High	Master Protein	Q14258	E3 ubiquitin/ISG15 ligase TRIM25 OS=Homo sapiens OX=9606 GN=TRIM25 PE=1 SV=2	TRIM25	12.538	0.9302	76.76	1.74441e+07	1.0749e+06	62.51	47.52	High	High	High	Peak Found	Peak Found	Peak Found	16	16	30	3.65	1.82328e+07	1.74441e+07	3.65916e+06	1.86037e+06	1.0749e+06	727795	1
FALSE	Medium	Master Protein	P25208	Nuclear transcription factor Y subunit beta OS=Homo sapiens OX=9606 GN=NFYB PE=1 SV=2	NFYB	12.5	0.930943	103.1	5054081	238478	66.61	73.34	High	Peak Found	Peak Found	Peak Found	Peak Found	Peak Found	1	1	1	3.64	8.02754e+06	5054081	1.54149e+06	642179	167148	238478	1
FALSE	High	Master Protein	Q14692	Ribosome biogenesis protein BMS1 homolog OS=Homo sapiens OX=9606 GN=BMS1 PE=1 SV=1	BMS1	12.447	0.93153	110.58	1.34426e+07	393081	63.04	82.8	High	High	High	High	Peak Found	Peak Found	45	45	124	3.64	2.11054e+07	1.34426e+07	4.64633e+06	1.28034e+06	294217	393081	1
FALSE	High	Master Protein	A0A2U3TZL5	CD59 glycoprotein (Fragment) OS=Homo sapiens OX=9606 GN=CD59 PE=1 SV=1	CD59	12.42	0.931569	119.59	6.31404e+06	588192	90.43	19.91	High	High	High	High	High	High	4	4	32	3.63	6.31404e+06	1.32761e+07	935339	655521	437592	588192	1
FALSE	Medium	Master Protein	A0A590UJA6	t-SNARE domain-containing protein 1 (Fragment) OS=Homo sapiens OX=9606 GN=TSNARE1 PE=1 SV=1	TSNARE1	12.373	0.703448	63.06	127703	10320.9	55.36		High	Peak Found	Not Found	Not Found	Peak Found	Not Found	1	1	1	3.63	84456	193095			10320.9		1
FALSE	High	Master Protein	Q15910	Histone-lysine N-methyltransferase EZH2 OS=Homo sapiens OX=9606 GN=EZH2 PE=1 SV=2	EZH2	12.315	0.834581	80.4	392388	5184.85	69.01	72.24	High	High	High	Peak Found	Not Found	Peak Found	4	4	11	3.62	678823	392388	127483	9111.93		2950.27	1
FALSE	High	Master Protein	A0A5F9ZGX9	Protein PTHB1 OS=Homo sapiens OX=9606 GN=BBS9 PE=1 SV=1	BBS9	12.261	0.935265	82.4	3.3689e+06	234071	60.38	44.92	High	High	High	Not Found	Peak Found	Peak Found	1	1	3	3.62	4.72124e+06	3.3689e+06	1.07308e+06		325268	168444	1
FALSE	High	Master Protein	Q9H4L4	Sentrin-specific protease 3 OS=Homo sapiens OX=9606 GN=SENP3 PE=1 SV=2	SENP3	12.252	0.91448	92.27	767890	19738.5	114.15	81.03	High	High	Peak Found	Peak Found	Peak Found	Not Found	8	8	17	3.61	2.57286e+06	767890	62250.9	37881.3	10285		1
FALSE	High	Master Protein	Q12905	Interleukin enhancer-binding factor 2 OS=Homo sapiens OX=9606 GN=ILF2 PE=1 SV=2	ILF2	12.236	0.93655	90.42	6.29549e+07	2.79778e+06	48.69	60.09	High	High	High	High	High	High	21	21	244	3.61	7.96682e+07	6.29549e+07	2.61376e+07	6.55832e+06	2.28788e+06	2.79778e+06	1
FALSE	High	Master Protein	A0A3F2YNX6	Histone acetyltransferase OS=Homo sapiens OX=9606 GN=KAT6A PE=1 SV=1	KAT6A	12.177	0.809022	97.18	270567	7279.09	65.91	73.27	High	High	Peak Found	Peak Found	Not Found	Peak Found	4	4	8	3.61	531355	270567	128358	12919.3		4101.26	1
FALSE	High	Master Protein	A0A6Q8PHK0	E3 ubiquitin-protein ligase TRIP12 OS=Homo sapiens OX=9606 GN=TRIP12 PE=1 SV=1	TRIP12	12.174	0.939574	91.11	4.37937e+06	61432.3	52.09	106.85	High	High	High	Peak Found	Peak Found	Peak Found	31	31	65	3.61	5.64854e+06	4.37937e+06	1.67169e+06	289790	38684	61432.3	1
FALSE	High	Master Protein	Q15573	TATA box-binding protein-associated factor RNA polymerase I subunit A OS=Homo sapiens OX=9606 GN=TAF1A PE=1 SV=1	TAF1A	12.154	0.797631	44.27	242362	10315.8	51.78	45.85	High	High	Peak Found	Peak Found	Peak Found	Not Found	3	3	4	3.6	242362	330807	100374	14440	7369.45		1
FALSE	High	Master Protein	A0A7I2YQV8	Heterogeneous nuclear ribonucleoprotein Q OS=Homo sapiens OX=9606 GN=SYNCRIP PE=1 SV=1	SYNCRIP	12.069	0.940428	53.72	3.05394e+06	189901	28.94	30.69	High	High	High	High	Peak Found	Peak Found	35	2	405	3.59	3.05394e+06	3.61759e+06	1.97572e+06	308947	185577	189901	1
FALSE	High	Master Protein	O75607	Nucleoplasmin-3 OS=Homo sapiens OX=9606 GN=NPM3 PE=1 SV=3	NPM3	12.063	0.817282	45.18	304528	17576.6	82.01		High	High	High	Not Found	Not Found	Peak Found	2	2	4	3.59	590553	157035				17576.6	1
FALSE	High	Master Protein	D6RG13	40S ribosomal protein S3a (Fragment) OS=Homo sapiens OX=9606 GN=RPS3A PE=1 SV=1	RPS3A	12.055	0.794532	0	211516	17545.2			Not Found	High	High	Peak Found	Not Found	Not Found	32	1	868	3.59			211516	17545.2			1
FALSE	High	Master Protein	Q9BYK8	Helicase with zinc finger domain 2 OS=Homo sapiens OX=9606 GN=HELZ2 PE=1 SV=6	HELZ2	12.047	0.940428	129.52	5.6523e+06	406002	37.47	47.52	High	High	High	Peak Found	Peak Found	Peak Found	51	51	112	3.59	7.72903e+06	5.6523e+06	3.50967e+06	479499	406002	162377	1
FALSE	High	Master Protein	Q92615	La-related protein 4B OS=Homo sapiens OX=9606 GN=LARP4B PE=1 SV=3	LARP4B	11.924	0.942136	79.84	2.31143e+06	98320.2	54.13	71.94	High	High	High	Peak Found	Peak Found	Peak Found	14	14	29	3.58	3.95022e+06	2.31143e+06	1.25765e+06	283492	83241.4	98320.2	1
FALSE	High	Master Protein	Q15050	Ribosome biogenesis regulatory protein homolog OS=Homo sapiens OX=9606 GN=RRS1 PE=1 SV=2	RRS1	11.922	0.942164	107.3	2.16335e+07	1.09299e+06	70.5	82.64	High	High	High	High	High	High	29	29	145	3.58	4.67663e+07	2.16335e+07	1.05541e+07	3.91597e+06	1.00364e+06	1.09299e+06	1
FALSE	High	Master Protein	Q9BW19	Kinesin-like protein KIFC1 OS=Homo sapiens OX=9606 GN=KIFC1 PE=1 SV=2	KIFC1	11.888	0.942498	68.56	7.81095e+06	565204	38.11	47.41	High	High	High	High	Peak Found	Peak Found	26	26	70	3.57	1.11534e+07	7.81095e+06	5.05924e+06	1.07075e+06	451094	565204	1
FALSE	High	Master Protein	P52272	Heterogeneous nuclear ribonucleoprotein M OS=Homo sapiens OX=9606 GN=HNRNPM PE=1 SV=3	HNRNPM	11.87	0.942525	129	2.96069e+08	1.73151e+07	65.4	56.14	High	High	High	High	High	High	65	34	978	3.57	5.30103e+08	2.96069e+08	1.19252e+08	3.99774e+07	1.73151e+07	1.55314e+07	1
FALSE	High	Master Protein	P62269	40S ribosomal protein S18 OS=Homo sapiens OX=9606 GN=RPS18 PE=1 SV=3	RPS18	11.85	0.942542	105.53	3.59851e+08	1.08981e+07	40.04	75.26	High	High	High	High	High	High	24	20	287	3.57	3.59851e+08	3.73703e+08	1.60467e+08	3.47356e+07	1.08981e+07	1.01322e+07	1
FALSE	High	Master Protein	A0A087X253	AP complex subunit beta OS=Homo sapiens OX=9606 GN=AP2B1 PE=1 SV=1	AP2B1	11.848	0.817282	50.48	233049	23974.7	147.7	11.6	High	Peak Found	High	Peak Found	Peak Found	Peak Found	3	3	6	3.57	2.84894e+06	79489.5	233049	23974.7	25135.4	20036.1	1
FALSE	High	Master Protein	P40938	Replication factor C subunit 3 OS=Homo sapiens OX=9606 GN=RFC3 PE=1 SV=2	RFC3	11.843	0.942796	89.68	2.29211e+06	107974	61.03	51.42	High	High	High	High	Peak Found	Peak Found	11	11	34	3.57	3.12648e+06	2.29211e+06	684024	156162	49000.6	107974	1
FALSE	High	Master Protein	Q9H6W3	Ribosomal oxygenase 1 OS=Homo sapiens OX=9606 GN=RIOX1 PE=1 SV=2	RIOX1	11.818	0.943693	77.05	1.3439e+06	14972.4	48.09	82.95	High	High	High	Peak Found	Not Found	Peak Found	9	9	26	3.56	1.60604e+06	1.3439e+06	534548	29329.2		7643.35	1
FALSE	High	Master Protein	Q9UKD2	mRNA turnover protein 4 homolog OS=Homo sapiens OX=9606 GN=MRTO4 PE=1 SV=2	MRTO4	11.81	0.943893	103.35	1.16235e+07	307821	92.4	98.61	High	High	High	High	Peak Found	Peak Found	21	21	94	3.56	3.0474e+07	1.16235e+07	3.2188e+06	1.40366e+06	258315	307821	1
FALSE	High	Master Protein	P58107	Epiplakin OS=Homo sapiens OX=9606 GN=EPPK1 PE=1 SV=3	EPPK1	11.765	0.945648	64.96	3.74991e+06	130030	73.33	23.56	High	High	Peak Found	Peak Found	Peak Found	Peak Found	29	19	146	3.56	4.28146e+06	3.74991e+06	453111	181410	130030	117902	1
FALSE	High	Master Protein	P98160	Basement membrane-specific heparan sulfate proteoglycan core protein OS=Homo sapiens OX=9606 GN=HSPG2 PE=1 SV=4	HSPG2	11.754	0.945648	52.5	3.59e+06	123174	25.29	46	High	High	High	Peak Found	Peak Found	Peak Found	39	39	79	3.56	5.34005e+06	3.59e+06	3.47316e+06	251100	123174	117820	1
FALSE	High	Master Protein	P63220	40S ribosomal protein S21 OS=Homo sapiens OX=9606 GN=RPS21 PE=1 SV=1	RPS21	11.751	0.919104	69.92	808666	42473.6	64.28	39.04	High	High	High	Not Found	Peak Found	Peak Found	4	4	9	3.55	1.30849e+06	808666	280999		31992.1	56389.1	1
FALSE	High	Master Protein	Q9Y6V7	Probable ATP-dependent RNA helicase DDX49 OS=Homo sapiens OX=9606 GN=DDX49 PE=1 SV=1	DDX49	11.745	0.930943	88.83	1.01414e+06	38275.6	69.1	53.43	High	High	High	Peak Found	Peak Found	Peak Found	8	8	16	3.55	1.80006e+06	1.01414e+06	345875	38275.6	11446.5	39775.4	1
FALSE	High	Master Protein	J3KP15	Serine/arginine-rich splicing factor 2 (Fragment) OS=Homo sapiens OX=9606 GN=SRSF2 PE=1 SV=8	SRSF2	11.741	0.945648	71.88	1.49875e+06	128897	80.69	89.32	High	High	Peak Found	Not Found	Not Found	Peak Found	7	5	19	3.55	4.49397e+06	1.49875e+06	1.01453e+06	261718	18470.2	128897	1
FALSE	High	Master Protein	Q9NY12	H/ACA ribonucleoprotein complex subunit 1 OS=Homo sapiens OX=9606 GN=GAR1 PE=1 SV=1	GAR1	11.722	0.945921	113.31	1.75284e+07	690404	53.56	89.83	High	High	High	High	Peak Found	High	12	12	52	3.55	2.56665e+07	1.75284e+07	7.57039e+06	2.75639e+06	613299	690404	1
FALSE	High	Master Protein	P40937	Replication factor C subunit 5 OS=Homo sapiens OX=9606 GN=RFC5 PE=1 SV=1	RFC5	11.71	0.946306	91.59	3.04092e+06	165600	74.96	72.39	High	High	High	Peak Found	Peak Found	Peak Found	13	13	27	3.55	4.58696e+06	3.04092e+06	541643	459637	165600	127722	1
FALSE	High	Master Protein	Q8NCA5	Protein FAM98A OS=Homo sapiens OX=9606 GN=FAM98A PE=1 SV=2	FAM98A	11.703	0.919104	64.52	589307	56908.1	89.5	57	High	High	High	Not Found	Not Found	Peak Found	8	6	25	3.55	2.36723e+06	589307	536396	68964.7	17068.7	56908.1	1
FALSE	High	Master Protein	Q9NWU5	39S ribosomal protein L22, mitochondrial OS=Homo sapiens OX=9606 GN=MRPL22 PE=1 SV=1	MRPL22	11.68	0.947774	85.05	2.53074e+06	69513.3	45.86	76.21	High	High	High	High	High	High	9	9	33	3.55	3.4373e+06	2.53074e+06	1.24341e+06	171119	69513.3	36130.4	1
FALSE	High	Master Protein	Q13895	Bystin OS=Homo sapiens OX=9606 GN=BYSL PE=1 SV=3	BYSL	11.639	0.94839	70.58	2.05806e+06	3176.75	64.66	164.03	High	High	High	Peak Found	Peak Found	Peak Found	14	14	35	3.54	4.37988e+06	2.05806e+06	1.19823e+06	161051	3176.75	2721.96	1
FALSE	High	Master Protein	Q9P2E9	Ribosome-binding protein 1 OS=Homo sapiens OX=9606 GN=RRBP1 PE=1 SV=5	RRBP1	11.612	0.948672	73.3	1.00749e+08	7.84004e+06	51.47	44.6	High	High	High	High	High	High	92	92	603	3.54	1.96714e+08	1.00749e+08	7.54371e+07	1.48696e+07	7.84004e+06	6.80471e+06	1
FALSE	High	Master Protein	Q9NX24	H/ACA ribonucleoprotein complex subunit 2 OS=Homo sapiens OX=9606 GN=NHP2 PE=1 SV=1	NHP2	11.605	0.948973	93.89	1.0654e+07	324379	61.38	79.26	High	High	High	High	High	High	8	8	71	3.54	1.7121e+07	1.0654e+07	4.08401e+06	1.05274e+06	324379	273225	1
FALSE	High	Master Protein	P22102	Trifunctional purine biosynthetic protein adenosine-3 OS=Homo sapiens OX=9606 GN=GART PE=1 SV=1	GART	11.587	0.636436	57.33	73783.7	6367.78	52.78		High	High	High	Not Found	Not Found	Peak Found	2	2	3	3.53	102313	73783.7	30229.6			6367.78	1
FALSE	High	Master Protein	Q9Y5A9	YTH domain-containing family protein 2 OS=Homo sapiens OX=9606 GN=YTHDF2 PE=1 SV=2	YTHDF2	11.574	0.95105	57.98	1.36079e+06	59252.9	22.66	49.71	High	High	High	Peak Found	Peak Found	Peak Found	6	3	9	3.53	1.43931e+06	1.36079e+06	918403	120006	59252.9	50078.5	1
FALSE	High	Master Protein	Q8NHQ9	ATP-dependent RNA helicase DDX55 OS=Homo sapiens OX=9606 GN=DDX55 PE=1 SV=3	DDX55	11.545	0.951365	64.17	5.63097e+06	38432.6	49.79	60.94	High	High	High	Peak Found	Peak Found	Peak Found	23	23	78	3.53	8.24556e+06	5.63097e+06	2.73458e+06	93085.7	32648.8	38432.6	1
FALSE	High	Master Protein	Q7Z333	Probable helicase senataxin OS=Homo sapiens OX=9606 GN=SETX PE=1 SV=4	SETX	11.513	0.821798	24.23	211981	7982.55	57.18	76.18	High	High	High	High	Not Found	Peak Found	4	3	10	3.53	393070	121189	211981	14578.2		4370.98	1
FALSE	High	Master Protein	Q9UKF6	Cleavage and polyadenylation specificity factor subunit 3 OS=Homo sapiens OX=9606 GN=CPSF3 PE=1 SV=1	CPSF3	11.492	0.951365	105.6	3.68124e+06	72653	45.36	73.28	High	High	High	Peak Found	Peak Found	Peak Found	8	8	15	3.52	5.18858e+06	3.68124e+06	1.92696e+06	203369	55315.6	72653	1
FALSE	High	Master Protein	Q53F19	Nuclear cap-binding protein subunit 3 OS=Homo sapiens OX=9606 GN=NCBP3 PE=1 SV=2	NCBP3	11.443	0.769616	75.9	150483	8702.6	70.55		High	High	Peak Found	Not Found	Peak Found	Not Found	2	2	4	3.52	268207	150483	48601.9		8702.6		1
FALSE	High	Master Protein	Q8WYQ5	Microprocessor complex subunit DGCR8 OS=Homo sapiens OX=9606 GN=DGCR8 PE=1 SV=1	DGCR8	11.442	0.951365	64.48	1.38519e+06	6504.76	37.94	120.77	High	High	High	Peak Found	Not Found	Peak Found	12	12	25	3.52	1.38519e+06	1.39739e+06	641426	23178.4		1825.49	1
FALSE	High	Master Protein	Q9BXS6	Nucleolar and spindle-associated protein 1 OS=Homo sapiens OX=9606 GN=NUSAP1 PE=1 SV=1	NUSAP1	11.43	0.951365	84.12	1.70267e+06	64434.1	34.54	100.78	High	High	High	Peak Found	Peak Found	Peak Found	8	8	31	3.51	2.52385e+06	1.70267e+06	1.27732e+06	301378	64434.1	52268.4	1
FALSE	High	Master Protein	Q8IUH3	RNA-binding protein 45 OS=Homo sapiens OX=9606 GN=RBM45 PE=1 SV=1	RBM45	11.412	0.848062	67.59	268863	13837.1	51.29	54.45	High	High	High	Peak Found	Peak Found	Peak Found	2	2	4	3.51	457868	268863	158595	28421	10418.6	13837.1	1
FALSE	High	Master Protein	H0Y6Y8	39S ribosomal protein L43, mitochondrial (Fragment) OS=Homo sapiens OX=9606 GN=MRPL43 PE=1 SV=1	MRPL43	11.397	0.769616	42.19	115964	9451.06	39.43	36.14	High	High	High	Not Found	Peak Found	Peak Found	1	1	3	3.51	163175	115964	71108.7		7277.31	12274.1	1
FALSE	High	Master Protein	Q7Z3K3	Pogo transposable element with ZNF domain OS=Homo sapiens OX=9606 GN=POGZ PE=1 SV=2	POGZ	11.383	0.794532	31.59	161247	18527.5		25.35	High	Not Found	Not Found	Peak Found	Peak Found	Peak Found	3	3	3	3.51	161247			21015.2	12470.1	18527.5	1
FALSE	High	Master Protein	D6REM4	Casein kinase I isoform alpha OS=Homo sapiens OX=9606 GN=CSNK1A1 PE=1 SV=1	CSNK1A1	11.339	0.869832	52	374301	33011.3		39.79	Not Found	High	Not Found	Peak Found	Peak Found	Peak Found	17	1	142	3.5		374301		52981.9	33011.3	24439.6	1
FALSE	High	Master Protein	Q9Y4K0	Lysyl oxidase homolog 2 OS=Homo sapiens OX=9606 GN=LOXL2 PE=1 SV=1	LOXL2	11.302	0.95155	68.98	2.43597e+06	115395	37.83	32.5	High	High	High	Peak Found	Peak Found	Peak Found	6	6	13	3.5	3.04484e+06	2.43597e+06	1.34567e+06	115395	119777	61954.6	1
FALSE	High	Master Protein	Q9UL40	Zinc finger protein 346 OS=Homo sapiens OX=9606 GN=ZNF346 PE=1 SV=1	ZNF346	11.292	0.95155	78.81	1.54012e+06	68746.9	34.96	45.88	High	High	High	Peak Found	Peak Found	Peak Found	5	5	14	3.5	1.69839e+06	1.54012e+06	812984	94731.1	34399.1	68746.9	1
FALSE	High	Master Protein	P47755	F-actin-capping protein subunit alpha-2 OS=Homo sapiens OX=9606 GN=CAPZA2 PE=1 SV=3	CAPZA2	11.275	0.95155	82.41	1.51371e+06	64891.8	54.26	66.53	High	High	High	Peak Found	Peak Found	Peak Found	6	5	25	3.5	1.51371e+06	1.94503e+06	535222	164398	50456.6	64891.8	1
FALSE	High	Master Protein	O00505	Importin subunit alpha-4 OS=Homo sapiens OX=9606 GN=KPNA3 PE=1 SV=2	KPNA3	11.232	0.885179	40.12	466500	14457.6	32.12	52.2	High	High	High	Peak Found	Peak Found	Peak Found	6	4	9	3.49	492250	466500	255353	29427.9	11453.3	14457.6	1
FALSE	Medium	Master Protein	Q8TEQ6	Gem-associated protein 5 OS=Homo sapiens OX=9606 GN=GEMIN5 PE=1 SV=3	GEMIN5	11.222	0.615269	5.53	54124.2	4822.92	10.02		High	Peak Found	Peak Found	Not Found	Peak Found	Not Found	1	1	1	3.49	56142.2	46245.3	54124.2		4822.92		1
FALSE	High	Master Protein	Q969Q0	60S ribosomal protein L36a-like OS=Homo sapiens OX=9606 GN=RPL36AL PE=1 SV=3	RPL36AL	11.219	0.776234	70.14	115963	24667.2	115.51	105.86	High	High	High	High	Peak Found	Not Found	10	1	74	3.49	759265	100867	115963	65051.7	9353.68		1
FALSE	High	Master Protein	Q16643	Drebrin OS=Homo sapiens OX=9606 GN=DBN1 PE=1 SV=4	DBN1	11.215	0.954373	107.42	1.22706e+06	25423.1	79.63	93.1	High	High	Peak Found	Peak Found	Peak Found	Peak Found	8	8	12	3.49	1.22706e+06	2.01061e+06	194414	64916.9	6169.17	25423.1	1
FALSE	High	Master Protein	O95243	Methyl-CpG-binding domain protein 4 OS=Homo sapiens OX=9606 GN=MBD4 PE=1 SV=1	MBD4	11.204	0.919104	111.12	543787	92134.9	84.97	86.6	High	High	High	Peak Found	Peak Found	Peak Found	4	4	8	3.49	1.46283e+06	543787	240590	319114	68308.5	92134.9	1
FALSE	High	Master Protein	P60903	Protein S100-A10 OS=Homo sapiens OX=9606 GN=S100A10 PE=1 SV=2	S100A10	11.2	0.925534	83.32	868790	40963	70.32	67.32	High	High	Peak Found	Peak Found	Peak Found	Peak Found	3	3	7	3.49	875023	868790	116593	85376.4	20834.6	40963	1
FALSE	High	Master Protein	P17931	Galectin-3 OS=Homo sapiens OX=9606 GN=LGALS3 PE=1 SV=5	LGALS3	11.194	0.954373	76.09	2.67403e+06	200750	41.2	54.75	High	High	High	Peak Found	Peak Found	Peak Found	5	5	15	3.48	3.30296e+06	2.67403e+06	1.33641e+06	454440	180748	200750	1
FALSE	High	Master Protein	P35249	Replication factor C subunit 4 OS=Homo sapiens OX=9606 GN=RFC4 PE=1 SV=2	RFC4	11.185	0.954373	94.93	2.52409e+07	9.79694e+06	55.9	34.19	High	High	High	Peak Found	Peak Found	Peak Found	14	14	39	3.48	5.05281e+07	1.73169e+07	2.52409e+07	1.67199e+07	9.79694e+06	9.45297e+06	1
FALSE	High	Master Protein	O15355	Protein phosphatase 1G OS=Homo sapiens OX=9606 GN=PPM1G PE=1 SV=1	PPM1G	11.179	0.82328	0	186344	10704.2			Not Found	Not Found	High	Not Found	Not Found	Peak Found	2	2	2	3.48			186344			10704.2	1
FALSE	High	Master Protein	Q9NYV4	Cyclin-dependent kinase 12 OS=Homo sapiens OX=9606 GN=CDK12 PE=1 SV=2	CDK12	11.155	0.954373	63.81	8.59173e+06	525893	31.82	53.44	High	High	High	High	Peak Found	Peak Found	22	16	83	3.48	9.71783e+06	8.59173e+06	4.98739e+06	1.00871e+06	359142	525893	1
FALSE	High	Master Protein	P52597	Heterogeneous nuclear ribonucleoprotein F OS=Homo sapiens OX=9606 GN=HNRNPF PE=1 SV=3	HNRNPF	11.08	0.954641	92.97	4.48576e+07	1.34468e+06	48.58	64.49	High	High	High	High	High	High	19	17	194	3.47	4.99445e+07	4.48576e+07	1.64987e+07	3.64749e+06	1.28058e+06	1.34468e+06	1
FALSE	High	Master Protein	P12259	Coagulation factor V OS=Homo sapiens OX=9606 GN=F5 PE=1 SV=4	F5	10.992	0.922653	106.37	780005	27939.6	111.22	109.7	High	High	Peak Found	Peak Found	Peak Found	Peak Found	6	6	9	3.46	780005	3.47981e+06	332742	110964	9205.77	27939.6	1
FALSE	High	Master Protein	Q8IWC1	MAP7 domain-containing protein 3 OS=Homo sapiens OX=9606 GN=MAP7D3 PE=1 SV=2	MAP7D3	10.97	0.919419	54.18	626068	32914.5	57.07	66.17	High	High	High	Peak Found	Peak Found	Peak Found	7	7	14	3.46	1.10786e+06	626068	329940	93505.8	32597.7	32914.5	1
FALSE	High	Master Protein	Q9H8V3	Protein ECT2 OS=Homo sapiens OX=9606 GN=ECT2 PE=1 SV=4	ECT2	10.931	0.929309	77.87	872283	42839.9	65.88	59.53	High	High	Peak Found	Peak Found	Peak Found	Peak Found	9	9	20	3.45	1.21681e+06	872283	218976	108076	42839.9	41245.3	1
FALSE	High	Master Protein	Q7Z6E9	E3 ubiquitin-protein ligase RBBP6 OS=Homo sapiens OX=9606 GN=RBBP6 PE=1 SV=1	RBBP6	10.89	0.959814	86.81	2.62677e+06	85794.6	55.05	76.62	High	High	High	Peak Found	Peak Found	Peak Found	15	15	25	3.44	2.69209e+06	2.62677e+06	735832	263945	70864.4	85794.6	1
FALSE	High	Master Protein	A0JLT2	Mediator of RNA polymerase II transcription subunit 19 OS=Homo sapiens OX=9606 GN=MED19 PE=1 SV=2	MED19	10.852	0.883619	61.62	365079	27229.5	51.69	22.05	High	High	High	Peak Found	Peak Found	Peak Found	2	2	3	3.44	498881	365079	151847	27229.5	34323.7	22080.9	1
FALSE	High	Master Protein	Q06587	E3 ubiquitin-protein ligase RING1 OS=Homo sapiens OX=9606 GN=RING1 PE=1 SV=2	RING1	10.811	0.951365	72.13	1.02053e+06	46068.3	65.63	26.94	High	High	High	Peak Found	Peak Found	Peak Found	8	5	19	3.43	1.92438e+06	1.02053e+06	451069	57436.5	32946.7	46068.3	1
FALSE	High	Master Protein	Q9BTC0	Death-inducer obliterator 1 OS=Homo sapiens OX=9606 GN=DIDO1 PE=1 SV=5	DIDO1	10.791	0.899896	70.84	469857	16470.6	83.46	86.3	High	High	Peak Found	Peak Found	Peak Found	Peak Found	8	8	13	3.43	1.11589e+06	469857	162862	16470.6	6284.54	42857.7	1
FALSE	High	Master Protein	Q9HCM4	Band 4.1-like protein 5 OS=Homo sapiens OX=9606 GN=EPB41L5 PE=1 SV=3	EPB41L5	10.776	0.961269	103.23	2.53848e+06	121591	63.18	69.36	High	High	High	High	Peak Found	Peak Found	11	9	26	3.43	2.53848e+06	3.73751e+06	782059	319137	121591	92541	1
FALSE	High	Master Protein	Q76FK4	Nucleolar protein 8 OS=Homo sapiens OX=9606 GN=NOL8 PE=1 SV=1	NOL8	10.71	0.961269	102.79	2.95067e+07	2.54575e+06	77.15	73.16	High	High	High	Peak Found	Peak Found	Peak Found	22	22	39	3.42	2.95067e+07	4.7247e+07	5.24233e+06	7.60545e+06	2.22461e+06	2.54575e+06	1
FALSE	High	Master Protein	Q14847	LIM and SH3 domain protein 1 OS=Homo sapiens OX=9606 GN=LASP1 PE=1 SV=2	LASP1	10.666	0.922653	36.47	631571	61190.1	24.63	39.4	High	High	High	Peak Found	Peak Found	Peak Found	5	5	15	3.41	927261	607994	631571	61190.1	31386.4	74035	1
FALSE	High	Master Protein	Q86W42	THO complex subunit 6 homolog OS=Homo sapiens OX=9606 GN=THOC6 PE=1 SV=1	THOC6	10.646	0.817644	72.82	145617	13677.6	62.34		High	Peak Found	Not Found	Not Found	Not Found	Peak Found	1	1	1	3.41	233751	90713.4				13677.6	1
FALSE	High	Master Protein	D3DPS3	Arginine/proline rich coiled-coil 1, isoform CRA_b OS=Homo sapiens OX=9606 GN=MAP7D1 PE=1 SV=1	MAP7D1	10.606	0.963329	64.33	1.29743e+07	824871	35.4	48.87	High	High	High	High	High	High	30	30	113	3.41	1.74233e+07	1.29743e+07	8.29379e+06	1.68172e+06	824871	723955	1
FALSE	High	Master Protein	P08865	40S ribosomal protein SA OS=Homo sapiens OX=9606 GN=RPSA PE=1 SV=4	RPSA	10.554	0.963329	80.99	2.89432e+06	122373	53.87	54.72	High	High	High	High	Peak Found	Peak Found	10	10	31	3.4	3.07293e+06	2.89432e+06	864510	154203	41613	122373	1
FALSE	High	Master Protein	Q9BQ70	Transcription factor 25 OS=Homo sapiens OX=9606 GN=TCF25 PE=1 SV=1	TCF25	10.536	0.689418	92.29	59432.7	6991.76	97.82		High	High	Peak Found	Not Found	Not Found	Peak Found	2	2	3	3.4	183265	19357.7	59432.7			6991.76	1
FALSE	High	Master Protein	A0A669KBE7	ADAMTS-like protein 4 OS=Homo sapiens OX=9606 GN=ADAMTSL4 PE=1 SV=1	ADAMTSL4	10.534	0.720275	53.59	88522.5	3465.53	61.98		High	Peak Found	High	High	Not Found	Peak Found	2	2	4	3.4	113442	23310.1	88522.5			3465.53	1
FALSE	High	Master Protein	O95470	Sphingosine-1-phosphate lyase 1 OS=Homo sapiens OX=9606 GN=SGPL1 PE=1 SV=3	SGPL1	10.503	0.963329	67.7	3.95741e+06	199034	37.33	72.35	High	High	High	High	Peak Found	Peak Found	19	19	56	3.39	6.14327e+06	3.95741e+06	2.96556e+06	546206	150173	199034	1
FALSE	High	Master Protein	Q8IZ52	Chondroitin sulfate synthase 2 OS=Homo sapiens OX=9606 GN=CHPF PE=1 SV=2	CHPF	10.442	0.773024	66.39	98705	9452.79	51.68		High	High	Peak Found	Not Found	Peak Found	Not Found	1	1	2	3.38	142906	98705	44494.7		9452.79		1
FALSE	High	Master Protein	Q9BYC9	39S ribosomal protein L20, mitochondrial OS=Homo sapiens OX=9606 GN=MRPL20 PE=1 SV=1	MRPL20	10.416	0.830775	26.88	139590	13400.9	25.11	29.98	High	High	High	Not Found	Peak Found	Peak Found	1	1	4	3.38		167031	116658		10805.3	16620.1	1
FALSE	High	Master Protein	C9JBY7	28S ribosomal protein S33, mitochondrial OS=Homo sapiens OX=9606 GN=MRPS33 PE=1 SV=1	MRPS33	10.387	0.871859	65.54	216766	14471.9	28.53	36.26	High	Peak Found	High	Peak Found	Peak Found	Peak Found	1	1	2	3.38	216766	234626	131018	24148.6	12614	14471.9	1
FALSE	High	Master Protein	O60506	Heterogeneous nuclear ribonucleoprotein Q OS=Homo sapiens OX=9606 GN=SYNCRIP PE=1 SV=2	SYNCRIP	10.348	0.964144	84.93	2.31529e+08	1.44566e+07	41.88	36.49	High	High	High	High	High	High	51	11	543	3.37	2.60528e+08	2.31529e+08	1.04101e+08	2.54929e+07	1.38746e+07	1.44566e+07	1
FALSE	High	Master Protein	P54652	Heat shock-related 70 kDa protein 2 OS=Homo sapiens OX=9606 GN=HSPA2 PE=1 SV=1	HSPA2	10.346	0.945574	36.6	864325	83538.9	34.72		High	Peak Found	Peak Found	Peak Found	Not Found	Not Found	16	2	203	3.37	1.07769e+06	864325	514540	83538.9			1
FALSE	High	Master Protein	Q12904	Aminoacyl tRNA synthase complex-interacting multifunctional protein 1 OS=Homo sapiens OX=9606 GN=AIMP1 PE=1 SV=2	AIMP1	10.345	0.963329	42.63	1.15122e+06	17423	52.23	77.56	High	High	High	Not Found	High	Peak Found	7	7	18	3.37	1.43855e+06	1.15122e+06	421618		9409.36	32261.6	1
FALSE	High	Master Protein	A0A494C108	Protein KRI1 homolog OS=Homo sapiens OX=9606 GN=KRI1 PE=1 SV=1	KRI1	10.323	0.913495	62.16	476337	13553.8	107.78	78.71	High	High	High	Peak Found	Peak Found	Peak Found	7	7	11	3.37	1.71295e+06	476337	128517	40546.4	9813.72	13553.8	1
FALSE	High	Master Protein	Q96BK5	PIN2/TERF1-interacting telomerase inhibitor 1 OS=Homo sapiens OX=9606 GN=PINX1 PE=1 SV=2	PINX1	10.237	0.93153	88.72	746331	24806.7	60.86	107.68	High	High	High	Peak Found	Peak Found	Peak Found	4	4	10	3.36	1.1868e+06	746331	286341	118567	15474.7	24806.7	1
FALSE	High	Master Protein	P82933	28S ribosomal protein S9, mitochondrial OS=Homo sapiens OX=9606 GN=MRPS9 PE=1 SV=2	MRPS9	10.158	0.9675	74.34	4.9227e+06	248820	37.26	46.15	High	High	High	Peak Found	Peak Found	Peak Found	17	17	54	3.34	5.97872e+06	4.9227e+06	2.6768e+06	494121	225164	248820	1
FALSE	High	Master Protein	Q92665	28S ribosomal protein S31, mitochondrial OS=Homo sapiens OX=9606 GN=MRPS31 PE=1 SV=3	MRPS31	10.052	0.934303	49.93	668038	39956.2	32.14	74.39	High	High	High	Peak Found	Peak Found	Peak Found	3	3	8	3.33	759255	668038	386518	65362.8	8841.33	39956.2	1
FALSE	High	Master Protein	Q02809	Procollagen-lysine,2-oxoglutarate 5-dioxygenase 1 OS=Homo sapiens OX=9606 GN=PLOD1 PE=1 SV=2	PLOD1	10.044	0.897302	73.43	271625	18155.5	29.31	83.9	High	High	High	Peak Found	Peak Found	Peak Found	4	4	7	3.33	294655	271625	161586	50830.1	9270.78	18155.5	1
FALSE	High	Master Protein	O00567	Nucleolar protein 56 OS=Homo sapiens OX=9606 GN=NOP56 PE=1 SV=4	NOP56	10.03	0.969207	112.1	7.45961e+07	3.84133e+06	59.06	96.48	High	High	High	High	High	High	45	45	385	3.33	1.26255e+08	7.45961e+07	3.40067e+07	1.64492e+07	3.06873e+06	3.84133e+06	1
FALSE	High	Master Protein	Q92626	Peroxidasin homolog OS=Homo sapiens OX=9606 GN=PXDN PE=1 SV=2	PXDN	10.023	0.765999	20.68	88158.4	5354.37	47.78	6.8	High	High	High	Not Found	Peak Found	Peak Found	3	3	4	3.33	118305	88158.4	40355.1		5618.2	5102.94	1
FALSE	High	Master Protein	Q05655	Protein kinase C delta type OS=Homo sapiens OX=9606 GN=PRKCD PE=1 SV=2	PRKCD	10.019	0.910943	0	372894	5821.99			Not Found	High	High	Not Found	Not Found	Peak Found	3	3	4	3.32			372894			5821.99	1
FALSE	High	Master Protein	Q9Y277	Voltage-dependent anion-selective channel protein 3 OS=Homo sapiens OX=9606 GN=VDAC3 PE=1 SV=1	VDAC3	10.014	0.863721	89.22	135244	38861.9	134.77	10.11	High	High	Peak Found	Peak Found	Not Found	Peak Found	5	4	7	3.32	871201		20995	36176.1		41747	1
FALSE	High	Master Protein	P62873	Guanine nucleotide-binding protein G(I)/G(S)/G(T) subunit beta-1 OS=Homo sapiens OX=9606 GN=GNB1 PE=1 SV=3	GNB1	10.008	0.935019	113.25	678468	39615.4	105.48	64.14	High	High	Peak Found	Peak Found	Peak Found	Peak Found	13	7	32	3.32	678468	2.14126e+06	133316	103747	39615.4	35556.1	1
FALSE	High	Master Protein	Q8N5C6	S1 RNA-binding domain-containing protein 1 OS=Homo sapiens OX=9606 GN=SRBD1 PE=1 SV=2	SRBD1	10.004	0.970121	87.57	4.19471e+06	212952	44.41	38.94	High	High	High	Peak Found	Peak Found	Peak Found	23	23	50	3.32	4.80844e+06	4.19471e+06	1.78683e+06	394477	209010	212952	1
FALSE	High	Master Protein	A0A0C4DGX4	Cullin-1 OS=Homo sapiens OX=9606 GN=CUL1 PE=1 SV=1	CUL1	9.987	0.970517	55.77	1.67004e+06	92335.9	44.66	26.81	High	High	High	Peak Found	Peak Found	Peak Found	12	12	20	3.32	2.51342e+06	1.67004e+06	979017	140404	92335.9	89016.1	1
FALSE	High	Master Protein	Q9P258	Protein RCC2 OS=Homo sapiens OX=9606 GN=RCC2 PE=1 SV=2	RCC2	9.966	0.91537	89.76	433372	22007.7	58.7	80.04	High	Peak Found	High	Peak Found	Not Found	Peak Found	3	3	4	3.32	433372	127154	544883	41804.2		11585.9	1
FALSE	High	Master Protein	O95365	Zinc finger and BTB domain-containing protein 7A OS=Homo sapiens OX=9606 GN=ZBTB7A PE=1 SV=1	ZBTB7A	9.949	0.851306	99.53	134160	14298	91.02	49.43	High	Peak Found	Peak Found	Peak Found	Peak Found	Peak Found	2	2	5	3.31	381190	134160	50862.3	27410.6	10992.4	14298	1
FALSE	Medium	Master Protein	H3BVE6	Gamma-interferon-inducible protein 16 (Fragment) OS=Homo sapiens OX=9606 GN=IFI16 PE=1 SV=1	IFI16	9.915	0.773624	7.03	87769	8851.9	41.55		High	Peak Found	Peak Found	Not Found	Not Found	Peak Found	1	1	1	3.31	87769	91928.3	37793.5			8851.9	1
FALSE	Medium	Master Protein	A0A087WWZ0	Protein phosphatase 1 regulatory subunit 16A (Fragment) OS=Homo sapiens OX=9606 GN=PPP1R16A PE=1 SV=1	PPP1R16A	9.909	0.855066	82.29	149059	15043.5	66.95		Peak Found	High	Peak Found	Not Found	Not Found	Peak Found	1	1	1	3.31	289039	149059	66327.6			15043.5	1
FALSE	High	Master Protein	Q96GM8	Target of EGR1 protein 1 OS=Homo sapiens OX=9606 GN=TOE1 PE=1 SV=1	TOE1	9.901	0.970738	44.4	1.60783e+06	21473.4	48.11		High	High	High	Peak Found	Not Found	Not Found	9	9	23	3.31	2.95713e+06	1.60783e+06	1.19105e+06	21473.4			1
FALSE	High	Master Protein	A0A590UK80	Uncharacterized protein (Fragment) OS=Homo sapiens OX=9606 PE=3 SV=1	UNCHARACTERIZED PROTEIN	9.889	0.970738	98.11	1.61828e+07	821341	71.35	65.11	High	High	High	High	Peak Found	High	17	12	76	3.31	3.35365e+07	1.61828e+07	6.9815e+06	2.20368e+06	750236	821341	1
FALSE	High	Master Protein	P62879	Guanine nucleotide-binding protein G(I)/G(S)/G(T) subunit beta-2 OS=Homo sapiens OX=9606 GN=GNB2 PE=1 SV=3	GNB2	9.86	0.971658	121.47	3.54483e+06	136866	105.91	48.37	High	High	High	Peak Found	Peak Found	Peak Found	16	10	42	3.3	3.54483e+06	9.56809e+06	259492	261962	108230	136866	1
FALSE	High	Master Protein	Q96GQ7	Probable ATP-dependent RNA helicase DDX27 OS=Homo sapiens OX=9606 GN=DDX27 PE=1 SV=2	DDX27	9.805	0.972648	110.77	5.35105e+07	2.62171e+06	62.09	96.89	High	High	High	High	High	High	48	48	322	3.29	9.11996e+07	5.35105e+07	2.22088e+07	1.06616e+07	1.83791e+06	2.62171e+06	1
FALSE	High	Master Protein	O43896	Kinesin-like protein KIF1C OS=Homo sapiens OX=9606 GN=KIF1C PE=1 SV=3	KIF1C	9.795	0.972648	91.28	1.28346e+06	62698.7	55.7	37.74	High	High	High	Peak Found	Peak Found	Peak Found	11	11	17	3.29	2.3176e+06	1.28346e+06	732746	91440.3	62698.7	42255.8	1
FALSE	High	Master Protein	G3XAJ6	Raft-linking protein, isoform CRA_c OS=Homo sapiens OX=9606 GN=RFTN1 PE=1 SV=1	RFTN1	9.78	0.859647	0	134880	25408.2	126.51		High	High	Peak Found	Peak Found	Not Found	Not Found	4	4	7	3.29	134880	643736	13920.8	25408.2			1
FALSE	Medium	Master Protein	H7C3R1	Nuclear receptor subfamily 2 group C member 2 (Fragment) OS=Homo sapiens OX=9606 GN=NR2C2 PE=1 SV=1	NR2C2	9.737	0.75505	34.61	62247.7	6392.75		64.03	High	Not Found	Not Found	Peak Found	Peak Found	Peak Found	1	1	1	3.28	62247.7			15885	5182.73	6392.75	1
FALSE	High	Master Protein	Q9P0K7	Ankycorbin OS=Homo sapiens OX=9606 GN=RAI14 PE=1 SV=2	RAI14	9.712	0.972648	82.58	2.08687e+06	89171	92.26	59.99	High	High	Peak Found	High	Peak Found	Peak Found	19	19	34	3.28	2.08687e+06	4.59865e+06	314364	166767	89171	47270.6	1
FALSE	High	Master Protein	Q8WTT2	Nucleolar complex protein 3 homolog OS=Homo sapiens OX=9606 GN=NOC3L PE=1 SV=1	NOC3L	9.703	0.972648	97.39	9.39906e+06	447548	67.73	94.57	High	High	High	High	Peak Found	High	27	27	77	3.28	1.95494e+07	9.39906e+06	4.68946e+06	1.82636e+06	347620	447548	1
FALSE	High	Master Protein	V9GYM8	Guanine nucleotide exchange factor H1 OS=Homo sapiens OX=9606 GN=ARHGEF2 PE=1 SV=1	ARHGEF2	9.698	0.925787	66.54	549645	21424.3	60.89	39.32	High	High	Peak Found	Peak Found	Peak Found	Peak Found	10	10	16	3.28	803315	549645	183157	24140.4	10316.4	21424.3	1
FALSE	High	Master Protein	O00629	Importin subunit alpha-3 OS=Homo sapiens OX=9606 GN=KPNA4 PE=1 SV=1	KPNA4	9.69	0.972648	90.89	2.33598e+06	90872.9	60.25	60.4	High	High	High	Peak Found	Peak Found	Peak Found	14	12	30	3.28	3.9383e+06	2.33598e+06	1.01484e+06	187697	57432.5	90872.9	1
FALSE	High	Master Protein	P07942	Laminin subunit beta-1 OS=Homo sapiens OX=9606 GN=LAMB1 PE=1 SV=2	LAMB1	9.681	0.972648	37.95	1.30378e+06	36495.5	44.1	41.31	High	High	High	Peak Found	Peak Found	Peak Found	16	16	33	3.28	2.49488e+06	1.16792e+06	1.30378e+06	40809.7	16575.7	36495.5	1
FALSE	High	Master Protein	H0YEH2	Pumilio homolog 1 (Fragment) OS=Homo sapiens OX=9606 GN=PUM1 PE=1 SV=1	PUM1	9.676	0.919104	50.73	482565	21186	38.62	38.33	High	Peak Found	Peak Found	Not Found	Not Found	Not Found	6	3	7	3.27	816057	482565	403182	32450.8	21186	15135.9	1
FALSE	High	Master Protein	Q9P275	Ubiquitin carboxyl-terminal hydrolase 36 OS=Homo sapiens OX=9606 GN=USP36 PE=1 SV=4	USP36	9.633	0.973871	97.38	7.36868e+06	483124	72.88	104.56	High	High	High	High	Peak Found	High	37	37	134	3.27	1.98982e+07	7.36868e+06	5.27905e+06	2.0838e+06	273902	483124	1
FALSE	High	Master Protein	Q5JWF2	Guanine nucleotide-binding protein G(s) subunit alpha isoforms XLas OS=Homo sapiens OX=9606 GN=GNAS PE=1 SV=2	GNAS	9.626	0.942525	121.24	635175	15484.3	111.91	34.03	Not Found	High	Not Found	Not Found	Not Found	Not Found	9	1	23	3.27	635175	2.44763e+06	156658	22311.2	11279.6	15484.3	1
FALSE	High	Master Protein	P17844	Probable ATP-dependent RNA helicase DDX5 OS=Homo sapiens OX=9606 GN=DDX5 PE=1 SV=1	DDX5	9.607	0.973959	103.46	1.17554e+08	6.62343e+06	65.35	71.87	High	High	High	High	High	High	55	45	499	3.26	2.09745e+08	1.17554e+08	4.71074e+07	2.01684e+07	6.27757e+06	6.62343e+06	1
FALSE	High	Master Protein	Q9UPP1	Histone lysine demethylase PHF8 OS=Homo sapiens OX=9606 GN=PHF8 PE=1 SV=3	PHF8	9.602	0.973959	87.35	1.94612e+06	46423.1	60.19	109.75	High	High	High	Peak Found	Peak Found	Peak Found	15	10	34	3.26	3.41709e+06	1.94612e+06	911769	251888	35176.5	46423.1	1
FALSE	High	Master Protein	Q15022	Polycomb protein SUZ12 OS=Homo sapiens OX=9606 GN=SUZ12 PE=1 SV=3	SUZ12	9.6	0.973959	143.7	1.09475e+06	665964	40	78.91	High	High	High	Peak Found	Peak Found	Peak Found	7	7	15	3.26	1.17634e+06	1.09475e+06	499628	1.88982e+06	665964	427290	1
FALSE	High	Master Protein	P62318	Small nuclear ribonucleoprotein Sm D3 OS=Homo sapiens OX=9606 GN=SNRPD3 PE=1 SV=1	SNRPD3	9.598	0.973959	112.67	3.61004e+06	436122	57.09	78.22	High	High	High	High	High	High	4	4	33	3.26	6.52333e+06	3.61004e+06	1.97465e+06	1.50236e+06	429611	436122	1
FALSE	High	Master Protein	Q9BVQ7	Spermatogenesis-associated protein 5-like protein 1 OS=Homo sapiens OX=9606 GN=SPATA5L1 PE=1 SV=2	SPATA5L1	9.581	0.91038	33.84	267823	19767	60.69		High	High	Peak Found	Peak Found	Not Found	Not Found	5	5	7	3.26	381927	267823	86555.6	19767			1
FALSE	High	Master Protein	Q10570	Cleavage and polyadenylation specificity factor subunit 1 OS=Homo sapiens OX=9606 GN=CPSF1 PE=1 SV=2	CPSF1	9.566	0.974226	71.74	2.15572e+06	69727.2	60.73	52.9	High	High	High	Peak Found	Peak Found	Peak Found	17	17	36	3.26	2.27385e+06	2.15572e+06	492182	70977.9	69727.2	20985.4	1
FALSE	High	Master Protein	J3KTL2	Serine/arginine-rich splicing factor 1 OS=Homo sapiens OX=9606 GN=SRSF1 PE=1 SV=1	SRSF1	9.528	0.974534	106.31	3.68743e+06	272445	104.98	64.83	High	High	High	High	Peak Found	Peak Found	14	14	60	3.25	1.19368e+07	3.68743e+06	842506	656022	202072	272445	1
FALSE	High	Master Protein	C9JAZ1	Metaxin-2 (Fragment) OS=Homo sapiens OX=9606 GN=MTX2 PE=1 SV=1	MTX2	9.504	0.919104	92.67	418061	47310.5	101.87	74.98	High	High	Not Found	Peak Found	Not Found	Peak Found	4	4	9	3.25	1.03683e+06	168567		85383.2		26214.6	1
FALSE	High	Master Protein	Q16698	2,4-dienoyl-CoA reductase [(3E)-enoyl-CoA-producing], mitochondrial OS=Homo sapiens OX=9606 GN=DECR1 PE=1 SV=1	DECR1	9.428	0.975372	109.29	8.57952e+06	339351	65.85	59.35	High	High	High	High	Peak Found	Peak Found	16	16	53	3.24	1.10801e+07	8.57952e+06	1.91747e+06	785386	276937	339351	1
FALSE	High	Master Protein	Q8IX01	SURP and G-patch domain-containing protein 2 OS=Homo sapiens OX=9606 GN=SUGP2 PE=1 SV=2	SUGP2	9.419	0.975372	71.37	1.80712e+06	84152.8	59.32	76.57	High	High	High	High	Peak Found	Peak Found	20	20	42	3.24	3.32291e+06	1.80712e+06	949093	256767	84152.8	68451.1	1
FALSE	High	Master Protein	A0A0A0MT01	Actin-depolymerizing factor OS=Homo sapiens OX=9606 GN=GSN PE=1 SV=1	GSN	9.402	0.975911	106.9	7.72927e+06	477969	82.63	55.65	High	High	High	High	High	Peak Found	19	16	68	3.23	7.72927e+06	1.39437e+07	1.29315e+06	1.14733e+06	470141	477969	1
FALSE	High	Master Protein	O43390	Heterogeneous nuclear ribonucleoprotein R OS=Homo sapiens OX=9606 GN=HNRNPR PE=1 SV=1	HNRNPR	9.369	0.977483	87.13	1.14416e+08	7.88749e+06	43.66	37.44	High	High	High	High	High	High	46	34	565	3.23	1.26945e+08	1.14416e+08	4.84444e+07	1.42943e+07	7.88749e+06	7.75858e+06	1
FALSE	High	Master Protein	P82914	28S ribosomal protein S15, mitochondrial OS=Homo sapiens OX=9606 GN=MRPS15 PE=1 SV=1	MRPS15	9.352	0.977483	117.05	5.60337e+07	3.16421e+07	16.52	25.09	High	High	High	Peak Found	Peak Found	Peak Found	6	6	17	3.23	5.60337e+07	4.71233e+07	6.57208e+07	4.0633e+07	3.16421e+07	2.44836e+07	1
FALSE	High	Master Protein	O75955	Flotillin-1 OS=Homo sapiens OX=9606 GN=FLOT1 PE=1 SV=3	FLOT1	9.347	0.95155	61.46	716970	30225.3	88.23	77.16	High	High	Peak Found	Peak Found	Peak Found	Peak Found	9	9	14	3.22	957082	716970	6558.34	84196.2	19869.6	30225.3	1
FALSE	High	Master Protein	P21741	Midkine OS=Homo sapiens OX=9606 GN=MDK PE=1 SV=1	MDK	9.346	0.977483	67.38	8.01477e+06	840403	43.83	58.97	High	High	High	High	High	High	10	10	40	3.22	1.33393e+07	8.01477e+06	5.63768e+06	2.04341e+06	840403	765145	1
FALSE	High	Master Protein	P62273	40S ribosomal protein S29 OS=Homo sapiens OX=9606 GN=RPS29 PE=1 SV=2	RPS29	9.34	0.977791	118.03	1.34586e+08	7.89123e+06	45.93	98.49	High	High	High	High	High	High	5	5	108	3.22	1.34586e+08	1.88641e+08	6.87909e+07	3.87353e+07	7.74401e+06	7.89123e+06	1
FALSE	High	Master Protein	Q9P227	Rho GTPase-activating protein 23 OS=Homo sapiens OX=9606 GN=ARHGAP23 PE=1 SV=2	ARHGAP23	9.336	0.972648	54.62	1.01664e+06	71074.1	45.53	43.43	High	High	High	Peak Found	Peak Found	Peak Found	13	13	23	3.22	1.92305e+06	1.01664e+06	854572	138090	71074.1	66878	1
FALSE	High	Master Protein	Q15369	Elongin-C OS=Homo sapiens OX=9606 GN=ELOC PE=1 SV=1	ELOC	9.329	0.923582	8.07	482793	34561.5	25.37		High	High	High	Not Found	Peak Found	Not Found	2	2	6	3.22	573571	482793	339436		34561.5		1
FALSE	High	Master Protein	Q96A35	39S ribosomal protein L24, mitochondrial OS=Homo sapiens OX=9606 GN=MRPL24 PE=1 SV=1	MRPL24	9.32	0.95155	70.11	722997	30189.9	54.07	37.96	High	High	High	Peak Found	Peak Found	Peak Found	4	4	14	3.22	1.10283e+06	722997	326909	41377.3	18567	30189.9	1
FALSE	High	Master Protein	Q16629	Serine/arginine-rich splicing factor 7 OS=Homo sapiens OX=9606 GN=SRSF7 PE=1 SV=1	SRSF7	9.314	0.978404	96.92	6.96808e+06	758382	83.2	57.72	High	High	High	High	High	High	10	9	49	3.22	1.84237e+07	6.96808e+06	3.19889e+06	1.65967e+06	583561	758382	1
FALSE	High	Master Protein	Q8IXQ5	Kelch-like protein 7 OS=Homo sapiens OX=9606 GN=KLHL7 PE=1 SV=2	KLHL7	9.299	0.850027	31.86	96191.1	10344.2	30.05		High	High	High	Not Found	Not Found	Peak Found	5	5	8	3.22	96191.1	62243.8	116863			10344.2	1
FALSE	High	Master Protein	A0A087WZ06	Non-specific serine/threonine protein kinase OS=Homo sapiens OX=9606 GN=STK3 PE=1 SV=1	STK3	9.283	0.789968	39.88	61570	5743.44	76.57	34.46	High	High	Peak Found	Peak Found	Peak Found	Peak Found	2	2	3	3.21	61570	168426	39768.4	5743.44	4600.63	8862.81	1
FALSE	High	Master Protein	Q96C19	EF-hand domain-containing protein D2 OS=Homo sapiens OX=9606 GN=EFHD2 PE=1 SV=1	EFHD2	9.275	0.978549	118.88	3.77726e+06	242596	93.1	76.62	High	High	Peak Found	High	Peak Found	Peak Found	12	10	39	3.21	3.77726e+06	8.53615e+06	582771	706052	178479	242596	1
FALSE	High	Master Protein	F8VZX2	Poly(rC)-binding protein 2 OS=Homo sapiens OX=9606 GN=PCBP2 PE=1 SV=1	PCBP2	9.253	0.978549	125.46	4.74051e+06	510452	56.66	10.63	High	High	High	High	Peak Found	Peak Found	9	5	54	3.21	7.63694e+06	4.74051e+06	2.15158e+06	581477	510452	472274	1
FALSE	High	Master Protein	P62829	60S ribosomal protein L23 OS=Homo sapiens OX=9606 GN=RPL23 PE=1 SV=1	RPL23	9.218	0.979095	119.38	1.30429e+08	1.16514e+07	36.12	69.93	High	High	High	High	High	High	13	13	288	3.2	1.90565e+08	1.30429e+08	9.19174e+07	3.39513e+07	1.16514e+07	1.07642e+07	1
FALSE	High	Master Protein	O75179	Ankyrin repeat domain-containing protein 17 OS=Homo sapiens OX=9606 GN=ANKRD17 PE=1 SV=3	ANKRD17	9.217	0.918228	55.65	237358	9122.13	22.77	66.38	High	High	High	Peak Found	Peak Found	Peak Found	3	2	7	3.2	280379	237358	175661	20996.4	9122.13	5868.04	1
FALSE	High	Master Protein	O14617	AP-3 complex subunit delta-1 OS=Homo sapiens OX=9606 GN=AP3D1 PE=1 SV=1	AP3D1	9.168	0.889124	75.61	115291	5902.71	58.79	73.47	High	High	Peak Found	Peak Found	Peak Found	Peak Found	2	2	3	3.2	129476	115291	29953	14255.6	3267.22	5902.71	1
FALSE	High	Master Protein	Q7Z7K6	Centromere protein V OS=Homo sapiens OX=9606 GN=CENPV PE=1 SV=1	CENPV	9.149	0.955569	48.98	721323	72463.5	78.36	79.14	High	High	High	Peak Found	Peak Found	Peak Found	5	5	11	3.19	2.40419e+06	721323	661733	226600	56737.2	72463.5	1
FALSE	High	Master Protein	Q08431	Lactadherin OS=Homo sapiens OX=9606 GN=MFGE8 PE=1 SV=3	MFGE8	9.147	0.919104	92.75	305452	25939.2	135.22	80.19	Peak Found	High	Not Found	Peak Found	Peak Found	Not Found	9	9	13	3.19	45714	2.04097e+06		49347.7	13634.7		1
FALSE	High	Master Protein	Q6UN15	Pre-mRNA 3'-end-processing factor FIP1 OS=Homo sapiens OX=9606 GN=FIP1L1 PE=1 SV=1	FIP1L1	9.135	0.980614	130.52	2.19274e+06	60369.5	60.19	43.3	High	High	High	High	Peak Found	Peak Found	10	10	28	3.19	3.23783e+06	2.19274e+06	762654	60369.5	29764.9	77537.3	1
FALSE	High	Master Protein	P62891	60S ribosomal protein L39 OS=Homo sapiens OX=9606 GN=RPL39 PE=1 SV=2	RPL39	9.116	0.980614	89.94	298365632	1.59309e+07	30.7	65.06	High	High	High	High	High	High	3	3	84	3.19	3.23507e+08	298365632	1.71918e+08	3.69574e+07	1.59309e+07	1.08809e+07	1
FALSE	High	Master Protein	Q9Y4P3	Transducin beta-like protein 2 OS=Homo sapiens OX=9606 GN=TBL2 PE=1 SV=1	TBL2	9.111	0.925787	58.49	494806	11325.5	72.22	55.35	High	High	High	Not Found	Peak Found	Peak Found	7	7	14	3.19	1.31657e+06	494806	351693		17124.7	7490.24	1
FALSE	High	Master Protein	O00488	Zinc finger protein 593 OS=Homo sapiens OX=9606 GN=ZNF593 PE=1 SV=2	ZNF593	9.103	0.980614	52.16	3.21496e+06	345955	22.41	42.61	High	High	High	High	High	High	4	4	31	3.19	4.09398e+06	3.21496e+06	2.61964e+06	631356	345955	296197	1
FALSE	High	Master Protein	P36873	Serine/threonine-protein phosphatase PP1-gamma catalytic subunit OS=Homo sapiens OX=9606 GN=PPP1CC PE=1 SV=1	PPP1CC	9.096	0.919104	94.76	264203	27501.6	124.35	91.31	High	High	High	Peak Found	Peak Found	Peak Found	15	2	48	3.19	1.87208e+06	264203	170961	112220	24198.9	27501.6	1
FALSE	High	Master Protein	D6RAN8	39S ribosomal protein L27, mitochondrial OS=Homo sapiens OX=9606 GN=MRPL27 PE=1 SV=1	MRPL27	9.082	0.922653	75.77	423774	17517	35.85	42.01	High	High	High	Peak Found	Peak Found	Peak Found	3	3	8	3.18	526043	423774	244165	32854.1	16063.2	17517	1
FALSE	High	Master Protein	P42285	Exosome RNA helicase MTR4 OS=Homo sapiens OX=9606 GN=MTREX PE=1 SV=3	MTREX	9.076	0.980614	102.17	2.58808e+06	195402	69.1	76.37	High	High	High	Peak Found	Peak Found	Peak Found	17	17	37	3.18	3.72109e+06	2.58808e+06	585229	308905	35431.5	195402	1
FALSE	High	Master Protein	P04899	Guanine nucleotide-binding protein G(i) subunit alpha-2 OS=Homo sapiens OX=9606 GN=GNAI2 PE=1 SV=3	GNAI2	9.074	0.980614	109.6	2.85623e+06	273995	104.1	40	High	High	Peak Found	Peak Found	Peak Found	Peak Found	17	12	50	3.18	2.85623e+06	9.03349e+06	642357	390125	168247	273995	1
FALSE	High	Master Protein	Q13206	Probable ATP-dependent RNA helicase DDX10 OS=Homo sapiens OX=9606 GN=DDX10 PE=1 SV=2	DDX10	9.058	0.980614	92.94	8.51826e+06	283251	55.98	102.52	High	High	High	High	High	High	33	33	107	3.18	1.21751e+07	8.51826e+06	3.2768e+06	1.19956e+06	169601	283251	1
FALSE	High	Master Protein	P11802	Cyclin-dependent kinase 4 OS=Homo sapiens OX=9606 GN=CDK4 PE=1 SV=2	CDK4	9.049	0.919104	66.77	294836	17438.1	26.79	63.88	High	High	High	Peak Found	Peak Found	Peak Found	4	3	11	3.18	294836	363873	209157	47839	17316.2	17438.1	1
FALSE	High	Master Protein	Q9NYL9	Tropomodulin-3 OS=Homo sapiens OX=9606 GN=TMOD3 PE=1 SV=1	TMOD3	9.044	0.980614	121.77	3.10436e+06	141098	88.4	89.62	High	High	Peak Found	Peak Found	Peak Found	Peak Found	17	17	35	3.18	3.10436e+06	5.65227e+06	310521	516588	105121	141098	1
FALSE	High	Master Protein	O43660	Pleiotropic regulator 1 OS=Homo sapiens OX=9606 GN=PLRG1 PE=1 SV=1	PLRG1	9.027	0.980614	107.07	3.66578e+06	201759	67.31	77.87	High	High	High	High	Peak Found	Peak Found	14	14	48	3.17	6.52097e+06	3.66578e+06	1.35255e+06	534763	115893	201759	1
FALSE	High	Master Protein	Q13263	Transcription intermediary factor 1-beta OS=Homo sapiens OX=9606 GN=TRIM28 PE=1 SV=5	TRIM28	8.983	0.980614	87.11	6.02198e+06	312742	39.96	38.42	High	High	High	Peak Found	Peak Found	Peak Found	23	23	84	3.17	7.50036e+06	6.02198e+06	3.13745e+06	342215	150606	312742	1
FALSE	High	Master Protein	Q96K58	Zinc finger protein 668 OS=Homo sapiens OX=9606 GN=ZNF668 PE=1 SV=3	ZNF668	8.982	0.980614	62.76	2.30052e+06	33413.6	35.68	82.27	High	High	High	Peak Found	Peak Found	Peak Found	10	10	19	3.17	3.68825e+06	1.9005e+06	2.30052e+06	104727	23475.9	33413.6	1
FALSE	High	Master Protein	J3KNR0	Non-specific serine/threonine protein kinase OS=Homo sapiens OX=9606 GN=MARK3 PE=1 SV=2	MARK3	8.959	0.923457	84.39	456927	4359.1	45.3	3.65	High	High	High	Not Found	Peak Found	Peak Found	9	6	25	3.16	845574	456927	371322		4473.18	4247.93	1
FALSE	Medium	Master Protein	X6R390	AP complex subunit sigma OS=Homo sapiens OX=9606 GN=AP2S1 PE=1 SV=1	AP2S1	8.954	0.919104	62.81	283647	27300.5	30.74	60.09	High	High	High	Peak Found	Peak Found	Peak Found	1	1	4	3.16		227430	353761	65861.7	27300.5	23631.9	1
FALSE	High	Master Protein	P07996	Thrombospondin-1 OS=Homo sapiens OX=9606 GN=THBS1 PE=1 SV=2	THBS1	8.939	0.902144	46.59	121741	16138.8	80.89	61.48	Peak Found	Peak Found	High	Peak Found	Peak Found	Peak Found	3	3	3	3.16	121741	53009.5	301853	26582.1	6437.2	16138.8	1
FALSE	High	Master Protein	B5ME19	Eukaryotic translation initiation factor 3 subunit C-like protein OS=Homo sapiens OX=9606 GN=EIF3CL PE=1 SV=1	EIF3CL	8.933	0.919104	77.06	270987	24593.1	32.31	60.72	High	High	High	Peak Found	Peak Found	Peak Found	4	4	9	3.16	442759	270987	254421	41449.6	10505.7	24593.1	1
FALSE	High	Master Protein	Q7Z2W9	39S ribosomal protein L21, mitochondrial OS=Homo sapiens OX=9606 GN=MRPL21 PE=1 SV=2	MRPL21	8.926	0.919104	4.22	223839	25078.6	55.41		High	High	High	Not Found	Not Found	Peak Found	1	1	3	3.16	230212	223839	62023.6			25078.6	1
FALSE	High	Master Protein	Q96EY7	Pentatricopeptide repeat domain-containing protein 3, mitochondrial OS=Homo sapiens OX=9606 GN=PTCD3 PE=1 SV=3	PTCD3	8.906	0.972648	60.51	954237	41204.3	48.45	47.77	High	High	High	High	Peak Found	Peak Found	6	6	12	3.15	956106	954237	328797	57984.3	41204.3	20085.1	1
FALSE	High	Master Protein	Q96SB3	Neurabin-2 OS=Homo sapiens OX=9606 GN=PPP1R9B PE=1 SV=3	PPP1R9B	8.901	0.960182	79.11	686112	45468.7	90.92	98.28	High	High	Peak Found	Peak Found	Peak Found	Peak Found	7	7	16	3.15	1.02594e+06	686112	4448.49	167214	23565.7	45468.7	1
FALSE	Low	Master Protein	Q709C8	Vacuolar protein sorting-associated protein 13C OS=Homo sapiens OX=9606 GN=VPS13C PE=1 SV=1	VPS13C	8.854	0.907994	42.87	146619	16560		46.16	Not Found	High	Not Found	Peak Found	Peak Found	Peak Found	1	1	1	3.15		146619		23295.6	16560	8450.18	1
FALSE	High	Master Protein	Q7Z739	YTH domain-containing family protein 3 OS=Homo sapiens OX=9606 GN=YTHDF3 PE=1 SV=1	YTHDF3	8.833	0.910943	44.65	165983	5792.13	24.54	40.78	High	High	High	Peak Found	Peak Found	Not Found	5	1	10	3.14	207996	165983	126187	7793.3	4304.82		1
FALSE	High	Master Protein	Q9H9Y6	DNA-directed RNA polymerase I subunit RPA2 OS=Homo sapiens OX=9606 GN=POLR1B PE=1 SV=2	POLR1B	8.828	0.980614	125.62	7.73587e+06	476890	58.91	43.37	High	High	High	Peak Found	Peak Found	Peak Found	30	30	69	3.14	1.03376e+07	7.73587e+06	2.43512e+06	476890	833060	369205	1
FALSE	High	Master Protein	Q6ZUT6	Coiled-coil domain-containing protein 9B OS=Homo sapiens OX=9606 GN=CCDC9B PE=1 SV=1	CCDC9B	8.82	0.923457	81.89	321686	39116.5	38.01	54.26	High	High	Peak Found	Peak Found	Peak Found	Not Found	3	3	5	3.14	390095	321686	171352	58609	26106.9		1
FALSE	High	Master Protein	Q9H7B2	Ribosome production factor 2 homolog OS=Homo sapiens OX=9606 GN=RPF2 PE=1 SV=2	RPF2	8.814	0.980614	115.13	8.89327e+06	509350	77.27	99.69	High	High	High	High	Peak Found	High	15	15	82	3.14	2.0401e+07	8.89327e+06	3.77105e+06	2.25076e+06	381983	509350	1
FALSE	High	Master Protein	Q8NFW8	N-acylneuraminate cytidylyltransferase OS=Homo sapiens OX=9606 GN=CMAS PE=1 SV=2	CMAS	8.743	0.919104	91.48	171002	24293.2	103.61	15.61	High	High	Peak Found	Peak Found	Peak Found	Peak Found	5	5	7	3.13	735981	171002	101077	19132	24293.2	26101.7	1
FALSE	High	Master Protein	Q13601	KRR1 small subunit processome component homolog OS=Homo sapiens OX=9606 GN=KRR1 PE=1 SV=4	KRR1	8.707	0.980614	106.09	5.93403e+06	247923	63.38	79.38	High	High	High	High	Peak Found	Peak Found	13	13	35	3.12	7.22448e+06	5.93403e+06	1.37845e+06	790267	247923	200377	1
FALSE	High	Master Protein	Q9Y2R9	28S ribosomal protein S7, mitochondrial OS=Homo sapiens OX=9606 GN=MRPS7 PE=1 SV=2	MRPS7	8.704	0.980614	76.3	5.41806e+06	206487	34.51	86.51	High	High	High	Peak Found	Peak Found	Peak Found	13	13	45	3.12	6.81501e+06	5.41806e+06	3.27358e+06	732979	206487	161929	1
FALSE	Medium	Master Protein	H7C2G2	NAD(P)(+)--arginine ADP-ribosyltransferase (Fragment) OS=Homo sapiens OX=9606 GN=ART4 PE=1 SV=1	ART4	8.655	0.919386	25.21	213729	24693.4	28.83	28.29	High	Peak Found	Not Found	Not Found	Peak Found	Peak Found	1	1	1	3.11	262824	173805			20161.5	30243.9	1
FALSE	High	Master Protein	B1AK88	F-actin-capping protein subunit beta OS=Homo sapiens OX=9606 GN=CAPZB PE=1 SV=1	CAPZB	8.575	0.980614	92.31	3.68536e+06	131533	60.97	73.29	High	High	High	High	Peak Found	Peak Found	12	12	37	3.1	3.68536e+06	5.80054e+06	1.38347e+06	408054	131533	123563	1
FALSE	High	Master Protein	P78316	Nucleolar protein 14 OS=Homo sapiens OX=9606 GN=NOP14 PE=1 SV=3	NOP14	8.547	0.980614	108.62	3.90475e+06	101723	56.35	116.23	High	High	High	High	Peak Found	Peak Found	14	14	38	3.1	5.36219e+06	3.90475e+06	1.40049e+06	608141	69716.5	101723	1
FALSE	High	Master Protein	P20073	Annexin A7 OS=Homo sapiens OX=9606 GN=ANXA7 PE=1 SV=3	ANXA7	8.541	0.919104	28.63	178887	12222	76.63	27.75	High	Peak Found	High	Peak Found	Peak Found	Peak Found	4	4	8	3.09	178887	62945.8	374403	12222	11471.4	18591	1
FALSE	High	Master Protein	O15511	Actin-related protein 2/3 complex subunit 5 OS=Homo sapiens OX=9606 GN=ARPC5 PE=1 SV=3	ARPC5	8.541	0.921766	28.66	232992	27280.4		26.84	High	High	Not Found	Peak Found	Not Found	Peak Found	2	1	3	3.09	232992			33058.4		22512.3	1
FALSE	High	Master Protein	H9KV75	Alpha-actinin-1 OS=Homo sapiens OX=9606 GN=ACTN1 PE=1 SV=1	ACTN1	8.507	0.980614	79.22	3.42348e+06	94527	23.29	55.53	High	High	High	Peak Found	Peak Found	Peak Found	17	6	59	3.09	3.42348e+06	3.68105e+06	2.30645e+06	196195	70258	94527	1
FALSE	High	Master Protein	Q8WWY3	U4/U6 small nuclear ribonucleoprotein Prp31 OS=Homo sapiens OX=9606 GN=PRPF31 PE=1 SV=2	PRPF31	8.497	0.980614	106.63	1.51639e+06	60827.3	60.29	90.68	High	High	High	Peak Found	Peak Found	Peak Found	10	10	13	3.09	2.97525e+06	1.51639e+06	871381	222381	43346.2	60827.3	1
FALSE	Medium	Master Protein	P55010	Eukaryotic translation initiation factor 5 OS=Homo sapiens OX=9606 GN=EIF5 PE=1 SV=2	EIF5	8.496	0.849743	48.72	62131.7	7313.19	46.94	9.68	High	Peak Found	Not Found	Peak Found	Not Found	Peak Found	1	1	1	3.09	87729.7	44002.8		7831.97		6828.78	1
FALSE	High	Master Protein	Q96CT7	Coiled-coil domain-containing protein 124 OS=Homo sapiens OX=9606 GN=CCDC124 PE=1 SV=1	CCDC124	8.477	0.919104	16.91	184733	12445.7		16.03	High	Not Found	Not Found	Peak Found	Not Found	Peak Found	2	2	2	3.08	184733			11106.9		13945.8	1
FALSE	High	Master Protein	Q9BYD2	39S ribosomal protein L9, mitochondrial OS=Homo sapiens OX=9606 GN=MRPL9 PE=1 SV=2	MRPL9	8.471	0.982258	41.12	1.18675e+06	36843.9	38.1	95.86	High	High	High	Peak Found	Peak Found	Peak Found	6	6	16	3.08	1.18675e+06	1.24758e+06	560453	129358	19093	36843.9	1
FALSE	High	Master Protein	Q8N474	Secreted frizzled-related protein 1 OS=Homo sapiens OX=9606 GN=SFRP1 PE=1 SV=1	SFRP1	8.423	0.980614	81.86	1.486e+07	1.15906e+06	37.36	61.18	High	High	High	High	High	High	13	13	89	3.07	2.0236e+07	1.486e+07	9.20252e+06	2.60844e+06	1.15906e+06	845114	1
FALSE	High	Master Protein	O95758	Polypyrimidine tract-binding protein 3 OS=Homo sapiens OX=9606 GN=PTBP3 PE=1 SV=2	PTBP3	8.407	0.980681	74.93	2.0937e+06	127501	76.84	80.31	High	High	High	High	Peak Found	Peak Found	14	11	63	3.07	5.07733e+06	2.0937e+06	1.02633e+06	343796	69179.4	127501	1
FALSE	High	Master Protein	P63000	Ras-related C3 botulinum toxin substrate 1 OS=Homo sapiens OX=9606 GN=RAC1 PE=1 SV=1	RAC1	8.386	0.980614	80.81	916822	115842	92.69	27.59	High	High	High	Peak Found	Peak Found	Peak Found	5	4	15	3.07	916822	2.95021e+06	443557	133328	75185.8	115842	1
FALSE	High	Master Protein	P67870	Casein kinase II subunit beta OS=Homo sapiens OX=9606 GN=CSNK2B PE=1 SV=1	CSNK2B	8.365	0.92529	31.24	225144	21328.5	84.07	56.22	High	High	High	Peak Found	Peak Found	Peak Found	4	4	7	3.06	780423	183608	225144	47968.6	18128.9	21328.5	1
FALSE	High	Master Protein	A0A0A0MQX8	Muscleblind-like protein 1 OS=Homo sapiens OX=9606 GN=MBNL1 PE=1 SV=1	MBNL1	8.337	0.978549	74.79	898703	82193.1	39	53.64	High	High	High	High	Peak Found	Peak Found	4	4	11	3.06	909127	898703	405586	153714	53264.7	82193.1	1
FALSE	High	Master Protein	A0A5H1ZRQ2	RNA helicase OS=Homo sapiens OX=9606 GN=DDX17 PE=1 SV=2	DDX17	8.325	0.981411	88.77	2.547e+07	3.19934e+06	51.66	68.19	High	High	High	High	High	High	37	27	276	3.06	4.51367e+07	2.547e+07	1.59178e+07	8.19916e+06	2.41125e+06	3.19934e+06	1
FALSE	High	Master Protein	P84103	Serine/arginine-rich splicing factor 3 OS=Homo sapiens OX=9606 GN=SRSF3 PE=1 SV=1	SRSF3	8.304	0.981957	100.28	1.45861e+07	1.35895e+06	83.24	70.49	High	High	High	High	High	High	11	10	54	3.05	3.50934e+07	1.45861e+07	5.28615e+06	3.3295e+06	863339	1.35895e+06	1
FALSE	High	Master Protein	Q16576	Histone-binding protein RBBP7 OS=Homo sapiens OX=9606 GN=RBBP7 PE=1 SV=1	RBBP7	8.303	0.925787	81.82	250156	13211	66.01	0.05	High	High	High	Not Found	Peak Found	Peak Found	9	4	49	3.05	463421	250156	105237		13215.4	13206.6	1
FALSE	High	Master Protein	Q9NX20	39S ribosomal protein L16, mitochondrial OS=Homo sapiens OX=9606 GN=MRPL16 PE=1 SV=1	MRPL16	8.302	0.969969	86.02	709423	48377.8	53.34	58.56	High	High	High	High	Peak Found	Peak Found	4	4	10	3.05	709423	835659	235245	64297.6	15317.6	48377.8	1
FALSE	High	Master Protein	O75131	Copine-3 OS=Homo sapiens OX=9606 GN=CPNE3 PE=1 SV=1	CPNE3	8.232	0.925787	55.7	202132	18034.1	86.91	55.6	High	Peak Found	High	Peak Found	Peak Found	Peak Found	3	3	4	3.04	339202	16929.8	202132	5415.3	20794.1	18034.1	1
FALSE	High	Master Protein	Q99569	Plakophilin-4 OS=Homo sapiens OX=9606 GN=PKP4 PE=1 SV=2	PKP4	8.226	0.970738	96.08	743261	39894.2	98.47	78.3	High	High	Peak Found	Peak Found	Peak Found	Peak Found	14	14	21	3.04	743261	2.05833e+06	160346	98542.7	39894.2	19219.1	1
FALSE	High	Master Protein	P19823	Inter-alpha-trypsin inhibitor heavy chain H2 OS=Homo sapiens OX=9606 GN=ITIH2 PE=1 SV=2	ITIH2	8.224	0.963329	36.84	514529	58847.4	53.05	6.04	High	High	High	Peak Found	Peak Found	Peak Found	4	4	8	3.04	514529	416628	1.07372e+06	54669.6	61684.1	58847.4	1
FALSE	High	Master Protein	Q8ND56	Protein LSM14 homolog A OS=Homo sapiens OX=9606 GN=LSM14A PE=1 SV=3	LSM14A	8.217	0.985236	120.96	1.38355e+06	86487.7	40.36	146.37	High	High	High	High	High	Peak Found	6	6	22	3.04	2.1946e+06	1.38355e+06	989411	1.21903e+06	54207.2	86487.7	1
FALSE	High	Master Protein	H0Y7L6	Transcription factor Sp3 (Fragment) OS=Homo sapiens OX=9606 GN=SP3 PE=1 SV=1	SP3	8.211	0.940956	59.78	336601	39205.1		95.24	High	Not Found	Not Found	Peak Found	Peak Found	Peak Found	2	2	2	3.04	336601			103514	9138.63	39205.1	1
FALSE	High	Master Protein	Q12899	Tripartite motif-containing protein 26 OS=Homo sapiens OX=9606 GN=TRIM26 PE=1 SV=1	TRIM26	8.177	0.986248	98.54	2.0106e+06	114959	81.34	101.25	High	High	High	High	Peak Found	Peak Found	16	16	40	3.03	4.61713e+06	2.0106e+06	710027	340060	25374.9	114959	1
FALSE	High	Master Protein	P61978	Heterogeneous nuclear ribonucleoprotein K OS=Homo sapiens OX=9606 GN=HNRNPK PE=1 SV=1	HNRNPK	8.171	0.986553	100.72	3.74396e+07	3.4639e+06	75.67	54.28	High	High	High	High	Peak Found	Peak Found	32	8	304	3.03	8.22898e+07	3.74396e+07	1.54066e+07	6.6431e+06	2.30574e+06	3.4639e+06	1
FALSE	High	Master Protein	Q15046	Lysine--tRNA ligase OS=Homo sapiens OX=9606 GN=KARS1 PE=1 SV=3	KARS1	8.157	0.986789	49.78	2.08426e+06	160525	29.9	37.62	High	High	High	High	Peak Found	Peak Found	13	13	30	3.03	2.4132e+06	2.08426e+06	1.29094e+06	174566	78526.8	160525	1
FALSE	High	Master Protein	Q9BUQ8	Probable ATP-dependent RNA helicase DDX23 OS=Homo sapiens OX=9606 GN=DDX23 PE=1 SV=3	DDX23	8.144	0.986789	90.5	1.79656e+06	93591.4	63.48	39.44	High	High	High	Peak Found	Peak Found	Peak Found	16	16	31	3.03	3.14429e+06	1.79656e+06	744265	134405	59022.7	93591.4	1
FALSE	Low	Master Protein	Q5QPA5	39S ribosomal protein S18a, mitochondrial (Fragment) OS=Homo sapiens OX=9606 GN=MRPS18A PE=1 SV=9	MRPS18A	8.141	0.919104	56.71	125569	11993.5	29.99	64.71	Peak Found	High	Peak Found	Peak Found	Not Found	Peak Found	1	1	1	3.03	125569	132262	72085	19659.4		7316.85	1
FALSE	High	Master Protein	Q15370	Elongin-B OS=Homo sapiens OX=9606 GN=ELOB PE=1 SV=1	ELOB	8.129	0.933401	27.73	267233	16898.6	17.28	23.64	High	High	High	Peak Found	Peak Found	Peak Found	3	3	5	3.02	306130	267233	215552	21953.1	13738.2	16898.6	1
FALSE	High	Master Protein	A0A494BZV2	Myosin phosphatase Rho-interacting protein OS=Homo sapiens OX=9606 GN=MPRIP PE=1 SV=1	MPRIP	8.121	0.986789	121.05	4.82359e+06	483921	105.74	75.77	High	High	Peak Found	Peak Found	Peak Found	Peak Found	38	7	81	3.02	4.82359e+06	1.43025e+07	683188	1.49239e+06	483921	413491	1
FALSE	High	Master Protein	Q9NW64	Pre-mRNA-splicing factor RBM22 OS=Homo sapiens OX=9606 GN=RBM22 PE=1 SV=1	RBM22	8.111	0.940428	97.95	259685	91649.3	141.58	75.77	High	Peak Found	Peak Found	Peak Found	Peak Found	High	8	8	11	3.02	2.32593e+06	259685	67491.2	267750	70019.1	91649.3	1
FALSE	High	Master Protein	Q4VCS5	Angiomotin OS=Homo sapiens OX=9606 GN=AMOT PE=1 SV=1	AMOT	8.093	0.931586	35.14	234748	27077.6	45.01	50.68	High	High	High	High	High	High	5	1	17	3.02	266774	234748	97568	12056	38018	27077.6	1
FALSE	High	Master Protein	P55769	NHP2-like protein 1 OS=Homo sapiens OX=9606 GN=SNU13 PE=1 SV=3	SNU13	8.07	0.986789	87.79	6.47267e+06	671271	94.43	95.68	High	High	High	High	High	High	6	6	46	3.01	2.10317e+07	6.47267e+06	2.94926e+06	2.97144e+06	593501	671271	1
FALSE	High	Master Protein	Q96CN7	Isochorismatase domain-containing protein 1 OS=Homo sapiens OX=9606 GN=ISOC1 PE=1 SV=3	ISOC1	8.039	0.934775	47.51	255230	8021.93	68.8		High	High	High	Peak Found	Not Found	Not Found	3	3	5	3.01	255230	47052.8	320627	8021.93			1
FALSE	High	Master Protein	P62140	Serine/threonine-protein phosphatase PP1-beta catalytic subunit OS=Homo sapiens OX=9606 GN=PPP1CB PE=1 SV=3	PPP1CB	8.004	0.986789	103.27	4.96139e+06	362461	80.49	53.88	High	High	High	High	Peak Found	Peak Found	16	5	53	3	1.10014e+07	4.96139e+06	1.6729e+06	742689	362461	276419	1
FALSE	High	Master Protein	Q12888	TP53-binding protein 1 OS=Homo sapiens OX=9606 GN=TP53BP1 PE=1 SV=2	TP53BP1	8.003	0.919104	40.73	84588.2	28045.9	133.97	24.07	High	Not Found	Peak Found	Not Found	Peak Found	Peak Found	8	8	9	3	514173		13915.9		33305.5	23616.9	1
FALSE	High	Master Protein	P59998	Actin-related protein 2/3 complex subunit 4 OS=Homo sapiens OX=9606 GN=ARPC4 PE=1 SV=3	ARPC4	7.989	0.986789	96.17	1.75829e+06	208887	92.53	62.83	High	High	High	High	Peak Found	Peak Found	5	5	15	3	1.75829e+06	3.44516e+06	145776	511015	170572	208887	1
FALSE	High	Master Protein	Q9HCY8	Protein S100-A14 OS=Homo sapiens OX=9606 GN=S100A14 PE=1 SV=1	S100A14	7.988	0.954641	105.23	443658	60292.5	76.17	30.2	High	High	Peak Found	Peak Found	Peak Found	Peak Found	4	4	6	3	443658	645365	67051.2	80058.8	43148.2	60292.5	1
FALSE	High	Master Protein	Q7L1Q6	eIF5-mimic protein 2 OS=Homo sapiens OX=9606 GN=BZW1 PE=1 SV=1	BZW1	7.979	0.929309	27.53	180138	24833.3	32.08	31.67	High	High	High	Peak Found	Peak Found	Peak Found	2	2	6	3	285773	180138	161355	35815.2	19236.7	24833.3	1
FALSE	High	Master Protein	P60174	Triosephosphate isomerase OS=Homo sapiens OX=9606 GN=TPI1 PE=1 SV=4	TPI1	7.979	0.896825	116.07	58242.8	21076.4	162.09	133.76	High	Peak Found	Peak Found	Peak Found	Peak Found	Peak Found	11	11	14	3	2.34965e+06	46813.8	58242.8	21076.4	17122.7	213256	1
FALSE	High	Master Protein	F5GZ78	Paxillin OS=Homo sapiens OX=9606 GN=PXN PE=1 SV=1	PXN	7.977	0.925534	35.54	163226	20462.3	34.6	7.27	High	High	Peak Found	Not Found	Peak Found	Peak Found	1	1	2	3		209536	127152		19435.7	21543.1	1
FALSE	High	Master Protein	Q9H0U6	39S ribosomal protein L18, mitochondrial OS=Homo sapiens OX=9606 GN=MRPL18 PE=1 SV=1	MRPL18	7.97	0.954373	77.73	458667	13854.2	69.86	55.94	High	High	Peak Found	Peak Found	Peak Found	Not Found	3	3	5	2.99	587401	458667	81934.6	21050.9	9117.8		1
FALSE	High	Master Protein	Q9BYG3	MKI67 FHA domain-interacting nucleolar phosphoprotein OS=Homo sapiens OX=9606 GN=NIFK PE=1 SV=1	NIFK	7.963	0.986789	102.41	1.53433e+07	517164	73.08	117.07	High	High	High	High	High	High	25	25	115	2.99	3.21778e+07	1.53433e+07	6.33315e+06	3.40631e+06	422586	517164	1
FALSE	High	Master Protein	Q9BZE4	GTP-binding protein 4 OS=Homo sapiens OX=9606 GN=GTPBP4 PE=1 SV=3	GTPBP4	7.96	0.986789	105.02	3.17695e+07	2.36061e+06	66.17	92.14	High	High	High	High	High	High	42	42	218	2.99	6.6081e+07	3.17695e+07	1.67636e+07	8.98937e+06	1.73671e+06	2.36061e+06	1
FALSE	High	Master Protein	Q16531	DNA damage-binding protein 1 OS=Homo sapiens OX=9606 GN=DDB1 PE=1 SV=1	DDB1	7.94	0.986789	71.64	1.09997e+07	992545	31.02	69.27	High	High	High	High	High	High	41	41	156	2.99	1.71985e+07	9.89021e+06	1.09997e+07	2.63366e+06	774917	992545	1
FALSE	High	Master Protein	P31943	Heterogeneous nuclear ribonucleoprotein H OS=Homo sapiens OX=9606 GN=HNRNPH1 PE=1 SV=4	HNRNPH1	7.919	0.986789	91.14	4.87479e+07	3.42169e+06	60.04	54.42	High	High	High	High	High	High	19	10	162	2.99	7.44598e+07	4.87479e+07	1.80125e+07	8.03933e+06	3.35094e+06	3.42169e+06	1
FALSE	High	Master Protein	P22087	rRNA 2'-O-methyltransferase fibrillarin OS=Homo sapiens OX=9606 GN=FBL PE=1 SV=2	FBL	7.882	0.986789	114.99	7.41934e+07	3.78217e+06	58.21	111.05	High	High	High	High	High	High	25	25	261	2.98	1.1422e+08	7.41934e+07	2.96393e+07	2.11381e+07	2.88032e+06	3.78217e+06	1
FALSE	High	Master Protein	Q9H6R0	ATP-dependent RNA helicase DHX33 OS=Homo sapiens OX=9606 GN=DHX33 PE=1 SV=2	DHX33	7.865	0.986789	105.1	2.84759e+07	129452	75.95	114.16	High	High	High	High	High	High	24	24	69	2.98	5.67589e+07	2.84759e+07	9.21925e+06	860697	129452	123679	1
FALSE	High	Master Protein	Q12797	Aspartyl/asparaginyl beta-hydroxylase OS=Homo sapiens OX=9606 GN=ASPH PE=1 SV=3	ASPH	7.826	0.986789	57.75	8.38316e+06	945185	50.22	11.08	High	High	High	High	High	High	23	23	78	2.97	1.72701e+07	8.38316e+06	7.20856e+06	1.04237e+06	834112	945185	1
FALSE	High	Master Protein	A0A499FJY3	RNA-binding protein 15 OS=Homo sapiens OX=9606 GN=RBM15 PE=1 SV=1	RBM15	7.821	0.9675	71.86	538121	25057.6	98.13	120.9	High	High	High	Peak Found	Peak Found	Peak Found	8	8	14	2.97	1.50316e+06	538121	123187	137403	10157.8	25057.6	1
FALSE	High	Master Protein	Q13769	THO complex subunit 5 homolog OS=Homo sapiens OX=9606 GN=THOC5 PE=1 SV=2	THOC5	7.809	0.919386	52.4	110690	7050.71	85.89	66.18	High	Peak Found	Not Found	Peak Found	Peak Found	Peak Found	2	2	2	2.97	223949	54709.9		20001.5	7050.71	6960.71	1
FALSE	High	Master Protein	P55268	Laminin subunit beta-2 OS=Homo sapiens OX=9606 GN=LAMB2 PE=1 SV=2	LAMB2	7.794	0.970547	5.95	512306	65729.8	11.63		Peak Found	High	High	Peak Found	Not Found	Not Found	1	1	2	2.96	532867	512306	425432	65729.8			1
FALSE	High	Master Protein	Q9BXY0	Protein MAK16 homolog OS=Homo sapiens OX=9606 GN=MAK16 PE=1 SV=2	MAK16	7.787	0.986789	113.52	3.6868e+06	496196	111.03	92.96	High	High	High	High	Peak Found	High	9	9	51	2.96	1.35883e+07	3.6868e+06	823232	1.82558e+06	327006	496196	1
FALSE	Medium	Master Protein	Q14651	Plastin-1 OS=Homo sapiens OX=9606 GN=PLS1 PE=1 SV=2	PLS1	7.775	0.919104	64.05	103815	10605	46.82	45.75	High	Peak Found	Peak Found	Not Found	Peak Found	Peak Found	1	1	1	2.96	128125	103815	44315.5		7581.79	14833.8	1
FALSE	High	Master Protein	O43823	A-kinase anchor protein 8 OS=Homo sapiens OX=9606 GN=AKAP8 PE=1 SV=1	AKAP8	7.774	0.986789	67.96	2.6395e+06	174635	62.56	46.79	High	High	High	High	High	Peak Found	15	15	43	2.96	2.9752e+06	2.6395e+06	586440	343906	174635	152597	1
FALSE	High	Master Protein	O15371	Eukaryotic translation initiation factor 3 subunit D OS=Homo sapiens OX=9606 GN=EIF3D PE=1 SV=1	EIF3D	7.773	0.986789	68.08	1.16159e+06	87012.8	53.9	55.49	High	High	High	Peak Found	Peak Found	Peak Found	9	9	22	2.96	1.4744e+06	1.16159e+06	409796	125998	34685.1	87012.8	1
FALSE	High	Master Protein	O43143	ATP-dependent RNA helicase DHX15 OS=Homo sapiens OX=9606 GN=DHX15 PE=1 SV=2	DHX15	7.769	0.986789	97.33	2.99616e+07	1.49265e+06	65.51	74.12	High	High	High	High	High	High	39	38	215	2.96	5.21283e+07	2.99616e+07	1.13668e+07	4.6578e+06	1.38034e+06	1.49265e+06	1
FALSE	High	Master Protein	Q03135	Caveolin-1 OS=Homo sapiens OX=9606 GN=CAV1 PE=1 SV=4	CAV1	7.723	0.986789	126.27	1.26469e+06	71515.9	93.48	38.46	High	High	Peak Found	High	Peak Found	Peak Found	3	3	13	2.95	2.29372e+06	1.26469e+06	48460.5	71515.9	96044.2	42300.8	1
FALSE	High	Master Protein	Q14CN4	Keratin, type II cytoskeletal 72 OS=Homo sapiens OX=9606 GN=KRT72 PE=1 SV=2	KRT72	7.69	0.986789	44.48	1.49093e+06	160768		58.12	Not Found	High	Not Found	High	High	High	11	2	95	2.94		1.49093e+06		234621	160768	59198.8	1
FALSE	High	Master Protein	O95782	AP-2 complex subunit alpha-1 OS=Homo sapiens OX=9606 GN=AP2A1 PE=1 SV=3	AP2A1	7.647	0.988269	106.12	2.68629e+06	347539	24.02	46.63	High	High	High	Peak Found	Peak Found	Peak Found	18	18	37	2.93	3.2474e+06	1.98243e+06	2.68629e+06	298137	676100	347539	1
FALSE	High	Master Protein	P62861	FAU ubiquitin-like and ribosomal protein S30 OS=Homo sapiens OX=9606 GN=FAU PE=1 SV=2	FAU	7.637	0.988269	70.83	1.18273e+08	1.56785e+07	28.8	56.5	High	High	High	High	High	High	4	4	85	2.93	1.50619e+08	1.18273e+08	8.30669e+07	3.48019e+07	1.56785e+07	1.28779e+07	1
FALSE	High	Master Protein	P52756	RNA-binding protein 5 OS=Homo sapiens OX=9606 GN=RBM5 PE=1 SV=2	RBM5	7.627	0.961269	74.02	449281	15146.8	70.87	120.02	High	High	Peak Found	Peak Found	Not Found	Peak Found	4	4	5	2.93	706610	449281	110278	52942.9		4333.47	1
FALSE	High	Master Protein	Q96HC4	PDZ and LIM domain protein 5 OS=Homo sapiens OX=9606 GN=PDLIM5 PE=1 SV=5	PDLIM5	7.617	0.919386	48.39	100054	13135.7	15.98	48.56	High	High	High	Peak Found	Peak Found	Not Found	1	1	3	2.93	112079		89319.7	18788.5	9183.64		1
FALSE	High	Master Protein	P62266	40S ribosomal protein S23 OS=Homo sapiens OX=9606 GN=RPS23 PE=1 SV=3	RPS23	7.575	0.991643	113.41	1.72825e+08	2.18907e+07	47.32	46.79	High	High	High	High	High	High	13	13	288	2.92	1.91156e+08	1.72825e+08	6.56805e+07	4.56771e+07	2.18907e+07	2.14029e+07	1
FALSE	High	Master Protein	F6RRE2	Metastasis associated 1 family, member 3, isoform CRA_a OS=Homo sapiens OX=9606 GN=MTA3 PE=1 SV=1	MTA3	7.545	0.951365	66.2	213195	29953.6	54.59	59.85	High	Peak Found	Peak Found	Not Found	Peak Found	Peak Found	4	3	10	2.92	309025	213195	87704.1		47050	19069.5	1
FALSE	High	Master Protein	P98175	RNA-binding protein 10 OS=Homo sapiens OX=9606 GN=RBM10 PE=1 SV=3	RBM10	7.543	0.995387	95.62	1.16988e+06	45571.5	63.77	80.86	High	High	High	Peak Found	Peak Found	Peak Found	9	9	10	2.92	1.39812e+06	1.16988e+06	261269	131762	45571.5	28298.9	1
FALSE	High	Master Protein	Q9Y3C1	Nucleolar protein 16 OS=Homo sapiens OX=9606 GN=NOP16 PE=1 SV=2	NOP16	7.524	0.991643	104.31	1.20452e+07	654396	62.27	85.49	High	High	High	High	High	High	13	13	76	2.91	2.14351e+07	1.20452e+07	5.38074e+06	2.22345e+06	485324	654396	1
FALSE	High	Master Protein	K7EIN2	Tudor-interacting repair regulator protein (Fragment) OS=Homo sapiens OX=9606 GN=NUDT16L1 PE=1 SV=1	NUDT16L1	7.502	0.951365	107.72	236661	23761.2	91.45		High	High	Peak Found	Not Found	Not Found	Peak Found	3	3	4	2.91	437529	236661	16564.3			23761.2	1
FALSE	High	Master Protein	A0A804HKC9	Probable ATP-dependent RNA helicase DDX60-like OS=Homo sapiens OX=9606 GN=DDX60L PE=1 SV=1	DDX60L	7.497	0.980614	51.52	713406	16106.9	65.36		High	High	Peak Found	Peak Found	Not Found	Not Found	7	7	19	2.91	934308	713406	166531	16106.9			1
FALSE	High	Master Protein	Q9UET6	Putative tRNA (cytidine(32)/guanosine(34)-2'-O)-methyltransferase OS=Homo sapiens OX=9606 GN=FTSJ1 PE=1 SV=2	FTSJ1	7.495	0.925787	96.02	104126	11687	62.03	44.72	High	Peak Found	High	Peak Found	Peak Found	Peak Found	1	1	2	2.91	145256	104126	30864.7	19380.5	7970.03	11687	1
FALSE	Low	Master Protein	P20929	Nebulin OS=Homo sapiens OX=9606 GN=NEB PE=1 SV=5	NEB	7.494	0.961269	46.19	331673	44258.9		39.3	Peak Found	Not Found	Not Found	High	Peak Found	Peak Found	1	1	1	2.91	331673			71736	44258.9	33745.2	1
FALSE	High	Master Protein	Q8N8A6	ATP-dependent RNA helicase DDX51 OS=Homo sapiens OX=9606 GN=DDX51 PE=1 SV=3	DDX51	7.486	0.992665	99.72	3.88113e+06	98440.5	59.67	92.46	High	High	High	High	Peak Found	Peak Found	19	19	55	2.9	6.57567e+06	3.88113e+06	1.73562e+06	368439	68810.2	98440.5	1
FALSE	High	Master Protein	Q9Y4W2	Ribosomal biogenesis protein LAS1L OS=Homo sapiens OX=9606 GN=LAS1L PE=1 SV=2	LAS1L	7.483	0.992665	103.43	2.95883e+06	94630.2	76.04	108.15	High	High	High	High	Peak Found	Peak Found	24	24	59	2.9	6.82482e+06	2.95883e+06	1.33776e+06	562963	94630.2	93439.7	1
FALSE	Medium	Master Protein	Q5T655	Cilia- and flagella-associated protein 58 OS=Homo sapiens OX=9606 GN=CFAP58 PE=1 SV=1	CFAP58	7.478	0.954641	117.76	298208	12970.6	61.67	77.98	High	Peak Found	Peak Found	Peak Found	Peak Found	Peak Found	1	1	1	2.9	327346	298208	67349.1	43776	12970.6	12363.1	1
FALSE	High	Master Protein	Q9BVI4	Nucleolar complex protein 4 homolog OS=Homo sapiens OX=9606 GN=NOC4L PE=1 SV=1	NOC4L	7.427	0.993376	82.68	4.10982e+06	58940	62.83	124.4	High	High	High	High	Peak Found	Peak Found	12	12	41	2.89	6.24712e+06	4.10982e+06	1.35458e+06	497617	56157.2	58940	1
FALSE	High	Master Protein	A0A7I2V3F9	Hepatocyte growth factor-regulated tyrosine kinase substrate OS=Homo sapiens OX=9606 GN=HGS PE=1 SV=1	HGS	7.394	0.940428	15.08	159858	11386.9	29.81	8.87	Peak Found	High	High	Peak Found	Peak Found	Peak Found	2	2	2	2.89	119806	159858	218165	13205.8	11345.5	11386.9	1
FALSE	High	Master Protein	P46940	Ras GTPase-activating-like protein IQGAP1 OS=Homo sapiens OX=9606 GN=IQGAP1 PE=1 SV=1	IQGAP1	7.388	0.994512	69.77	1.48958e+07	2.28536e+06	17.69	59.18	High	High	High	High	Peak Found	High	24	24	59	2.89	1.93276e+07	1.48958e+07	1.40227e+07	4.99025e+06	1.67275e+06	2.28536e+06	1
FALSE	High	Master Protein	P68133	Actin, alpha skeletal muscle OS=Homo sapiens OX=9606 GN=ACTA1 PE=1 SV=1	ACTA1	7.386	0.994512	133.71	3.25234e+07	2.17789e+06	84.73	93.4	High	High	High	High	High	High	20	3	450	2.88	3.25234e+07	5.39344e+07	3.38186e+06	8.94232e+06	2.17789e+06	1.79405e+06	1
FALSE	High	Master Protein	Q99590	Protein SCAF11 OS=Homo sapiens OX=9606 GN=SCAF11 PE=1 SV=2	SCAF11	7.374	0.980614	99.82	611063	21824.9	75.44	58.03	High	High	Peak Found	Peak Found	Peak Found	Peak Found	10	10	14	2.88	1.08556e+06	611063	154582	33596.3	21824.9	8772.91	1
FALSE	High	Master Protein	Q9Y324	rRNA-processing protein FCF1 homolog OS=Homo sapiens OX=9606 GN=FCF1 PE=1 SV=1	FCF1	7.372	0.995227	113.27	1.59445e+06	65950.2	69.39	108.11	High	High	High	High	Peak Found	Peak Found	8	8	22	2.88	3.1344e+06	1.59445e+06	664373	384470	62595.5	65950.2	1
FALSE	High	Master Protein	P31151	Protein S100-A7 OS=Homo sapiens OX=9606 GN=S100A7 PE=1 SV=4	S100A7	7.371	0.919104	132.78	68770.8	25806	172.08	50.93	High	Peak Found	Peak Found	Peak Found	Not Found	Peak Found	11	7	25	2.88	2.78397e+07	52342.5	68770.8	25806	13860.4	41263.2	1
FALSE	High	Master Protein	P27348	14-3-3 protein theta OS=Homo sapiens OX=9606 GN=YWHAQ PE=1 SV=1	YWHAQ	7.334	0.980614	78.03	726854	75805.2	46.51	52.37	High	High	High	High	Peak Found	Peak Found	8	4	65	2.87	726854	949281	333920	75805.2	23274.7	77488.3	1
FALSE	High	Master Protein	C9J0J7	Profilin OS=Homo sapiens OX=9606 GN=PFN2 PE=1 SV=1	PFN2	7.319	0.973959	67.84	513963	18317.7	40.62	58.81	High	High	Peak Found	Peak Found	Peak Found	Peak Found	2	2	3	2.87	734918	513963	312276	40409.8	13838.9	18317.7	1
FALSE	High	Master Protein	P19388	DNA-directed RNA polymerases I, II, and III subunit RPABC1 OS=Homo sapiens OX=9606 GN=POLR2E PE=1 SV=4	POLR2E	7.312	0.996194	105.83	2.58838e+06	22045.6	62.92	85.03	High	High	High	Peak Found	Peak Found	Peak Found	7	7	32	2.87	3.71489e+06	2.58838e+06	773197	78198.7	18223.9	22045.6	1
FALSE	High	Master Protein	P14868	Aspartate--tRNA ligase, cytoplasmic OS=Homo sapiens OX=9606 GN=DARS1 PE=1 SV=2	DARS1	7.292	0.996194	70.78	2.15665e+06	137141	46.43	38.64	High	High	High	High	Peak Found	Peak Found	14	14	33	2.87	3.08624e+06	2.15665e+06	1.11822e+06	232049	137141	114644	1
FALSE	High	Master Protein	O15392	Baculoviral IAP repeat-containing protein 5 OS=Homo sapiens OX=9606 GN=BIRC5 PE=1 SV=3	BIRC5	7.289	0.940956	103.14	121632	9070.27	114.48	46.86	High	Peak Found	Peak Found	Peak Found	Peak Found	Peak Found	3	3	3	2.87	455843	121632	20049.9	19127.2	9038.32	9070.27	1
FALSE	High	Master Protein	Q3MHD2	Protein LSM12 homolog OS=Homo sapiens OX=9606 GN=LSM12 PE=1 SV=2	LSM12	7.282	0.996194	68.62	3.68916e+06	286375	25.76	58.97	High	High	High	High	Peak Found	Peak Found	8	8	20	2.86	4.66951e+06	3.68916e+06	2.76038e+06	628619	286375	213191	1
FALSE	High	Master Protein	Q96PU4	E3 ubiquitin-protein ligase UHRF2 OS=Homo sapiens OX=9606 GN=UHRF2 PE=1 SV=1	UHRF2	7.276	0.919104	73.98	60893.3	5244.59	123.17	83.5	High	Not Found	Peak Found	Not Found	Peak Found	Peak Found	5	3	11	2.86	231827		15994.7		2661.44	10334.9	1
FALSE	Medium	Master Protein	A0A087X2I5	U6 snRNA-associated Sm-like protein LSm7 OS=Homo sapiens OX=9606 GN=LSM7 PE=1 SV=1	LSM7	7.253	0.942185	69.57	104937	20209	82.99	66.3	High	High	High	Peak Found	Not Found	Peak Found	1	1	4	2.86	333661	104937	74037.7	33605		12153.1	1
FALSE	High	Master Protein	F8W726	Ubiquitin-associated protein 2-like OS=Homo sapiens OX=9606 GN=UBAP2L PE=1 SV=2	UBAP2L	7.252	0.996648	69.65	2.14291e+06	225067	50.1	75.66	High	High	High	High	Peak Found	High	13	13	36	2.86	4.5561e+06	2.14291e+06	1.96586e+06	713949	204468	225067	1
FALSE	High	Master Protein	Q5SY16	Polynucleotide 5'-hydroxyl-kinase NOL9 OS=Homo sapiens OX=9606 GN=NOL9 PE=1 SV=1	NOL9	7.238	0.996648	87.95	2.71498e+06	127381	76.26	91.56	High	High	High	High	Peak Found	Peak Found	14	14	37	2.86	5.48695e+06	2.71498e+06	894824	404123	62721.5	127381	1
FALSE	High	Master Protein	P35580	Myosin-10 OS=Homo sapiens OX=9606 GN=MYH10 PE=1 SV=3	MYH10	7.235	0.996648	78.44	1.85274e+07	422057	55.18	55.4	High	High	High	Peak Found	Peak Found	Peak Found	23	8	65	2.85	2.42676e+07	1.85274e+07	6.50078e+06	904338	334800	422057	1
FALSE	High	Master Protein	P55884	Eukaryotic translation initiation factor 3 subunit B OS=Homo sapiens OX=9606 GN=EIF3B PE=1 SV=3	EIF3B	7.234	0.954373	62.05	191385	21681.3	52.03	38.72	High	High	High	Peak Found	Peak Found	Peak Found	3	3	5	2.85	313593	191385	103475	27254.6	11782.7	21681.3	1
FALSE	High	Master Protein	P48651	Phosphatidylserine synthase 1 OS=Homo sapiens OX=9606 GN=PTDSS1 PE=1 SV=1	PTDSS1	7.228	0.980614	48.88	620381	52811.9	66.38	70.55	High	High	High	Peak Found	Peak Found	Peak Found	8	8	22	2.85	1.68729e+06	620381	559350	153266	47427.2	52811.9	1
FALSE	High	Master Protein	E9PHV5	Protein ITPRID2 OS=Homo sapiens OX=9606 GN=ITPRID2 PE=1 SV=1	ITPRID2	7.226	0.980614	69.65	709703	77923.7	83.44	58.95	High	High	Peak Found	Peak Found	Peak Found	Peak Found	7	7	11	2.85	709703	805253	21778.3	183820	77923.7	66863.9	1
FALSE	High	Master Protein	Q6IPU0	Centromere protein P OS=Homo sapiens OX=9606 GN=CENPP PE=1 SV=1	CENPP	7.22	0.980569	82.19	570426	9663.75	53.13	116.45	High	High	Peak Found	Peak Found	Peak Found	Peak Found	3	3	5	2.85	903951	570426	282260	62815.4	7911.42	9663.75	1
FALSE	High	Master Protein	Q8NEF9	Serum response factor-binding protein 1 OS=Homo sapiens OX=9606 GN=SRFBP1 PE=1 SV=1	SRFBP1	7.197	0.991643	94.42	1.04014e+06	55241.7	78.45	111.43	High	High	High	Peak Found	Peak Found	Peak Found	8	8	13	2.85	1.94054e+06	1.04014e+06	251463	285153	55241.7	34314	1
FALSE	High	Master Protein	Q08J23	RNA cytosine C(5)-methyltransferase NSUN2 OS=Homo sapiens OX=9606 GN=NSUN2 PE=1 SV=2	NSUN2	7.188	0.969207	52.76	409663	29674.5	47.21		High	High	Peak Found	Peak Found	Not Found	Not Found	4	4	8	2.85	611547	409663	220724	29674.5			1
FALSE	High	Master Protein	Q7Z2T5	TRMT1-like protein OS=Homo sapiens OX=9606 GN=TRMT1L PE=1 SV=2	TRMT1L	7.186	0.996648	82.57	2.00923e+06	30042.1	55.1	82.71	High	High	High	Peak Found	Peak Found	Not Found	16	16	35	2.85	3880494	2.00923e+06	1.3212e+06	58698.2	15375.7		1
FALSE	High	Master Protein	Q13200	26S proteasome non-ATPase regulatory subunit 2 OS=Homo sapiens OX=9606 GN=PSMD2 PE=1 SV=3	PSMD2	7.17	0.996648	74.92	1.36306e+06	91568.2	18.02	75.66	High	High	High	Peak Found	Peak Found	Peak Found	12	12	30	2.84	1.36306e+06	1.02173e+06	1.46212e+06	293373	84886.6	91568.2	1
FALSE	High	Master Protein	P56537	Eukaryotic translation initiation factor 6 OS=Homo sapiens OX=9606 GN=EIF6 PE=1 SV=1	EIF6	7.16	0.996648	88.59	6.42184e+06	578421	85.76	95.79	High	High	High	High	High	High	7	7	47	2.84	1.78737e+07	6.42184e+06	2.98079e+06	2.20274e+06	365746	578421	1
FALSE	High	Master Protein	P84243	Histone H3.3 OS=Homo sapiens OX=9606 GN=H3-3A PE=1 SV=2	H3-3A	7.16	0.996648	98.9	4.17046e+08	3.05286e+07	51.71	82.14	High	High	High	High	High	High	13	3	119	2.84	5.28889e+08	4.17046e+08	1.57943e+08	1.09934e+08	2.88156e+07	3.05286e+07	1
FALSE	High	Master Protein	Q9BY44	Eukaryotic translation initiation factor 2A OS=Homo sapiens OX=9606 GN=EIF2A PE=1 SV=3	EIF2A	7.123	0.922653	0	87918.6	12343.8			High	High	Not Found	Not Found	Not Found	Peak Found	3	3	4	2.83		87918.6				12343.8	1
FALSE	High	Master Protein	P31944	Caspase-14 OS=Homo sapiens OX=9606 GN=CASP14 PE=1 SV=2	CASP14	7.108	0.9675	93.18	334527	38169.1	108.9	41.55	High	Not Found	High	Peak Found	Peak Found	Peak Found	6	6	7	2.83	928138		120573	38169.1	35245.5	71343.7	1
FALSE	High	Master Protein	P61962	DDB1- and CUL4-associated factor 7 OS=Homo sapiens OX=9606 GN=DCAF7 PE=1 SV=1	DCAF7	7.105	0.963329	57.66	278412	39464.6	42.22	46.1	High	High	High	Peak Found	Peak Found	Peak Found	2	2	5	2.83	278412	445201	191763	61928.2	39464.6	23681.2	1
FALSE	High	Master Protein	P05109	Protein S100-A8 OS=Homo sapiens OX=9606 GN=S100A8 PE=1 SV=1	S100A8	7.091	0.919104	265.31	40410.4	25535.3	169.95	26.09	High	Peak Found	Peak Found	Peak Found	Not Found	High	4	4	8	2.83	4.82423e+06	20876.5	40410.4	30773.7		21188.6	1
FALSE	High	Master Protein	Q9H329	Band 4.1-like protein 4B OS=Homo sapiens OX=9606 GN=EPB41L4B PE=2 SV=2	EPB41L4B	7.082	0.974534	61.33	484749	29651.3	62.77	75.77	High	High	Peak Found	Peak Found	Peak Found	Peak Found	9	7	16	2.82	774614	484749	174622	75551.3	29651.3	16916.3	1
FALSE	High	Master Protein	Q9P206	Uncharacterized protein KIAA1522 OS=Homo sapiens OX=9606 GN=KIAA1522 PE=1 SV=2	KIAA1522	7.079	0.980614	56.73	627572	29272.1	37.43	99.9	High	High	High	Peak Found	Peak Found	Peak Found	9	9	17	2.82	820547	627572	368812	29272.1	111220	15213.2	1
FALSE	High	Master Protein	Q96DI7	U5 small nuclear ribonucleoprotein 40 kDa protein OS=Homo sapiens OX=9606 GN=SNRNP40 PE=1 SV=1	SNRNP40	7.074	0.997255	85.22	1.3377e+06	144339	106.7	86.3	High	High	High	High	Peak Found	Peak Found	13	13	38	2.82	6.24378e+06	1.3377e+06	827570	546911	130713	144339	1
FALSE	High	Master Protein	I3L397	Eukaryotic translation initiation factor 5A (Fragment) OS=Homo sapiens OX=9606 GN=EIF5A PE=1 SV=8	EIF5A	7.062	0.985236	70.68	755195	125207	81.21	52.46	High	High	High	High	Peak Found	Peak Found	5	5	16	2.82	2.1821e+06	755195	462119	170621	50635.1	125207	1
FALSE	High	Master Protein	F5H7W8	Protein CUSTOS OS=Homo sapiens OX=9606 GN=C12orf43 PE=1 SV=2	C12orf43	6.99	0.980614	77.88	554820	41548.6	81.4	88.52	High	High	High	Peak Found	Peak Found	Peak Found	6	6	11	2.81	791896	554820	49904.8	82505.8	41548.6	5885.17	1
FALSE	High	Master Protein	A0A087WVZ6	Protein kinase C-binding protein 1 OS=Homo sapiens OX=9606 GN=ZMYND8 PE=1 SV=2	ZMYND8	6.968	0.95155	74.83	131041	5382.2	83.01	96.33	High	High	Peak Found	Peak Found	Peak Found	Peak Found	3	3	6	2.8	314418	131041	47679.6	23417.8	5382.2	4475.12	1
FALSE	High	Master Protein	O00571	ATP-dependent RNA helicase DDX3X OS=Homo sapiens OX=9606 GN=DDX3X PE=1 SV=3	DDX3X	6.965	0.997255	87.58	1.38462e+07	1.09411e+06	68.98	75.86	High	High	High	High	High	High	34	33	157	2.8	2.76489e+07	1.38462e+07	6.05799e+06	3.5573e+06	1.03781e+06	1.09411e+06	1
FALSE	High	Master Protein	Q12906	Interleukin enhancer-binding factor 3 OS=Homo sapiens OX=9606 GN=ILF3 PE=1 SV=3	ILF3	6.957	0.997255	102.27	1.59996e+08	1.03087e+07	45.23	57.57	High	High	High	High	High	High	56	48	587	2.8	1.92898e+08	1.59996e+08	6.98109e+07	2.53747e+07	1.00467e+07	1.03087e+07	1
FALSE	Medium	Master Protein	O75956	Cyclin-dependent kinase 2-associated protein 2 OS=Homo sapiens OX=9606 GN=CDK2AP2 PE=1 SV=1	CDK2AP2	6.957	0.95741	66.87	154789	22249	62.99	15.08	High	High	High	Peak Found	Peak Found	Peak Found	1	1	5	2.8	224601	154789	46931.5	25953	19187	22249	1
FALSE	High	Master Protein	O60287	Nucleolar pre-ribosomal-associated protein 1 OS=Homo sapiens OX=9606 GN=URB1 PE=1 SV=4	URB1	6.934	0.997255	111.72	3.53932e+06	79491.6	73.12	124.66	High	High	High	Peak Found	Peak Found	High	35	35	80	2.79	8.86965e+06	3.53932e+06	2.14762e+06	620806	63312.4	79491.6	1
FALSE	High	Master Protein	A8MXP9	Matrin-3 OS=Homo sapiens OX=9606 GN=MATR3 PE=1 SV=1	MATR3	6.931	0.997255	102.38	8.74149e+07	6.08906e+06	72.05	93.08	High	High	High	High	High	High	49	49	384	2.79	1.63992e+08	8.74149e+07	2.94925e+07	2.64293e+07	5.69929e+06	6.08906e+06	1
FALSE	High	Master Protein	P09661	U2 small nuclear ribonucleoprotein A' OS=Homo sapiens OX=9606 GN=SNRPA1 PE=1 SV=2	SNRPA1	6.924	0.997255	75.3	4.69623e+06	490725	58.76	58.5	High	High	High	High	High	High	13	13	56	2.79	8.61275e+06	4.69623e+06	2.49963e+06	1.19586e+06	490725	455455	1
FALSE	High	Master Protein	P09651	Heterogeneous nuclear ribonucleoprotein A1 OS=Homo sapiens OX=9606 GN=HNRNPA1 PE=1 SV=5	HNRNPA1	6.914	0.997255	96.08	2.33174e+08	2.21815e+07	67.56	50.55	High	Not Found	Peak Found	Peak Found	Peak Found	Peak Found	38	1	633	2.79	4.07811e+08	2.33174e+08	8.23112e+07	4.48778e+07	1.82466e+07	2.21815e+07	1
FALSE	High	Master Protein	P62805	Histone H4 OS=Homo sapiens OX=9606 GN=H4C1 PE=1 SV=2	H4C1	6.909	0.997255	101.96	8.60761e+08	5.58383e+07	56.32	57.05	High	High	High	High	High	High	19	19	657	2.79	1.17182e+09	8.60761e+08	3.05412e+08	1.37587e+08	5.54119e+07	5.58383e+07	1
FALSE	High	Master Protein	O00566	U3 small nucleolar ribonucleoprotein protein MPP10 OS=Homo sapiens OX=9606 GN=MPHOSPH10 PE=1 SV=2	MPHOSPH10	6.9	0.997255	111.66	6.67405e+06	534581	78.69	100.38	High	High	High	High	High	Peak Found	20	20	78	2.79	1.44494e+07	6.67405e+06	2.31299e+06	2.2381e+06	344104	534581	1
FALSE	High	Master Protein	F5H5I6	G-rich sequence factor 1 OS=Homo sapiens OX=9606 GN=GRSF1 PE=1 SV=2	GRSF1	6.899	0.997616	81.5	1.13312e+06	88807.4	47.95	37.28	High	High	High	Peak Found	Peak Found	Peak Found	6	6	12	2.79	1.13312e+06	1.22309e+06	414877	160934	88807.4	87768.5	1
FALSE	Medium	Master Protein	Q96A33	PAT complex subunit CCDC47 OS=Homo sapiens OX=9606 GN=CCDC47 PE=1 SV=1	CCDC47	6.889	0.923347	6.68	64641.5	9383.29	32.46		High	Peak Found	Peak Found	Not Found	Peak Found	Not Found	1	1	1	2.78	67552.9	64641.5	34884.7		9383.29		1
FALSE	High	Master Protein	A0A7P0T861	Calreticulin OS=Homo sapiens OX=9606 GN=CALR PE=1 SV=1	CALR	6.878	0.925787	94.18	81875.1	7377.84	115.32	16.59	High	Not Found	Peak Found	Not Found	Peak Found	Peak Found	2	2	2	2.78	256789		26105.2		6557.83	8300.4	1
FALSE	High	Master Protein	Q14146	Unhealthy ribosome biogenesis protein 2 homolog OS=Homo sapiens OX=9606 GN=URB2 PE=1 SV=2	URB2	6.87	0.997616	108.24	2.89592e+06	384279	82.55	69.7	High	High	High	Peak Found	Peak Found	Peak Found	26	26	43	2.78	7.932e+06	2.89592e+06	1.48676e+06	1.02768e+06	384279	300483	1
FALSE	High	Master Protein	Q9ULV4	Coronin-1C OS=Homo sapiens OX=9606 GN=CORO1C PE=1 SV=1	CORO1C	6.865	0.997616	124.35	4.58256e+06	286100	78.33	62.98	High	High	Peak Found	Peak Found	Peak Found	Peak Found	12	12	38	2.78	4.58256e+06	5.20494e+06	343657	728538	251879	286100	1
FALSE	High	Master Protein	P26599	Polypyrimidine tract-binding protein 1 OS=Homo sapiens OX=9606 GN=PTBP1 PE=1 SV=1	PTBP1	6.838	0.997616	113.14	3.34899e+07	2.78172e+06	80.83	76.86	High	High	High	High	High	High	24	21	185	2.77	7.5497e+07	3.34899e+07	1.15759e+07	8.45848e+06	2.2241e+06	2.78172e+06	1
FALSE	High	Master Protein	Q8N6R0	eEF1A lysine and N-terminal methyltransferase OS=Homo sapiens OX=9606 GN=METTL13 PE=1 SV=1	METTL13	6.835	0.978549	51.34	460729	31244	49.34	47.81	High	High	High	Peak Found	Peak Found	Peak Found	6	6	11	2.77	881848	460729	354110	56142.1	31244	22398.6	1
FALSE	High	Master Protein	O43809	Cleavage and polyadenylation specificity factor subunit 5 OS=Homo sapiens OX=9606 GN=NUDT21 PE=1 SV=1	NUDT21	6.834	0.970517	86.71	263342	34514.2	105.58	56.25	High	High	High	Peak Found	Peak Found	Peak Found	7	7	13	2.77	1.29696e+06	263342	194572	75125.1	27497.1	34514.2	1
FALSE	High	Master Protein	Q02040	A-kinase anchor protein 17A OS=Homo sapiens OX=9606 GN=AKAP17A PE=1 SV=2	AKAP17A	6.832	0.986789	91.49	864178	31393.6	58.68	94.22	High	High	Peak Found	Peak Found	Peak Found	Peak Found	7	7	10	2.77	1.09829e+06	864178	257133	139206	31393.6	29423.2	1
FALSE	High	Master Protein	Q6P087	Mitochondrial mRNA pseudouridine synthase RPUSD3 OS=Homo sapiens OX=9606 GN=RPUSD3 PE=1 SV=3	RPUSD3	6.828	0.963329	60.06	180117	11458.2	38.24	51.88	High	High	High	Peak Found	Peak Found	Peak Found	2	2	5	2.77	255942	180117	115472	25044.3	10512.4	11458.2	1
FALSE	High	Master Protein	E9PQ57	Rae1 protein homolog OS=Homo sapiens OX=9606 GN=RAE1 PE=1 SV=1	RAE1	6.827	0.997616	46.19	1.77322e+06	129976	52.02	42.67	High	High	High	Peak Found	Peak Found	High	10	10	26	2.77	2.48e+06	1.77322e+06	753216	241932	129976	115248	1
FALSE	Medium	Master Protein	B8ZZR0	Dual-specificity protein kinase CLK1 OS=Homo sapiens OX=9606 GN=CLK1 PE=1 SV=1	CLK1	6.814	0.958462	80.16	113279	16625.3	68.16	45.53	High	High	Peak Found	Peak Found	Peak Found	Peak Found	1	1	2	2.77	174526	113279	30456.2	21072.8	16625.3	7586.42	1
FALSE	High	Master Protein	Q5TEC6	Histone H3-7 OS=Homo sapiens OX=9606 GN=H3-7 PE=1 SV=1	H3-7	6.806	0.997616	84.26	1.19391e+07	778315	55.65	52.54	High	High	High	High	High	High	9	3	79	2.77	1.78092e+07	1.19391e+07	4.9513e+06	1.72224e+06	717120	778315	1
FALSE	High	Master Protein	P60953	Cell division control protein 42 homolog OS=Homo sapiens OX=9606 GN=CDC42 PE=1 SV=2	CDC42	6.799	0.982062	101.55	540085	85280.2	99.33	43.61	High	High	Peak Found	Peak Found	Peak Found	Peak Found	5	4	12	2.77	540085	1.80661e+06	204873	118505	45972.6	85280.2	1
FALSE	High	Master Protein	P62979	Ubiquitin-40S ribosomal protein S27a OS=Homo sapiens OX=9606 GN=RPS27A PE=1 SV=2	RPS27A	6.785	0.997616	115.16	5.58874e+07	1.68524e+06	35.13	62.5	High	High	High	High	High	High	9	4	158	2.76	6.32155e+07	5.58874e+07	2.99867e+07	4.40988e+06	1.59024e+06	1.68524e+06	1
FALSE	High	Master Protein	O00178	GTP-binding protein 1 OS=Homo sapiens OX=9606 GN=GTPBP1 PE=1 SV=3	GTPBP1	6.773	0.97577	56.8	391865	25554.4	61.94	67.7	High	High	Peak Found	Peak Found	Peak Found	Peak Found	9	9	15	2.76	1.00193e+06	391865	359409	40473	7390.92	25554.4	1
FALSE	High	Master Protein	E9PDF6	Unconventional myosin-Ib OS=Homo sapiens OX=9606 GN=MYO1B PE=1 SV=1	MYO1B	6.761	0.997616	119.52	2.29385e+07	2.48304e+06	107.16	64.88	High	High	High	High	High	High	57	57	228	2.76	2.29385e+07	7.81935e+07	5.31775e+06	6.07685e+06	1.89958e+06	2.48304e+06	1
FALSE	High	Master Protein	P56182	Ribosomal RNA processing protein 1 homolog A OS=Homo sapiens OX=9606 GN=RRP1 PE=1 SV=1	RRP1	6.752	0.997616	106.26	1.04159e+07	966489	76.21	89.45	High	High	High	High	High	High	18	18	114	2.76	2.32739e+07	1.04159e+07	4.35002e+06	3.47906e+06	698643	966489	1
FALSE	High	Master Protein	Q9NVV4	Poly(A) RNA polymerase, mitochondrial OS=Homo sapiens OX=9606 GN=MTPAP PE=1 SV=1	MTPAP	6.751	0.986789	77.67	645430	63184.2	70.55	44.15	High	High	Peak Found	Peak Found	Peak Found	Peak Found	8	8	11	2.76	1.04555e+06	645430	170893	123103	58489.1	63184.2	1
FALSE	High	Master Protein	P51452	Dual specificity protein phosphatase 3 OS=Homo sapiens OX=9606 GN=DUSP3 PE=1 SV=1	DUSP3	6.749	0.972648	19.65	299486	44372.3		73.43	Not Found	Not Found	High	High	Peak Found	Peak Found	1	1	2	2.75			299486	133830	44372.3	39180.4	1
FALSE	High	Master Protein	E7EU96	Non-specific serine/threonine protein kinase OS=Homo sapiens OX=9606 GN=CSNK2A1 PE=1 SV=1	CSNK2A1	6.726	0.997616	79.92	1.50061e+06	180995	50.7	44.94	High	High	High	Peak Found	Peak Found	High	10	9	17	2.75	2.56833e+06	1.50061e+06	908558	236111	86830.2	180995	1
FALSE	High	Master Protein	P35625	Metalloproteinase inhibitor 3 OS=Homo sapiens OX=9606 GN=TIMP3 PE=1 SV=2	TIMP3	6.717	0.997616	81.9	7.3238e+06	812467	60.16	67.67	High	High	High	High	High	High	9	9	64	2.75	1.36942e+07	7.3238e+06	3.85946e+06	2.11217e+06	812467	641266	1
FALSE	High	Master Protein	Q9Y2Q9	28S ribosomal protein S28, mitochondrial OS=Homo sapiens OX=9606 GN=MRPS28 PE=1 SV=1	MRPS28	6.711	0.997616	118.79	2404030	339405	36.38	53.32	High	High	High	Peak Found	Peak Found	High	4	4	23	2.75	2.83919e+06	2404030	1.29991e+06	653051	339405	234015	1
FALSE	High	Master Protein	O43709	Probable 18S rRNA (guanine-N(7))-methyltransferase OS=Homo sapiens OX=9606 GN=BUD23 PE=1 SV=2	BUD23	6.686	0.940428	72.13	87475.9	13084.1	46.93	72.89	High	High	High	Peak Found	Peak Found	Peak Found	1	1	4	2.74	125586	87475.9	44917.8	27393.2	5422.02	13084.1	1
FALSE	High	Master Protein	B7Z3H4	Beta-transducin repeat containing isoform 4 OS=Homo sapiens OX=9606 GN=BTRC PE=1 SV=1	BTRC	6.67	0.969207	65.59	210849	10605.9	70.52	28.54	High	High	Peak Found	Peak Found	Peak Found	Peak Found	3	3	3	2.74	569103	210849	163493	15177.5	10605.9	8795.2	1
FALSE	High	Master Protein	P48594	Serpin B4 OS=Homo sapiens OX=9606 GN=SERPINB4 PE=1 SV=2	SERPINB4	6.668	0.998308	117.38	7.64835e+06	1.00129e+06	86.15	36.1	High	Not Found	Not Found	Not Found	Not Found	Not Found	18	6	24	2.74	1.43988e+07	7.64835e+06	1.10352e+06	1.36228e+06	1.00129e+06	639569	1
FALSE	High	Master Protein	Q8TER5	Rho guanine nucleotide exchange factor 40 OS=Homo sapiens OX=9606 GN=ARHGEF40 PE=1 SV=3	ARHGEF40	6.665	0.986789	65.46	628003	73104.7	58.36	67.38	High	High	High	Peak Found	Peak Found	Peak Found	8	8	17	2.74	1.15646e+06	628003	341294	182022	53366.5	73104.7	1
FALSE	High	Master Protein	Q9C0C9	(E3-independent) E2 ubiquitin-conjugating enzyme OS=Homo sapiens OX=9606 GN=UBE2O PE=1 SV=3	UBE2O	6.656	0.963329	53.82	120402	16192.9	31.35	49.53	High	High	Peak Found	Peak Found	Not Found	Peak Found	1	1	3	2.73	120402	77533.3	149805	23343		11232.9	1
FALSE	High	Master Protein	Q86YP4	Transcriptional repressor p66-alpha OS=Homo sapiens OX=9606 GN=GATAD2A PE=1 SV=1	GATAD2A	6.654	0.970738	37.36	182607	34867.5	73.59	9.26	High	High	Not Found	Peak Found	Peak Found	Peak Found	4	3	8	2.73	325110	102567		34867.5	33209.2	39611.2	1
FALSE	High	Master Protein	Q9NV56	MRG/MORF4L-binding protein OS=Homo sapiens OX=9606 GN=MRGBP PE=1 SV=1	MRGBP	6.652	0.963329	64.39	146504	22241.3	59.29	11.35	High	High	Peak Found	Peak Found	Peak Found	Peak Found	2	2	5	2.73	240681	146504	62893.5	22241.3	18137.4	22241.3	1
FALSE	High	Master Protein	Q9HBE1	POZ-, AT hook-, and zinc finger-containing protein 1 OS=Homo sapiens OX=9606 GN=PATZ1 PE=1 SV=1	PATZ1	6.632	0.929309	70.83	64465.7	4027.54	51.89	51.71	High	High	Peak Found	Peak Found	Peak Found	Peak Found	2	2	2	2.73	64465.7	92266.3	28397.9	7702.62	4027.54	2881.92	1
FALSE	High	Master Protein	Q9Y490	Talin-1 OS=Homo sapiens OX=9606 GN=TLN1 PE=1 SV=3	TLN1	6.629	0.925534	40.65	35739.2	6960.73	30.55	33.01	High	Peak Found	High	Peak Found	Peak Found	Peak Found	3	3	3	2.73	56440.3	33153.3	35739.2	8514.45	4231.4	6960.73	1
FALSE	High	Master Protein	O75083	WD repeat-containing protein 1 OS=Homo sapiens OX=9606 GN=WDR1 PE=1 SV=4	WDR1	6.6	0.986789	64.82	667681	55745.4	66.16	70.75	High	High	Peak Found	Peak Found	Peak Found	Peak Found	5	5	9	2.72	667681	829156	139319	153463	44666.4	55745.4	1
FALSE	High	Master Protein	Q9BTD8	RNA-binding protein 42 OS=Homo sapiens OX=9606 GN=RBM42 PE=1 SV=1	RBM42	6.598	0.986789	92.36	801053	53165.4	68.25	48.63	High	High	High	Peak Found	Peak Found	Peak Found	6	6	11	2.72	1.4832e+06	801053	308589	83585.1	29758.7	53165.4	1
FALSE	High	Master Protein	Q9HC62	Sentrin-specific protease 2 OS=Homo sapiens OX=9606 GN=SENP2 PE=1 SV=3	SENP2	6.574	0.968083	62.85	178616	5917.8	67.35	60.47	High	High	Peak Found	Peak Found	Peak Found	Peak Found	3	3	5	2.72	285318	178616	53316.7	15083.9	5917.8	5647.59	1
FALSE	High	Master Protein	P31947	14-3-3 protein sigma OS=Homo sapiens OX=9606 GN=SFN PE=1 SV=1	SFN	6.561	0.999817	100.13	8.11078e+06	1.22625e+06	80.31	29.71	High	High	High	High	Peak Found	High	17	13	74	2.71	2.68422e+07	8.11078e+06	6.85867e+06	1.4045e+06	755508	1.22625e+06	1
FALSE	High	Master Protein	C9J1V9	EEF1E1-BLOC1S5 readthrough (NMD candidate) OS=Homo sapiens OX=9606 GN=EEF1E1-BLOC1S5 PE=4 SV=2	EEF1E1-BLOC1S5	6.555	0.978549	63.18	328394	37642.1	47.1	53.66	High	High	Peak Found	Peak Found	Peak Found	Peak Found	2	2	4	2.71	399267	328394	136894	63943.8	20572	37642.1	1
FALSE	High	Master Protein	P07948	Tyrosine-protein kinase Lyn OS=Homo sapiens OX=9606 GN=LYN PE=1 SV=3	LYN	6.554	0.972648	134.59	216325	17890.9	117.77	61.37	High	High	Peak Found	Peak Found	Not Found	Peak Found	7	5	15	2.71	216325	819557	22760.5	25141.1	5505.78	17890.9	1
FALSE	High	Master Protein	P61160	Actin-related protein 2 OS=Homo sapiens OX=9606 GN=ACTR2 PE=1 SV=1	ACTR2	6.553	0.999817	130.2	2.26062e+06	177686	89.81	69.99	High	High	High	High	Peak Found	Peak Found	12	12	33	2.71	2.26062e+06	4.13341e+06	191938	371042	82151.5	177686	1
FALSE	High	Master Protein	Q9BVJ6	U3 small nucleolar RNA-associated protein 14 homolog A OS=Homo sapiens OX=9606 GN=UTP14A PE=1 SV=1	UTP14A	6.551	0.999817	106.36	7.62414e+06	542712	70.62	88.62	High	High	High	High	Peak Found	Peak Found	27	27	92	2.71	1.37845e+07	7.62414e+06	2.53082e+06	2.07184e+06	459016	542712	1
FALSE	High	Master Protein	Q8NB90	ATPase family protein 2 homolog OS=Homo sapiens OX=9606 GN=SPATA5 PE=1 SV=3	SPATA5	6.551	0.997616	82.61	1.03123e+06	80241.6	84.05	82.09	High	High	Peak Found	Peak Found	Peak Found	Peak Found	12	11	14	2.71	2.96441e+06	1.03123e+06	556581	296337	80241.6	79805.9	1
FALSE	High	Master Protein	Q96DV4	39S ribosomal protein L38, mitochondrial OS=Homo sapiens OX=9606 GN=MRPL38 PE=1 SV=2	MRPL38	6.544	0.993609	59.94	890762	72548.4	33.68	53.37	High	High	High	Peak Found	Peak Found	Peak Found	4	4	12	2.71	890762	900472	458311	167115	70540.3	72548.4	1
FALSE	Medium	Master Protein	A0A1B0GU92	Peptidase A1 domain-containing protein OS=Homo sapiens OX=9606 PE=1 SV=1	1	6.532	0.973959	0	215850	33045.5			High	Not Found	Not Found	Not Found	Not Found	Peak Found	1	1	2	2.71	215850					33045.5	1
FALSE	High	Master Protein	P06756	Integrin alpha-V OS=Homo sapiens OX=9606 GN=ITGAV PE=1 SV=2	ITGAV	6.51	0.972648	23.05	200234	9553.88	35.74		High	Peak Found	High	Peak Found	Not Found	Not Found	4	4	5	2.7	200234	134334	280679	9553.88			1
FALSE	Medium	Master Protein	Q8NHP8	Putative phospholipase B-like 2 OS=Homo sapiens OX=9606 GN=PLBD2 PE=1 SV=2	PLBD2	6.486	0.978404	41.74	261806	37996.4	17.61	76.43	High	High	High	Peak Found	Peak Found	Peak Found	1	1	3	2.7	261806	315816	222280	121649	34272.5	37996.4	1
FALSE	High	Master Protein	Q5T6W2	Heterogeneous nuclear ribonucleoprotein K (Fragment) OS=Homo sapiens OX=9606 GN=HNRNPK PE=1 SV=1	HNRNPK	6.481	0.991643	82.69	760060	112809	72.14		High	High	High	Peak Found	Not Found	Not Found	26	2	264	2.7	1.46998e+06	760060	273059	112809			1
FALSE	High	Master Protein	Q92979	Ribosomal RNA small subunit methyltransferase NEP1 OS=Homo sapiens OX=9606 GN=EMG1 PE=1 SV=4	EMG1	6.474	0.998554	97.08	1.24731e+06	202550	101.21	71.06	High	High	High	High	Peak Found	Peak Found	8	8	27	2.69	4.27811e+06	1.24731e+06	455308	571679	169046	202550	1
FALSE	Medium	Master Protein	Q9BUT9	MAPK regulated corepressor interacting protein 2 OS=Homo sapiens OX=9606 GN=MCRIP2 PE=1 SV=2	MCRIP2	6.471	0.974534	0	214073	33082.6			Not Found	High	Not Found	Not Found	Peak Found	Not Found	1	1	1	2.69		214073			33082.6		1
FALSE	High	Master Protein	P05121	Plasminogen activator inhibitor 1 OS=Homo sapiens OX=9606 GN=SERPINE1 PE=1 SV=1	SERPINE1	6.463	0.980614	22.54	361892	18376.7	46.65		High	High	High	Peak Found	Not Found	Not Found	4	4	9	2.69	744532	361892	345567	18376.7			1
FALSE	High	Master Protein	P62857	40S ribosomal protein S28 OS=Homo sapiens OX=9606 GN=RPS28 PE=1 SV=1	RPS28	6.453	0.998308	66.14	1.55822e+06	213536	71	54.18	High	High	High	High	Peak Found	High	6	6	24	2.69	4.37699e+06	1.55822e+06	1.29028e+06	351698	108958	213536	1
FALSE	High	Master Protein	D6RBQ9	Heterogeneous nuclear ribonucleoprotein D0 (Fragment) OS=Homo sapiens OX=9606 GN=HNRNPD PE=1 SV=1	HNRNPD	6.447	0.974534	76.16	189912	29456.1	92.58	28.1	High	High	High	Peak Found	Peak Found	Peak Found	13	2	102	2.69	605138	189912	90064.7	28726.6	45981.3	29456.1	1
FALSE	High	Master Protein	Q9BWJ5	Splicing factor 3B subunit 5 OS=Homo sapiens OX=9606 GN=SF3B5 PE=1 SV=1	SF3B5	6.422	0.99815	89.06	1.30976e+06	107341	79.85	75.64	High	High	High	Peak Found	Peak Found	Peak Found	6	6	15	2.68	2.99959e+06	1.30976e+06	493215	333772	107341	93690.3	1
FALSE	High	Master Protein	P59665	Neutrophil defensin 1 OS=Homo sapiens OX=9606 GN=DEFA1 PE=1 SV=1	DEFA1	6.417	0.973959	53.73	177189	35675.9	60.85	66.57	High	Not Found	High	Peak Found	Peak Found	Peak Found	2	2	3	2.68	280738		111834	43930.3	7211.5	35675.9	1
FALSE	Medium	Master Protein	A0A1W2PRL5	Adaptin ear-binding coat-associated protein 1 OS=Homo sapiens OX=9606 GN=NECAP1 PE=1 SV=1	NECAP1	6.405	0.974534	130.83	184595	28821.9	103.64	21.02	High	Peak Found	Peak Found	Peak Found	Peak Found	Peak Found	1	1	1	2.68	504198	184595	21707.6	28801.1	28821.9	40751.9	1
FALSE	High	Master Protein	A0A087X1X5	Calponin (Fragment) OS=Homo sapiens OX=9606 GN=CNN2 PE=1 SV=1	CNN2	6.4	0.942525	22.2	52636.2	18837	102.99	20.94	High	Peak Found	Peak Found	Not Found	Peak Found	Peak Found	2	2	2	2.68	261940	52636.2	44479		21867.5	16226.6	1
FALSE	High	Master Protein	Q01081	Splicing factor U2AF 35 kDa subunit OS=Homo sapiens OX=9606 GN=U2AF1 PE=1 SV=3	U2AF1	6.387	0.980614	101.51	415715	73718.8	100.11	64.91	High	High	High	High	Peak Found	High	5	5	16	2.68	1.93247e+06	415715	342062	166987	48233.1	73718.8	1
FALSE	High	Master Protein	O43818	U3 small nucleolar RNA-interacting protein 2 OS=Homo sapiens OX=9606 GN=RRP9 PE=1 SV=1	RRP9	6.38	0.997616	88.17	5.25608e+06	668002	80.68	93.05	High	High	High	High	High	High	19	19	66	2.67	1.58337e+07	5.25608e+06	3.59538e+06	2.5472e+06	475292	668002	1
FALSE	Medium	Master Protein	Q9BXR6	Complement factor H-related protein 5 OS=Homo sapiens OX=9606 GN=CFHR5 PE=1 SV=1	CFHR5	6.376	0.938081	12.6	37749.4	6020	12.17	5.06	High	High	Not Found	Peak Found	Peak Found	Peak Found	1	1	2	2.67	41151.4	34628.6		6020	5631.24	6224.54	1
FALSE	High	Master Protein	Q9UH17	DNA dC->dU-editing enzyme APOBEC-3B OS=Homo sapiens OX=9606 GN=APOBEC3B PE=1 SV=1	APOBEC3B	6.375	0.997616	103.48	3.33817e+06	183818	74.7	75.94	High	High	High	High	High	Peak Found	15	15	46	2.67	6.74845e+06	3.33817e+06	1.18325e+06	598436	174373	183818	1
FALSE	High	Master Protein	E7ERK9	Translation initiation factor eIF-2B subunit delta OS=Homo sapiens OX=9606 GN=EIF2B4 PE=1 SV=1	EIF2B4	6.348	0.978549	65.36	234894	16329.8	46.92	34.68	High	High	Peak Found	Peak Found	Peak Found	Peak Found	3	3	5	2.67	241679	234894	86002.1	23529.1	16329.8	11700.2	1
FALSE	High	Master Protein	P62136	Serine/threonine-protein phosphatase PP1-alpha catalytic subunit OS=Homo sapiens OX=9606 GN=PPP1CA PE=1 SV=1	PPP1CA	6.344	0.997616	50.77	1.24174e+06	50627.4	31.64	17.99	High	High	Peak Found	Peak Found	Peak Found	Peak Found	15	2	49	2.67	1.4739e+06	1.24174e+06	756305	64790.3	50627.4	46239.1	1
FALSE	High	Master Protein	Q9Y3I0	RNA-splicing ligase RtcB homolog OS=Homo sapiens OX=9606 GN=RTCB PE=1 SV=1	RTCB	6.339	0.997616	62.33	3.37698e+06	354991	79.04	53.51	High	High	High	High	High	High	19	19	53	2.66	1.15216e+07	3.37698e+06	3.17465e+06	641432	217088	354991	1
FALSE	High	Master Protein	Q8N5N7	39S ribosomal protein L50, mitochondrial OS=Homo sapiens OX=9606 GN=MRPL50 PE=1 SV=2	MRPL50	6.283	0.997255	66.36	1.10192e+06	121120	54.56	36.05	High	High	High	High	Peak Found	Peak Found	5	5	16	2.65	1.30283e+06	1.10192e+06	351675	212496	121120	116608	1
FALSE	High	Master Protein	Q9NQZ2	Something about silencing protein 10 OS=Homo sapiens OX=9606 GN=UTP3 PE=1 SV=1	UTP3	6.275	0.997616	98.84	2.11626e+06	252110	79.54	89.73	High	High	High	High	Peak Found	Peak Found	10	10	23	2.65	4.86664e+06	2.11626e+06	816393	913350	182804	252110	1
FALSE	Medium	Master Protein	P04114	Apolipoprotein B-100 OS=Homo sapiens OX=9606 GN=APOB PE=1 SV=2	APOB	6.275	0.994436	65.98	743946	118561	63.98	7.42	High	Peak Found	High	Peak Found	Peak Found	Peak Found	1	1	4	2.65	1.07503e+06	743946	215055	118561	130597	113073	1
FALSE	High	Master Protein	Q15393	Splicing factor 3B subunit 3 OS=Homo sapiens OX=9606 GN=SF3B3 PE=1 SV=4	SF3B3	6.261	0.997616	102.29	2.00416e+07	1.45956e+06	65.62	64.46	High	High	High	High	High	High	42	42	168	2.65	3.00419e+07	2.00416e+07	5.74392e+06	3.82307e+06	1.45956e+06	1.29714e+06	1
FALSE	High	Master Protein	P61158	Actin-related protein 3 OS=Homo sapiens OX=9606 GN=ACTR3 PE=1 SV=3	ACTR3	6.253	0.997616	109.78	6.04794e+06	517064	87.76	60.85	High	High	High	High	Peak Found	High	20	20	61	2.64	6.04794e+06	1.04691e+07	521217	1.24569e+06	435854	517064	1
FALSE	High	Master Protein	Q3B726	DNA-directed RNA polymerase I subunit RPA43 OS=Homo sapiens OX=9606 GN=POLR1F PE=1 SV=1	POLR1F	6.243	0.980614	77.65	219275	19750.4	58.81		High	High	Peak Found	Peak Found	Not Found	Not Found	3	3	6	2.64	320245	219275	78855.4	19750.4			1
FALSE	High	Master Protein	O95831	Apoptosis-inducing factor 1, mitochondrial OS=Homo sapiens OX=9606 GN=AIFM1 PE=1 SV=1	AIFM1	6.234	0.996648	58.38	893267	66994.4	58.36	66.97	High	High	High	High	Peak Found	Peak Found	7	7	16	2.64	893267	1.01813e+06	239174	158920	44926.8	66994.4	1
FALSE	High	Master Protein	G3V167	Poly [ADP-ribose] polymerase OS=Homo sapiens OX=9606 GN=PARP2 PE=1 SV=1	PARP2	6.221	0.993376	95.08	629400	114076	69.78	65.78	High	High	High	High	Peak Found	Peak Found	9	9	19	2.64	1.68174e+06	629400	489949	257292	71882.9	114076	1
FALSE	High	Master Protein	O43684	Mitotic checkpoint protein BUB3 OS=Homo sapiens OX=9606 GN=BUB3 PE=1 SV=1	BUB3	6.207	0.962208	17.83	94631.9	10028	32.32	42.23	High	High	High	Peak Found	Peak Found	Peak Found	3	3	5	2.63	116588	58927.8	94631.9	18645.7	8988.69	10028	1
FALSE	High	Master Protein	Q9UBD5	Origin recognition complex subunit 3 OS=Homo sapiens OX=9606 GN=ORC3 PE=1 SV=1	ORC3	6.191	0.980614	43.11	283738	24421.7		42.43	High	Not Found	Not Found	Peak Found	Peak Found	Peak Found	2	2	2	2.63	283738			42036.6	18920.1	24421.7	1
FALSE	High	Master Protein	H3BNI9	Non-specific serine/threonine protein kinase OS=Homo sapiens OX=9606 GN=CSNK2A2 PE=1 SV=2	CSNK2A2	6.184	0.980614	41.56	297933	27103.7	39.09	23.67	High	Peak Found	Peak Found	High	Peak Found	Peak Found	5	4	6	2.63	450090	297933	204216	37090.1	27103.7	23753.5	1
FALSE	High	Master Protein	P51991	Heterogeneous nuclear ribonucleoprotein A3 OS=Homo sapiens OX=9606 GN=HNRNPA3 PE=1 SV=2	HNRNPA3	6.183	0.997255	98.87	1.04719e+08	1.06578e+07	60.06	50.86	High	High	High	High	High	High	36	35	369	2.63	1.69489e+08	1.04719e+08	4.26318e+07	2.19211e+07	8.96358e+06	1.06578e+07	1
FALSE	High	Master Protein	Q9Y3B4	Splicing factor 3B subunit 6 OS=Homo sapiens OX=9606 GN=SF3B6 PE=1 SV=1	SF3B6	6.183	0.997255	81.31	2.10208e+06	146883	71.29	52.64	High	High	High	High	Peak Found	High	4	4	18	2.63	3.74037e+06	2.10208e+06	654515	317259	128687	146883	1
FALSE	High	Master Protein	Q13523	Serine/threonine-protein kinase PRP4 homolog OS=Homo sapiens OX=9606 GN=PRPF4B PE=1 SV=3	PRPF4B	6.175	0.997255	110.73	1.10719e+06	129730	79.6	41.72	High	High	High	Peak Found	Peak Found	Peak Found	13	13	28	2.63	2.86e+06	1.10719e+06	560399	211181	93245.4	129730	1
FALSE	High	Master Protein	Q01082	Spectrin beta chain, non-erythrocytic 1 OS=Homo sapiens OX=9606 GN=SPTBN1 PE=1 SV=2	SPTBN1	6.173	0.964144	11.05	94076.2	15239.7	10.78	3.51	High	High	Not Found	Peak Found	Peak Found	Not Found	2	2	2	2.63	87160.4	101541		15622.9	14866		1
FALSE	High	Master Protein	O15213	WD repeat-containing protein 46 OS=Homo sapiens OX=9606 GN=WDR46 PE=1 SV=3	WDR46	6.155	0.997255	99.71	9.27265e+06	501269	61.05	97.51	High	High	High	High	High	High	23	13	71	2.62	1.19302e+07	9.27265e+06	2.55145e+06	1.9514e+06	309416	501269	1
FALSE	High	Master Protein	H0YJA2	Zinc finger CCCH domain-containing protein 14 (Fragment) OS=Homo sapiens OX=9606 GN=ZC3H14 PE=1 SV=1	ZC3H14	6.129	0.963329	100.17	60872.9	42619.9	146.13	79.77	High	High	Peak Found	Peak Found	Peak Found	Peak Found	5	5	6	2.62	700882	60872.9	21315.3	146433	42619.9	39653.3	1
FALSE	High	Master Protein	O14802	DNA-directed RNA polymerase III subunit RPC1 OS=Homo sapiens OX=9606 GN=POLR3A PE=1 SV=2	POLR3A	6.128	0.951365	12.68	33204.9	5418.5	17.06		Peak Found	High	Peak Found	Not Found	Peak Found	Not Found	2	1	5	2.62	33204.9	41873.3	30364.6		5418.5		1
FALSE	High	Master Protein	Q05639	Elongation factor 1-alpha 2 OS=Homo sapiens OX=9606 GN=EEF1A2 PE=1 SV=1	EEF1A2	6.123	0.974534	57.77	138822	22672.2	55.39	11.69	High	High	High	Peak Found	Not Found	Peak Found	14	3	163	2.61	258250	138822	84439.6	24630.5		20869.5	1
FALSE	High	Master Protein	Q5T9A4	ATPase family AAA domain-containing protein 3B OS=Homo sapiens OX=9606 GN=ATAD3B PE=1 SV=1	ATAD3B	6.122	0.997255	64.58	8.42453e+06	832284	30.71	49.89	High	High	High	High	Peak Found	Peak Found	28	13	133	2.61	8.42453e+06	9.93195e+06	5.20901e+06	1.7133e+06	832284	721751	1
FALSE	High	Master Protein	K7ENA8	Eukaryotic translation initiation factor 3 subunit G (Fragment) OS=Homo sapiens OX=9606 GN=EIF3G PE=1 SV=1	EIF3G	6.117	0.974534	71.3	136014	24617.5	53.24	49.4	High	Peak Found	Peak Found	Peak Found	Peak Found	High	2	2	4	2.61	238207	136014	79367.4	24617.5	8519.71	26121.9	1
FALSE	High	Master Protein	E5RI98	Nucleophosmin OS=Homo sapiens OX=9606 GN=NPM1 PE=1 SV=2	NPM1	6.113	0.988269	85.53	516424	69394.6	65.55	59.24	High	Peak Found	Peak Found	Peak Found	Peak Found	Peak Found	20	1	454	2.61	858920	516424	179492	140511	69394.6	43825.2	1
FALSE	High	Master Protein	O94832	Unconventional myosin-Id OS=Homo sapiens OX=9606 GN=MYO1D PE=1 SV=2	MYO1D	6.111	0.997255	104.31	2.66316e+06	292115	89.19	47.81	High	High	Peak Found	High	Peak Found	Peak Found	24	24	38	2.61	2.66316e+06	5.78003e+06	494285	520372	206247	292115	1
FALSE	Medium	Master Protein	Q04721	Neurogenic locus notch homolog protein 2 OS=Homo sapiens OX=9606 GN=NOTCH2 PE=1 SV=3	NOTCH2	6.107	0.951365	126.17	36042.3	3814.39	106.89	133.54	Peak Found	Peak Found	Peak Found	High	High	High	1	1	3	2.61	36042.3	4968.03	109241	22531		645.758	1
FALSE	High	Master Protein	P09001	39S ribosomal protein L3, mitochondrial OS=Homo sapiens OX=9606 GN=MRPL3 PE=1 SV=1	MRPL3	6.105	0.998554	93.48	991912	71357.4	52.18	28.68	High	High	Peak Found	Peak Found	Peak Found	Not Found	5	5	8	2.61	1.06571e+06	991912	316470	87652.9	58091.3		1
FALSE	High	Master Protein	P52907	F-actin-capping protein subunit alpha-1 OS=Homo sapiens OX=9606 GN=CAPZA1 PE=1 SV=3	CAPZA1	6.098	0.997255	91.07	3.24801e+06	195551	70.22	74.35	High	High	High	High	Peak Found	High	8	7	32	2.61	3.24801e+06	4.76734e+06	719806	602552	195551	174953	1
FALSE	Medium	Master Protein	P13674	Prolyl 4-hydroxylase subunit alpha-1 OS=Homo sapiens OX=9606 GN=P4HA1 PE=1 SV=2	P4HA1	6.094	0.980062	44.34	156647	25706.1	43.73	14.59	High	High	High	Peak Found	Peak Found	Peak Found	1	1	4	2.61	156647	250991	103816	31705.8	24201.4	25706.1	1
FALSE	High	Master Protein	Q9Y5J1	U3 small nucleolar RNA-associated protein 18 homolog OS=Homo sapiens OX=9606 GN=UTP18 PE=1 SV=3	UTP18	6.085	0.997255	102.43	9.1875e+06	808433	78.41	90.89	High	High	High	High	High	High	27	27	85	2.61	2.13531e+07	9.1875e+06	3.82452e+06	3.08403e+06	626901	808433	1
FALSE	High	Master Protein	E9PQ61	Zinc finger CCCH domain-containing protein 11A OS=Homo sapiens OX=9606 GN=ZC3H11A PE=1 SV=1	ZC3H11A	6.072	0.980614	98.15	267064	36339.1	77.16	68.96	High	High	Peak Found	Peak Found	Peak Found	Peak Found	6	6	8	2.6	550026	267064	88243.4	64550.5	12490.1	36339.1	1
FALSE	High	Master Protein	P60709	Actin, cytoplasmic 1 OS=Homo sapiens OX=9606 GN=ACTB PE=1 SV=1	ACTB	6.063	0.997125	130.51	6.40355e+08	5.13395e+07	87.44	75.4	High	High	High	High	High	Peak Found	35	1	1026	2.6	6.40355e+08	1.1928e+09	7.84846e+07	1.69251e+08	5.08448e+07	5.13395e+07	1
FALSE	High	Master Protein	O75817	Ribonuclease P protein subunit p20 OS=Homo sapiens OX=9606 GN=POP7 PE=1 SV=2	POP7	6.061	0.997255	110.45	876049	29649.5	59.39	20.15	High	High	High	Peak Found	Not Found	Peak Found	5	5	7	2.6	1.1164e+06	876049	254415	34223.3		25687	1
FALSE	High	Master Protein	Q8WXI9	Transcriptional repressor p66-beta OS=Homo sapiens OX=9606 GN=GATAD2B PE=1 SV=1	GATAD2B	6.057	0.980614	72.54	330470	20171.4	55.37		High	High	Peak Found	Not Found	Not Found	Not Found	5	4	8	2.6	564141	330470	172614		20171.4		1
FALSE	High	Master Protein	P49757	Protein numb homolog OS=Homo sapiens OX=9606 GN=NUMB PE=1 SV=2	NUMB	6.053	0.977349	55.8	136601	13876.5	61.27	79.34	High	High	High	Peak Found	Peak Found	Peak Found	3	3	4	2.6	322152	136601	108951	34331.3	13876.5	6425.28	1
FALSE	High	Master Protein	Q8WYA6	Beta-catenin-like protein 1 OS=Homo sapiens OX=9606 GN=CTNNBL1 PE=1 SV=1	CTNNBL1	6.05	0.980614	92.22	292405	43897.9	82.21	38.44	High	Peak Found	Peak Found	Peak Found	Peak Found	Peak Found	2	2	2	2.6	292405	518849	48024.8	43897.9	62838.6	28289.1	1
FALSE	High	Master Protein	Q96I24	Far upstream element-binding protein 3 OS=Homo sapiens OX=9606 GN=FUBP3 PE=1 SV=2	FUBP3	6.048	0.996648	59.16	752495	75534.9	94.42	58.05	High	High	Peak Found	Peak Found	Peak Found	Peak Found	11	10	18	2.6	2.5094e+06	752495	366819	116554	30461.9	75534.9	1
FALSE	High	Master Protein	A0A7I2V3R8	Helix-destabilizing protein OS=Homo sapiens OX=9606 GN=HNRNPA1 PE=1 SV=1	HNRNPA1	6.042	0.997616	58.66	913230	72740.3	64.55	69.6	High	High	High	Peak Found	Peak Found	Peak Found	38	1	638	2.6	1.70657e+06	913230	412677	149556	72740.3	33032.8	1
FALSE	High	Master Protein	Q8WXF1	Paraspeckle component 1 OS=Homo sapiens OX=9606 GN=PSPC1 PE=1 SV=1	PSPC1	6.042	0.954373	112.42	33018.3	27262.3	153.07	46.62	High	Peak Found	Peak Found	Peak Found	Peak Found	Peak Found	3	3	3	2.59	462017	6237.17	33018.3	27262.3	31300.7	10911.5	1
FALSE	High	Master Protein	P14373	Zinc finger protein RFP OS=Homo sapiens OX=9606 GN=TRIM27 PE=1 SV=1	TRIM27	6.041	0.996648	122.51	2.12746e+06	160887	120.11	96.83	High	High	High	High	High	Peak Found	15	15	41	2.59	2.12746e+06	8.53779e+06	218921	596778	160887	91209	1
FALSE	High	Master Protein	Q9NXE8	Pre-mRNA-splicing factor CWC25 homolog OS=Homo sapiens OX=9606 GN=CWC25 PE=1 SV=1	CWC25	6.036	0.986789	87.12	426534	50517.4	36.32	103.1	High	High	High	High	Peak Found	Peak Found	5	5	12	2.59	689801	426534	351421	260410	50517.4	45757.7	1
FALSE	High	Master Protein	O00541	Pescadillo homolog OS=Homo sapiens OX=9606 GN=PES1 PE=1 SV=1	PES1	6.02	0.996648	100.84	1.72128e+07	1.65164e+06	66.97	95.59	High	High	High	High	High	High	26	26	128	2.59	3.20671e+07	1.72128e+07	7.0611e+06	6.72087e+06	1.22384e+06	1.65164e+06	1
FALSE	High	Master Protein	Q9ULV0	Unconventional myosin-Vb OS=Homo sapiens OX=9606 GN=MYO5B PE=1 SV=3	MYO5B	6.007	0.954373	115.76	48632.6	7320.55	93.74	67.66	Peak Found	High	Peak Found	Peak Found	Peak Found	Not Found	1	1	1	2.59	48632.6	112724	7843.1	12325.3	4348.01		1
FALSE	High	Master Protein	P26038	Moesin OS=Homo sapiens OX=9606 GN=MSN PE=1 SV=3	MSN	6.005	0.996648	71.03	2.68852e+06	392304	22.42	61.68	High	High	High	Peak Found	Peak Found	Peak Found	15	11	34	2.59	3.29469e+06	2.68852e+06	2.08808e+06	751070	205387	392304	1
FALSE	High	Master Protein	Q5TGY3	AT-hook DNA-binding motif-containing protein 1 OS=Homo sapiens OX=9606 GN=AHDC1 PE=1 SV=1	AHDC1	6.003	0.980614	66.85	183845	8388.4	66.9	26.64	High	High	High	Peak Found	Not Found	Peak Found	5	5	10	2.59	509740	183845	169455	10150.4		6932.28	1
FALSE	High	Master Protein	Q13435	Splicing factor 3B subunit 2 OS=Homo sapiens OX=9606 GN=SF3B2 PE=1 SV=2	SF3B2	5.994	0.996648	89.01	1.56964e+07	1.35704e+06	58.88	56.31	High	High	High	High	High	High	31	31	125	2.58	2.27258e+07	1.56964e+07	5.55739e+06	3.29994e+06	1.35704e+06	1.34215e+06	1
FALSE	Medium	Master Protein	Q9C0B7	Transport and Golgi organization protein 6 homolog OS=Homo sapiens OX=9606 GN=TANGO6 PE=1 SV=2	TANGO6	5.992	0.980614	115.85	251250	41930.4	104.57	63.62	High	Peak Found	Peak Found	Peak Found	Peak Found	Peak Found	1	1	1	2.58	251250	756607	43863.4	102742	33490.1	41930.4	1
FALSE	High	Master Protein	P61586	Transforming protein RhoA OS=Homo sapiens OX=9606 GN=RHOA PE=1 SV=1	RHOA	5.988	0.996648	55.82	678213	79829.1	49.17	51.7	High	High	High	Peak Found	Peak Found	Peak Found	4	4	9	2.58	678213	702823	232893	123214	39598.1	79829.1	1
FALSE	High	Master Protein	P55795	Heterogeneous nuclear ribonucleoprotein H2 OS=Homo sapiens OX=9606 GN=HNRNPH2 PE=1 SV=1	HNRNPH2	5.987	0.996648	91.11	2.47701e+06	199418	75.71	69.85	High	High	High	High	Peak Found	Peak Found	15	7	104	2.58	4.60862e+06	2.47701e+06	689345	557099	169602	199418	1
FALSE	High	Master Protein	H0YMJ0	Mortality factor 4-like protein 1 (Fragment) OS=Homo sapiens OX=9606 GN=MORF4L1 PE=1 SV=1	MORF4L1	5.981	0.980614	99.72	201814	19392.9	76.78	70.31	High	High	Peak Found	Peak Found	Peak Found	Peak Found	2	2	5	2.58	428773	201814	73081.9	10715.3	19392.9	44315.5	1
FALSE	High	Master Protein	Q14137	Ribosome biogenesis protein BOP1 OS=Homo sapiens OX=9606 GN=BOP1 PE=1 SV=2	BOP1	5.98	0.996648	117.33	1.22575e+07	1.11401e+06	99.74	106.45	High	High	High	High	High	High	34	34	148	2.58	3.8969e+07	1.22575e+07	3.88566e+06	5.60658e+06	830417	1.11401e+06	1
FALSE	Medium	Master Protein	H7BZ17	Sulfotransferase (Fragment) OS=Homo sapiens OX=9606 GN=SULT1C2 PE=1 SV=1	SULT1C2	5.974	0.96064	75.26	57319.1	9594.55	15.88	67.21	Peak Found	Peak Found	Peak Found	High	Peak Found	Peak Found	1	1	1	2.58	45555.3	62685.8	57319.1	21310.2	9594.55	5579.86	1
FALSE	High	Master Protein	Q14764	Major vault protein OS=Homo sapiens OX=9606 GN=MVP PE=1 SV=4	MVP	5.961	0.986789	29.44	416931	23552.6	21.88	42.14	High	High	High	Peak Found	Peak Found	Peak Found	5	5	7	2.58	416931	491847	314159	21677.7	44350.1	23552.6	1
FALSE	High	Master Protein	Q9NR12	PDZ and LIM domain protein 7 OS=Homo sapiens OX=9606 GN=PDLIM7 PE=1 SV=1	PDLIM7	5.956	0.980614	72.31	140167	18244	37.43	67.75	High	High	High	Peak Found	Peak Found	Peak Found	3	3	6	2.57	237256	121276	140167	39748.9	10006	18244	1
FALSE	High	Master Protein	G3V0E5	Transferrin receptor protein 1 OS=Homo sapiens OX=9606 GN=TFRC PE=1 SV=1	TFRC	5.944	0.997255	51	699815	92184.9	21.52	50.66	High	High	High	High	Peak Found	High	6	6	14	2.57	699815	711010	471750	181665	71936.9	92184.9	1
FALSE	High	Master Protein	C9JZR2	Catenin delta-1 OS=Homo sapiens OX=9606 GN=CTNND1 PE=1 SV=2	CTNND1	5.943	0.986789	69.07	360949	65491.2	40.24	36.06	High	High	Peak Found	Peak Found	Peak Found	Peak Found	3	3	7	2.57	360949	468278	195460	75988.5	35116	65491.2	1
FALSE	High	Master Protein	P61326	Protein mago nashi homolog OS=Homo sapiens OX=9606 GN=MAGOH PE=1 SV=1	MAGOH	5.936	0.996648	95.84	2.56036e+06	331404	101.67	61.3	High	High	Peak Found	Not Found	Not Found	Not Found	9	1	28	2.57	8.68111e+06	2.56036e+06	876774	825811	294532	331404	1
FALSE	High	Master Protein	Q9UHB6	LIM domain and actin-binding protein 1 OS=Homo sapiens OX=9606 GN=LIMA1 PE=1 SV=1	LIMA1	5.918	0.996648	123.69	5.27828e+07	4.60354e+06	86.7	69.98	High	High	High	High	High	High	53	53	296	2.57	5.27828e+07	9.07529e+07	5.0529e+06	1.38769e+07	4.60354e+06	4.54522e+06	1
FALSE	High	Master Protein	Q9P266	Junctional protein associated with coronary artery disease OS=Homo sapiens OX=9606 GN=JCAD PE=1 SV=3	JCAD	5.913	0.980614	44.24	198562	20772.5	23.41	69.44	High	High	High	Peak Found	Peak Found	Peak Found	3	3	4	2.56	285891	198562	191095	38848.2	7783.56	20772.5	1
FALSE	Medium	Master Protein	Q96EL2	28S ribosomal protein S24, mitochondrial OS=Homo sapiens OX=9606 GN=MRPS24 PE=1 SV=1	MRPS24	5.91	0.980614	61.9	193567	29742.4	30.41	64.03	High	High	High	Peak Found	Peak Found	Peak Found	1	1	4	2.56	193567	240355	127171	69823.4	29742.4	21518.5	1
FALSE	High	Master Protein	F8VV59	Nucleosome assembly protein 1-like 1 OS=Homo sapiens OX=9606 GN=NAP1L1 PE=1 SV=1	NAP1L1	5.904	0.996194	68.93	2.7359e+06	492151	56.73	24.57	High	High	High	High	Peak Found	Peak Found	5	5	20	2.56	3.2322e+06	2.7359e+06	807134	581821	492151	350444	1
FALSE	High	Master Protein	A0A087WWU8	Tropomyosin alpha-3 chain OS=Homo sapiens OX=9606 GN=TPM3 PE=1 SV=1	TPM3	5.895	0.996194	60.92	2.53702e+06	412120	45.57	44.3	High	High	High	Peak Found	Peak Found	Peak Found	11	7	29	2.56	3.3239e+06	2.53702e+06	1.2016e+06	412120	191213	513972	1
FALSE	High	Master Protein	I3L2M4	Brain-specific angiogenesis inhibitor 1-associated protein 2 (Fragment) OS=Homo sapiens OX=9606 GN=BAIAP2 PE=1 SV=1	BAIAP2	5.843	0.986789	41.08	377917	79777.1	75.35	25.71	High	High	Peak Found	Peak Found	Peak Found	Peak Found	4	4	5	2.55	620090	377917	79685	60072.9	101413	79777.1	1
FALSE	Medium	Master Protein	Q9BZL1	Ubiquitin-like protein 5 OS=Homo sapiens OX=9606 GN=UBL5 PE=1 SV=1	UBL5	5.824	0.980614	106.44	148906	19266.9	88.22	70.5	Peak Found	High	Peak Found	Peak Found	Peak Found	Peak Found	1	1	1	2.54	309832	148906	25728.7	53203.2	15662.4	19266.9	1
FALSE	High	Master Protein	Q8WWK9	Cytoskeleton-associated protein 2 OS=Homo sapiens OX=9606 GN=CKAP2 PE=1 SV=1	CKAP2	5.817	0.997255	107.85	607852	31609.7	63.71	84.35	High	High	High	High	Peak Found	Peak Found	4	4	10	2.54	668690	607852	125327	114484	31609.7	27950.8	1
FALSE	High	Master Protein	O43707	Alpha-actinin-4 OS=Homo sapiens OX=9606 GN=ACTN4 PE=1 SV=2	ACTN4	5.812	0.994436	76.52	4.78326e+06	566331	55.52	50.27	High	High	High	Peak Found	High	Peak Found	29	18	74	2.54	7.10988e+06	4.78326e+06	1.98196e+06	804693	259613	566331	1
FALSE	High	Master Protein	Q9BRL6	Serine/arginine-rich splicing factor 8 OS=Homo sapiens OX=9606 GN=SRSF8 PE=1 SV=1	SRSF8	5.811	0.960182	85.23	19944.8	4353.28	92.48	58.22	High	Peak Found	Peak Found	Peak Found	Not Found	Peak Found	3	1	11	2.54	73301.4	19944.8	13371.7	6743.12		2810.43	1
FALSE	Low	Master Protein	Q96CA5	Baculoviral IAP repeat-containing protein 7 OS=Homo sapiens OX=9606 GN=BIRC7 PE=1 SV=2	BIRC7	5.806	0.970738	65.16	79062	13617.5	71.36	45.66	Peak Found	Peak Found	Peak Found	Not Found	High	Peak Found	1	1	1	2.54	162886	79062	33660.3		19033	9742.83	1
FALSE	High	Master Protein	D6RBZ0	Heterogeneous nuclear ribonucleoprotein A/B OS=Homo sapiens OX=9606 GN=HNRNPAB PE=1 SV=1	HNRNPAB	5.8	0.993826	88.35	4.88242e+07	5.71094e+06	62.24	27.05	High	High	High	High	High	High	19	18	209	2.54	7.95501e+07	4.88242e+07	1.85761e+07	8.09503e+06	4.84791e+06	5.71094e+06	1
FALSE	High	Master Protein	Q86U42	Polyadenylate-binding protein 2 OS=Homo sapiens OX=9606 GN=PABPN1 PE=1 SV=3	PABPN1	5.781	0.993376	93.13	5.84857e+06	692117	67.5	56.43	High	High	Peak Found	Peak Found	Peak Found	Peak Found	8	2	47	2.53	9.63177e+06	5.84857e+06	1.83911e+06	1.35062e+06	445357	692117	1
FALSE	High	Master Protein	Q9HCS7	Pre-mRNA-splicing factor SYF1 OS=Homo sapiens OX=9606 GN=XAB2 PE=1 SV=2	XAB2	5.78	0.986789	62.37	299657	44392.9	80.66	79.56	High	High	Peak Found	High	Peak Found	Peak Found	6	6	9	2.53	344835	299657	16779.1	132197	30866	44392.9	1
FALSE	High	Master Protein	Q96EU6	Ribosomal RNA processing protein 36 homolog OS=Homo sapiens OX=9606 GN=RRP36 PE=1 SV=1	RRP36	5.78	0.98502	62.7	163116	87187.3	115.1	68.63	High	Peak Found	Peak Found	Peak Found	Peak Found	Peak Found	4	4	4	2.53	743856	163116	56866.1	92527.1	87187.3	13456.3	1
FALSE	Medium	Master Protein	Q96RW7	Hemicentin-1 OS=Homo sapiens OX=9606 GN=HMCN1 PE=1 SV=2	HMCN1	5.773	0.972648	86.61	83052.3	14387.4	69.37	22.01	High	Peak Found	Peak Found	Not Found	Peak Found	Peak Found	1	1	1	2.53	162092	83052.3	34116.9		12297.8	16832	1
FALSE	High	Master Protein	Q9HD33	39S ribosomal protein L47, mitochondrial OS=Homo sapiens OX=9606 GN=MRPL47 PE=1 SV=2	MRPL47	5.764	0.993376	84.86	2.96207e+06	157055	49.43	78.77	High	High	High	High	Peak Found	Peak Found	10	10	24	2.53	3.69534e+06	2.96207e+06	1.18301e+06	379209	70380.1	157055	1
FALSE	High	Master Protein	P47897	Glutamine--tRNA ligase OS=Homo sapiens OX=9606 GN=QARS1 PE=1 SV=1	QARS1	5.758	0.993054	66.36	1.47689e+06	145239	40.66	55.29	High	High	High	High	Peak Found	Peak Found	16	16	37	2.53	1.95079e+06	1.47689e+06	808163	268203	87449	145239	1
FALSE	High	Master Protein	P48444	Coatomer subunit delta OS=Homo sapiens OX=9606 GN=ARCN1 PE=1 SV=1	ARCN1	5.735	0.995227	71.74	499830	20788.4	58.06	73.48	High	High	High	Peak Found	Peak Found	Peak Found	8	8	15	2.52	499830	672447	163908	20788.4	11055.7	49295.9	1
FALSE	High	Master Protein	A0A087X0S5	Collagen alpha-1(VI) chain (Fragment) OS=Homo sapiens OX=9606 GN=COL6A1 PE=1 SV=2	COL6A1	5.725	0.9675	4.3	54773.9	9296.87	68.51		High	High	High	Not Found	Peak Found	Not Found	2	2	5	2.52	54773.9	53228.8	160000		9296.87		1
FALSE	High	Master Protein	Q71F23	Centromere protein U OS=Homo sapiens OX=9606 GN=CENPU PE=1 SV=1	CENPU	5.722	0.986789	78.8	321274	22106.4	92.44	109.35	High	High	High	Peak Found	Peak Found	Not Found	6	6	9	2.52	979174	321274	136701	61819.1	7905.19		1
FALSE	High	Master Protein	B4E3T4	HCG2043421, isoform CRA_c OS=Homo sapiens OX=9606 GN=RBPMS PE=1 SV=1	RBPMS	5.72	0.980614	88.67	124478	13616.6	54.95	55.41	High	High	Peak Found	Peak Found	Peak Found	Peak Found	1	1	3	2.52	145964	124478	38874.1	25516	13616.6	8390.04	1
FALSE	Medium	Master Protein	C9JKY3	Epithelial cell adhesion molecule (Fragment) OS=Homo sapiens OX=9606 GN=EPCAM PE=1 SV=1	EPCAM	5.719	0.980614	56.79	156496	34779.3	61.9	50.89	Not Found	Peak Found	High	Peak Found	Peak Found	Peak Found	1	1	1	2.52		250241	97869.9	48763.7	34779.3	15356.5	1
FALSE	High	Master Protein	P63104	14-3-3 protein zeta/delta OS=Homo sapiens OX=9606 GN=YWHAZ PE=1 SV=1	YWHAZ	5.719	0.991643	55.45	1.12904e+06	180735	65.06	31.11	High	High	High	Peak Found	Peak Found	High	7	4	54	2.52	1.64814e+06	1.12904e+06	316886	237364	124779	180735	1
FALSE	High	Master Protein	Q7L576	Cytoplasmic FMR1-interacting protein 1 OS=Homo sapiens OX=9606 GN=CYFIP1 PE=1 SV=1	CYFIP1	5.717	0.986789	49.1	300533	51364.1	42.92	13.94	High	High	High	Peak Found	Peak Found	Peak Found	4	4	9	2.52	300533	343025	132935	58186.6	51364.1	43931.5	1
FALSE	High	Master Protein	A0A140T9H5	HLA class I histocompatibility antigen, C alpha chain OS=Homo sapiens OX=9606 GN=HLA-C PE=1 SV=1	HLA-C	5.707	0.980614	27.69	167121	7927.63	75.85	15.52	High	Peak Found	High	Not Found	Peak Found	Peak Found	3	2	6	2.51	310085	45877.8	167121		8851.31	7100.34	1
FALSE	High	Master Protein	P04075	Fructose-bisphosphate aldolase A OS=Homo sapiens OX=9606 GN=ALDOA PE=1 SV=2	ALDOA	5.702	0.991643	69.02	1.11228e+06	545825	77.73	47.3	High	High	High	High	Peak Found	High	13	13	26	2.51	3.58694e+06	974752	1.11228e+06	545825	195203	549413	1
FALSE	High	Master Protein	E7ENQ1	Mitogen-activated protein kinase kinase kinase kinase 4 OS=Homo sapiens OX=9606 GN=MAP4K4 PE=1 SV=1	MAP4K4	5.694	0.996648	103.66	950532	134372	62.17	50.06	High	High	High	Peak Found	Peak Found	Peak Found	10	10	19	2.51	1.70572e+06	950532	432839	211676	72328.5	134372	1
FALSE	High	Master Protein	P38432	Coilin OS=Homo sapiens OX=9606 GN=COIL PE=1 SV=1	COIL	5.692	0.998554	92.68	776580	101747	88.87	98.14	High	High	High	High	Peak Found	Peak Found	6	6	16	2.51	2.53446e+06	776580	460718	326712	36714.7	101747	1
FALSE	High	Master Protein	O75533	Splicing factor 3B subunit 1 OS=Homo sapiens OX=9606 GN=SF3B1 PE=1 SV=3	SF3B1	5.689	0.991643	93.77	1.56704e+07	1.45257e+06	74.22	63.4	High	High	High	High	High	High	50	50	177	2.51	2.8451e+07	1.56704e+07	4.43979e+06	3.849e+06	1.45257e+06	1.3661e+06	1
FALSE	High	Master Protein	Q13155	Aminoacyl tRNA synthase complex-interacting multifunctional protein 2 OS=Homo sapiens OX=9606 GN=AIMP2 PE=1 SV=2	AIMP2	5.687	0.997616	81.25	575219	49097	50.62	33.84	High	High	Peak Found	Peak Found	Peak Found	Peak Found	3	3	5	2.51	645161	575219	199660	79811.4	49097	43719.3	1
FALSE	Medium	Master Protein	E5RGY5	Chromosome transmission fidelity protein 8 homolog OS=Homo sapiens OX=9606 GN=CHTF8 PE=1 SV=1	CHTF8	5.67	0.997616	92.3	557421	60594.6	44	87.66	Peak Found	High	Peak Found	Peak Found	Peak Found	Peak Found	1	1	1	2.5	760361	557421	290202	227320	51185.9	60594.6	1
FALSE	Medium	Master Protein	M0R1K5	5-methylcytosine rRNA methyltransferase NSUN4 OS=Homo sapiens OX=9606 GN=NSUN4 PE=1 SV=1	NSUN4	5.669	0.971556	81	61276.7	10809.1	61.96		High	Peak Found	Peak Found	Peak Found	Not Found	Not Found	1	1	1	2.5	109328	61276.7	27800	10809.1			1
FALSE	High	Master Protein	Q9Y2K7	Lysine-specific demethylase 2A OS=Homo sapiens OX=9606 GN=KDM2A PE=1 SV=3	KDM2A	5.663	0.998308	98.84	767399	60669.7	108.22	90.79	High	High	Not Found	High	Peak Found	Peak Found	12	11	22	2.5	2.1043e+06	279856		206692	36688.5	60669.7	1
FALSE	High	Master Protein	F8W038	Chromosome 17 open reading frame 49 OS=Homo sapiens OX=9606 GN=C17orf49 PE=1 SV=1	C17orf49	5.66	0.993826	76.03	443055	58168.8	66.8	25.55	High	High	Peak Found	Peak Found	Peak Found	Peak Found	3	3	7	2.5	597356	443055	100857	64931.5	38450.6	58168.8	1
FALSE	High	Master Protein	Q9GZL7	Ribosome biogenesis protein WDR12 OS=Homo sapiens OX=9606 GN=WDR12 PE=1 SV=2	WDR12	5.655	0.990071	100.57	7.7384e+06	695520	90.3	99.48	High	High	High	High	Peak Found	High	17	17	67	2.5	2.17624e+07	7.7384e+06	2.96335e+06	3.31736e+06	619565	695520	1
FALSE	High	Master Protein	Q96QE5	Transcription elongation factor, mitochondrial OS=Homo sapiens OX=9606 GN=TEFM PE=1 SV=1	TEFM	5.654	0.990071	122.76	1.78276e+06	13726.1	56.9	96.21	High	High	High	Peak Found	Peak Found	Peak Found	9	9	19	2.5	2.36937e+06	1.78276e+06	599974	52823.4	13726.1	8734.41	1
FALSE	Low	Master Protein	D6RCF0	Microfibrillar-associated protein 3-like (Fragment) OS=Homo sapiens OX=9606 GN=MFAP3L PE=4 SV=8	MFAP3L	5.641	0.977483	84.9	87100.5	15441.7	65.52	4.98	High	Peak Found	Peak Found	Not Found	Peak Found	Peak Found	1	1	2	2.5	161090	87100.5	37200.8		14907.2	15995.4	1
FALSE	High	Master Protein	Q9ULR0	Pre-mRNA-splicing factor ISY1 homolog OS=Homo sapiens OX=9606 GN=ISY1 PE=1 SV=3	ISY1	5.64	0.973959	103.98	73983.5	10734.5	127.04	118.13	High	High	Peak Found	Peak Found	Peak Found	Peak Found	2	2	3	2.5	400303	73983.5	15428.2	70593.8	8287.12	10734.5	1
FALSE	High	Master Protein	E7ENH5	Copine-1 OS=Homo sapiens OX=9606 GN=CPNE1 PE=1 SV=1	CPNE1	5.635	0.970738	92.74	54669.8	9701.14	82.15	18.52	High	High	Peak Found	Not Found	Peak Found	Peak Found	2	2	2	2.49	106174		28150		8504.03	11066.8	1
FALSE	High	Master Protein	Q8NC51	Plasminogen activator inhibitor 1 RNA-binding protein OS=Homo sapiens OX=9606 GN=SERBP1 PE=1 SV=2	SERBP1	5.635	0.988625	100.3	1.36503e+06	187490	78.69	66.16	High	High	High	Peak Found	High	High	9	9	24	2.49	3.6016e+06	1.36503e+06	751957	187490	42915.1	248631	1
FALSE	High	Master Protein	Q8IVT2	Mitotic interactor and substrate of PLK1 OS=Homo sapiens OX=9606 GN=MISP PE=1 SV=1	MISP	5.631	0.988269	100.54	6.84065e+06	488254	76.59	63.05	High	High	High	High	High	High	16	16	61	2.49	6.84065e+06	8.08093e+06	656632	1.29023e+06	488254	461815	1
FALSE	High	Master Protein	Q96L34	MAP/microtubule affinity-regulating kinase 4 OS=Homo sapiens OX=9606 GN=MARK4 PE=1 SV=1	MARK4	5.623	0.986789	31.19	258159	45915.2	7.98	43.03	High	Peak Found	Peak Found	Peak Found	Peak Found	Peak Found	2	1	5	2.49	283905	258159	242561	82728	45915.2	37935	1
FALSE	High	Master Protein	Q8NI27	THO complex subunit 2 OS=Homo sapiens OX=9606 GN=THOC2 PE=1 SV=2	THOC2	5.62	0.990522	102.11	359150	35452	103.57	8.24	High	High	Peak Found	Peak Found	Peak Found	Peak Found	9	9	13	2.49	1.16156e+06	359150	91831.6	39217.2	33362.1	35452	1
FALSE	High	Master Protein	O95232	Luc7-like protein 3 OS=Homo sapiens OX=9606 GN=LUC7L3 PE=1 SV=2	LUC7L3	5.601	0.993376	84.95	387882	77904.2	83.91	20.78	High	High	High	Peak Found	Peak Found	Peak Found	4	4	8	2.49	970234	150253	387882	94909.3	62336	77904.2	1
FALSE	High	Master Protein	Q15029	116 kDa U5 small nuclear ribonucleoprotein component OS=Homo sapiens OX=9606 GN=EFTUD2 PE=1 SV=1	EFTUD2	5.598	0.986878	94.4	1.01467e+07	750765	77.49	88.62	High	High	High	High	High	High	34	33	102	2.48	2.27501e+07	1.01467e+07	4.04086e+06	2.77675e+06	594056	750765	1
FALSE	High	Master Protein	P58317	Zinc finger protein 121 OS=Homo sapiens OX=9606 GN=ZNF121 PE=1 SV=2	ZNF121	5.597	0.986833	110.13	1.5183e+06	129993	64.31	78.17	High	High	High	Peak Found	Peak Found	Peak Found	3	2	6	2.48	2.94687e+06	1.5183e+06	745397	426954	116477	129993	1
FALSE	High	Master Protein	Q9NP64	Nucleolar protein of 40 kDa OS=Homo sapiens OX=9606 GN=ZCCHC17 PE=1 SV=1	ZCCHC17	5.588	0.996648	83.9	914927	134407	53.69	86.69	High	High	High	High	Peak Found	Peak Found	7	7	14	2.48	1.86002e+06	914927	691381	524196	134407	127339	1
FALSE	High	Master Protein	Q9P0L0	Vesicle-associated membrane protein-associated protein A OS=Homo sapiens OX=9606 GN=VAPA PE=1 SV=3	VAPA	5.588	0.986789	65.63	294102	58078.9	51.86	24.2	High	Peak Found	Peak Found	Peak Found	Peak Found	Peak Found	3	3	3	2.48	447320	294102	141901	58078.9	37133	59306	1
FALSE	High	Master Protein	O00159	Unconventional myosin-Ic OS=Homo sapiens OX=9606 GN=MYO1C PE=1 SV=4	MYO1C	5.577	0.986789	95.06	5.20824e+06	648433	78.9	62.48	High	High	High	High	High	High	38	38	89	2.48	5.20824e+06	1.09356e+07	1.65692e+06	1.47319e+06	462039	648433	1
FALSE	High	Master Protein	P62310	U6 snRNA-associated Sm-like protein LSm3 OS=Homo sapiens OX=9606 GN=LSM3 PE=1 SV=2	LSM3	5.574	0.980906	90.67	131230	17612.1	97.86	77.12	High	High	Peak Found	Peak Found	Peak Found	Peak Found	1	1	2	2.48	307552		55994.7	48659	11393	17612.1	1
FALSE	High	Master Protein	P08579	U2 small nuclear ribonucleoprotein B'' OS=Homo sapiens OX=9606 GN=SNRPB2 PE=1 SV=1	SNRPB2	5.568	0.986789	51.16	1.61867e+06	150942	58.72	58.75	High	High	High	Peak Found	Peak Found	Peak Found	6	5	22	2.48	3.53189e+06	1.61867e+06	1.20037e+06	365356	137120	150942	1
FALSE	High	Master Protein	Q13868	Exosome complex component RRP4 OS=Homo sapiens OX=9606 GN=EXOSC2 PE=1 SV=2	EXOSC2	5.562	0.986789	83.78	3.12576e+06	26968.5	59.1	77.37	High	High	High	Not Found	Peak Found	Peak Found	15	15	49	2.48	4.61373e+06	3.12576e+06	1.13104e+06		49844.7	14591.3	1
FALSE	High	Master Protein	Q9NZT1	Calmodulin-like protein 5 OS=Homo sapiens OX=9606 GN=CALML5 PE=1 SV=2	CALML5	5.562	0.989429	131.88	159954	190701	161.12	76.5	High	Peak Found	Peak Found	Peak Found	High	Peak Found	11	11	18	2.48	5.83907e+06	159954	124852	190701	620392	177305	1
FALSE	High	Master Protein	A0A7P0TA35	Protein disulfide-isomerase OS=Homo sapiens OX=9606 GN=P4HB PE=1 SV=1	P4HB	5.539	0.986789	82.93	1.09538e+06	175886	78.75	51.24	High	High	Peak Found	Peak Found	Peak Found	Peak Found	13	13	21	2.47	3.12731e+06	1.09538e+06	716395	175886	58451	191511	1
FALSE	High	Master Protein	A0A2R8Y7Z0	Catenin beta-1 OS=Homo sapiens OX=9606 GN=CTNNB1 PE=1 SV=1	CTNNB1	5.535	0.997255	60.5	508570	48499.7	44.5	25.42	High	High	High	Peak Found	Peak Found	Peak Found	7	5	21	2.47	508570	712411	270411	68378.5	42583.4	48499.7	1
FALSE	High	Master Protein	B8ZZ77	Peptidyl-prolyl cis-trans isomerase OS=Homo sapiens OX=9606 GN=PPIL3 PE=1 SV=1	PPIL3	5.527	0.982062	104.95	131352	23764.7	87.44	60.61	High	Peak Found	Peak Found	Peak Found	Peak Found	Peak Found	1	1	1	2.47	316997	131352	38371.9	41525.6	10878.3	23764.7	1
FALSE	High	Master Protein	A0A0C4DGA7	Actin-binding LIM protein 3 OS=Homo sapiens OX=9606 GN=ABLIM3 PE=1 SV=1	ABLIM3	5.527	0.981477	49.49	145523	16967.5	27.01	36.22	High	High	Not Found	Peak Found	Peak Found	Peak Found	2	2	3	2.47	176566	119938		21273.8	16967.5	9794.69	1
FALSE	Medium	Master Protein	O00341	Excitatory amino acid transporter 5 OS=Homo sapiens OX=9606 GN=SLC1A7 PE=2 SV=2	SLC1A7	5.525	0.998308	72.39	576128	104280	60.17	32.55	Peak Found	Peak Found	High	High	Peak Found	High	1	1	3	2.47	576128	1.0608e+06	294825	134304	104280	67903.1	1
FALSE	High	Master Protein	Q9NSI2	Ribosome biogenesis protein SLX9 homolog OS=Homo sapiens OX=9606 GN=SLX9 PE=1 SV=2	SLX9	5.522	0.986789	79.61	2.21325e+06	295975	61.62	68.24	High	High	High	High	Peak Found	High	12	12	36	2.47	4.23795e+06	2.21325e+06	1.16141e+06	843518	276130	295975	1
FALSE	High	Master Protein	A0A087WT20	DDB1- and CUL4-associated factor 13 OS=Homo sapiens OX=9606 GN=DCAF13 PE=1 SV=1	DCAF13	5.522	0.986789	112.42	1.01676e+07	4.0676e+06	66.92	50.2	High	High	High	High	High	High	19	19	72	2.47	1.85735e+07	1.01676e+07	4.01765e+06	7.6696e+06	2.96565e+06	4.0676e+06	1
FALSE	High	Master Protein	Q8NFH3	Nucleoporin Nup43 OS=Homo sapiens OX=9606 GN=NUP43 PE=1 SV=1	NUP43	5.506	0.974534	23.31	55575.3	10093	1.37	46.91	High	Peak Found	Not Found	Peak Found	Peak Found	Peak Found	1	1	1	2.46	55040.7	56115.1		19797.7	10093	8722.24	1
FALSE	High	Master Protein	Q8NDD1	Uncharacterized protein C1orf131 OS=Homo sapiens OX=9606 GN=C1orf131 PE=1 SV=4	C1orf131	5.506	0.997616	72.9	802556	133961	37.92	73.57	High	High	High	Peak Found	Peak Found	Peak Found	4	4	8	2.46	1.16233e+06	802556	533064	371142	133961	98860.3	1
FALSE	High	Master Protein	Q9Y6A4	Cilia- and flagella-associated protein 20 OS=Homo sapiens OX=9606 GN=CFAP20 PE=1 SV=1	CFAP20	5.506	0.986789	71.31	219030	40507.1	37.18	62.56	High	High	High	Peak Found	Not Found	Peak Found	3	3	5	2.46	324490	219030	153285	65147.3		25186.3	1
FALSE	High	Master Protein	Q9H0J9	Protein mono-ADP-ribosyltransferase PARP12 OS=Homo sapiens OX=9606 GN=PARP12 PE=1 SV=1	PARP12	5.506	0.986789	85.7	1.80228e+06	347166	84.03	64.75	High	High	High	High	Peak Found	High	17	17	34	2.46	4.58507e+06	1.80228e+06	724507	809664	242159	347166	1
FALSE	High	Master Protein	Q71UM5	40S ribosomal protein S27-like OS=Homo sapiens OX=9606 GN=RPS27L PE=1 SV=3	RPS27L	5.503	0.997255	60.41	858601	127935	12.2	57	High	High	High	High	Peak Found	Peak Found	6	2	45	2.46	905485	858601	712443	288416	106633	127935	1
FALSE	Low	Master Protein	J3KNI1	Component of oligomeric Golgi complex 4 OS=Homo sapiens OX=9606 GN=COG4 PE=1 SV=1	COG4	5.489	0.991643	104.16	289584	52755.5	107.58	66.65	Not Found	High	Peak Found	Not Found	Peak Found	Peak Found	1	1	1	2.46		785532	106754		88004.3	31625.1	1
FALSE	High	Master Protein	Q15691	Microtubule-associated protein RP/EB family member 1 OS=Homo sapiens OX=9606 GN=MAPRE1 PE=1 SV=3	MAPRE1	5.488	0.994436	70.47	359472	31680.3	40.53	55.11	High	High	High	Peak Found	Peak Found	Peak Found	3	3	7	2.46	359472	181519	440889	40831.2	10919.4	31680.3	1
FALSE	High	Master Protein	O14578	Citron Rho-interacting kinase OS=Homo sapiens OX=9606 GN=CIT PE=1 SV=2	CIT	5.484	0.999033	105	666693	28317.9	71.8	113.54	High	High	Peak Found	High	Peak Found	Peak Found	9	9	17	2.46	1.2656e+06	666693	233427	180225	25430.4	28317.9	1
FALSE	High	Master Protein	O94906	Pre-mRNA-processing factor 6 OS=Homo sapiens OX=9606 GN=PRPF6 PE=1 SV=1	PRPF6	5.48	0.986789	78.8	3.62855e+06	948132	88.14	62.96	High	High	High	High	Peak Found	High	21	21	56	2.45	1.15912e+07	3.62855e+06	2.1118e+06	2.54612e+06	928695	948132	1
FALSE	High	Master Protein	Q9UQE7	Structural maintenance of chromosomes protein 3 OS=Homo sapiens OX=9606 GN=SMC3 PE=1 SV=2	SMC3	5.478	0.986789	112.93	2.94128e+06	515825	99.43	88.74	High	High	High	High	Peak Found	High	33	33	58	2.45	1.07622e+07	2.94128e+06	1.42006e+06	1.81297e+06	363721	515825	1
FALSE	Low	Master Protein	P49915	GMP synthase [glutamine-hydrolyzing] OS=Homo sapiens OX=9606 GN=GMPS PE=1 SV=1	GMPS	5.455	0.980614	47.55	91699.9	16811.6	17.09	67.71	High	Peak Found	High	Peak Found	Peak Found	Peak Found	1	1	2	2.45	91699.9	90647.2	121110	43030.5	12841.8	16811.6	1
FALSE	High	Master Protein	P61026	Ras-related protein Rab-10 OS=Homo sapiens OX=9606 GN=RAB10 PE=1 SV=1	RAB10	5.453	0.986789	55.4	1.98323e+06	283804	31.66	46.74	High	High	High	High	High	Peak Found	6	4	29	2.45	1.98323e+06	2.07135e+06	1.09005e+06	439297	163724	283804	1
FALSE	High	Master Protein	O95347	Structural maintenance of chromosomes protein 2 OS=Homo sapiens OX=9606 GN=SMC2 PE=1 SV=2	SMC2	5.453	0.986789	59.38	1.39259e+06	150896	36.19	54.12	High	High	High	High	Peak Found	Peak Found	12	12	26	2.45	1.78536e+06	1.39259e+06	824820	293855	150896	103834	1
FALSE	High	Master Protein	A0A7P0T989	Cathepsin X OS=Homo sapiens OX=9606 GN=CTSZ PE=1 SV=1	CTSZ	5.448	0.986789	70.8	2.33688e+06	459987	62.11	73.3	High	High	High	Peak Found	Peak Found	Peak Found	3	3	6	2.45	4.26687e+06	2.33688e+06	1.1018e+06	1.37116e+06	398326	459987	1
FALSE	High	Master Protein	A0A6I8PS19	Guanine nucleotide binding protein-like 3 (Nucleolar)-like, isoform CRA_b OS=Homo sapiens OX=9606 GN=GNL3L PE=1 SV=1	GNL3L	5.445	0.986789	83.8	2.10898e+06	124065	51.17	86.42	High	High	High	Peak Found	Peak Found	Peak Found	15	14	36	2.44	2.96196e+06	2.10898e+06	925331	469600	124065	111655	1
FALSE	High	Master Protein	Q8IXM3	39S ribosomal protein L41, mitochondrial OS=Homo sapiens OX=9606 GN=MRPL41 PE=1 SV=1	MRPL41	5.442	0.998554	69.23	667928	118703	23.66	15.25	High	High	High	Peak Found	Peak Found	Peak Found	2	2	10	2.44	691135	667928	435271	118703	127142	93917.1	1
FALSE	High	Master Protein	Q13951	Core-binding factor subunit beta OS=Homo sapiens OX=9606 GN=CBFB PE=1 SV=2	CBFB	5.435	0.99283	80.6	258087	67179.8	102.89	21.16	High	High	Not Found	Peak Found	Peak Found	Peak Found	4	4	6	2.44	649844	102500		71205.3	67179.8	46834.7	1
FALSE	High	Master Protein	P13639	Elongation factor 2 OS=Homo sapiens OX=9606 GN=EEF2 PE=1 SV=4	EEF2	5.432	0.986789	62.25	4.70808e+06	880353	39.14	52.7	High	High	High	High	High	High	24	23	89	2.44	8.65617e+06	4.52586e+06	4.70808e+06	1.57793e+06	543925	880353	1
FALSE	High	Master Protein	Q6DKI1	60S ribosomal protein L7-like 1 OS=Homo sapiens OX=9606 GN=RPL7L1 PE=1 SV=2	RPL7L1	5.43	0.986789	112.52	8.42847e+06	910906	83.33	102.65	High	High	High	High	High	High	15	15	75	2.44	1.87468e+07	8.42847e+06	2.47035e+06	3.76913e+06	511982	910906	1
FALSE	High	Master Protein	P11387	DNA topoisomerase 1 OS=Homo sapiens OX=9606 GN=TOP1 PE=1 SV=2	TOP1	5.427	0.986789	101.95	2.12147e+08	2.37936e+07	43.6	52.84	High	High	High	High	High	High	63	63	663	2.44	2.53508e+08	2.12147e+08	9.60517e+07	5.27401e+07	2.37936e+07	2.17916e+07	1
FALSE	High	Master Protein	H0Y714	U3 small nucleolar ribonucleoprotein protein IMP4 (Fragment) OS=Homo sapiens OX=9606 GN=IMP4 PE=1 SV=1	IMP4	5.414	0.986789	105.33	1.70323e+06	139670	78.31	111.99	High	High	High	High	Peak Found	Peak Found	6	6	21	2.44	3.54096e+06	1.70323e+06	544551	827977	139670	115809	1
FALSE	High	Master Protein	Q15427	Splicing factor 3B subunit 4 OS=Homo sapiens OX=9606 GN=SF3B4 PE=1 SV=1	SF3B4	5.399	0.986789	102.52	1.1571e+06	104368	73.39	63.7	High	High	High	High	High	High	4	4	15	2.43	2.27292e+06	1.1571e+06	407358	255014	104368	82693.8	1
FALSE	High	Master Protein	Q96T76	MMS19 nucleotide excision repair protein homolog OS=Homo sapiens OX=9606 GN=MMS19 PE=1 SV=2	MMS19	5.397	0.985236	3.01	100903	18696.4	34.61		Peak Found	High	High	Peak Found	Not Found	Not Found	1	1	2	2.43	102954	100903	51027	18696.4			1
FALSE	High	Master Protein	Q7LGA3	Heparan sulfate 2-O-sulfotransferase 1 OS=Homo sapiens OX=9606 GN=HS2ST1 PE=1 SV=1	HS2ST1	5.395	0.980614	45.33	68235.6	8032.04	84.43	23.31	High	Peak Found	High	Not Found	Peak Found	Peak Found	3	3	4	2.43	212055	43330.3	68235.6		6801.25	9485.56	1
FALSE	High	Master Protein	P30414	NK-tumor recognition protein OS=Homo sapiens OX=9606 GN=NKTR PE=1 SV=2	NKTR	5.393	0.986878	107.85	193290	27514.4	118.61	138.97	High	Peak Found	Peak Found	Peak Found	Peak Found	Peak Found	6	6	6	2.43	1.242e+06	138048	193290	303898	18693.3	27514.4	1
FALSE	High	Master Protein	Q15058	Kinesin-like protein KIF14 OS=Homo sapiens OX=9606 GN=KIF14 PE=1 SV=1	KIF14	5.393	0.986789	89.2	1.54332e+06	183992	62.42	80.23	High	High	High	High	Peak Found	Peak Found	14	14	29	2.43	2.44166e+06	1.54332e+06	553674	448562	183992	79226.7	1
FALSE	High	Master Protein	Q53GS9	U4/U6.U5 tri-snRNP-associated protein 2 OS=Homo sapiens OX=9606 GN=USP39 PE=1 SV=2	USP39	5.372	0.986789	81.96	1.05701e+06	124834	91.34	36.2	High	High	High	Peak Found	Peak Found	High	11	11	25	2.43	3.3204e+06	1.05701e+06	512918	118459	124834	217859	1
FALSE	High	Master Protein	Q12965	Unconventional myosin-Ie OS=Homo sapiens OX=9606 GN=MYO1E PE=1 SV=2	MYO1E	5.36	0.998196	60.06	666438	65611.4	60.33	58.94	High	High	High	High	Peak Found	Peak Found	6	6	10	2.42	666438	1.17094e+06	311145	136140	43842.9	65611.4	1
FALSE	High	Master Protein	Q92572	AP-3 complex subunit sigma-1 OS=Homo sapiens OX=9606 GN=AP3S1 PE=1 SV=1	AP3S1	5.343	0.99664	47.08	296000	40816.8	31.04	65.76	High	High	High	Peak Found	Peak Found	Peak Found	2	2	4	2.42	361010	296000	187940	65263.9	40816.8	13064.7	1
FALSE	High	Master Protein	Q14103	Heterogeneous nuclear ribonucleoprotein D0 OS=Homo sapiens OX=9606 GN=HNRNPD PE=1 SV=1	HNRNPD	5.327	0.986789	86.39	5.61171e+07	7.67481e+06	61.27	31.36	High	High	High	High	High	High	24	13	179	2.41	9.53843e+07	5.61171e+07	2.38672e+07	1.10357e+07	5.96551e+06	7.67481e+06	1
FALSE	High	Master Protein	Q8NE71	ATP-binding cassette sub-family F member 1 OS=Homo sapiens OX=9606 GN=ABCF1 PE=1 SV=2	ABCF1	5.326	0.986789	84.96	2.67724e+06	583043	85.2	40.53	High	High	High	High	Peak Found	High	22	22	53	2.41	7.56184e+06	2.67724e+06	1.31998e+06	718355	295806	583043	1
FALSE	High	Master Protein	A2IDC6	39S ribosomal protein L28, mitochondrial (Fragment) OS=Homo sapiens OX=9606 GN=MRPL28 PE=1 SV=1	MRPL28	5.322	0.997255	110.71	468920	33600.8	56.62	69.6	High	High	Peak Found	High	Peak Found	High	3	3	8	2.41	468920	507361	128499	95335.8	29727.1	33600.8	1
FALSE	High	Master Protein	P50990	T-complex protein 1 subunit theta OS=Homo sapiens OX=9606 GN=CCT8 PE=1 SV=4	CCT8	5.315	0.986789	80.37	7.96217e+06	588896	47.19	26.16	High	High	High	High	Peak Found	High	12	12	20	2.41	1.38133e+07	7.96217e+06	5.46541e+06	828639	588896	505676	1
FALSE	High	Master Protein	A0A087WYT3	Prostaglandin E synthase 3 OS=Homo sapiens OX=9606 GN=PTGES3 PE=1 SV=1	PTGES3	5.314	0.978549	72.54	46520.1	6884.24	71.68	70.26	High	Not Found	Peak Found	Peak Found	Peak Found	Peak Found	1	1	1	2.41	81320.6		26612.2	17031.5	6884.24	4499.27	1
FALSE	High	Master Protein	Q96ST3	Paired amphipathic helix protein Sin3a OS=Homo sapiens OX=9606 GN=SIN3A PE=1 SV=2	SIN3A	5.307	0.996648	71.87	281746	61766.8	66.95	32.21	High	High	High	Peak Found	Peak Found	Peak Found	4	4	6	2.41	667322	281746	188443	61766.8	36512.9	72050.3	1
FALSE	High	Master Protein	P09234	U1 small nuclear ribonucleoprotein C OS=Homo sapiens OX=9606 GN=SNRPC PE=1 SV=1	SNRPC	5.306	0.998554	75.2	557071	41538.2	56.42	69.29	High	High	High	Peak Found	Peak Found	Peak Found	3	3	8	2.41	1.18814e+06	557071	424449	18575.4	84292.1	41538.2	1
FALSE	High	Master Protein	Q9UFC0	Leucine-rich repeat and WD repeat-containing protein 1 OS=Homo sapiens OX=9606 GN=LRWD1 PE=1 SV=2	LRWD1	5.306	0.986789	55.64	97832	39361.5	136.83	71.28	High	Peak Found	Peak Found	High	Peak Found	Peak Found	4	4	6	2.41	633971	97832	9276.48	77118	15086.5	39361.5	1
FALSE	High	Master Protein	A0A0J9YYL3	60 kDa poly(U)-binding-splicing factor (Fragment) OS=Homo sapiens OX=9606 GN=PUF60 PE=1 SV=1	PUF60	5.3	0.997255	61.67	735164	132624	63.07	57.45	High	High	High	High	Peak Found	Peak Found	10	10	18	2.41	1.87354e+06	735164	646302	231329	67291.5	132624	1
FALSE	High	Master Protein	P41223	Protein BUD31 homolog OS=Homo sapiens OX=9606 GN=BUD31 PE=1 SV=2	BUD31	5.296	0.996648	113.59	281156	63641.9	128.25	77	High	High	Peak Found	High	Peak Found	Peak Found	6	6	10	2.4	1.52198e+06	281156	49258.3	216347	63641.9	63585.1	1
FALSE	High	Master Protein	Q9H2P0	Activity-dependent neuroprotector homeobox protein OS=Homo sapiens OX=9606 GN=ADNP PE=1 SV=1	ADNP	5.282	0.997616	108.84	637871	156481	126.3	60.1	High	High	High	High	Peak Found	Peak Found	17	17	27	2.4	3.85224e+06	637871	225923	362885	125238	156481	1
FALSE	High	Master Protein	P63151	Serine/threonine-protein phosphatase 2A 55 kDa regulatory subunit B alpha isoform OS=Homo sapiens OX=9606 GN=PPP2R2A PE=1 SV=1	PPP2R2A	5.281	0.986789	88.01	1.11832e+06	74872.6	41.12	24	High	High	High	Peak Found	Peak Found	Peak Found	8	8	20	2.4	1.92037e+06	1.11832e+06	895193	105180	67869.4	74872.6	1
FALSE	Medium	Master Protein	E9PD92	Glucose-6-phosphate 1-dehydrogenase (Fragment) OS=Homo sapiens OX=9606 GN=G6PD PE=1 SV=1	G6PD	5.275	0.986789	87.17	100803	19110.1	13.85	79.73	High	Peak Found	Peak Found	Peak Found	Peak Found	Peak Found	1	1	1	2.4	112829	85305.5	100803	51908.9	10788.4	19110.1	1
FALSE	High	Master Protein	Q8TAQ2	SWI/SNF complex subunit SMARCC2 OS=Homo sapiens OX=9606 GN=SMARCC2 PE=1 SV=1	SMARCC2	5.221	0.997616	80.93	463468	43721.7	72.48	60.15	High	High	Peak Found	Peak Found	Peak Found	Peak Found	11	6	28	2.38	1.01601e+06	463468	215911	20565.4	43721.7	76876.1	1
FALSE	High	Master Protein	Q9H8H0	Nucleolar protein 11 OS=Homo sapiens OX=9606 GN=NOL11 PE=1 SV=1	NOL11	5.213	0.986789	109.59	922167	169587	127.61	105.33	High	High	Peak Found	High	Peak Found	High	15	15	36	2.38	5.49354e+06	922167	273183	811106	118583	169587	1
FALSE	High	Master Protein	Q8NEY8	Periphilin-1 OS=Homo sapiens OX=9606 GN=PPHLN1 PE=1 SV=2	PPHLN1	5.21	0.997616	85.61	541632	132790	110.08	73.68	High	High	High	High	High	Peak Found	8	8	12	2.38	2.50924e+06	541632	274805	388687	132790	109391	1
FALSE	High	Master Protein	G3V1Q4	Septin OS=Homo sapiens OX=9606 GN=SEPTIN7 PE=1 SV=2	SEPTIN7	5.198	0.997616	55.84	339437	84883.3	40.33	33.96	High	High	High	Peak Found	Peak Found	Peak Found	4	4	7	2.38	596923	289880	339437	84883.3	45641.7	92896	1
FALSE	High	Master Protein	P00558	Phosphoglycerate kinase 1 OS=Homo sapiens OX=9606 GN=PGK1 PE=1 SV=3	PGK1	5.193	0.991643	84.85	802068	215435	75.35	47.68	High	High	High	Peak Found	Peak Found	High	4	4	11	2.38	1.69016e+06	303724	802068	246725	83358.7	215435	1
FALSE	High	Master Protein	Q86SQ0	Pleckstrin homology-like domain family B member 2 OS=Homo sapiens OX=9606 GN=PHLDB2 PE=1 SV=2	PHLDB2	5.189	0.997469	51.58	544728	75424.9	38.99	53.07	High	High	Peak Found	Peak Found	Peak Found	Peak Found	8	8	12	2.38	544728	642916	275584	121566	75424.9	38439.5	1
FALSE	High	Master Protein	Q9Y512	Sorting and assembly machinery component 50 homolog OS=Homo sapiens OX=9606 GN=SAMM50 PE=1 SV=3	SAMM50	5.188	0.982241	116.05	3.27141e+06	421651	88.38	84.14	High	High	Peak Found	High	High	Peak Found	17	17	51	2.38	7.5833e+06	3.27141e+06	799291	1.40166e+06	421651	313824	1
FALSE	High	Master Protein	Q9BU64	Centromere protein O OS=Homo sapiens OX=9606 GN=CENPO PE=1 SV=1	CENPO	5.185	0.980614	71.74	52879.2	16865.8	108.14	63.17	High	Peak Found	Peak Found	Peak Found	Not Found	Peak Found	2	2	3	2.37	299370	47187.9	52879.2	27272.2		10430.3	1
FALSE	High	Master Protein	Q96BP2	Coiled-coil-helix-coiled-coil-helix domain-containing protein 1 OS=Homo sapiens OX=9606 GN=CHCHD1 PE=1 SV=1	CHCHD1	5.185	0.988697	91.2	74497.4	54782.3	19.76	115.38	Peak Found	High	High	High	Peak Found	Peak Found	2	2	4	2.37	79351.2	74497.4	53633.8	311158	34789.3	54782.3	1
FALSE	Medium	Master Protein	B7Z385	Adenylyl cyclase-associated protein OS=Homo sapiens OX=9606 GN=CAP2 PE=1 SV=1	CAP2	5.183	0.986789	27.63	85871.6	19523.2	28.75	30.33	Peak Found	Peak Found	High	Peak Found	Not Found	Peak Found	1	1	1	2.37	130631	85871.6	78369.5	24275.2		15701.4	1
FALSE	High	Master Protein	O75643	U5 small nuclear ribonucleoprotein 200 kDa helicase OS=Homo sapiens OX=9606 GN=SNRNP200 PE=1 SV=2	SNRNP200	5.179	0.981998	89.19	1.14255e+07	1.30912e+06	100.96	85.78	High	High	High	High	High	High	71	71	190	2.37	4.04983e+07	1.14255e+07	4.65783e+06	4.97459e+06	1.21472e+06	1.30912e+06	1
FALSE	Medium	Master Protein	Q9C037	E3 ubiquitin-protein ligase TRIM4 OS=Homo sapiens OX=9606 GN=TRIM4 PE=1 SV=2	TRIM4	5.173	0.996648	126.2	871976	68317.4	56.51	106.02	High	High	Peak Found	Peak Found	High	Peak Found	1	1	3	2.37	871976	1038169	261346	339625	68317.4	50525.3	1
FALSE	High	Master Protein	A0A590UJS9	Disks large homolog 1 OS=Homo sapiens OX=9606 GN=DLG1 PE=1 SV=1	DLG1	5.172	0.981411	0.44	66244	30545.7	71.35	0.42	High	High	High	Peak Found	Peak Found	Not Found	3	3	7	2.37	65477.8	66244	204270	30454.4	30637.3		1
FALSE	High	Master Protein	Q7RTV0	PHD finger-like domain-containing protein 5A OS=Homo sapiens OX=9606 GN=PHF5A PE=1 SV=1	PHF5A	5.155	0.981411	65.77	3.14469e+06	398992	57.82	47.65	High	High	High	High	High	High	4	4	30	2.37	4.32737e+06	3.14469e+06	1.0736e+06	820836	398992	369583	1
FALSE	High	Master Protein	M0R2K3	BRISC and BRCA1-A complex member 1 (Fragment) OS=Homo sapiens OX=9606 GN=BABAM1 PE=1 SV=1	BABAM1	5.155	0.980614	0	35046.4	6798.07			High	Not Found	Not Found	Peak Found	Not Found	Not Found	1	1	1	2.37	35046.4			6798.07			1
FALSE	High	Master Protein	Q96H22	Centromere protein N OS=Homo sapiens OX=9606 GN=CENPN PE=1 SV=2	CENPN	5.151	0.997255	81.84	311125	39109.8	60.01	59.42	High	High	Peak Found	Peak Found	Peak Found	Peak Found	3	3	5	2.36	500901	311125	125753	96251.6	35963.3	39109.8	1
FALSE	High	Master Protein	Q6ZN55	Zinc finger protein 574 OS=Homo sapiens OX=9606 GN=ZNF574 PE=1 SV=2	ZNF574	5.147	0.996648	94.61	231855	17860.4	71.98		High	High	High	Not Found	Not Found	Peak Found	5	5	10	2.36	567191	231855	139268			17860.4	1
FALSE	High	Master Protein	A0A494C1T9	Protein FAM83H OS=Homo sapiens OX=9606 GN=FAM83H PE=1 SV=1	FAM83H	5.126	0.980906	122.5	3.85869e+07	7.96917e+06	120.87	57.76	High	High	High	High	High	High	84	84	471	2.36	3.85869e+07	2.05731e+08	1.43382e+07	1.49307e+07	7.96917e+06	4.55793e+06	1
FALSE	High	Master Protein	Q9UKM9	RNA-binding protein Raly OS=Homo sapiens OX=9606 GN=RALY PE=1 SV=1	RALY	5.118	0.980681	100.8	4.40222e+07	5.5797e+06	76.03	78.4	High	High	High	High	High	High	23	23	189	2.36	1.00631e+08	4.40222e+07	1.95087e+07	1.84177e+07	5.5797e+06	5.01181e+06	1
FALSE	High	Master Protein	Q14498	RNA-binding protein 39 OS=Homo sapiens OX=9606 GN=RBM39 PE=1 SV=2	RBM39	5.112	0.980681	96.02	2.59459e+07	3.47323e+06	52.65	58.16	High	High	High	High	High	High	21	21	160	2.35	4.3148e+07	2.59459e+07	1.41108e+07	8.45559e+06	3.47323e+06	3.2511e+06	1
FALSE	High	Master Protein	P82921	28S ribosomal protein S21, mitochondrial OS=Homo sapiens OX=9606 GN=MRPS21 PE=1 SV=3	MRPS21	5.105	0.997616	23.08	534861	37506.9	60.42	68.92	High	High	High	Not Found	Peak Found	Peak Found	3	3	5	2.35	536360	534861	120030		63884.2	22020.6	1
FALSE	High	Master Protein	Q14126	Desmoglein-2 OS=Homo sapiens OX=9606 GN=DSG2 PE=1 SV=2	DSG2	5.096	0.99815	127.31	353647	75271.6	79.78	40.11	High	High	Peak Found	Peak Found	Peak Found	Peak Found	4	4	5	2.35	353647	395966	21505.7	102482	43409.3	75271.6	1
FALSE	High	Master Protein	A0A0A0MR02	Outer mitochondrial membrane protein porin 2 (Fragment) OS=Homo sapiens OX=9606 GN=VDAC2 PE=1 SV=1	VDAC2	5.094	0.980614	81.28	1.98168e+06	257902	81.18	63.47	High	High	High	High	Peak Found	Peak Found	11	11	28	2.35	4.93415e+06	1.98168e+06	860407	396886	84628.1	257902	1
FALSE	High	Master Protein	A0A0J9YWL0	Beta/gamma crystallin domain-containing protein 1 OS=Homo sapiens OX=9606 GN=CRYBG1 PE=1 SV=1	CRYBG1	5.088	0.980614	99.34	1.54541e+06	770679	26.03	40.96	High	High	Peak Found	Peak Found	Peak Found	Peak Found	9	9	12	2.35	1.54541e+06	1.98458e+06	1.16978e+06	1.26354e+06	770679	572393	1
FALSE	Medium	Master Protein	Q5VVW2	GTPase-activating Rap/Ran-GAP domain-like protein 3 OS=Homo sapiens OX=9606 GN=GARNL3 PE=2 SV=2	GARNL3	5.086	0.980614	39.64	1.05446e+06	207331	62.2	48.06	High	High	High	Peak Found	Peak Found	Peak Found	1	1	3	2.35	2.41828e+06	1.05446e+06	772506	207331	199078	437197	1
FALSE	High	Master Protein	P23528	Cofilin-1 OS=Homo sapiens OX=9606 GN=CFL1 PE=1 SV=3	CFL1	5.081	0.980614	96.33	1.72704e+06	371188	93.45	51.16	High	High	High	High	Peak Found	High	11	10	34	2.35	4.37314e+06	1.72704e+06	397194	475888	144932	371188	1
FALSE	Medium	Master Protein	C9JEG4	Myosin regulatory light chain 2, atrial isoform OS=Homo sapiens OX=9606 GN=MYL7 PE=1 SV=1	MYL7	5.078	0.997616	63.61	446502	137803	84.03	29.96	Peak Found	High	Peak Found	Peak Found	Peak Found	Peak Found	1	1	1	2.34	446502	1.65702e+06	419764	137803	154002	82662.8	1
FALSE	High	Master Protein	Q8TED0	U3 small nucleolar RNA-associated protein 15 homolog OS=Homo sapiens OX=9606 GN=UTP15 PE=1 SV=3	UTP15	5.078	0.980614	99.36	6.28388e+06	847374	89.11	92.4	High	High	High	High	High	High	26	26	83	2.34	1.59422e+07	6.28388e+06	1.92507e+06	3.01988e+06	531320	847374	1
FALSE	High	Master Protein	Q9NVH1	DnaJ homolog subfamily C member 11 OS=Homo sapiens OX=9606 GN=DNAJC11 PE=1 SV=2	DNAJC11	5.068	0.980614	43.79	59808.5	11802.2		43.41	High	High	Not Found	Peak Found	Peak Found	Peak Found	3	3	4	2.34	59808.5			16748.7	11802.2	6582.53	1
FALSE	High	Master Protein	Q6NXG1	Epithelial splicing regulatory protein 1 OS=Homo sapiens OX=9606 GN=ESRP1 PE=1 SV=2	ESRP1	5.059	0.980614	71.29	1.63689e+06	117231	72.81	72.53	High	High	High	High	Peak Found	High	13	12	34	2.34	3.82903e+06	1.63689e+06	866877	309978	81342.7	117231	1
FALSE	High	Master Protein	A0A6I8PIX7	Supervillin OS=Homo sapiens OX=9606 GN=SVIL PE=1 SV=1	SVIL	5.057	0.980614	120.23	7.32918e+06	652586	83.3	85.48	High	High	Peak Found	High	Peak Found	Peak Found	50	50	99	2.34	7.32918e+06	1.06207e+07	547596	1.95629e+06	652586	365930	1
FALSE	High	Master Protein	Q15021	Condensin complex subunit 1 OS=Homo sapiens OX=9606 GN=NCAPD2 PE=1 SV=3	NCAPD2	5.044	0.998554	44.78	404475	89434.4	25.84	37.52	High	High	High	Peak Found	Peak Found	Peak Found	6	6	12	2.33	528349	404475	314404	153760	89434.4	79413.5	1
FALSE	High	Master Protein	Q9UHC7	E3 ubiquitin-protein ligase makorin-1 OS=Homo sapiens OX=9606 GN=MKRN1 PE=1 SV=3	MKRN1	5.042	0.996648	77.09	749161	27388.4	49.03	59.07	High	High	High	Peak Found	Peak Found	Peak Found	7	7	15	2.33	749161	946481	307260	38984.7	27388.4	9382.07	1
FALSE	High	Master Protein	P19525	Interferon-induced, double-stranded RNA-activated protein kinase OS=Homo sapiens OX=9606 GN=EIF2AK2 PE=1 SV=2	EIF2AK2	5.041	0.980614	97.12	1.70332e+06	260281	88.56	36.08	High	High	High	Peak Found	Peak Found	High	10	10	27	2.33	4.01388e+06	1.70332e+06	432785	260281	139769	302663	1
FALSE	High	Master Protein	P07814	Bifunctional glutamate/proline--tRNA ligase OS=Homo sapiens OX=9606 GN=EPRS1 PE=1 SV=5	EPRS1	5.041	0.980614	63.93	5.92797e+06	801346	29.92	37.63	High	High	High	High	High	High	33	33	99	2.33	6.8172e+06	5.92797e+06	3.64761e+06	1.26401e+06	611202	801346	1
FALSE	High	Master Protein	P62316	Small nuclear ribonucleoprotein Sm D2 OS=Homo sapiens OX=9606 GN=SNRPD2 PE=1 SV=1	SNRPD2	5.025	0.980614	92.89	6.88646e+06	898566	61.91	75.84	High	High	High	High	High	High	10	10	56	2.33	1.39495e+07	6.88646e+06	3.98915e+06	2.944e+06	866350	898566	1
FALSE	High	Master Protein	Q5H909	Melanoma-associated antigen D2 OS=Homo sapiens OX=9606 GN=MAGED2 PE=1 SV=2	MAGED2	5.015	0.99699	44.22	185540	10354.6	66.74	110.46	High	High	High	Peak Found	Peak Found	Peak Found	3	2	7	2.33	282142	51925.5	185540	57451.1	7975.85	10354.6	1
FALSE	High	Master Protein	P62306	Small nuclear ribonucleoprotein F OS=Homo sapiens OX=9606 GN=SNRPF PE=1 SV=1	SNRPF	5.009	0.980614	101.04	2.40031e+06	229163	82.06	65.55	High	High	High	High	High	High	3	3	18	2.32	5.77968e+06	2.40031e+06	922519	583207	229163	185635	1
FALSE	High	Master Protein	Q9BYD3	39S ribosomal protein L4, mitochondrial OS=Homo sapiens OX=9606 GN=MRPL4 PE=1 SV=1	MRPL4	5.005	0.980614	83.91	1.70309e+06	201096	57.53	50.07	High	High	High	High	Peak Found	Peak Found	6	6	20	2.32	2.13381e+06	1.70309e+06	520169	374079	201096	143589	1
FALSE	High	Master Protein	Q9Y2X3	Nucleolar protein 58 OS=Homo sapiens OX=9606 GN=NOP58 PE=1 SV=1	NOP58	5	0.980614	99.42	2.30153e+07	3.11424e+06	75.17	87.82	High	High	High	High	High	High	27	27	209	2.32	5.6604e+07	2.30153e+07	1.24284e+07	1.16112e+07	2.58172e+06	3.11424e+06	1
FALSE	High	Master Protein	P68431	Histone H3.1 OS=Homo sapiens OX=9606 GN=H3C1 PE=1 SV=2	H3C1	4.975	0.980614	81.9	1.84996e+07	3.01471e+06	80.7	39.91	High	High	High	High	High	High	12	1	161	2.31	4.1962e+07	1.84996e+07	6.53391e+06	3.66474e+06	1.53298e+06	3.01471e+06	1
FALSE	High	Master Protein	Q8N163	Cell cycle and apoptosis regulator protein 2 OS=Homo sapiens OX=9606 GN=CCAR2 PE=1 SV=2	CCAR2	4.972	0.980614	84.32	2.44042e+06	256935	51	76.88	High	High	High	High	High	High	18	18	51	2.31	2.86491e+06	2.44042e+06	871450	701486	163435	256935	1
FALSE	High	Master Protein	Q9UMY1	Nucleolar protein 7 OS=Homo sapiens OX=9606 GN=NOL7 PE=1 SV=2	NOL7	4.967	0.980614	105.51	2.49049e+06	329878	78.01	100.99	High	High	High	High	Peak Found	High	7	7	25	2.31	5.95186e+06	2.49049e+06	1.1252e+06	1.3546e+06	197185	329878	1
FALSE	High	Master Protein	Q9Y678	Coatomer subunit gamma-1 OS=Homo sapiens OX=9606 GN=COPG1 PE=1 SV=1	COPG1	4.964	0.980614	77.77	2.95053e+06	138847	33.31	51.47	High	High	High	High	High	High	5	5	13	2.31	3.03603e+06	2.95053e+06	1.54664e+06	302527	128211	138847	1
FALSE	High	Master Protein	P19012	Keratin, type I cytoskeletal 15 OS=Homo sapiens OX=9606 GN=KRT15 PE=1 SV=3	KRT15	4.963	0.997255	0	452613	91194.4			High	High	High	High	High	High	14	1	281	2.31	452613					91194.4	1
FALSE	High	Master Protein	P54136	Arginine--tRNA ligase, cytoplasmic OS=Homo sapiens OX=9606 GN=RARS1 PE=1 SV=2	RARS1	4.959	0.980614	72.62	3.56064e+06	348536	41.66	48.51	High	High	High	High	Peak Found	Peak Found	16	16	47	2.31	4.69701e+06	3.56064e+06	1.89411e+06	672151	278377	348536	1
FALSE	High	Master Protein	J3KQ69	DNA replication licensing factor MCM3 OS=Homo sapiens OX=9606 GN=MCM3 PE=1 SV=3	MCM3	4.956	0.985987	106.1	55439.7	11186.4	82.3		High	Not Found	Peak Found	Not Found	Not Found	Peak Found	1	1	1	2.31	107851		28498.3			11186.4	1
FALSE	High	Master Protein	P0DP25	Calmodulin-3 OS=Homo sapiens OX=9606 GN=CALM3 PE=1 SV=1	CALM3	4.955	0.980614	118.14	1.62639e+07	2.54025e+06	96.33	55.14	High	High	High	High	High	High	12	10	87	2.31	1.62639e+07	4.64136e+07	4.56402e+06	5.24347e+06	1.89091e+06	2.54025e+06	1
FALSE	High	Master Protein	P49674	Casein kinase I isoform epsilon OS=Homo sapiens OX=9606 GN=CSNK1E PE=1 SV=1	CSNK1E	4.955	0.997616	93.47	196354	40399.7	120.76	58.09	High	High	Peak Found	Peak Found	Peak Found	Peak Found	12	3	41	2.31	196354	1.10838e+06	87805.6	75440.1	40399.7	22722.4	1
FALSE	Low	Master Protein	Q8IVB5	LIX1-like protein OS=Homo sapiens OX=9606 GN=LIX1L PE=2 SV=1	LIX1L	4.951	0.997616	88.98	433750	54747.6	31.89	89.35	Peak Found	Peak Found	High	Peak Found	Peak Found	Peak Found	1	1	1	2.31	433750	441316	233536	213576	54747.6	47167.4	1
FALSE	High	Master Protein	Q9UJV9	Probable ATP-dependent RNA helicase DDX41 OS=Homo sapiens OX=9606 GN=DDX41 PE=1 SV=2	DDX41	4.949	0.980614	86.18	2.97681e+06	433622	55.72	66.82	High	High	High	High	Peak Found	Peak Found	13	13	40	2.31	5.00963e+06	2.97681e+06	1.50028e+06	1.17855e+06	384898	433622	1
FALSE	High	Master Protein	Q96RR1	Twinkle mtDNA helicase OS=Homo sapiens OX=9606 GN=TWNK PE=1 SV=1	TWNK	4.943	0.980614	77.66	1.27337e+06	281110	66.09	20.74	High	High	High	Peak Found	High	Peak Found	13	13	34	2.31	2.83171e+06	1.27337e+06	771378	281110	336200	220432	1
FALSE	High	Master Protein	G5E975	SWI/SNF-related matrix-associated actin-dependent regulator of chromatin subfamily B member 1 OS=Homo sapiens OX=9606 GN=SMARCB1 PE=1 SV=1	SMARCB1	4.941	0.997255	33.86	453022	106624	76.94	19.2	High	High	High	Peak Found	High	Peak Found	5	5	9	2.3	784630	453022	99064.6	77918.3	106624	114140	1
FALSE	High	Master Protein	Q8N684	Cleavage and polyadenylation specificity factor subunit 7 OS=Homo sapiens OX=9606 GN=CPSF7 PE=1 SV=1	CPSF7	4.936	0.997255	60.35	151378	30953.3	66.41	29.72	High	Peak Found	Peak Found	Peak Found	Peak Found	Peak Found	5	5	6	2.3	355000	151378	101045	45692.1	30953.3	26152.9	1
FALSE	High	Master Protein	Q9Y3A2	Probable U3 small nucleolar RNA-associated protein 11 OS=Homo sapiens OX=9606 GN=UTP11 PE=1 SV=2	UTP11	4.926	0.980614	86.19	1.14452e+06	208404	102.46	93.97	High	High	High	High	Peak Found	Peak Found	8	8	21	2.3	3.96099e+06	1.14452e+06	397058	724532	115080	208404	1
FALSE	High	Master Protein	E9PL57	NEDD8-MDP1 readthrough (Fragment) OS=Homo sapiens OX=9606 GN=NEDD8-MDP1 PE=4 SV=1	NEDD8-MDP1	4.918	0.996648	85.13	141921	18445.3	94.68	56.69	High	Not Found	Peak Found	Peak Found	Peak Found	Peak Found	2	2	2	2.3	318967		63146	45295.8	18384.8	18445.3	1
FALSE	High	Master Protein	Q14019	Coactosin-like protein OS=Homo sapiens OX=9606 GN=COTL1 PE=1 SV=3	COTL1	4.914	0.986789	106.37	57963.5	25394.8	74.24	111.04	High	High	Peak Found	Peak Found	Peak Found	High	2	2	5	2.3	124799	24174.4	57963.5	25394.8	3523.19	84971.3	1
FALSE	High	Master Protein	P42677	40S ribosomal protein S27 OS=Homo sapiens OX=9606 GN=RPS27 PE=1 SV=3	RPS27	4.913	0.980614	72.47	2.71311e+07	3.85256e+06	24.69	46.96	High	High	High	High	High	High	7	3	65	2.3	3.37852e+07	2.71311e+07	2.04026e+07	7.14162e+06	3.85256e+06	2.99301e+06	1
FALSE	High	Master Protein	Q9Y508	E3 ubiquitin-protein ligase RNF114 OS=Homo sapiens OX=9606 GN=RNF114 PE=1 SV=1	RNF114	4.904	0.997255	38.26	160482	27637.4	35.34	32.9	High	High	High	High	Peak Found	Peak Found	2	2	5	2.29	216292	160482	103210	44106.1	24452.7	27637.4	1
FALSE	High	Master Protein	O00299	Chloride intracellular channel protein 1 OS=Homo sapiens OX=9606 GN=CLIC1 PE=1 SV=4	CLIC1	4.898	0.999022	68.79	243644	40183.2	28.43	83.53	High	High	High	Peak Found	Peak Found	Peak Found	3	3	5	2.29	323808	243644	182145	107816	18837.6	40183.2	1
FALSE	High	Master Protein	O94776	Metastasis-associated protein MTA2 OS=Homo sapiens OX=9606 GN=MTA2 PE=1 SV=1	MTA2	4.898	0.980614	86.02	3.59715e+06	396098	56.68	45.19	High	High	High	High	Peak Found	High	15	14	50	2.29	5.49339e+06	3.59715e+06	1.49498e+06	720771	313224	396098	1
FALSE	High	Master Protein	Q6P2Q9	Pre-mRNA-processing-splicing factor 8 OS=Homo sapiens OX=9606 GN=PRPF8 PE=1 SV=2	PRPF8	4.894	0.980614	100.59	2.45085e+07	2.13301e+06	74.82	77.02	High	High	High	High	High	High	83	83	228	2.29	5.79477e+07	2.45085e+07	1.22984e+07	6.99722e+06	2.13301e+06	1.98234e+06	1
FALSE	High	Master Protein	Q9H089	Large subunit GTPase 1 homolog OS=Homo sapiens OX=9606 GN=LSG1 PE=1 SV=2	LSG1	4.886	0.999817	63.02	289137	36146.1	49.69	42.28	High	High	High	Peak Found	Peak Found	Peak Found	3	3	7	2.29	351290	289137	111354	70885.3	35863.7	36146.1	1
FALSE	High	Master Protein	Q96HE9	Proline-rich protein 11 OS=Homo sapiens OX=9606 GN=PRR11 PE=1 SV=1	PRR11	4.882	0.980614	65.72	1.01878e+06	142544	11.03	82.87	High	High	High	High	Peak Found	Peak Found	6	6	15	2.29	1.01878e+06	1.02192e+06	837043	383891	142544	69360.4	1
FALSE	Low	Master Protein	Q8N3J9	Zinc finger protein 664 OS=Homo sapiens OX=9606 GN=ZNF664 PE=1 SV=1	ZNF664	4.875	0.986789	39	68494.4	13600.3	41.04	43.05	High	Peak Found	Peak Found	Peak Found	Peak Found	Peak Found	1	1	1	2.29	116745	68494.4	54228.6	24375.2	11123.9	13600.3	1
FALSE	High	Master Protein	P60842	Eukaryotic initiation factor 4A-I OS=Homo sapiens OX=9606 GN=EIF4A1 PE=1 SV=1	EIF4A1	4.874	0.986789	61.4	858644	129581	54.24	68.78	High	High	High	High	Peak Found	High	12	8	30	2.29	1.91547e+06	858644	763120	321706	89731.3	129581	1
FALSE	High	Master Protein	P62937	Peptidyl-prolyl cis-trans isomerase A OS=Homo sapiens OX=9606 GN=PPIA PE=1 SV=2	PPIA	4.864	0.980614	87.07	3.14365e+06	1.14267e+06	84.46	57.05	High	High	High	High	Peak Found	High	11	11	40	2.28	1.15241e+07	2.8386e+06	3.14365e+06	1.98173e+06	581354	1.14267e+06	1
FALSE	High	Master Protein	P41252	Isoleucine--tRNA ligase, cytoplasmic OS=Homo sapiens OX=9606 GN=IARS1 PE=1 SV=2	IARS1	4.863	0.980614	60.68	3.47419e+06	484182	37.88	35.37	High	High	High	High	High	High	19	19	52	2.28	4.07459e+06	3.47419e+06	1.79754e+06	807535	432437	484182	1
FALSE	High	Master Protein	P31946	14-3-3 protein beta/alpha OS=Homo sapiens OX=9606 GN=YWHAB PE=1 SV=3	YWHAB	4.857	0.997255	76.58	445400	47680.3	64.55	39.92	High	High	High	Peak Found	Peak Found	Peak Found	7	2	57	2.28	559296	445400	101905	47680.3	32156.6	72308.5	1
FALSE	High	Master Protein	A0A3B3IRW2	Mannosyl-oligosaccharide glucosidase OS=Homo sapiens OX=9606 GN=MOGS PE=1 SV=1	MOGS	4.851	0.997616	58.28	315464	64571.1	61.77	33.73	High	High	High	Peak Found	Peak Found	Peak Found	5	5	8	2.28	575096	315464	150026	77823.9	37993.9	64571.1	1
FALSE	High	Master Protein	O60306	RNA helicase aquarius OS=Homo sapiens OX=9606 GN=AQR PE=1 SV=4	AQR	4.85	0.996648	99.04	489241	75243.1	106.04	82.11	High	High	Peak Found	High	Peak Found	Peak Found	10	10	14	2.28	1.72837e+06	489241	141862	262960	66880.1	75243.1	1
FALSE	High	Master Protein	Q5STU3	RNA helicase OS=Homo sapiens OX=9606 GN=DDX39B PE=1 SV=2	DDX39B	4.835	0.993553	79.9	603076	118326	89.95	49.68	High	Peak Found	Peak Found	Peak Found	Peak Found	Peak Found	9	4	18	2.27	2.04204e+06	603076	372367	243100	102865	118326	1
FALSE	High	Master Protein	Q9Y2J4	Angiomotin-like protein 2 OS=Homo sapiens OX=9606 GN=AMOTL2 PE=1 SV=3	AMOTL2	4.823	0.996648	61.33	94855.2	22164.6	59.75	50.35	High	Peak Found	Not Found	Peak Found	Peak Found	Peak Found	2	1	9	2.27	148873	60437.4		34033.9	22164.6	11365.6	1
FALSE	High	Master Protein	P30101	Protein disulfide-isomerase A3 OS=Homo sapiens OX=9606 GN=PDIA3 PE=1 SV=4	PDIA3	4.816	0.997125	57.26	439862	82731.7	67	50.11	High	Peak Found	High	High	Peak Found	Peak Found	6	6	10	2.27	789710	167380	439862	82731.7	37427.3	116012	1
FALSE	High	Master Protein	A0A0D9SF54	Spectrin alpha chain, non-erythrocytic 1 OS=Homo sapiens OX=9606 GN=SPTAN1 PE=1 SV=1	SPTAN1	4.81	0.99283	86.3	604105	95814.3	56.16	26.51	High	High	Peak Found	Peak Found	Peak Found	High	6	6	8	2.27	604105	748879	191639	118122	95814.3	68319.7	1
FALSE	High	Master Protein	Q2TAY7	WD40 repeat-containing protein SMU1 OS=Homo sapiens OX=9606 GN=SMU1 PE=1 SV=2	SMU1	4.809	0.986789	104.95	856077	116432	133.07	110.11	High	High	High	High	High	High	12	12	23	2.27	5.2198e+06	856077	130429	683774	103011	116432	1
FALSE	High	Master Protein	P62304	Small nuclear ribonucleoprotein E OS=Homo sapiens OX=9606 GN=SNRPE PE=1 SV=1	SNRPE	4.807	0.991643	95.27	716513	66820.2	87.27	83.8	High	High	High	High	Peak Found	High	1	1	13	2.27	1.76072e+06	716513	222486	186954	34206.2	66820.2	1
FALSE	High	Master Protein	Q92738	USP6 N-terminal-like protein OS=Homo sapiens OX=9606 GN=USP6NL PE=1 SV=3	USP6NL	4.792	0.997616	36.38	127256	30844.6	92.54	66.41	High	High	Peak Found	High	Peak Found	Peak Found	4	4	9	2.26	127256	358866	43471.1	30844.6	43037.3	7554.95	1
FALSE	High	Master Protein	Q9BY77	Polymerase delta-interacting protein 3 OS=Homo sapiens OX=9606 GN=POLDIP3 PE=1 SV=2	POLDIP3	4.782	0.980614	137.54	8.20112e+06	457352	80.59	117.61	High	High	High	High	Peak Found	Peak Found	22	22	63	2.26	8.20112e+06	9.83608e+06	507082	2.81386e+06	311520	457352	1
FALSE	High	Master Protein	A0A0B4J2E5	Utp12 domain-containing protein OS=Homo sapiens OX=9606 GN=LOC102724159 PE=1 SV=1	LOC102724159	4.78	0.980614	107.25	2.36192e+06	397934	111.1	104.09	High	High	High	High	Peak Found	High	27	27	61	2.26	1.04398e+07	2.36192e+06	987956	1.62563e+06	201155	397934	1
FALSE	High	Master Protein	Q03164	Histone-lysine N-methyltransferase 2A OS=Homo sapiens OX=9606 GN=KMT2A PE=1 SV=5	KMT2A	4.777	0.997616	62.71	130028	46003.7	114.09	66.88	High	High	Peak Found	Peak Found	Peak Found	Peak Found	4	4	7	2.26	465359	130028	17377.3	81108.2	16967.1	46003.7	1
FALSE	High	Master Protein	P21980	Protein-glutamine gamma-glutamyltransferase 2 OS=Homo sapiens OX=9606 GN=TGM2 PE=1 SV=2	TGM2	4.774	0.997616	35.63	381234	32710.4	16.23		High	High	High	Not Found	Peak Found	Not Found	7	7	13	2.26	381234	444469	320478		32710.4		1
FALSE	High	Master Protein	P62314	Small nuclear ribonucleoprotein Sm D1 OS=Homo sapiens OX=9606 GN=SNRPD1 PE=1 SV=1	SNRPD1	4.759	0.980614	79.47	4.16425e+06	529903	58.2	72.09	High	High	High	High	High	High	4	4	38	2.25	8.81293e+06	4.16425e+06	2.95858e+06	1.47777e+06	416885	529903	1
FALSE	High	Master Protein	P38919	Eukaryotic initiation factor 4A-III OS=Homo sapiens OX=9606 GN=EIF4A3 PE=1 SV=4	EIF4A3	4.757	0.980614	99.81	6.02497e+07	2.6868e+06	46.84	76.55	High	High	High	High	High	High	32	28	114	2.25	8.04738e+07	6.02497e+07	2.81774e+07	8.99114e+06	2.6868e+06	2.63967e+06	1
FALSE	High	Master Protein	Q9UG63	ATP-binding cassette sub-family F member 2 OS=Homo sapiens OX=9606 GN=ABCF2 PE=1 SV=2	ABCF2	4.755	0.986789	65.97	783912	80640.7	46.1	63	High	High	High	Peak Found	Peak Found	Peak Found	7	7	10	2.25	1.13588e+06	783912	417620	199492	66970.8	80640.7	1
FALSE	High	Master Protein	Q14145	Kelch-like ECH-associated protein 1 OS=Homo sapiens OX=9606 GN=KEAP1 PE=1 SV=2	KEAP1	4.746	0.980614	92.16	1.73207e+06	502149	114	65.92	Peak Found	High	Peak Found	High	Peak Found	High	2	2	6	2.25	1.73207e+06	9.47406e+06	1.08126e+06	964478	502149	227805	1
FALSE	High	Master Protein	P14678	Small nuclear ribonucleoprotein-associated proteins B and B' OS=Homo sapiens OX=9606 GN=SNRPB PE=1 SV=2	SNRPB	4.745	0.980614	97.14	4.44641e+06	425749	64.11	80.02	High	High	High	High	High	High	7	7	39	2.25	9.70169e+06	4.44641e+06	2.7717e+06	1.50945e+06	418458	425749	1
FALSE	High	Master Protein	Q14739	Delta(14)-sterol reductase LBR OS=Homo sapiens OX=9606 GN=LBR PE=1 SV=2	LBR	4.744	0.979095	68.56	1.0249e+06	194146	17.27	53.89	High	High	High	High	High	High	5	5	23	2.25	1.15391e+06	1.0249e+06	812881	448229	186641	194146	1
FALSE	Medium	Master Protein	A0A0C4DGP7	Nicalin (Fragment) OS=Homo sapiens OX=9606 GN=NCLN PE=1 SV=1	NCLN	4.743	0.997616	90.81	111342	17887.6	55.54	41.68	High	Peak Found	Peak Found	Peak Found	Not Found	Peak Found	1	1	1	2.25	118671	111342	31416.2	24235.2		13202.5	1
FALSE	High	Master Protein	A0A3B3IRQ8	CTP synthase OS=Homo sapiens OX=9606 GN=CTPS1 PE=1 SV=1	CTPS1	4.737	0.997255	56.43	328616	59772	24.1	18.8	High	High	High	Peak Found	Peak Found	Peak Found	4	4	7	2.24	328616	377808	230084	75393.4	59772	52379.3	1
FALSE	High	Master Protein	A0A6Q8PG37	Kinesin-like protein OS=Homo sapiens OX=9606 GN=KIF2A PE=1 SV=1	KIF2A	4.721	0.998798	95.71	170082	20606.5	83.34	29.58	High	High	Peak Found	Not Found	Not Found	Not Found	3	2	3	2.24	467954	170082	85327.7	25480.4		16664.8	1
FALSE	High	Master Protein	B4DY08	Heterogeneous nuclear ribonucleoproteins C1/C2 OS=Homo sapiens OX=9606 GN=HNRNPC PE=1 SV=1	HNRNPC	4.715	0.980614	102.87	1.42993e+08	1.82169e+07	71.9	80	High	High	High	High	High	High	32	4	480	2.24	3.15272e+08	1.42993e+08	6.899e+07	6.34279e+07	1.82169e+07	1.72768e+07	1
FALSE	High	Master Protein	Q9BXP5	Serrate RNA effector molecule homolog OS=Homo sapiens OX=9606 GN=SRRT PE=1 SV=1	SRRT	4.714	0.986789	80.84	871480	55645.9	76.39	63.57	High	High	Peak Found	Peak Found	Peak Found	Peak Found	9	9	11	2.24	2.51605e+06	871480	635454	77101.7	15309.5	55645.9	1
FALSE	High	Master Protein	P62258	14-3-3 protein epsilon OS=Homo sapiens OX=9606 GN=YWHAE PE=1 SV=1	YWHAE	4.713	0.986789	55.77	761673	103325	49.56	14.56	High	High	High	Peak Found	Peak Found	High	7	4	51	2.24	937900	761673	298751	109946	82449.1	103325	1
FALSE	High	Master Protein	P04080	Cystatin-B OS=Homo sapiens OX=9606 GN=CSTB PE=1 SV=2	CSTB	4.705	0.997791	116.96	141683	25699.6	103.6	34.07	High	Not Found	Peak Found	Peak Found	Peak Found	Peak Found	3	3	3	2.23	360609		55666.7	41079.3	22073.5	25699.6	1
FALSE	High	Master Protein	O60841	Eukaryotic translation initiation factor 5B OS=Homo sapiens OX=9606 GN=EIF5B PE=1 SV=4	EIF5B	4.696	0.980614	85.65	1.07841e+06	224217	39.56	38.97	High	High	High	High	Peak Found	Peak Found	10	10	18	2.23	1.5426e+06	1.07841e+06	674161	224217	112705	262656	1
FALSE	High	Master Protein	Q8TCJ2	Dolichyl-diphosphooligosaccharide--protein glycosyltransferase subunit STT3B OS=Homo sapiens OX=9606 GN=STT3B PE=1 SV=1	STT3B	4.696	0.980614	69.02	1.20376e+06	197360	27.53	25	High	High	High	Peak Found	Peak Found	High	6	6	18	2.23	1.43988e+06	1.20376e+06	812020	252479	152290	197360	1
FALSE	High	Master Protein	Q92576	PHD finger protein 3 OS=Homo sapiens OX=9606 GN=PHF3 PE=1 SV=3	PHF3	4.692	0.992665	121.32	515664	77229.2	76.62	1.51	High	High	Peak Found	Peak Found	Not Found	Peak Found	8	8	10	2.23	1.15535e+06	515664	212949	78057.5		76409.6	1
FALSE	High	Master Protein	P35221	Catenin alpha-1 OS=Homo sapiens OX=9606 GN=CTNNA1 PE=1 SV=1	CTNNA1	4.69	0.987792	43.45	636669	82399.9	44.9	51.68	High	High	High	Peak Found	Peak Found	Peak Found	8	8	10	2.23	636669	826762	304092	150379	82399.9	54206	1
FALSE	High	Master Protein	Q9H9B1	Histone-lysine N-methyltransferase EHMT1 OS=Homo sapiens OX=9606 GN=EHMT1 PE=1 SV=4	EHMT1	4.69	0.996648	102.75	363614	126118	107.15	44.63	High	High	High	High	Peak Found	High	10	10	17	2.23	1.54653e+06	363614	173139	142855	52837.4	126118	1
FALSE	Medium	Master Protein	Q7Z2Y8	Interferon-induced very large GTPase 1 OS=Homo sapiens OX=9606 GN=GVINP1 PE=2 SV=2	GVINP1	4.679	0.997255	106.38	283865	60663.8	94.07	19.44	High	Peak Found	Peak Found	Peak Found	Peak Found	Peak Found	1	1	1	2.23	774909	283865	80185.1	60663.8	43611.7	63888.9	1
FALSE	High	Master Protein	Q9HCG8	Pre-mRNA-splicing factor CWC22 homolog OS=Homo sapiens OX=9606 GN=CWC22 PE=1 SV=3	CWC22	4.677	0.998308	106.19	118631	27182.9	119.74	79.53	High	Peak Found	Peak Found	Peak Found	Peak Found	Peak Found	4	4	5	2.23	552715	118631	29753.7	95712.2	26784.1	27182.9	1
FALSE	High	Master Protein	P78371	T-complex protein 1 subunit beta OS=Homo sapiens OX=9606 GN=CCT2 PE=1 SV=4	CCT2	4.674	0.986789	55.24	809121	101163	38.51	56.12	High	High	High	Peak Found	Peak Found	High	7	7	18	2.22	1.17235e+06	809121	529551	142376	37860.9	101163	1
FALSE	High	Master Protein	F6RY50	Signal-induced proliferation-associated protein 1 OS=Homo sapiens OX=9606 GN=SIPA1 PE=1 SV=1	SIPA1	4.668	0.97924	145.48	3.48224e+06	842251	118.34	41.29	Not Found	Peak Found	High	Peak Found	Peak Found	High	1	1	2	2.22		11682658	1.03795e+06	1.1619e+06	842251	478873	1
FALSE	Medium	Master Protein	Q96RS6	NudC domain-containing protein 1 OS=Homo sapiens OX=9606 GN=NUDCD1 PE=1 SV=2	NUDCD1	4.661	0.996648	99.64	83964.9	18015.2	69.23		High	Peak Found	High	Peak Found	Not Found	Not Found	1	1	2	2.22	83964.9	27535.2	146594	18015.2			1
FALSE	High	Master Protein	Q92614	Unconventional myosin-XVIIIa OS=Homo sapiens OX=9606 GN=MYO18A PE=1 SV=3	MYO18A	4.657	0.998554	102.65	148843	16253.9	9.44	51.47	High	High	High	Peak Found	Not Found	Peak Found	3	3	4	2.22	148843	159873	132307	23801.5		11099.7	1
FALSE	High	Master Protein	H7BYT1	Casein kinase I isoform delta OS=Homo sapiens OX=9606 GN=CSNK1D PE=1 SV=2	CSNK1D	4.652	0.978549	111.24	2.58162e+06	482285	110.95	69.11	High	High	High	High	High	Peak Found	15	6	54	2.22	2.58162e+06	1.03147e+07	789949	1.13156e+06	482285	293807	1
FALSE	High	Master Protein	Q9Y6X9	ATPase MORC2 OS=Homo sapiens OX=9606 GN=MORC2 PE=1 SV=2	MORC2	4.65	0.996194	80.62	55792.5	23277.8	77.48	41.88	High	High	Peak Found	Peak Found	Peak Found	Peak Found	2	2	3	2.22	178176	55792.5	48328.3	23277.8	26630	10611.6	1
FALSE	High	Master Protein	O95837	Guanine nucleotide-binding protein subunit alpha-14 OS=Homo sapiens OX=9606 GN=GNA14 PE=1 SV=1	GNA14	4.65	0.996194	76.77	69217.3	14885.8	65.03		Peak Found	High	Not Found	Peak Found	Not Found	Not Found	1	1	1	2.22	42105.2	113787		14885.8			1
FALSE	High	Master Protein	P50991	T-complex protein 1 subunit delta OS=Homo sapiens OX=9606 GN=CCT4 PE=1 SV=4	CCT4	4.636	0.978549	69.29	1.35262e+06	179395	22.16	51.21	High	High	High	High	Peak Found	High	8	7	20	2.21	1.61698e+06	1.35262e+06	1.0276e+06	324057	117529	179395	1
FALSE	High	Master Protein	Q00839	Heterogeneous nuclear ribonucleoprotein U OS=Homo sapiens OX=9606 GN=HNRNPU PE=1 SV=6	HNRNPU	4.634	0.978549	107.25	3.46961e+08	4.43921e+07	49.11	46.55	High	High	High	High	High	High	64	64	975	2.21	5.0709e+08	3.46961e+08	1.71442e+08	8.97605e+07	4.43921e+07	4.11064e+07	1
FALSE	High	Master Protein	O43852	Calumenin OS=Homo sapiens OX=9606 GN=CALU PE=1 SV=2	CALU	4.629	0.986789	79.03	719286	167552	91.73	35.47	High	High	Peak Found	Peak Found	Peak Found	High	5	5	8	2.21	719286	1.73522e+06	158895	246673	167552	121437	1
FALSE	Medium	Master Protein	O94806	Serine/threonine-protein kinase D3 OS=Homo sapiens OX=9606 GN=PRKD3 PE=1 SV=1	PRKD3	4.629	0.996648	41.07	75856	16388	18.75	44.63	High	High	High	Peak Found	Peak Found	Peak Found	1	1	3	2.21	75856	96870.1	67744.3	28660.3	16388	12269.9	1
FALSE	High	Master Protein	F8W9J4	Dystonin OS=Homo sapiens OX=9606 GN=DST PE=1 SV=1	DST	4.626	0.997616	32.51	222158	28480.1	22.63	25.82	High	High	High	Peak Found	Peak Found	Peak Found	4	4	8	2.21	303008	222158	198966	28480.1	19160.2	32663.6	1
FALSE	High	Master Protein	Q6STE5	SWI/SNF-related matrix-associated actin-dependent regulator of chromatin subfamily D member 3 OS=Homo sapiens OX=9606 GN=SMARCD3 PE=1 SV=1	SMARCD3	4.625	0.996648	93.68	69082.3	14936.8	67.82	8.81	High	Peak Found	Peak Found	Peak Found	Peak Found	Peak Found	5	1	7	2.21	123228	69082.3	25098.6	14936.8	14741.7	17217.5	1
FALSE	High	Master Protein	P10155	RNA-binding protein RO60 OS=Homo sapiens OX=9606 GN=RO60 PE=1 SV=2	RO60	4.623	0.998308	67.61	162567	11983.9	60.93	104.66	High	High	Peak Found	Peak Found	Peak Found	Not Found	4	4	7	2.21	313611	162567	88554.6	31005.3	4631.87		1
FALSE	High	Master Protein	Q9BU76	Multiple myeloma tumor-associated protein 2 OS=Homo sapiens OX=9606 GN=MMTAG2 PE=1 SV=1	MMTAG2	4.622	0.978404	80.27	2.81385e+06	472250	26.24	77.33	High	High	High	High	High	High	9	9	45	2.21	3.62196e+06	2.81385e+06	2.12573e+06	1.28511e+06	472250	293272	1
FALSE	High	Master Protein	Q14011	Cold-inducible RNA-binding protein OS=Homo sapiens OX=9606 GN=CIRBP PE=1 SV=1	CIRBP	4.62	0.996194	77.05	423355	26618.5	85.89	134.6	High	High	High	Peak Found	Peak Found	Not Found	4	4	7	2.21	1.04872e+06	423355	144778	169357	4183.74		1
FALSE	High	Master Protein	A0A7P0Z497	Peptidyl-prolyl cis-trans isomerase OS=Homo sapiens OX=9606 GN=PPIB PE=1 SV=1	PPIB	4.616	0.986789	96.89	746577	71117.8	93.3	58.46	High	High	Peak Found	Peak Found	Not Found	Peak Found	8	8	12	2.21	2.06414e+06	746577	230201	45817.9		110388	1
FALSE	High	Master Protein	Q9NUP9	Protein lin-7 homolog C OS=Homo sapiens OX=9606 GN=LIN7C PE=1 SV=1	LIN7C	4.614	0.996194	88.11	377870	75896.5	68.17	45.13	High	Peak Found	High	Peak Found	High	Peak Found	4	2	8	2.21	798343	377870	191574	75896.5	125453	50897.7	1
[truncated: 1,175 more rows]

## Sheet: Sheet2
UQCRFS1P1
IFI30
PTPN13
TRMT2A
ERI1
ZNF787
DHX35
RPL37
CAMSAP3
RBM15B
VIRMA
CLK3
EIF2B3
LSM1
KLF16
PSMD11
CRABP2
FANCD2
PSMC2
SP110
FBXO28
DNAJC13
METTL17
NACA
ESCO2
SMNDC1
CHD3
YBX2
ZNF316
ZNF22
APOH
RPL18
ZNF16
PHC2
KIRREL3
LOC151760
[truncated: 318 more rows]
