# Supplementary material for: Mapping the Anti-Cancer Activity of α-Connexin Carboxyl-Terminal (aCT1) Peptide in Resistant HER2+ Breast Cancer
Source: Cancers (Basel). 2024 Jan 19;16(2):423. doi: 10.3390/cancers16020423 (PMC10814893; doi:10.3390/cancers16020423)
Supplement: Supplementary file 1 [file cancers-16-00423-s001.zip › SF2_aCT1 Binding Partner STRING Pathway Analsyis.xlsx]

## Sheet: enrichment all
#category	term ID	term description	observed gene count	background gene count	strength	false discovery rate	matching proteins in your network (IDs)	matching proteins in your network (labels)
GO Process	GO:0010467	Gene expression	111	2101	0.48	1.38e-22	9606.ENSP00000007699,9606.ENSP00000181839,9606.ENSP00000198767,9606.ENSP00000203001,9606.ENSP00000205948,9606.ENSP00000216727,9606.ENSP00000219252,9606.ENSP00000222247,9606.ENSP00000229795,9606.ENSP00000230050,9606.ENSP00000236273,9606.ENSP00000248643,9606.ENSP00000250263,9606.ENSP00000252011,9606.ENSP00000252486,9606.ENSP00000254998,9606.ENSP00000260197,9606.ENSP00000261600,9606.ENSP00000262031,…	YBX2,CDK13,RRN3,TRMT6,APOH,PABPN1,POLR2C,RPL18A,MAPK14,RPS12,SYF2,MTERF1,ERI1,DHX35,APOE,NXT1,SORL1,THOC1,RBMS2,RPL8,EXOSC7,ZCRB1,CPSF6,RPL37,RIOK2,ERCC3,CPSF4,RPL29,MRPS18C,METAP1,NAA15,FASTK,VIRMA,RPP25L,NEMF,RPUSD4,TAF10,ATP23,HIPK3,RPL15,LSM1,RPL4,RPP25,EXOSC3,PLEC,HNRNPM,PAXBP1,SIRT7,ZNRD1,SREK1,FGG,PUM2,MRPL35,TASP1,CPM,RPL7,TRIM24,RPL3,RPLP1,RPS3A,C1D,HP,POP5,EIF2B3,ADAR,EIF3A,SMNDC1,FMR1,…
GO Process	GO:0043170	Macromolecule metabolic process	175	5781	0.24	5.47e-13	9606.ENSP00000007699,9606.ENSP00000181839,9606.ENSP00000198767,9606.ENSP00000203001,9606.ENSP00000205948,9606.ENSP00000216727,9606.ENSP00000219252,9606.ENSP00000220509,9606.ENSP00000222247,9606.ENSP00000229795,9606.ENSP00000230050,9606.ENSP00000236273,9606.ENSP00000243924,9606.ENSP00000248643,9606.ENSP00000250263,9606.ENSP00000252011,9606.ENSP00000252486,9606.ENSP00000254998,9606.ENSP00000257770,…	YBX2,CDK13,RRN3,TRMT6,APOH,PABPN1,POLR2C,VPS18,RPL18A,MAPK14,RPS12,SYF2,PI3,MTERF1,ERI1,DHX35,APOE,NXT1,NT5E,SORL1,TOPBP1,THOC1,PSMD11,RBMS2,RPL8,NRP1,PTPN23,EXOSC7,ZCRB1,CPSF6,TTBK2,UQCRC2,TINAGL1,RPL37,UPF3B,HABP2,SPOPL,EPHA4,NIPBL,RIOK2,ADAMTS1,ERCC3,FANCD2,CPSF4,RPL29,MRPS18C,PRKCI,METAP1,NAA15,FASTK,VIRMA,RPP25L,NEMF,RPUSD4,TAF10,ATP23,USP42,HIPK3,ESCO2,GLUL,RPL15,LSM1,RPL4,RPP25,EXOSC3,PLEC…
GO Process	GO:0002181	Cytoplasmic translation	23	123	1.03	3.24e-12	9606.ENSP00000222247,9606.ENSP00000230050,9606.ENSP00000262584,9606.ENSP00000274242,9606.ENSP00000294189,9606.ENSP00000298310,9606.ENSP00000309334,9606.ENSP00000311430,9606.ENSP00000339795,9606.ENSP00000346001,9606.ENSP00000346037,9606.ENSP00000346050,9606.ENSP00000353575,9606.ENSP00000358140,9606.ENSP00000362688,9606.ENSP00000403172,9606.ENSP00000413436,9606.ENSP00000431240,9606.ENSP00000436049,…	RPL18A,RPS12,RPL8,RPL37,RPL29,NEMF,RPL15,RPL4,RPL7,RPL3,RPLP1,RPS3A,EIF2B3,EIF3A,EIF3I,RPL6,RPL10,RPLP2,EIF3M,RPL18,RPLP0,RPL27,RPL35A
GO Process	GO:0034641	Cellular nitrogen compound metabolic process	123	3463	0.31	4.24e-12	9606.ENSP00000007699,9606.ENSP00000181839,9606.ENSP00000198767,9606.ENSP00000203001,9606.ENSP00000216727,9606.ENSP00000219252,9606.ENSP00000222247,9606.ENSP00000229795,9606.ENSP00000230050,9606.ENSP00000236273,9606.ENSP00000248643,9606.ENSP00000250263,9606.ENSP00000252011,9606.ENSP00000257770,9606.ENSP00000260810,9606.ENSP00000261600,9606.ENSP00000262031,9606.ENSP00000262584,9606.ENSP00000264932,…	YBX2,CDK13,RRN3,TRMT6,PABPN1,POLR2C,RPL18A,MAPK14,RPS12,SYF2,MTERF1,ERI1,DHX35,NT5E,TOPBP1,THOC1,RBMS2,RPL8,SDHA,EXOSC7,ZCRB1,CPSF6,RPL37,UPF3B,NIPBL,RIOK2,OLA1,ERCC3,FANCD2,CPSF4,RPL29,MRPS18C,FASTK,VIRMA,RPP25L,NEMF,RPUSD4,TAF10,ATP23,HIPK3,ESCO2,RPL15,LSM1,RPL4,RPP25,NQO1,EXOSC3,HNRNPM,PAXBP1,SIRT7,ZNRD1,SREK1,ACTR8,PUM2,MRPL35,CPM,RPL7,TRIM24,FAM111B,SP100,RPL3,RPLP1,RPS3A,C1D,GM2A,POP5,EIF2B…
GO Process	GO:0006807	Nitrogen compound metabolic process	187	6643	0.21	1.31e-11	9606.ENSP00000007699,9606.ENSP00000181839,9606.ENSP00000198767,9606.ENSP00000203001,9606.ENSP00000205948,9606.ENSP00000216727,9606.ENSP00000219252,9606.ENSP00000220509,9606.ENSP00000222247,9606.ENSP00000229795,9606.ENSP00000230050,9606.ENSP00000236273,9606.ENSP00000243924,9606.ENSP00000248643,9606.ENSP00000250263,9606.ENSP00000252011,9606.ENSP00000252486,9606.ENSP00000257770,9606.ENSP00000260197,…	YBX2,CDK13,RRN3,TRMT6,APOH,PABPN1,POLR2C,VPS18,RPL18A,MAPK14,RPS12,SYF2,PI3,MTERF1,ERI1,DHX35,APOE,NT5E,SORL1,TOPBP1,THOC1,PSMD11,RBMS2,RPL8,SDHA,NRP1,PTPN23,EXOSC7,ZCRB1,CPSF6,TTBK2,UQCRC2,TINAGL1,RPL37,UPF3B,HABP2,SPOPL,EPHA4,NIPBL,RIOK2,OLA1,ADAMTS1,ERCC3,FANCD2,CPSF4,RPL29,MRPS18C,PRKCI,METAP1,NAA15,FASTK,VIRMA,RPP25L,NEMF,RPUSD4,TAF10,ATP23,USP42,HIPK3,ESCO2,GLUL,RPL15,LSM1,RPL4,PSAPL1,RPP25…
GO Process	GO:0016070	RNA metabolic process	72	1550	0.43	1.04e-10	9606.ENSP00000007699,9606.ENSP00000181839,9606.ENSP00000198767,9606.ENSP00000203001,9606.ENSP00000216727,9606.ENSP00000219252,9606.ENSP00000229795,9606.ENSP00000236273,9606.ENSP00000248643,9606.ENSP00000250263,9606.ENSP00000252011,9606.ENSP00000261600,9606.ENSP00000262031,9606.ENSP00000265564,9606.ENSP00000266529,9606.ENSP00000266679,9606.ENSP00000276201,9606.ENSP00000283109,9606.ENSP00000285398,…	YBX2,CDK13,RRN3,TRMT6,PABPN1,POLR2C,MAPK14,SYF2,MTERF1,ERI1,DHX35,THOC1,RBMS2,EXOSC7,ZCRB1,CPSF6,UPF3B,RIOK2,ERCC3,CPSF4,FASTK,VIRMA,RPP25L,RPUSD4,TAF10,HIPK3,LSM1,RPP25,EXOSC3,HNRNPM,PAXBP1,SIRT7,ZNRD1,SREK1,PUM2,RPL7,TRIM24,C1D,POP5,RC3H1,ADAR,SMNDC1,FMR1,PABPC4,AGO1,WDR46,ELP1,SKIV2L,RBM7,NUFIP1,NFX1,WDR6,MARF1,FAM98B,NFIX,PCBP3,PWP1,CTU1,ELOA,TRMT2A,EXOSC6,DROSHA,RNPC3,CELF1,SRSF5,RBM15B,RPL2…
GO Process	GO:0006396	RNA processing	51	868	0.53	2.3e-10	9606.ENSP00000181839,9606.ENSP00000203001,9606.ENSP00000216727,9606.ENSP00000236273,9606.ENSP00000250263,9606.ENSP00000252011,9606.ENSP00000261600,9606.ENSP00000262031,9606.ENSP00000265564,9606.ENSP00000266529,9606.ENSP00000266679,9606.ENSP00000283109,9606.ENSP00000292476,9606.ENSP00000297532,9606.ENSP00000297591,9606.ENSP00000297613,9606.ENSP00000298317,9606.ENSP00000310596,9606.ENSP00000317691,…	CDK13,TRMT6,PABPN1,SYF2,ERI1,DHX35,THOC1,RBMS2,EXOSC7,ZCRB1,CPSF6,RIOK2,CPSF4,FASTK,VIRMA,RPP25L,RPUSD4,LSM1,RPP25,EXOSC3,HNRNPM,PAXBP1,SREK1,PUM2,RPL7,C1D,POP5,ADAR,SMNDC1,FMR1,PABPC4,AGO1,WDR46,ELP1,NUFIP1,WDR6,FAM98B,PWP1,CTU1,TRMT2A,EXOSC6,DROSHA,RNPC3,CELF1,SRSF5,RBM15B,RPL27,MRM1,ZNHIT3,RPL35A,PQBP1
GO Process	GO:0006412	Translation	33	389	0.69	7.51e-10	9606.ENSP00000222247,9606.ENSP00000230050,9606.ENSP00000262584,9606.ENSP00000274242,9606.ENSP00000294189,9606.ENSP00000295491,9606.ENSP00000298310,9606.ENSP00000309334,9606.ENSP00000311430,9606.ENSP00000338389,9606.ENSP00000339795,9606.ENSP00000346001,9606.ENSP00000346037,9606.ENSP00000346050,9606.ENSP00000353575,9606.ENSP00000358140,9606.ENSP00000361949,9606.ENSP00000362688,9606.ENSP00000372445,…	RPL18A,RPS12,RPL8,RPL37,RPL29,MRPS18C,NEMF,RPL15,RPL4,MRPL35,RPL7,RPL3,RPLP1,RPS3A,EIF2B3,EIF3A,PABPC4,EIF3I,METTL17,MRPL23,MRPS6,ELOA,RPL6,RPL10,RPLP2,EIF3M,RPL18,NACA,RPLP0,SECISBP2L,RPL27,MRPL37,RPL35A
GO Process	GO:0044238	Primary metabolic process	191	7156	0.19	7.51e-10	9606.ENSP00000007699,9606.ENSP00000181839,9606.ENSP00000198767,9606.ENSP00000203001,9606.ENSP00000205948,9606.ENSP00000216727,9606.ENSP00000219252,9606.ENSP00000220509,9606.ENSP00000222247,9606.ENSP00000229795,9606.ENSP00000230050,9606.ENSP00000236273,9606.ENSP00000243924,9606.ENSP00000248643,9606.ENSP00000250263,9606.ENSP00000252011,9606.ENSP00000252486,9606.ENSP00000257770,9606.ENSP00000260197,…	YBX2,CDK13,RRN3,TRMT6,APOH,PABPN1,POLR2C,VPS18,RPL18A,MAPK14,RPS12,SYF2,PI3,MTERF1,ERI1,DHX35,APOE,NT5E,SORL1,TOPBP1,THOC1,PSMD11,RBMS2,RPL8,SDHA,NRP1,PTPN23,EXOSC7,ZCRB1,CPSF6,SLC27A2,TTBK2,UQCRC2,TINAGL1,RPL37,UPF3B,HABP2,SPOPL,EPHA4,NIPBL,RIOK2,OLA1,ADAMTS1,ERCC3,FANCD2,CBR1,CPSF4,RPL29,MRPS18C,PRKCI,METAP1,NAA15,FASTK,VIRMA,RPP25L,NEMF,RPUSD4,TAF10,ATP23,USP42,HIPK3,ESCO2,GLUL,RPL15,LSM1,RPL4…
GO Process	GO:0022613	Ribonucleoprotein complex biogenesis	35	449	0.65	1.08e-09	9606.ENSP00000198767,9606.ENSP00000222511,9606.ENSP00000250263,9606.ENSP00000265564,9606.ENSP00000266679,9606.ENSP00000283109,9606.ENSP00000298317,9606.ENSP00000307900,9606.ENSP00000317691,9606.ENSP00000323046,9606.ENSP00000339795,9606.ENSP00000348107,9606.ENSP00000350098,9606.ENSP00000350704,9606.ENSP00000357459,9606.ENSP00000358140,9606.ENSP00000362300,9606.ENSP00000362688,9606.ENSP00000363746,…	RRN3,GTPBP10,ERI1,EXOSC7,CPSF6,RIOK2,RPUSD4,GLUL,RPP25,EXOSC3,RPL7,C1D,POP5,C1orf109,ADAR,EIF3A,AGO1,EIF3I,WDR46,NUFIP1,METTL17,PWP1,EXOSC6,RPL6,RPL10,NLE1,DROSHA,EIF3M,CELF1,RPLP0,SRSF5,RPL27,MRM1,ZNHIT3,RPL35A
GO Process	GO:0071704	Organic substance metabolic process	197	7522	0.18	1.08e-09	9606.ENSP00000007699,9606.ENSP00000181839,9606.ENSP00000198767,9606.ENSP00000203001,9606.ENSP00000205948,9606.ENSP00000216727,9606.ENSP00000219252,9606.ENSP00000220509,9606.ENSP00000222247,9606.ENSP00000229795,9606.ENSP00000230050,9606.ENSP00000236273,9606.ENSP00000243924,9606.ENSP00000248643,9606.ENSP00000250263,9606.ENSP00000252011,9606.ENSP00000252486,9606.ENSP00000254998,9606.ENSP00000257770,…	YBX2,CDK13,RRN3,TRMT6,APOH,PABPN1,POLR2C,VPS18,RPL18A,MAPK14,RPS12,SYF2,PI3,MTERF1,ERI1,DHX35,APOE,NXT1,NT5E,SORL1,TOPBP1,THOC1,PSMD11,RBMS2,RPL8,SDHA,NRP1,PTPN23,EXOSC7,ZCRB1,CPSF6,SLC27A2,TTBK2,UQCRC2,TINAGL1,RPL37,UPF3B,HABP2,SPOPL,EPHA4,NIPBL,RIOK2,OLA1,ADAMTS1,ERCC3,FANCD2,CBR1,CPSF4,RPL29,MRPS18C,PRKCI,METAP1,NAA15,FASTK,VIRMA,RPP25L,NEMF,RPUSD4,TAF10,ATP23,USP42,HIPK3,ESCO2,GLUL,RPL15,LSM1…
GO Process	GO:0090304	Nucleic acid metabolic process	84	2203	0.34	7.65e-09	9606.ENSP00000007699,9606.ENSP00000181839,9606.ENSP00000198767,9606.ENSP00000203001,9606.ENSP00000216727,9606.ENSP00000219252,9606.ENSP00000229795,9606.ENSP00000236273,9606.ENSP00000248643,9606.ENSP00000250263,9606.ENSP00000252011,9606.ENSP00000257770,9606.ENSP00000260810,9606.ENSP00000261600,9606.ENSP00000262031,9606.ENSP00000265564,9606.ENSP00000266529,9606.ENSP00000266679,9606.ENSP00000276201,…	YBX2,CDK13,RRN3,TRMT6,PABPN1,POLR2C,MAPK14,SYF2,MTERF1,ERI1,DHX35,NT5E,TOPBP1,THOC1,RBMS2,EXOSC7,ZCRB1,CPSF6,UPF3B,NIPBL,RIOK2,ERCC3,FANCD2,CPSF4,FASTK,VIRMA,RPP25L,RPUSD4,TAF10,ATP23,HIPK3,ESCO2,LSM1,RPP25,EXOSC3,HNRNPM,PAXBP1,SIRT7,ZNRD1,SREK1,ACTR8,PUM2,RPL7,TRIM24,FAM111B,SP100,C1D,POP5,RC3H1,ADAR,SMNDC1,FMR1,PABPC4,AGO1,WDR46,ELP1,SKIV2L,RBM7,NUFIP1,NFX1,EME1,WDR6,MARF1,FAM98B,NFIX,TOP3B,PCB…
GO Process	GO:0008152	Metabolic process	201	7988	0.16	2.09e-08	9606.ENSP00000007699,9606.ENSP00000181839,9606.ENSP00000198767,9606.ENSP00000203001,9606.ENSP00000205948,9606.ENSP00000216727,9606.ENSP00000219252,9606.ENSP00000220509,9606.ENSP00000222247,9606.ENSP00000229795,9606.ENSP00000230050,9606.ENSP00000236273,9606.ENSP00000243924,9606.ENSP00000248643,9606.ENSP00000250263,9606.ENSP00000250448,9606.ENSP00000252011,9606.ENSP00000252486,9606.ENSP00000254998,…	YBX2,CDK13,RRN3,TRMT6,APOH,PABPN1,POLR2C,VPS18,RPL18A,MAPK14,RPS12,SYF2,PI3,MTERF1,ERI1,FOXA1,DHX35,APOE,NXT1,NT5E,SORL1,TOPBP1,THOC1,PSMD11,RBMS2,RPL8,SDHA,NRP1,PTPN23,EXOSC7,ZCRB1,CPSF6,SLC27A2,TTBK2,UQCRC2,TINAGL1,RPL37,UPF3B,HABP2,SPOPL,EPHA4,NIPBL,RIOK2,OLA1,ADAMTS1,ERCC3,SETD9,FANCD2,CBR1,CPSF4,RPL29,MRPS18C,PRKCI,METAP1,NAA15,FASTK,VIRMA,RPP25L,NEMF,RPUSD4,TAF10,ATP23,USP42,HIPK3,THAP11,ES…
GO Process	GO:0042254	Ribosome biogenesis	26	299	0.7	8.43e-08	9606.ENSP00000198767,9606.ENSP00000222511,9606.ENSP00000250263,9606.ENSP00000265564,9606.ENSP00000283109,9606.ENSP00000298317,9606.ENSP00000307900,9606.ENSP00000317691,9606.ENSP00000323046,9606.ENSP00000339795,9606.ENSP00000348107,9606.ENSP00000350098,9606.ENSP00000350704,9606.ENSP00000363746,9606.ENSP00000372445,9606.ENSP00000387365,9606.ENSP00000398597,9606.ENSP00000403172,9606.ENSP00000413436,…	RRN3,GTPBP10,ERI1,EXOSC7,RIOK2,RPUSD4,GLUL,RPP25,EXOSC3,RPL7,C1D,POP5,C1orf109,WDR46,METTL17,PWP1,EXOSC6,RPL6,RPL10,NLE1,DROSHA,RPLP0,RPL27,MRM1,ZNHIT3,RPL35A
GO Process	GO:0006518	Peptide metabolic process	35	547	0.57	1.2e-07	9606.ENSP00000222247,9606.ENSP00000230050,9606.ENSP00000262584,9606.ENSP00000274242,9606.ENSP00000294189,9606.ENSP00000295491,9606.ENSP00000298310,9606.ENSP00000309334,9606.ENSP00000311430,9606.ENSP00000338389,9606.ENSP00000339157,9606.ENSP00000339795,9606.ENSP00000346001,9606.ENSP00000346037,9606.ENSP00000346050,9606.ENSP00000353575,9606.ENSP00000358140,9606.ENSP00000361949,9606.ENSP00000362688,…	RPL18A,RPS12,RPL8,RPL37,RPL29,MRPS18C,NEMF,RPL15,RPL4,MRPL35,CPM,RPL7,RPL3,RPLP1,RPS3A,EIF2B3,EIF3A,PABPC4,EIF3I,METTL17,MRPL23,MRPS6,IMMP2L,ELOA,RPL6,RPL10,RPLP2,EIF3M,RPL18,NACA,RPLP0,SECISBP2L,RPL27,MRPL37,RPL35A
GO Process	GO:0043604	Amide biosynthetic process	34	536	0.56	2.62e-07	9606.ENSP00000222247,9606.ENSP00000230050,9606.ENSP00000262584,9606.ENSP00000274242,9606.ENSP00000294189,9606.ENSP00000295491,9606.ENSP00000298310,9606.ENSP00000309334,9606.ENSP00000311430,9606.ENSP00000338389,9606.ENSP00000339795,9606.ENSP00000346001,9606.ENSP00000346037,9606.ENSP00000346050,9606.ENSP00000353575,9606.ENSP00000358140,9606.ENSP00000361471,9606.ENSP00000361949,9606.ENSP00000362688,…	RPL18A,RPS12,RPL8,RPL37,RPL29,MRPS18C,NEMF,RPL15,RPL4,MRPL35,RPL7,RPL3,RPLP1,RPS3A,EIF2B3,EIF3A,ASS1,PABPC4,EIF3I,METTL17,MRPL23,MRPS6,ELOA,RPL6,RPL10,RPLP2,EIF3M,RPL18,NACA,RPLP0,SECISBP2L,RPL27,MRPL37,RPL35A
GO Process	GO:0044237	Cellular metabolic process	171	6568	0.17	2.62e-07	9606.ENSP00000007699,9606.ENSP00000181839,9606.ENSP00000198767,9606.ENSP00000203001,9606.ENSP00000205948,9606.ENSP00000216727,9606.ENSP00000219252,9606.ENSP00000220509,9606.ENSP00000222247,9606.ENSP00000229795,9606.ENSP00000230050,9606.ENSP00000236273,9606.ENSP00000248643,9606.ENSP00000250263,9606.ENSP00000252011,9606.ENSP00000252486,9606.ENSP00000257770,9606.ENSP00000260197,9606.ENSP00000260810,…	YBX2,CDK13,RRN3,TRMT6,APOH,PABPN1,POLR2C,VPS18,RPL18A,MAPK14,RPS12,SYF2,MTERF1,ERI1,DHX35,APOE,NT5E,SORL1,TOPBP1,THOC1,PSMD11,RBMS2,RPL8,SDHA,NRP1,PTPN23,EXOSC7,ZCRB1,CPSF6,SLC27A2,TTBK2,UQCRC2,RPL37,UPF3B,SPOPL,EPHA4,NIPBL,RIOK2,OLA1,ERCC3,FANCD2,CBR1,CPSF4,RPL29,MRPS18C,PRKCI,FASTK,VIRMA,RPP25L,NEMF,RPUSD4,TAF10,ATP23,USP42,HIPK3,THAP11,ESCO2,GLUL,RPL15,LSM1,RPL4,PSAPL1,RPP25,NQO1,EXOSC3,PLEC,H…
GO Process	GO:0016071	mRNA metabolic process	36	611	0.53	4.57e-07	9606.ENSP00000181839,9606.ENSP00000203001,9606.ENSP00000216727,9606.ENSP00000236273,9606.ENSP00000252011,9606.ENSP00000261600,9606.ENSP00000265564,9606.ENSP00000266529,9606.ENSP00000266679,9606.ENSP00000276201,9606.ENSP00000292476,9606.ENSP00000297591,9606.ENSP00000298317,9606.ENSP00000299424,9606.ENSP00000304226,9606.ENSP00000310596,9606.ENSP00000323046,9606.ENSP00000325376,9606.ENSP00000328992,…	CDK13,TRMT6,PABPN1,SYF2,DHX35,THOC1,EXOSC7,ZCRB1,CPSF6,UPF3B,CPSF4,VIRMA,RPUSD4,TAF10,HIPK3,LSM1,EXOSC3,HNRNPM,PAXBP1,ZNRD1,SREK1,RC3H1,ADAR,SMNDC1,FMR1,AGO1,SKIV2L,PCBP3,TRMT2A,EXOSC6,RNPC3,CELF1,SRSF5,RBM15B,UPF1,PQBP1
GO Process	GO:0010468	Regulation of gene expression	137	4899	0.21	6.78e-07	9606.ENSP00000007699,9606.ENSP00000181839,9606.ENSP00000198767,9606.ENSP00000216923,9606.ENSP00000228251,9606.ENSP00000229795,9606.ENSP00000248643,9606.ENSP00000250263,9606.ENSP00000250448,9606.ENSP00000250916,9606.ENSP00000252486,9606.ENSP00000252593,9606.ENSP00000253144,9606.ENSP00000257118,9606.ENSP00000258381,9606.ENSP00000259205,9606.ENSP00000259212,9606.ENSP00000260197,9606.ENSP00000261600,…	YBX2,CDK13,RRN3,ZFP64,YBX3,MAPK14,MTERF1,ERI1,FOXA1,KLF16,APOE,BST2,ZNF331,PHC2,SP110,IL36G,IL36RN,SORL1,THOC1,CDH3,EXOSC7,DAXX,UPF3B,ZNF16,NIPBL,RIOK2,FANCD2,PRKCI,METAP1,SAP30,NAA15,FASTK,PHAX,ZNF22,RPUSD4,TAF10,TMED10,THAP11,ZBTB21,LSM1,MYEF2,EXOSC3,ZNF48,SAV1,HNRNPM,ZBTB11,ZNF71,PAXBP1,SIRT7,SLIT3,ZNF92,ACTR8,PUM2,TASP1,ZNF385A,TRIM24,JARID2,PHF10,SP100,TRIM29,TASOR,C1D,SCRIB,FXR1,G3BP2,EIF2B…
GO Process	GO:0060255	Regulation of macromolecule metabolic process	163	6249	0.18	8.45e-07	9606.ENSP00000007699,9606.ENSP00000181839,9606.ENSP00000198767,9606.ENSP00000216923,9606.ENSP00000228251,9606.ENSP00000229795,9606.ENSP00000243924,9606.ENSP00000248643,9606.ENSP00000250263,9606.ENSP00000250448,9606.ENSP00000250916,9606.ENSP00000252486,9606.ENSP00000252593,9606.ENSP00000253144,9606.ENSP00000257118,9606.ENSP00000258381,9606.ENSP00000259205,9606.ENSP00000259212,9606.ENSP00000260197,…	YBX2,CDK13,RRN3,ZFP64,YBX3,MAPK14,PI3,MTERF1,ERI1,FOXA1,KLF16,APOE,BST2,ZNF331,PHC2,SP110,IL36G,IL36RN,SORL1,PZP,THOC1,CDH3,NRP1,EXOSC7,DAXX,CPSF6,RPL37,UPF3B,ZNF16,SPOPL,EPHA4,NIPBL,RIOK2,FANCD2,PRKCI,METAP1,SAP30,NAA15,FASTK,PHAX,VIRMA,ZNF22,RPUSD4,TAF10,TMED10,HIPK3,THAP11,ESCO2,ZBTB21,LSM1,ARR3,MYEF2,NQO1,EXOSC3,PLEC,ZNF48,SAV1,HNRNPM,ZBTB11,ZNF71,PAXBP1,SIRT7,SLIT3,ZNF92,ACTR8,PUM2,TASP1,ZNF…
GO Process	GO:0051171	Regulation of nitrogen compound metabolic process	153	5734	0.19	8.64e-07	9606.ENSP00000007699,9606.ENSP00000181839,9606.ENSP00000198767,9606.ENSP00000216923,9606.ENSP00000228251,9606.ENSP00000229795,9606.ENSP00000243924,9606.ENSP00000248643,9606.ENSP00000250448,9606.ENSP00000250916,9606.ENSP00000252486,9606.ENSP00000252593,9606.ENSP00000253144,9606.ENSP00000257118,9606.ENSP00000258381,9606.ENSP00000260197,9606.ENSP00000261336,9606.ENSP00000261600,9606.ENSP00000265371,…	YBX2,CDK13,RRN3,ZFP64,YBX3,MAPK14,PI3,MTERF1,FOXA1,KLF16,APOE,BST2,ZNF331,PHC2,SP110,SORL1,PZP,THOC1,NRP1,EXOSC7,DAXX,CPSF6,RPL37,UPF3B,ZNF16,SPOPL,EPHA4,NIPBL,RIOK2,FANCD2,PRKCI,METAP1,SAP30,NAA15,FASTK,PHAX,VIRMA,ZNF22,RPUSD4,TAF10,TMED10,HIPK3,THAP11,ESCO2,ZBTB21,LSM1,ARR3,MYEF2,NQO1,EXOSC3,PLEC,ZNF48,SAV1,HNRNPM,ZBTB11,ZNF71,PAXBP1,SIRT7,ZNF92,ACTR8,PUM2,TASP1,ZNF385A,TRIM24,JARID2,PHF10,SP10…
GO Process	GO:0010608	Post-transcriptional regulation of gene expression	33	546	0.54	1.13e-06	9606.ENSP00000007699,9606.ENSP00000228251,9606.ENSP00000229795,9606.ENSP00000265564,9606.ENSP00000276201,9606.ENSP00000296411,9606.ENSP00000297532,9606.ENSP00000297540,9606.ENSP00000298317,9606.ENSP00000310596,9606.ENSP00000316950,9606.ENSP00000323046,9606.ENSP00000325376,9606.ENSP00000338173,9606.ENSP00000338927,9606.ENSP00000350170,9606.ENSP00000353575,9606.ENSP00000356669,9606.ENSP00000358140,…	YBX2,YBX3,MAPK14,EXOSC7,UPF3B,METAP1,FASTK,PHAX,RPUSD4,LSM1,MYEF2,EXOSC3,HNRNPM,PUM2,ZNF385A,FXR1,EIF2B3,RC3H1,EIF3A,FMR1,PABPC4,AGO1,EIF3I,ELP1,MARF1,ELOA,MOV10,TNRC6B,RPL10,EIF3M,CELF1,SECISBP2L,UPF1
GO Process	GO:0034248	Regulation of cellular amide metabolic process	32	516	0.55	1.13e-06	9606.ENSP00000007699,9606.ENSP00000228251,9606.ENSP00000252486,9606.ENSP00000260197,9606.ENSP00000265564,9606.ENSP00000276201,9606.ENSP00000281821,9606.ENSP00000296411,9606.ENSP00000298317,9606.ENSP00000303145,9606.ENSP00000310596,9606.ENSP00000323046,9606.ENSP00000338173,9606.ENSP00000338927,9606.ENSP00000350170,9606.ENSP00000353575,9606.ENSP00000356669,9606.ENSP00000358140,9606.ENSP00000359506,…	YBX2,YBX3,APOE,SORL1,EXOSC7,UPF3B,EPHA4,METAP1,RPUSD4,TMED10,LSM1,EXOSC3,PUM2,ZNF385A,FXR1,EIF2B3,RC3H1,EIF3A,FMR1,AGO1,EIF3I,ELP1,MARF1,ELOA,PRNP,MOV10,TNRC6B,RPL10,EIF3M,CELF1,SECISBP2L,UPF1
GO Process	GO:0019222	Regulation of metabolic process	172	6784	0.16	1.44e-06	9606.ENSP00000007699,9606.ENSP00000181839,9606.ENSP00000198767,9606.ENSP00000216923,9606.ENSP00000228251,9606.ENSP00000229795,9606.ENSP00000243924,9606.ENSP00000248643,9606.ENSP00000250263,9606.ENSP00000250448,9606.ENSP00000250916,9606.ENSP00000252486,9606.ENSP00000252593,9606.ENSP00000253144,9606.ENSP00000257118,9606.ENSP00000258381,9606.ENSP00000259205,9606.ENSP00000259212,9606.ENSP00000260197,…	YBX2,CDK13,RRN3,ZFP64,YBX3,MAPK14,PI3,MTERF1,ERI1,FOXA1,KLF16,APOE,BST2,ZNF331,PHC2,SP110,IL36G,IL36RN,SORL1,PZP,CLCN3,THOC1,CDH3,NRP1,EXOSC7,DAXX,CPSF6,RPL37,UPF3B,ZNF16,SPOPL,EPHA4,NIPBL,RIOK2,FANCD2,CBR1,PRKCI,METAP1,SAP30,NAA15,FASTK,PHAX,VIRMA,ZNF22,RPUSD4,TAF10,TMED10,HIPK3,THAP11,ESCO2,ZBTB21,LSM1,ARR3,MYEF2,PSAPL1,NQO1,EXOSC3,PLEC,ZNF48,SAV1,HNRNPM,ZBTB11,ZNF71,PAXBP1,SIRT7,SLIT3,ZNF92,AC…
GO Process	GO:0046483	Heterocycle metabolic process	93	2891	0.27	1.6e-06	9606.ENSP00000007699,9606.ENSP00000181839,9606.ENSP00000198767,9606.ENSP00000203001,9606.ENSP00000216727,9606.ENSP00000219252,9606.ENSP00000229795,9606.ENSP00000236273,9606.ENSP00000248643,9606.ENSP00000250263,9606.ENSP00000252011,9606.ENSP00000257770,9606.ENSP00000260810,9606.ENSP00000261600,9606.ENSP00000262031,9606.ENSP00000264932,9606.ENSP00000265564,9606.ENSP00000266529,9606.ENSP00000266679,…	YBX2,CDK13,RRN3,TRMT6,PABPN1,POLR2C,MAPK14,SYF2,MTERF1,ERI1,DHX35,NT5E,TOPBP1,THOC1,RBMS2,SDHA,EXOSC7,ZCRB1,CPSF6,UPF3B,NIPBL,RIOK2,OLA1,ERCC3,FANCD2,CPSF4,FASTK,VIRMA,RPP25L,RPUSD4,TAF10,ATP23,HIPK3,ESCO2,LSM1,RPP25,NQO1,EXOSC3,HNRNPM,PAXBP1,SIRT7,ZNRD1,SREK1,ACTR8,PUM2,RPL7,TRIM24,FAM111B,PYCR2,SP100,C1D,POP5,RC3H1,ADAR,SMNDC1,FMR1,CMPK1,PABPC4,AGO1,WDR46,ELP1,SKIV2L,RBM7,SDHB,NUFIP1,NFX1,EME1,…
GO Process	GO:0006139	Nucleobase-containing compound metabolic process	89	2722	0.27	1.79e-06	9606.ENSP00000007699,9606.ENSP00000181839,9606.ENSP00000198767,9606.ENSP00000203001,9606.ENSP00000216727,9606.ENSP00000219252,9606.ENSP00000229795,9606.ENSP00000236273,9606.ENSP00000248643,9606.ENSP00000250263,9606.ENSP00000252011,9606.ENSP00000257770,9606.ENSP00000260810,9606.ENSP00000261600,9606.ENSP00000262031,9606.ENSP00000264932,9606.ENSP00000265564,9606.ENSP00000266529,9606.ENSP00000266679,…	YBX2,CDK13,RRN3,TRMT6,PABPN1,POLR2C,MAPK14,SYF2,MTERF1,ERI1,DHX35,NT5E,TOPBP1,THOC1,RBMS2,SDHA,EXOSC7,ZCRB1,CPSF6,UPF3B,NIPBL,RIOK2,OLA1,ERCC3,FANCD2,CPSF4,FASTK,VIRMA,RPP25L,RPUSD4,TAF10,ATP23,HIPK3,ESCO2,LSM1,RPP25,EXOSC3,HNRNPM,PAXBP1,SIRT7,ZNRD1,SREK1,ACTR8,PUM2,RPL7,TRIM24,FAM111B,SP100,C1D,POP5,RC3H1,ADAR,SMNDC1,FMR1,CMPK1,PABPC4,AGO1,WDR46,ELP1,SKIV2L,RBM7,SDHB,NUFIP1,NFX1,EME1,WDR6,MARF1,…
GO Process	GO:0031323	Regulation of cellular metabolic process	150	5681	0.18	2.5e-06	9606.ENSP00000007699,9606.ENSP00000181839,9606.ENSP00000198767,9606.ENSP00000216923,9606.ENSP00000228251,9606.ENSP00000229795,9606.ENSP00000248643,9606.ENSP00000250448,9606.ENSP00000250916,9606.ENSP00000252486,9606.ENSP00000253144,9606.ENSP00000257118,9606.ENSP00000258381,9606.ENSP00000260197,9606.ENSP00000261514,9606.ENSP00000261600,9606.ENSP00000264012,9606.ENSP00000265371,9606.ENSP00000265564,…	YBX2,CDK13,RRN3,ZFP64,YBX3,MAPK14,MTERF1,FOXA1,KLF16,APOE,ZNF331,PHC2,SP110,SORL1,CLCN3,THOC1,CDH3,NRP1,EXOSC7,DAXX,CPSF6,UPF3B,ZNF16,EPHA4,NIPBL,RIOK2,FANCD2,CBR1,PRKCI,METAP1,SAP30,NAA15,FASTK,PHAX,VIRMA,ZNF22,RPUSD4,TAF10,TMED10,HIPK3,THAP11,ESCO2,ZBTB21,LSM1,ARR3,MYEF2,EXOSC3,PLEC,ZNF48,SAV1,HNRNPM,ZBTB11,ZNF71,PAXBP1,SIRT7,ZNF92,ACTR8,PUM2,TASP1,ZNF385A,TRIM24,JARID2,PHF10,SP100,TRIM29,RPLP1…
GO Process	GO:0043487	Regulation of RNA stability	18	176	0.77	3.77e-06	9606.ENSP00000228251,9606.ENSP00000229795,9606.ENSP00000265564,9606.ENSP00000297532,9606.ENSP00000297540,9606.ENSP00000310596,9606.ENSP00000316950,9606.ENSP00000323046,9606.ENSP00000325376,9606.ENSP00000338173,9606.ENSP00000350170,9606.ENSP00000356669,9606.ENSP00000359506,9606.ENSP00000361949,9606.ENSP00000399797,9606.ENSP00000401946,9606.ENSP00000436864,9606.ENSP00000470142	YBX3,MAPK14,EXOSC7,FASTK,PHAX,LSM1,MYEF2,EXOSC3,HNRNPM,PUM2,FXR1,RC3H1,FMR1,PABPC4,MOV10,TNRC6B,CELF1,UPF1
GO Process	GO:0044260	Cellular macromolecule metabolic process	83	2512	0.28	4.18e-06	9606.ENSP00000203001,9606.ENSP00000222247,9606.ENSP00000230050,9606.ENSP00000252486,9606.ENSP00000257770,9606.ENSP00000260197,9606.ENSP00000260810,9606.ENSP00000261600,9606.ENSP00000261712,9606.ENSP00000262584,9606.ENSP00000265562,9606.ENSP00000265564,9606.ENSP00000274242,9606.ENSP00000276201,9606.ENSP00000280098,9606.ENSP00000282516,9606.ENSP00000285398,9606.ENSP00000287647,9606.ENSP00000294189,…	TRMT6,RPL18A,RPS12,APOE,NT5E,SORL1,TOPBP1,THOC1,PSMD11,RPL8,PTPN23,EXOSC7,RPL37,UPF3B,SPOPL,NIPBL,ERCC3,FANCD2,RPL29,MRPS18C,VIRMA,NEMF,ATP23,USP42,ESCO2,GLUL,RPL15,LSM1,RPL4,EXOSC3,SIRT7,ACTR8,MRPL35,RPL7,GANAB,FAM111B,SP100,RPL3,RPLP1,RPS3A,EIF2B3,PCMTD1,UBE2Z,RC3H1,EIF3A,FMR1,PABPC4,AGO1,EIF3I,SKIV2L,RBM7,RNF6,METTL17,EME1,WDR6,MARF1,MRPL23,FAM98B,NFIX,TOP3B,MRPS6,KMT5A,PWP1,PSMC2,ELOA,TRMT2A,…
GO Process	GO:0034470	ncRNA processing	27	409	0.58	4.89e-06	9606.ENSP00000203001,9606.ENSP00000250263,9606.ENSP00000265564,9606.ENSP00000283109,9606.ENSP00000297613,9606.ENSP00000298317,9606.ENSP00000317691,9606.ENSP00000323046,9606.ENSP00000338173,9606.ENSP00000339795,9606.ENSP00000348107,9606.ENSP00000350098,9606.ENSP00000357459,9606.ENSP00000362300,9606.ENSP00000363746,9606.ENSP00000363779,9606.ENSP00000378857,9606.ENSP00000380734,9606.ENSP00000387365,…	TRMT6,ERI1,EXOSC7,RIOK2,RPP25L,RPUSD4,RPP25,EXOSC3,PUM2,RPL7,C1D,POP5,ADAR,AGO1,WDR46,ELP1,WDR6,FAM98B,PWP1,CTU1,TRMT2A,EXOSC6,DROSHA,RPL27,MRM1,ZNHIT3,RPL35A
GO Process	GO:0080090	Regulation of primary metabolic process	153	5899	0.17	4.89e-06	9606.ENSP00000007699,9606.ENSP00000181839,9606.ENSP00000198767,9606.ENSP00000216923,9606.ENSP00000228251,9606.ENSP00000229795,9606.ENSP00000243924,9606.ENSP00000248643,9606.ENSP00000250448,9606.ENSP00000250916,9606.ENSP00000252486,9606.ENSP00000252593,9606.ENSP00000253144,9606.ENSP00000257118,9606.ENSP00000258381,9606.ENSP00000260197,9606.ENSP00000261336,9606.ENSP00000261600,9606.ENSP00000265371,…	YBX2,CDK13,RRN3,ZFP64,YBX3,MAPK14,PI3,MTERF1,FOXA1,KLF16,APOE,BST2,ZNF331,PHC2,SP110,SORL1,PZP,THOC1,NRP1,EXOSC7,DAXX,CPSF6,RPL37,UPF3B,ZNF16,SPOPL,EPHA4,NIPBL,RIOK2,FANCD2,PRKCI,METAP1,SAP30,NAA15,FASTK,PHAX,VIRMA,ZNF22,RPUSD4,TAF10,TMED10,HIPK3,THAP11,ESCO2,ZBTB21,LSM1,ARR3,MYEF2,PSAPL1,NQO1,EXOSC3,PLEC,ZNF48,SAV1,HNRNPM,ZBTB11,ZNF71,PAXBP1,SIRT7,ZNF92,ACTR8,PUM2,TASP1,ZNF385A,TRIM24,JARID2,PHF…
GO Process	GO:0043488	Regulation of mRNA stability	17	164	0.77	7.27e-06	9606.ENSP00000228251,9606.ENSP00000229795,9606.ENSP00000265564,9606.ENSP00000297532,9606.ENSP00000310596,9606.ENSP00000316950,9606.ENSP00000323046,9606.ENSP00000325376,9606.ENSP00000338173,9606.ENSP00000350170,9606.ENSP00000356669,9606.ENSP00000359506,9606.ENSP00000361949,9606.ENSP00000399797,9606.ENSP00000401946,9606.ENSP00000436864,9606.ENSP00000470142	YBX3,MAPK14,EXOSC7,FASTK,LSM1,MYEF2,EXOSC3,HNRNPM,PUM2,FXR1,RC3H1,FMR1,PABPC4,MOV10,TNRC6B,CELF1,UPF1
GO Process	GO:1901360	Organic cyclic compound metabolic process	97	3181	0.24	7.27e-06	9606.ENSP00000007699,9606.ENSP00000181839,9606.ENSP00000198767,9606.ENSP00000203001,9606.ENSP00000216727,9606.ENSP00000219252,9606.ENSP00000229795,9606.ENSP00000236273,9606.ENSP00000248643,9606.ENSP00000250263,9606.ENSP00000252011,9606.ENSP00000252486,9606.ENSP00000257770,9606.ENSP00000260810,9606.ENSP00000261600,9606.ENSP00000262031,9606.ENSP00000264932,9606.ENSP00000265564,9606.ENSP00000266529,…	YBX2,CDK13,RRN3,TRMT6,PABPN1,POLR2C,MAPK14,SYF2,MTERF1,ERI1,DHX35,APOE,NT5E,TOPBP1,THOC1,RBMS2,SDHA,EXOSC7,ZCRB1,CPSF6,SLC27A2,UPF3B,NIPBL,RIOK2,OLA1,ERCC3,FANCD2,CBR1,CPSF4,FASTK,VIRMA,RPP25L,RPUSD4,TAF10,ATP23,HIPK3,ESCO2,LSM1,RPP25,NQO1,EXOSC3,HNRNPM,PAXBP1,SIRT7,ZNRD1,SREK1,ACTR8,PUM2,RPL7,TRIM24,FAM111B,PYCR2,SP100,C1D,POP5,RC3H1,ADAR,SMNDC1,FMR1,CMPK1,PABPC4,AGO1,WDR46,ELP1,SKIV2L,RBM7,SDHB…
GO Process	GO:0006725	Cellular aromatic compound metabolic process	91	2936	0.25	1.12e-05	9606.ENSP00000007699,9606.ENSP00000181839,9606.ENSP00000198767,9606.ENSP00000203001,9606.ENSP00000216727,9606.ENSP00000219252,9606.ENSP00000229795,9606.ENSP00000236273,9606.ENSP00000248643,9606.ENSP00000250263,9606.ENSP00000252011,9606.ENSP00000257770,9606.ENSP00000260810,9606.ENSP00000261600,9606.ENSP00000262031,9606.ENSP00000264932,9606.ENSP00000265564,9606.ENSP00000266529,9606.ENSP00000266679,…	YBX2,CDK13,RRN3,TRMT6,PABPN1,POLR2C,MAPK14,SYF2,MTERF1,ERI1,DHX35,NT5E,TOPBP1,THOC1,RBMS2,SDHA,EXOSC7,ZCRB1,CPSF6,UPF3B,NIPBL,RIOK2,OLA1,ERCC3,FANCD2,CPSF4,FASTK,VIRMA,RPP25L,RPUSD4,TAF10,ATP23,HIPK3,ESCO2,LSM1,RPP25,EXOSC3,HNRNPM,PAXBP1,SIRT7,ZNRD1,SREK1,ACTR8,PUM2,RPL7,TRIM24,FAM111B,SP100,C1D,POP5,RC3H1,ADAR,SMNDC1,FMR1,CMPK1,PABPC4,AGO1,WDR46,ELP1,SKIV2L,RBM7,SDHB,NUFIP1,NFX1,EME1,WDR6,MARF1,…
GO Process	GO:0051252	Regulation of RNA metabolic process	108	3759	0.22	1.71e-05	9606.ENSP00000181839,9606.ENSP00000198767,9606.ENSP00000216923,9606.ENSP00000228251,9606.ENSP00000229795,9606.ENSP00000248643,9606.ENSP00000250448,9606.ENSP00000250916,9606.ENSP00000252486,9606.ENSP00000253144,9606.ENSP00000257118,9606.ENSP00000258381,9606.ENSP00000261600,9606.ENSP00000265564,9606.ENSP00000266000,9606.ENSP00000266679,9606.ENSP00000276816,9606.ENSP00000282516,9606.ENSP00000283109,…	CDK13,RRN3,ZFP64,YBX3,MAPK14,MTERF1,FOXA1,KLF16,APOE,ZNF331,PHC2,SP110,THOC1,EXOSC7,DAXX,CPSF6,ZNF16,NIPBL,RIOK2,FANCD2,PRKCI,SAP30,NAA15,FASTK,PHAX,VIRMA,ZNF22,TAF10,THAP11,ZBTB21,LSM1,MYEF2,EXOSC3,ZNF48,SAV1,HNRNPM,ZBTB11,ZNF71,PAXBP1,SIRT7,ZNF92,ACTR8,PUM2,TASP1,TRIM24,JARID2,PHF10,SP100,TRIM29,C1D,FXR1,G3BP2,ZNF528,ERC1,ZSCAN12,RC3H1,MLLT11,ZNF292,MYO6,FMR1,PABPC4,AGO1,RBM7,ASXL1,KDM2B,NUFIP1…
GO Process	GO:0044271	Cellular nitrogen compound biosynthetic process	56	1494	0.33	3.11e-05	9606.ENSP00000007699,9606.ENSP00000181839,9606.ENSP00000198767,9606.ENSP00000219252,9606.ENSP00000222247,9606.ENSP00000229795,9606.ENSP00000230050,9606.ENSP00000248643,9606.ENSP00000257770,9606.ENSP00000262584,9606.ENSP00000264932,9606.ENSP00000274242,9606.ENSP00000285398,9606.ENSP00000294189,9606.ENSP00000295491,9606.ENSP00000298310,9606.ENSP00000299424,9606.ENSP00000304226,9606.ENSP00000309334,…	YBX2,CDK13,RRN3,POLR2C,RPL18A,MAPK14,RPS12,MTERF1,NT5E,RPL8,SDHA,RPL37,ERCC3,RPL29,MRPS18C,NEMF,TAF10,HIPK3,RPL15,RPL4,NQO1,PAXBP1,SIRT7,ZNRD1,MRPL35,RPL7,TRIM24,RPL3,RPLP1,RPS3A,EIF2B3,EIF3A,CMPK1,ASS1,PABPC4,EIF3I,SDHB,NFX1,METTL17,MRPL23,NFIX,MRPS6,PWP1,ELOA,RPL6,RPL10,RPLP2,EIF3M,TJP2,RPL18,NACA,RPLP0,SECISBP2L,RPL27,MRPL37,RPL35A
GO Process	GO:0006417	Regulation of translation	27	456	0.53	3.23e-05	9606.ENSP00000007699,9606.ENSP00000228251,9606.ENSP00000265564,9606.ENSP00000276201,9606.ENSP00000296411,9606.ENSP00000298317,9606.ENSP00000310596,9606.ENSP00000323046,9606.ENSP00000338173,9606.ENSP00000338927,9606.ENSP00000350170,9606.ENSP00000353575,9606.ENSP00000356669,9606.ENSP00000358140,9606.ENSP00000359506,9606.ENSP00000362300,9606.ENSP00000362688,9606.ENSP00000363779,9606.ENSP00000379654,…	YBX2,YBX3,EXOSC7,UPF3B,METAP1,RPUSD4,LSM1,EXOSC3,PUM2,ZNF385A,FXR1,EIF2B3,RC3H1,EIF3A,FMR1,AGO1,EIF3I,ELP1,MARF1,ELOA,MOV10,TNRC6B,RPL10,EIF3M,CELF1,SECISBP2L,UPF1
GO Process	GO:0034660	ncRNA metabolic process	29	535	0.49	6.11e-05	9606.ENSP00000203001,9606.ENSP00000250263,9606.ENSP00000265564,9606.ENSP00000283109,9606.ENSP00000297613,9606.ENSP00000298317,9606.ENSP00000317691,9606.ENSP00000323046,9606.ENSP00000329466,9606.ENSP00000338173,9606.ENSP00000339795,9606.ENSP00000348107,9606.ENSP00000350098,9606.ENSP00000357459,9606.ENSP00000362300,9606.ENSP00000363746,9606.ENSP00000363779,9606.ENSP00000364639,9606.ENSP00000378857,…	TRMT6,ERI1,EXOSC7,RIOK2,RPP25L,RPUSD4,RPP25,EXOSC3,SIRT7,PUM2,RPL7,C1D,POP5,ADAR,AGO1,WDR46,ELP1,RBM7,WDR6,FAM98B,PWP1,CTU1,TRMT2A,EXOSC6,DROSHA,RPL27,MRM1,ZNHIT3,RPL35A
GO Process	GO:0043603	Cellular amide metabolic process	37	810	0.42	7.03e-05	9606.ENSP00000222247,9606.ENSP00000230050,9606.ENSP00000262584,9606.ENSP00000274242,9606.ENSP00000294189,9606.ENSP00000295491,9606.ENSP00000298310,9606.ENSP00000309334,9606.ENSP00000311430,9606.ENSP00000338389,9606.ENSP00000339157,9606.ENSP00000339795,9606.ENSP00000346001,9606.ENSP00000346037,9606.ENSP00000346050,9606.ENSP00000349687,9606.ENSP00000353575,9606.ENSP00000358140,9606.ENSP00000361471,…	RPL18A,RPS12,RPL8,RPL37,RPL29,MRPS18C,NEMF,RPL15,RPL4,MRPL35,CPM,RPL7,RPL3,RPLP1,RPS3A,GM2A,EIF2B3,EIF3A,ASS1,PABPC4,EIF3I,METTL17,MRPL23,MRPS6,IMMP2L,ELOA,RPL6,RPL10,RPLP2,EIF3M,RPL18,NACA,RPLP0,SECISBP2L,RPL27,MRPL37,RPL35A
GO Process	GO:1903311	Regulation of mRNA metabolic process	21	302	0.6	7.41e-05	9606.ENSP00000228251,9606.ENSP00000229795,9606.ENSP00000265564,9606.ENSP00000266679,9606.ENSP00000297532,9606.ENSP00000297591,9606.ENSP00000310596,9606.ENSP00000316950,9606.ENSP00000323046,9606.ENSP00000325376,9606.ENSP00000338173,9606.ENSP00000350170,9606.ENSP00000356669,9606.ENSP00000359506,9606.ENSP00000361949,9606.ENSP00000364639,9606.ENSP00000399797,9606.ENSP00000401946,9606.ENSP00000436864,…	YBX3,MAPK14,EXOSC7,CPSF6,FASTK,VIRMA,LSM1,MYEF2,EXOSC3,HNRNPM,PUM2,FXR1,RC3H1,FMR1,PABPC4,RBM7,MOV10,TNRC6B,CELF1,RBM15B,UPF1
GO Process	GO:0019538	Protein metabolic process	108	3910	0.2	0.00011	9606.ENSP00000181839,9606.ENSP00000205948,9606.ENSP00000220509,9606.ENSP00000222247,9606.ENSP00000229795,9606.ENSP00000230050,9606.ENSP00000243924,9606.ENSP00000252486,9606.ENSP00000260197,9606.ENSP00000261712,9606.ENSP00000262584,9606.ENSP00000265371,9606.ENSP00000265562,9606.ENSP00000267890,9606.ENSP00000268379,9606.ENSP00000271064,9606.ENSP00000274242,9606.ENSP00000277903,9606.ENSP00000280098,…	CDK13,APOH,VPS18,RPL18A,MAPK14,RPS12,PI3,APOE,SORL1,PSMD11,RPL8,NRP1,PTPN23,TTBK2,UQCRC2,TINAGL1,RPL37,HABP2,SPOPL,EPHA4,RIOK2,ADAMTS1,RPL29,MRPS18C,PRKCI,METAP1,NAA15,FASTK,NEMF,TAF10,ATP23,USP42,HIPK3,ESCO2,GLUL,RPL15,RPL4,HASPIN,SIRT7,FGG,MRPL35,TASP1,CPM,RPL7,GANAB,TRIM24,DCAF5,FAM111B,RPL3,RPLP1,RPS3A,HP,DCAF4,NAE1,DDA1,EIF2B3,PCMTD1,ERC1,UBE2Z,DZIP3,FBXO28,RC3H1,EIF3A,PABPC4,EIF3I,PTPN3,ASX…
GO Process	GO:0019219	Regulation of nucleobase-containing compound metabolic process	111	4074	0.19	0.00013	9606.ENSP00000181839,9606.ENSP00000198767,9606.ENSP00000216923,9606.ENSP00000228251,9606.ENSP00000229795,9606.ENSP00000248643,9606.ENSP00000250448,9606.ENSP00000250916,9606.ENSP00000252486,9606.ENSP00000253144,9606.ENSP00000257118,9606.ENSP00000258381,9606.ENSP00000261600,9606.ENSP00000265564,9606.ENSP00000266000,9606.ENSP00000266679,9606.ENSP00000276816,9606.ENSP00000282516,9606.ENSP00000283109,…	CDK13,RRN3,ZFP64,YBX3,MAPK14,MTERF1,FOXA1,KLF16,APOE,ZNF331,PHC2,SP110,THOC1,EXOSC7,DAXX,CPSF6,ZNF16,NIPBL,RIOK2,FANCD2,PRKCI,SAP30,NAA15,FASTK,PHAX,VIRMA,ZNF22,TAF10,THAP11,ESCO2,ZBTB21,LSM1,MYEF2,EXOSC3,ZNF48,SAV1,HNRNPM,ZBTB11,ZNF71,PAXBP1,SIRT7,ZNF92,ACTR8,PUM2,TASP1,TRIM24,JARID2,PHF10,SP100,TRIM29,C1D,FXR1,G3BP2,ZNF528,ERC1,ZSCAN12,RC3H1,MLLT11,ZNF292,MYO6,FMR1,PABPC4,AGO1,RBM7,ASXL1,KDM2B,…
GO Process	GO:0010556	Regulation of macromolecule biosynthetic process	109	3980	0.2	0.00014	9606.ENSP00000007699,9606.ENSP00000181839,9606.ENSP00000198767,9606.ENSP00000216923,9606.ENSP00000228251,9606.ENSP00000229795,9606.ENSP00000248643,9606.ENSP00000250448,9606.ENSP00000250916,9606.ENSP00000252486,9606.ENSP00000253144,9606.ENSP00000257118,9606.ENSP00000258381,9606.ENSP00000261600,9606.ENSP00000265564,9606.ENSP00000266000,9606.ENSP00000276201,9606.ENSP00000276816,9606.ENSP00000282516,…	YBX2,CDK13,RRN3,ZFP64,YBX3,MAPK14,MTERF1,FOXA1,KLF16,APOE,ZNF331,PHC2,SP110,THOC1,EXOSC7,DAXX,UPF3B,ZNF16,NIPBL,FANCD2,PRKCI,METAP1,SAP30,NAA15,ZNF22,RPUSD4,TAF10,THAP11,ZBTB21,LSM1,MYEF2,EXOSC3,ZNF48,SAV1,ZBTB11,ZNF71,PAXBP1,SIRT7,ZNF92,ACTR8,PUM2,TASP1,ZNF385A,TRIM24,JARID2,PHF10,SP100,TRIM29,C1D,FXR1,G3BP2,EIF2B3,ZNF528,ERC1,ZSCAN12,RC3H1,MLLT11,EIF3A,ZNF292,MYO6,FMR1,AGO1,EIF3I,ELP1,ASXL1,KDM…
GO Process	GO:0034645	Cellular macromolecule biosynthetic process	35	778	0.41	0.00019	9606.ENSP00000222247,9606.ENSP00000230050,9606.ENSP00000252486,9606.ENSP00000262584,9606.ENSP00000274242,9606.ENSP00000294189,9606.ENSP00000295491,9606.ENSP00000298310,9606.ENSP00000307900,9606.ENSP00000309334,9606.ENSP00000311430,9606.ENSP00000338389,9606.ENSP00000339795,9606.ENSP00000346001,9606.ENSP00000346037,9606.ENSP00000346050,9606.ENSP00000353575,9606.ENSP00000358140,9606.ENSP00000361949,…	RPL18A,RPS12,APOE,RPL8,RPL37,RPL29,MRPS18C,NEMF,GLUL,RPL15,RPL4,MRPL35,RPL7,RPL3,RPLP1,RPS3A,EIF2B3,EIF3A,PABPC4,EIF3I,METTL17,MRPL23,MRPS6,ELOA,RPL6,RPL10,RPLP2,EIF3M,RPL18,NACA,RPLP0,SECISBP2L,RPL27,MRPL37,RPL35A
GO Process	GO:2000112	Regulation of cellular macromolecule biosynthetic process	28	539	0.47	0.00019	9606.ENSP00000007699,9606.ENSP00000228251,9606.ENSP00000265564,9606.ENSP00000276201,9606.ENSP00000296411,9606.ENSP00000298317,9606.ENSP00000310596,9606.ENSP00000323046,9606.ENSP00000338173,9606.ENSP00000338927,9606.ENSP00000350170,9606.ENSP00000353575,9606.ENSP00000356669,9606.ENSP00000358140,9606.ENSP00000359506,9606.ENSP00000362300,9606.ENSP00000362688,9606.ENSP00000363779,9606.ENSP00000379654,…	YBX2,YBX3,EXOSC7,UPF3B,METAP1,RPUSD4,LSM1,EXOSC3,PUM2,ZNF385A,FXR1,EIF2B3,RC3H1,EIF3A,FMR1,AGO1,EIF3I,ELP1,MARF1,ELOA,MOV10,TNRC6B,RPL10,EIF3M,CELF1,SECISBP2L,UPF1,DBI
GO Process	GO:0009059	Macromolecule biosynthetic process	51	1394	0.32	0.00021	9606.ENSP00000007699,9606.ENSP00000181839,9606.ENSP00000198767,9606.ENSP00000219252,9606.ENSP00000222247,9606.ENSP00000229795,9606.ENSP00000230050,9606.ENSP00000248643,9606.ENSP00000252486,9606.ENSP00000262584,9606.ENSP00000274242,9606.ENSP00000285398,9606.ENSP00000294189,9606.ENSP00000295491,9606.ENSP00000298310,9606.ENSP00000299424,9606.ENSP00000304226,9606.ENSP00000307900,9606.ENSP00000309334,…	YBX2,CDK13,RRN3,POLR2C,RPL18A,MAPK14,RPS12,MTERF1,APOE,RPL8,RPL37,ERCC3,RPL29,MRPS18C,NEMF,TAF10,HIPK3,GLUL,RPL15,RPL4,PAXBP1,SIRT7,ZNRD1,MRPL35,RPL7,TRIM24,RPL3,RPLP1,RPS3A,EIF2B3,EIF3A,PABPC4,EIF3I,NFX1,METTL17,MRPL23,NFIX,MRPS6,PWP1,ELOA,RPL6,RPL10,RPLP2,EIF3M,RPL18,NACA,RPLP0,SECISBP2L,RPL27,MRPL37,RPL35A
GO Process	GO:0071840	Cellular component organization or biogenesis	141	5639	0.16	0.00021	9606.ENSP00000194155,9606.ENSP00000198767,9606.ENSP00000220509,9606.ENSP00000222511,9606.ENSP00000240851,9606.ENSP00000248643,9606.ENSP00000250263,9606.ENSP00000250448,9606.ENSP00000252245,9606.ENSP00000252486,9606.ENSP00000260818,9606.ENSP00000261514,9606.ENSP00000261712,9606.ENSP00000263382,9606.ENSP00000263753,9606.ENSP00000265361,9606.ENSP00000265371,9606.ENSP00000265562,9606.ENSP00000265564,…	PCDHB2,RRN3,VPS18,GTPBP10,TFG,MTERF1,ERI1,FOXA1,KRT75,APOE,DNAJC13,CLCN3,PSMD11,ASF1B,SGO1,SEMA3C,NRP1,PTPN23,EXOSC7,DAXX,CPSF6,TTBK2,CENPC,PLIN2,EPHA4,NIPBL,RIOK2,ADAMTS1,ERCC3,FANCD2,PRKCI,ITGB5,BSN,POC1A,DCSTAMP,NEMF,RPUSD4,TAF10,NCAPH2,ATP23,PDIA3,TMED10,ESCO2,GLUL,RPP25,RHOT2,EXOSC3,PLEC,HASPIN,SIRT7,SLIT3,FGG,ACTR8,PUM2,ZNF385A,RPL7,JARID2,PHF10,SP100,CFAP100,TASOR,C1D,TJP1,SCRIB,POP5,C1orf…
GO Process	GO:0006364	rRNA processing	17	220	0.65	0.00024	9606.ENSP00000250263,9606.ENSP00000265564,9606.ENSP00000283109,9606.ENSP00000298317,9606.ENSP00000317691,9606.ENSP00000323046,9606.ENSP00000339795,9606.ENSP00000348107,9606.ENSP00000350098,9606.ENSP00000363746,9606.ENSP00000387365,9606.ENSP00000398597,9606.ENSP00000425979,9606.ENSP00000464813,9606.ENSP00000481559,9606.ENSP00000484687,9606.ENSP00000495672	ERI1,EXOSC7,RIOK2,RPUSD4,RPP25,EXOSC3,RPL7,C1D,POP5,WDR46,PWP1,EXOSC6,DROSHA,RPL27,MRM1,ZNHIT3,RPL35A
GO Process	GO:0031326	Regulation of cellular biosynthetic process	111	4143	0.19	0.00027	9606.ENSP00000007699,9606.ENSP00000181839,9606.ENSP00000198767,9606.ENSP00000216923,9606.ENSP00000228251,9606.ENSP00000229795,9606.ENSP00000248643,9606.ENSP00000250448,9606.ENSP00000250916,9606.ENSP00000252486,9606.ENSP00000253144,9606.ENSP00000257118,9606.ENSP00000258381,9606.ENSP00000261600,9606.ENSP00000264012,9606.ENSP00000265564,9606.ENSP00000266000,9606.ENSP00000276201,9606.ENSP00000276816,…	YBX2,CDK13,RRN3,ZFP64,YBX3,MAPK14,MTERF1,FOXA1,KLF16,APOE,ZNF331,PHC2,SP110,THOC1,CDH3,EXOSC7,DAXX,UPF3B,ZNF16,NIPBL,FANCD2,PRKCI,METAP1,SAP30,NAA15,ZNF22,RPUSD4,TAF10,THAP11,ZBTB21,LSM1,MYEF2,EXOSC3,ZNF48,SAV1,ZBTB11,ZNF71,PAXBP1,SIRT7,ZNF92,ACTR8,PUM2,TASP1,ZNF385A,TRIM24,JARID2,PHF10,SP100,TRIM29,C1D,FXR1,G3BP2,EIF2B3,ZNF528,ERC1,ZSCAN12,RC3H1,MLLT11,EIF3A,ZNF292,MYO6,FMR1,ASS1,AGO1,EIF3I,ELP1…
GO Process	GO:0016072	rRNA metabolic process	18	250	0.62	0.00028	9606.ENSP00000250263,9606.ENSP00000265564,9606.ENSP00000283109,9606.ENSP00000298317,9606.ENSP00000317691,9606.ENSP00000323046,9606.ENSP00000329466,9606.ENSP00000339795,9606.ENSP00000348107,9606.ENSP00000350098,9606.ENSP00000363746,9606.ENSP00000387365,9606.ENSP00000398597,9606.ENSP00000425979,9606.ENSP00000464813,9606.ENSP00000481559,9606.ENSP00000484687,9606.ENSP00000495672	ERI1,EXOSC7,RIOK2,RPUSD4,RPP25,EXOSC3,SIRT7,RPL7,C1D,POP5,WDR46,PWP1,EXOSC6,DROSHA,RPL27,MRM1,ZNHIT3,RPL35A
GO Process	GO:0009889	Regulation of biosynthetic process	112	4205	0.18	0.0003	9606.ENSP00000007699,9606.ENSP00000181839,9606.ENSP00000198767,9606.ENSP00000216923,9606.ENSP00000228251,9606.ENSP00000229795,9606.ENSP00000248643,9606.ENSP00000250448,9606.ENSP00000250916,9606.ENSP00000252486,9606.ENSP00000253144,9606.ENSP00000257118,9606.ENSP00000258381,9606.ENSP00000261514,9606.ENSP00000261600,9606.ENSP00000264012,9606.ENSP00000265564,9606.ENSP00000266000,9606.ENSP00000276201,…	YBX2,CDK13,RRN3,ZFP64,YBX3,MAPK14,MTERF1,FOXA1,KLF16,APOE,ZNF331,PHC2,SP110,CLCN3,THOC1,CDH3,EXOSC7,DAXX,UPF3B,ZNF16,NIPBL,FANCD2,PRKCI,METAP1,SAP30,NAA15,ZNF22,RPUSD4,TAF10,THAP11,ZBTB21,LSM1,MYEF2,EXOSC3,ZNF48,SAV1,ZBTB11,ZNF71,PAXBP1,SIRT7,ZNF92,ACTR8,PUM2,TASP1,ZNF385A,TRIM24,JARID2,PHF10,SP100,TRIM29,C1D,FXR1,G3BP2,EIF2B3,ZNF528,ERC1,ZSCAN12,RC3H1,MLLT11,EIF3A,ZNF292,MYO6,FMR1,ASS1,AGO1,EIF3…
GO Process	GO:0031047	Gene silencing by RNA	11	95	0.82	0.0006	9606.ENSP00000250263,9606.ENSP00000338173,9606.ENSP00000357459,9606.ENSP00000359506,9606.ENSP00000362300,9606.ENSP00000379654,9606.ENSP00000394794,9606.ENSP00000399797,9606.ENSP00000401946,9606.ENSP00000425979,9606.ENSP00000436864	ERI1,PUM2,ADAR,FMR1,AGO1,MARF1,PTPN13,MOV10,TNRC6B,DROSHA,CELF1
GO Process	GO:0034249	Negative regulation of cellular amide metabolic process	15	191	0.65	0.00081	9606.ENSP00000252486,9606.ENSP00000260197,9606.ENSP00000265564,9606.ENSP00000310596,9606.ENSP00000323046,9606.ENSP00000350170,9606.ENSP00000356669,9606.ENSP00000359506,9606.ENSP00000362300,9606.ENSP00000379654,9606.ENSP00000399376,9606.ENSP00000399797,9606.ENSP00000401946,9606.ENSP00000436864,9606.ENSP00000470142	APOE,SORL1,EXOSC7,LSM1,EXOSC3,FXR1,RC3H1,FMR1,AGO1,MARF1,PRNP,MOV10,TNRC6B,CELF1,UPF1
GO Process	GO:0044085	Cellular component biogenesis	78	2702	0.22	0.0014	9606.ENSP00000194155,9606.ENSP00000198767,9606.ENSP00000222511,9606.ENSP00000240851,9606.ENSP00000250263,9606.ENSP00000252486,9606.ENSP00000261712,9606.ENSP00000263382,9606.ENSP00000265371,9606.ENSP00000265562,9606.ENSP00000265564,9606.ENSP00000266000,9606.ENSP00000266679,9606.ENSP00000267890,9606.ENSP00000273853,9606.ENSP00000283109,9606.ENSP00000296181,9606.ENSP00000296452,9606.ENSP00000296484,…	PCDHB2,RRN3,GTPBP10,TFG,ERI1,APOE,PSMD11,ASF1B,NRP1,PTPN23,EXOSC7,DAXX,CPSF6,TTBK2,CENPC,RIOK2,ITGB5,BSN,POC1A,NEMF,RPUSD4,TAF10,ATP23,PDIA3,TMED10,GLUL,RPP25,EXOSC3,PLEC,FGG,PUM2,RPL7,CFAP100,TASOR,C1D,TJP1,POP5,C1orf109,TPM1,G3BP2,RC3H1,ADAR,PIP5K1A,EIF3A,AGO1,EIF3I,WDR46,APOM,NUFIP1,METTL17,STAG1,FKBP1A,IMMP2L,PWP1,CIAO2B,EXOSC6,PRNP,RPL6,RPL10,NLE1,DROSHA,SAMD1,KIRREL3,EIF3M,CELF1,LIN7A,DNM1L…
GO Process	GO:1901564	Organonitrogen compound metabolic process	124	4981	0.16	0.0018	9606.ENSP00000181839,9606.ENSP00000205948,9606.ENSP00000220509,9606.ENSP00000222247,9606.ENSP00000229795,9606.ENSP00000230050,9606.ENSP00000243924,9606.ENSP00000252486,9606.ENSP00000257770,9606.ENSP00000260197,9606.ENSP00000261712,9606.ENSP00000262584,9606.ENSP00000264932,9606.ENSP00000265371,9606.ENSP00000265562,9606.ENSP00000267890,9606.ENSP00000268379,9606.ENSP00000271064,9606.ENSP00000274242,…	CDK13,APOH,VPS18,RPL18A,MAPK14,RPS12,PI3,APOE,NT5E,SORL1,PSMD11,RPL8,SDHA,NRP1,PTPN23,TTBK2,UQCRC2,TINAGL1,RPL37,HABP2,SPOPL,EPHA4,RIOK2,OLA1,ADAMTS1,RPL29,MRPS18C,PRKCI,METAP1,NAA15,FASTK,NEMF,TAF10,ATP23,USP42,HIPK3,ESCO2,GLUL,RPL15,RPL4,PSAPL1,HASPIN,SIRT7,FGG,MRPL35,TASP1,CPM,RPL7,GANAB,TRIM24,DCAF5,FAM111B,PYCR2,RPL3,RPLP1,RPS3A,HP,GM2A,DCAF4,NAE1,DDA1,EIF2B3,PCMTD1,ERC1,UBE2Z,DZIP3,FBXO28,R…
GO Process	GO:0006397	mRNA processing	23	455	0.46	0.0025	9606.ENSP00000181839,9606.ENSP00000216727,9606.ENSP00000236273,9606.ENSP00000252011,9606.ENSP00000261600,9606.ENSP00000266529,9606.ENSP00000266679,9606.ENSP00000292476,9606.ENSP00000297591,9606.ENSP00000298317,9606.ENSP00000310596,9606.ENSP00000325376,9606.ENSP00000328992,9606.ENSP00000334538,9606.ENSP00000357459,9606.ENSP00000358616,9606.ENSP00000359506,9606.ENSP00000395738,9606.ENSP00000432886,…	CDK13,PABPN1,SYF2,DHX35,THOC1,ZCRB1,CPSF6,CPSF4,VIRMA,RPUSD4,LSM1,HNRNPM,PAXBP1,SREK1,ADAR,SMNDC1,FMR1,TRMT2A,RNPC3,CELF1,SRSF5,RBM15B,PQBP1
GO Process	GO:0051248	Negative regulation of protein metabolic process	38	1038	0.32	0.0052	9606.ENSP00000243924,9606.ENSP00000252486,9606.ENSP00000252593,9606.ENSP00000260197,9606.ENSP00000261336,9606.ENSP00000265564,9606.ENSP00000274242,9606.ENSP00000280098,9606.ENSP00000281821,9606.ENSP00000303145,9606.ENSP00000304226,9606.ENSP00000310596,9606.ENSP00000319788,9606.ENSP00000323046,9606.ENSP00000323856,9606.ENSP00000329466,9606.ENSP00000341280,9606.ENSP00000350170,9606.ENSP00000354201,…	PI3,APOE,BST2,SORL1,PZP,EXOSC7,RPL37,SPOPL,EPHA4,TMED10,HIPK3,LSM1,NQO1,EXOSC3,PLEC,SIRT7,JARID2,FXR1,UBE2Z,RC3H1,ADAR,FMR1,AGO1,PTPN3,MARF1,FKBP1A,PWP1,PTPN13,PRNP,MOV10,TNRC6B,NLE1,ITIH3,C4B,CELF1,UPF1,DBI,APLP2
GO Process	GO:0022618	Ribonucleoprotein complex assembly	14	203	0.6	0.0062	9606.ENSP00000266679,9606.ENSP00000357459,9606.ENSP00000358140,9606.ENSP00000362300,9606.ENSP00000362688,9606.ENSP00000368459,9606.ENSP00000403172,9606.ENSP00000413436,9606.ENSP00000413572,9606.ENSP00000436049,9606.ENSP00000436864,9606.ENSP00000449328,9606.ENSP00000452123,9606.ENSP00000484687	CPSF6,ADAR,EIF3A,AGO1,EIF3I,NUFIP1,RPL6,RPL10,NLE1,EIF3M,CELF1,RPLP0,SRSF5,ZNHIT3
GO Process	GO:0006403	RNA localization	13	180	0.62	0.0076	9606.ENSP00000216727,9606.ENSP00000254998,9606.ENSP00000261600,9606.ENSP00000276201,9606.ENSP00000297540,9606.ENSP00000338927,9606.ENSP00000352738,9606.ENSP00000359506,9606.ENSP00000360922,9606.ENSP00000428756,9606.ENSP00000454545,9606.ENSP00000470142,9606.ENSP00000484687	PABPN1,NXT1,THOC1,UPF3B,PHAX,ZNF385A,G3BP2,FMR1,STAU1,STAU2,RBM15B,UPF1,ZNHIT3
GO Process	GO:0008380	RNA splicing	19	370	0.47	0.0113	9606.ENSP00000181839,9606.ENSP00000236273,9606.ENSP00000252011,9606.ENSP00000261600,9606.ENSP00000266529,9606.ENSP00000297591,9606.ENSP00000298317,9606.ENSP00000310596,9606.ENSP00000325376,9606.ENSP00000328992,9606.ENSP00000334538,9606.ENSP00000358616,9606.ENSP00000359506,9606.ENSP00000380734,9606.ENSP00000432886,9606.ENSP00000436864,9606.ENSP00000452123,9606.ENSP00000454545,9606.ENSP00000498362	CDK13,SYF2,DHX35,THOC1,ZCRB1,VIRMA,RPUSD4,LSM1,HNRNPM,PAXBP1,SREK1,SMNDC1,FMR1,FAM98B,RNPC3,CELF1,SRSF5,RBM15B,PQBP1
GO Process	GO:2000113	Negative regulation of cellular macromolecule biosynthetic process	13	189	0.6	0.0117	9606.ENSP00000265564,9606.ENSP00000310596,9606.ENSP00000323046,9606.ENSP00000350170,9606.ENSP00000356669,9606.ENSP00000359506,9606.ENSP00000362300,9606.ENSP00000379654,9606.ENSP00000399797,9606.ENSP00000401946,9606.ENSP00000436864,9606.ENSP00000470142,9606.ENSP00000486361	EXOSC7,LSM1,EXOSC3,FXR1,RC3H1,FMR1,AGO1,MARF1,MOV10,TNRC6B,CELF1,UPF1,DBI
GO Process	GO:0010605	Negative regulation of macromolecule metabolic process	75	2760	0.19	0.0152	9606.ENSP00000228251,9606.ENSP00000229795,9606.ENSP00000243924,9606.ENSP00000250263,9606.ENSP00000250448,9606.ENSP00000250916,9606.ENSP00000252486,9606.ENSP00000252593,9606.ENSP00000257118,9606.ENSP00000259212,9606.ENSP00000260197,9606.ENSP00000261336,9606.ENSP00000261600,9606.ENSP00000264012,9606.ENSP00000265564,9606.ENSP00000266000,9606.ENSP00000274242,9606.ENSP00000276201,9606.ENSP00000280098,…	YBX3,MAPK14,PI3,ERI1,FOXA1,KLF16,APOE,BST2,PHC2,IL36RN,SORL1,PZP,THOC1,CDH3,EXOSC7,DAXX,RPL37,UPF3B,SPOPL,EPHA4,NIPBL,SAP30,PHAX,TMED10,HIPK3,THAP11,ZBTB21,LSM1,NQO1,EXOSC3,PLEC,SIRT7,SLIT3,PUM2,TRIM24,JARID2,PHF10,SP100,TRIM29,TASOR,C1D,FXR1,UBE2Z,RC3H1,ADAR,FMR1,AGO1,PTPN3,SKIV2L,KDM2B,NFX1,CHD3,BRD7,MARF1,NFIX,FKBP1A,PCBP3,KMT5A,PWP1,PTPN13,EXOSC6,PRNP,MOV10,TNRC6B,RPL10,NLE1,ITIH3,C4B,DROSHA,…
GO Process	GO:0007059	Chromosome segregation	16	286	0.51	0.0166	9606.ENSP00000263753,9606.ENSP00000273853,9606.ENSP00000282516,9606.ENSP00000287647,9606.ENSP00000299821,9606.ENSP00000306999,9606.ENSP00000325290,9606.ENSP00000329466,9606.ENSP00000372689,9606.ENSP00000376952,9606.ENSP00000381773,9606.ENSP00000384629,9606.ENSP00000387471,9606.ENSP00000457810,9606.ENSP00000467141,9606.ENSP00000496699	SGO1,CENPC,NIPBL,FANCD2,NCAPH2,ESCO2,HASPIN,SIRT7,STAG1,EME1,TOP3B,KMT5A,CIAO2B,CENPT,TTN,CHAMP1
GO Process	GO:0017148	Negative regulation of translation	12	169	0.61	0.0166	9606.ENSP00000265564,9606.ENSP00000310596,9606.ENSP00000323046,9606.ENSP00000350170,9606.ENSP00000356669,9606.ENSP00000359506,9606.ENSP00000362300,9606.ENSP00000379654,9606.ENSP00000399797,9606.ENSP00000401946,9606.ENSP00000436864,9606.ENSP00000470142	EXOSC7,LSM1,EXOSC3,FXR1,RC3H1,FMR1,AGO1,MARF1,MOV10,TNRC6B,CELF1,UPF1
GO Process	GO:0042273	Ribosomal large subunit biogenesis	8	74	0.79	0.0185	9606.ENSP00000339795,9606.ENSP00000350704,9606.ENSP00000403172,9606.ENSP00000413436,9606.ENSP00000413572,9606.ENSP00000449328,9606.ENSP00000484687,9606.ENSP00000495672	RPL7,C1orf109,RPL6,RPL10,NLE1,RPLP0,ZNHIT3,RPL35A
GO Process	GO:0140014	Mitotic nuclear division	12	175	0.6	0.0217	9606.ENSP00000263753,9606.ENSP00000273853,9606.ENSP00000282516,9606.ENSP00000299821,9606.ENSP00000306999,9606.ENSP00000325290,9606.ENSP00000329466,9606.ENSP00000347845,9606.ENSP00000372689,9606.ENSP00000384629,9606.ENSP00000467141,9606.ENSP00000496699	SGO1,CENPC,NIPBL,NCAPH2,ESCO2,HASPIN,SIRT7,TASOR,STAG1,KMT5A,TTN,CHAMP1
GO Process	GO:0034427	Nuclear-transcribed mRNA catabolic process, exonucleolytic, 3-5	4	11	1.32	0.0222	9606.ENSP00000265564,9606.ENSP00000323046,9606.ENSP00000364543,9606.ENSP00000398597	EXOSC7,EXOSC3,SKIV2L,EXOSC6
GO Process	GO:0051276	Chromosome organization	34	968	0.3	0.0261	9606.ENSP00000248643,9606.ENSP00000250448,9606.ENSP00000263382,9606.ENSP00000263753,9606.ENSP00000266000,9606.ENSP00000273853,9606.ENSP00000282516,9606.ENSP00000285398,9606.ENSP00000287647,9606.ENSP00000299821,9606.ENSP00000306999,9606.ENSP00000325290,9606.ENSP00000329466,9606.ENSP00000336842,9606.ENSP00000338173,9606.ENSP00000341280,9606.ENSP00000341805,9606.ENSP00000343023,9606.ENSP00000347845,…	MTERF1,FOXA1,ASF1B,SGO1,DAXX,CENPC,NIPBL,ERCC3,FANCD2,NCAPH2,ESCO2,HASPIN,SIRT7,ACTR8,PUM2,JARID2,PHF10,SP100,TASOR,ASXL1,KDM2B,CHD3,STAG1,BRD7,TOP3B,KMT5A,RECQL,SAMD1,RBM15B,CENPT,TTN,UPF1,ACTB,CHAMP1
GO Process	GO:0000956	Nuclear-transcribed mRNA catabolic process	9	103	0.7	0.0289	9606.ENSP00000265564,9606.ENSP00000276201,9606.ENSP00000310596,9606.ENSP00000323046,9606.ENSP00000356669,9606.ENSP00000362300,9606.ENSP00000364543,9606.ENSP00000398597,9606.ENSP00000470142	EXOSC7,UPF3B,LSM1,EXOSC3,RC3H1,AGO1,SKIV2L,EXOSC6,UPF1
GO Process	GO:0044249	Cellular biosynthetic process	65	2362	0.2	0.033	9606.ENSP00000007699,9606.ENSP00000181839,9606.ENSP00000198767,9606.ENSP00000219252,9606.ENSP00000222247,9606.ENSP00000229795,9606.ENSP00000230050,9606.ENSP00000248643,9606.ENSP00000252486,9606.ENSP00000257770,9606.ENSP00000262584,9606.ENSP00000264932,9606.ENSP00000267842,9606.ENSP00000274242,9606.ENSP00000285398,9606.ENSP00000290349,9606.ENSP00000294189,9606.ENSP00000295491,9606.ENSP00000298310,…	YBX2,CDK13,RRN3,POLR2C,RPL18A,MAPK14,RPS12,MTERF1,APOE,NT5E,RPL8,SDHA,SLC27A2,RPL37,ERCC3,CBR1,RPL29,MRPS18C,NEMF,TAF10,HIPK3,GLUL,RPL15,RPL4,NQO1,PAXBP1,SIRT7,ZNRD1,MRPL35,RPL7,TRIM24,PYCR2,RPL3,RPLP1,RPS3A,EIF2B3,MGST3,PIP5K1A,EIF3A,CMPK1,ASS1,PABPC4,EIF3I,SDHB,NFX1,METTL17,MRPL23,NFIX,MRPS6,PYCR1,PWP1,ELOA,RPL6,RPL10,RPLP2,EIF3M,TJP2,RPL18,NACA,RPLP0,SECISBP2L,RPL27,MRPL37,CRABP2,RPL35A
GO Process	GO:0008033	tRNA processing	10	134	0.63	0.0405	9606.ENSP00000203001,9606.ENSP00000297613,9606.ENSP00000298317,9606.ENSP00000317691,9606.ENSP00000350098,9606.ENSP00000363779,9606.ENSP00000378857,9606.ENSP00000380734,9606.ENSP00000390011,9606.ENSP00000395738	TRMT6,RPP25L,RPUSD4,RPP25,POP5,ELP1,WDR6,FAM98B,CTU1,TRMT2A
GO Process	GO:1901566	Organonitrogen compound biosynthetic process	42	1338	0.26	0.0424	9606.ENSP00000222247,9606.ENSP00000230050,9606.ENSP00000252486,9606.ENSP00000257770,9606.ENSP00000262584,9606.ENSP00000264932,9606.ENSP00000274242,9606.ENSP00000294189,9606.ENSP00000295491,9606.ENSP00000298310,9606.ENSP00000307900,9606.ENSP00000309334,9606.ENSP00000311430,9606.ENSP00000338389,9606.ENSP00000339795,9606.ENSP00000342502,9606.ENSP00000346001,9606.ENSP00000346037,9606.ENSP00000346050,…	RPL18A,RPS12,APOE,NT5E,RPL8,SDHA,RPL37,RPL29,MRPS18C,NEMF,GLUL,RPL15,RPL4,MRPL35,RPL7,PYCR2,RPL3,RPLP1,RPS3A,EIF2B3,EIF3A,CMPK1,ASS1,PABPC4,EIF3I,SDHB,METTL17,MRPL23,MRPS6,PYCR1,ELOA,RPL6,RPL10,RPLP2,EIF3M,RPL18,NACA,RPLP0,SECISBP2L,RPL27,MRPL37,RPL35A
GO Process	GO:1902991	Regulation of amyloid precursor protein catabolic process	6	44	0.89	0.0424	9606.ENSP00000252486,9606.ENSP00000260197,9606.ENSP00000281821,9606.ENSP00000303145,9606.ENSP00000383003,9606.ENSP00000399376	APOE,SORL1,EPHA4,TMED10,FKBP1A,PRNP
GO Process	GO:0006401	RNA catabolic process	11	164	0.59	0.0453	9606.ENSP00000265564,9606.ENSP00000276201,9606.ENSP00000310596,9606.ENSP00000323046,9606.ENSP00000356669,9606.ENSP00000361949,9606.ENSP00000362300,9606.ENSP00000364543,9606.ENSP00000364639,9606.ENSP00000398597,9606.ENSP00000470142	EXOSC7,UPF3B,LSM1,EXOSC3,RC3H1,PABPC4,AGO1,SKIV2L,RBM7,EXOSC6,UPF1
GO Process	GO:0009892	Negative regulation of metabolic process	77	2982	0.17	0.0497	9606.ENSP00000228251,9606.ENSP00000229795,9606.ENSP00000243924,9606.ENSP00000250263,9606.ENSP00000250448,9606.ENSP00000250916,9606.ENSP00000252486,9606.ENSP00000252593,9606.ENSP00000257118,9606.ENSP00000259212,9606.ENSP00000260197,9606.ENSP00000261336,9606.ENSP00000261600,9606.ENSP00000264012,9606.ENSP00000265564,9606.ENSP00000266000,9606.ENSP00000274242,9606.ENSP00000276201,9606.ENSP00000280098,…	YBX3,MAPK14,PI3,ERI1,FOXA1,KLF16,APOE,BST2,PHC2,IL36RN,SORL1,PZP,THOC1,CDH3,EXOSC7,DAXX,RPL37,UPF3B,SPOPL,EPHA4,NIPBL,SAP30,PHAX,TMED10,HIPK3,THAP11,ZBTB21,LSM1,NQO1,EXOSC3,PLEC,SIRT7,SLIT3,PUM2,TRIM24,JARID2,PHF10,SP100,TRIM29,TASOR,C1D,HP,FXR1,UBE2Z,RC3H1,ADAR,FMR1,AGO1,PTPN3,SKIV2L,KDM2B,NFX1,CHD3,BRD7,WDR6,MARF1,NFIX,FKBP1A,PCBP3,KMT5A,PWP1,PTPN13,EXOSC6,PRNP,MOV10,TNRC6B,RPL10,NLE1,ITIH3,C4B…
GO Process	GO:0051172	Negative regulation of nitrogen compound metabolic process	65	2403	0.19	0.0497	9606.ENSP00000228251,9606.ENSP00000229795,9606.ENSP00000243924,9606.ENSP00000250448,9606.ENSP00000250916,9606.ENSP00000252486,9606.ENSP00000252593,9606.ENSP00000257118,9606.ENSP00000260197,9606.ENSP00000261336,9606.ENSP00000261600,9606.ENSP00000265564,9606.ENSP00000266000,9606.ENSP00000274242,9606.ENSP00000280098,9606.ENSP00000281821,9606.ENSP00000282516,9606.ENSP00000296504,9606.ENSP00000297540,…	YBX3,MAPK14,PI3,FOXA1,KLF16,APOE,BST2,PHC2,SORL1,PZP,THOC1,EXOSC7,DAXX,RPL37,SPOPL,EPHA4,NIPBL,SAP30,PHAX,TMED10,HIPK3,THAP11,ZBTB21,LSM1,NQO1,EXOSC3,PLEC,SIRT7,TRIM24,JARID2,PHF10,SP100,TRIM29,C1D,FXR1,UBE2Z,RC3H1,ADAR,FMR1,AGO1,PTPN3,KDM2B,NFX1,CHD3,BRD7,MARF1,NFIX,FKBP1A,PCBP3,KMT5A,PWP1,PTPN13,PRNP,MOV10,TNRC6B,RPL10,NLE1,ITIH3,C4B,SAMD1,CELF1,NACA,UPF1,DBI,APLP2
GO Function	GO:0003723	RNA binding	107	1672	0.57	1.12e-28	9606.ENSP00000007699,9606.ENSP00000181839,9606.ENSP00000203001,9606.ENSP00000216727,9606.ENSP00000222247,9606.ENSP00000222511,9606.ENSP00000228251,9606.ENSP00000230050,9606.ENSP00000236273,9606.ENSP00000248643,9606.ENSP00000250263,9606.ENSP00000252011,9606.ENSP00000252593,9606.ENSP00000261600,9606.ENSP00000262031,9606.ENSP00000262584,9606.ENSP00000265564,9606.ENSP00000266529,9606.ENSP00000266679,…	YBX2,CDK13,TRMT6,PABPN1,RPL18A,GTPBP10,YBX3,RPS12,SYF2,MTERF1,ERI1,DHX35,BST2,THOC1,RBMS2,RPL8,EXOSC7,ZCRB1,CPSF6,RPL37,UPF3B,CPSF4,RPL29,MRPS18C,NAA15,FASTK,PHAX,VIRMA,RPP25L,NEMF,RPUSD4,PDIA3,RPL15,LSM1,RPL4,MYEF2,RPP25,NQO1,EXOSC3,PLEC,HNRNPM,DDX59,SREK1,PUM2,ZNF385A,RPL7,GANAB,RPL3,RPS3A,TASOR,C1D,POP5,FXR1,NOL12,G3BP2,MACF1,DZIP3,RC3H1,ADAR,EIF3A,SMNDC1,FMR1,STAU1,ASS1,PABPC4,AGO1,EIF3I,WDR4…
GO Function	GO:0003676	Nucleic acid binding	163	4003	0.37	1.83e-25	9606.ENSP00000007699,9606.ENSP00000181839,9606.ENSP00000198767,9606.ENSP00000203001,9606.ENSP00000216727,9606.ENSP00000216923,9606.ENSP00000219252,9606.ENSP00000222247,9606.ENSP00000222511,9606.ENSP00000228251,9606.ENSP00000230050,9606.ENSP00000236273,9606.ENSP00000248643,9606.ENSP00000250263,9606.ENSP00000250448,9606.ENSP00000250916,9606.ENSP00000252011,9606.ENSP00000252593,9606.ENSP00000253144,…	YBX2,CDK13,RRN3,TRMT6,PABPN1,ZFP64,POLR2C,RPL18A,GTPBP10,YBX3,RPS12,SYF2,MTERF1,ERI1,FOXA1,KLF16,DHX35,BST2,ZNF331,PHC2,SP110,TOPBP1,THOC1,RBMS2,RPL8,EXOSC7,ZNF800,ZCRB1,CPSF6,CENPC,RPL37,UPF3B,ZNF16,ERCC3,CPSF4,RPL29,MRPS18C,SAP30,NAA15,FASTK,PHAX,VIRMA,RPP25L,ZNF22,NEMF,RPUSD4,TAF10,PDIA3,THAP11,ZBTB21,RPL15,LSM1,RPL4,MYEF2,RPP25,NQO1,EXOSC3,PLEC,ZNF48,HNRNPM,ZBTB11,ZNF71,PAXBP1,DDX59,ZNRD1,ZNF…
GO Function	GO:1901363	Heterocyclic compound binding	197	5977	0.28	1.27e-21	9606.ENSP00000007699,9606.ENSP00000014930,9606.ENSP00000181839,9606.ENSP00000198767,9606.ENSP00000203001,9606.ENSP00000216727,9606.ENSP00000216923,9606.ENSP00000219252,9606.ENSP00000222247,9606.ENSP00000222511,9606.ENSP00000228251,9606.ENSP00000229795,9606.ENSP00000230050,9606.ENSP00000236273,9606.ENSP00000248643,9606.ENSP00000250263,9606.ENSP00000250448,9606.ENSP00000250916,9606.ENSP00000252011,…	YBX2,HEBP1,CDK13,RRN3,TRMT6,PABPN1,ZFP64,POLR2C,RPL18A,GTPBP10,YBX3,MAPK14,RPS12,SYF2,MTERF1,ERI1,FOXA1,KLF16,DHX35,BST2,ZNF331,PHC2,NT5E,SP110,TOPBP1,CLCN3,THOC1,RBMS2,RPL8,SDHA,EXOSC7,ZNF800,ZCRB1,CPSF6,SLC27A2,TTBK2,CENPC,RPL37,UPF3B,ZNF16,EPHA4,RIOK2,OLA1,ERCC3,CPSF4,RPL29,MRPS18C,PRKCI,SAP30,NAA15,FASTK,PHAX,VIRMA,RPP25L,ZNF22,NEMF,RPUSD4,TAF10,PDIA3,HIPK3,THAP11,GLUL,ZBTB21,RPL15,LSM1,RPL4,…
GO Function	GO:0097159	Organic cyclic compound binding	197	6050	0.27	4.67e-21	9606.ENSP00000007699,9606.ENSP00000014930,9606.ENSP00000181839,9606.ENSP00000198767,9606.ENSP00000203001,9606.ENSP00000216727,9606.ENSP00000216923,9606.ENSP00000219252,9606.ENSP00000222247,9606.ENSP00000222511,9606.ENSP00000228251,9606.ENSP00000229795,9606.ENSP00000230050,9606.ENSP00000236273,9606.ENSP00000248643,9606.ENSP00000250263,9606.ENSP00000250448,9606.ENSP00000250916,9606.ENSP00000252011,…	YBX2,HEBP1,CDK13,RRN3,TRMT6,PABPN1,ZFP64,POLR2C,RPL18A,GTPBP10,YBX3,MAPK14,RPS12,SYF2,MTERF1,ERI1,FOXA1,KLF16,DHX35,BST2,ZNF331,PHC2,NT5E,SP110,TOPBP1,CLCN3,THOC1,RBMS2,RPL8,SDHA,EXOSC7,ZNF800,ZCRB1,CPSF6,SLC27A2,TTBK2,CENPC,RPL37,UPF3B,ZNF16,EPHA4,RIOK2,OLA1,ERCC3,CPSF4,RPL29,MRPS18C,PRKCI,SAP30,NAA15,FASTK,PHAX,VIRMA,RPP25L,ZNF22,NEMF,RPUSD4,TAF10,PDIA3,HIPK3,THAP11,GLUL,ZBTB21,RPL15,LSM1,RPL4,…
GO Function	GO:0005488	Binding	292	12838	0.12	1.39e-13	9606.ENSP00000007699,9606.ENSP00000014930,9606.ENSP00000181839,9606.ENSP00000194155,9606.ENSP00000198767,9606.ENSP00000203001,9606.ENSP00000205948,9606.ENSP00000216727,9606.ENSP00000216923,9606.ENSP00000219252,9606.ENSP00000220509,9606.ENSP00000222247,9606.ENSP00000222511,9606.ENSP00000228251,9606.ENSP00000229795,9606.ENSP00000230050,9606.ENSP00000236273,9606.ENSP00000240851,9606.ENSP00000247020,…	YBX2,HEBP1,CDK13,PCDHB2,RRN3,TRMT6,APOH,PABPN1,ZFP64,POLR2C,VPS18,RPL18A,GTPBP10,YBX3,MAPK14,RPS12,SYF2,TFG,SDF2,PLEKHG3,MTERF1,ERI1,FOXA1,KLF16,DHX35,APOE,BST2,ZNF331,NXT1,PHC2,NT5E,SP110,IL36G,IL36RN,SORL1,TOPBP1,PZP,CLCN3,THOC1,RBMS2,RPL8,ASF1B,SGO1,CDH3,SDHA,SEMA3C,NRP1,PTPN23,EXOSC7,ZNF800,EXPH5,DAXX,ZCRB1,CPSF6,SLC27A2,TTBK2,UQCRC2,TINAGL1,CENPC,RPL37,UPF3B,ZNF16,HABP2,SPOPL,EPHA4,NIPBL,RIO…
GO Function	GO:0003735	Structural constituent of ribosome	23	169	0.89	2.15e-10	9606.ENSP00000222247,9606.ENSP00000230050,9606.ENSP00000262584,9606.ENSP00000274242,9606.ENSP00000294189,9606.ENSP00000295491,9606.ENSP00000309334,9606.ENSP00000311430,9606.ENSP00000338389,9606.ENSP00000339795,9606.ENSP00000346001,9606.ENSP00000346037,9606.ENSP00000346050,9606.ENSP00000380466,9606.ENSP00000382250,9606.ENSP00000403172,9606.ENSP00000413436,9606.ENSP00000431240,9606.ENSP00000447001,…	RPL18A,RPS12,RPL8,RPL37,RPL29,MRPS18C,RPL15,RPL4,MRPL35,RPL7,RPL3,RPLP1,RPS3A,MRPL23,MRPS6,RPL6,RPL10,RPLP2,RPL18,RPLP0,RPL27,MRPL37,RPL35A
GO Function	GO:0003729	mRNA binding	25	326	0.64	1.49e-06	9606.ENSP00000228251,9606.ENSP00000262031,9606.ENSP00000266679,9606.ENSP00000276201,9606.ENSP00000316950,9606.ENSP00000325376,9606.ENSP00000338173,9606.ENSP00000338927,9606.ENSP00000339795,9606.ENSP00000346050,9606.ENSP00000350170,9606.ENSP00000352738,9606.ENSP00000356669,9606.ENSP00000358140,9606.ENSP00000359506,9606.ENSP00000360922,9606.ENSP00000361949,9606.ENSP00000369453,9606.ENSP00000379654,…	YBX3,RBMS2,CPSF6,UPF3B,MYEF2,HNRNPM,PUM2,ZNF385A,RPL7,RPS3A,FXR1,G3BP2,RC3H1,EIF3A,FMR1,STAU1,PABPC4,ELAVL2,MARF1,PCBP3,STAU2,CELF1,SRSF5,SECISBP2L,RBM15B
GO Function	GO:0005198	Structural molecule activity	39	776	0.46	4.48e-06	9606.ENSP00000222247,9606.ENSP00000230050,9606.ENSP00000243924,9606.ENSP00000252245,9606.ENSP00000252486,9606.ENSP00000261712,9606.ENSP00000262584,9606.ENSP00000263382,9606.ENSP00000271064,9606.ENSP00000274242,9606.ENSP00000276201,9606.ENSP00000294189,9606.ENSP00000295491,9606.ENSP00000296452,9606.ENSP00000309334,9606.ENSP00000311430,9606.ENSP00000323856,9606.ENSP00000336829,9606.ENSP00000338389,…	RPL18A,RPS12,PI3,KRT75,APOE,PSMD11,RPL8,ASF1B,TINAGL1,RPL37,UPF3B,RPL29,MRPS18C,BSN,RPL15,RPL4,PLEC,FGG,MRPL35,RPL7,RPL3,RPLP1,RPS3A,TPM1,ERC1,MACF1,EIF3A,MRPL23,MRPS6,RPL6,RPL10,RPLP2,RPL18,RPLP0,RPL27,TTN,MRPL37,ACTB,RPL35A
GO Function	GO:0019843	rRNA binding	10	67	0.93	0.00041	9606.ENSP00000250263,9606.ENSP00000262584,9606.ENSP00000274242,9606.ENSP00000295491,9606.ENSP00000298317,9606.ENSP00000346001,9606.ENSP00000352021,9606.ENSP00000366271,9606.ENSP00000382250,9606.ENSP00000449328	ERI1,RPL8,RPL37,MRPS18C,RPUSD4,RPL3,NOL12,KDM2B,MRPS6,RPLP0
GO Function	GO:0003730	mRNA 3-UTR binding	11	102	0.79	0.0019	9606.ENSP00000228251,9606.ENSP00000262031,9606.ENSP00000338173,9606.ENSP00000338927,9606.ENSP00000350170,9606.ENSP00000356669,9606.ENSP00000359506,9606.ENSP00000361949,9606.ENSP00000369453,9606.ENSP00000436864,9606.ENSP00000453854	YBX3,RBMS2,PUM2,ZNF385A,FXR1,RC3H1,FMR1,PABPC4,ELAVL2,CELF1,SECISBP2L
GO Function	GO:0003677	DNA binding	70	2498	0.21	0.0208	9606.ENSP00000007699,9606.ENSP00000198767,9606.ENSP00000216923,9606.ENSP00000219252,9606.ENSP00000228251,9606.ENSP00000248643,9606.ENSP00000250448,9606.ENSP00000250916,9606.ENSP00000253144,9606.ENSP00000257118,9606.ENSP00000258381,9606.ENSP00000260810,9606.ENSP00000261600,9606.ENSP00000265827,9606.ENSP00000273853,9606.ENSP00000276816,9606.ENSP00000285398,9606.ENSP00000292476,9606.ENSP00000296504,…	YBX2,RRN3,ZFP64,POLR2C,YBX3,MTERF1,FOXA1,KLF16,ZNF331,PHC2,SP110,TOPBP1,THOC1,ZNF800,CENPC,ZNF16,ERCC3,CPSF4,SAP30,ZNF22,TAF10,THAP11,ZBTB21,MYEF2,ZNF48,ZBTB11,ZNF71,PAXBP1,ZNF92,ZNF385A,RPL7,TRIM24,JARID2,SP100,C1D,NOL12,ZNF528,ZSCAN12,ZNF277,ADAR,ZNF292,AGO1,ASXL1,KDM2B,ZFX,NFX1,CHD3,RNF6,EME1,BRD7,ZNF813,ZNF765,NFIX,TOP3B,PCBP3,THAP4,ZNF7,RPL6,RECQL,ZFP62,NACA,CENPT,UPF1,ZNF320,ZNF316,ZNF787,H…
GO Function	GO:0043021	Ribonucleoprotein complex binding	11	152	0.62	0.049	9606.ENSP00000228251,9606.ENSP00000250263,9606.ENSP00000266679,9606.ENSP00000284719,9606.ENSP00000296543,9606.ENSP00000298310,9606.ENSP00000346037,9606.ENSP00000359506,9606.ENSP00000428756,9606.ENSP00000453854,9606.ENSP00000498362	YBX3,ERI1,CPSF6,OLA1,NAA15,NEMF,RPLP1,FMR1,STAU2,SECISBP2L,PQBP1
GO Component	GO:1990904	Ribonucleoprotein complex	61	687	0.71	2.46e-21	9606.ENSP00000216727,9606.ENSP00000222247,9606.ENSP00000230050,9606.ENSP00000236273,9606.ENSP00000250263,9606.ENSP00000252011,9606.ENSP00000262031,9606.ENSP00000262584,9606.ENSP00000266529,9606.ENSP00000266679,9606.ENSP00000274242,9606.ENSP00000283109,9606.ENSP00000292314,9606.ENSP00000294189,9606.ENSP00000295491,9606.ENSP00000297540,9606.ENSP00000297613,9606.ENSP00000309334,9606.ENSP00000311430,…	PABPN1,RPL18A,RPS12,SYF2,ERI1,DHX35,RBMS2,RPL8,ZCRB1,CPSF6,RPL37,RIOK2,CCDC12,RPL29,MRPS18C,PHAX,RPP25L,RPL15,RPL4,MYEF2,RPP25,HNRNPM,SREK1,MRPL35,RPL7,RPL3,RPLP1,RPS3A,POP5,FXR1,G3BP2,ADAR,EIF3A,SMNDC1,FMR1,STAU1,PABPC4,AGO1,EIF3I,WDR46,NUFIP1,ELAVL2,BTF3,MRPL23,MRPS6,RPL6,RPL10,STAU2,RPLP2,RNPC3,EIF3M,CELF1,RPL18,RPLP0,SECISBP2L,RPL27,UPF1,MRPL37,ZNHIT3,ACTB,RPL35A
GO Component	GO:0005634	Nucleus	219	7672	0.21	2.48e-17	9606.ENSP00000007699,9606.ENSP00000181839,9606.ENSP00000198767,9606.ENSP00000203001,9606.ENSP00000216727,9606.ENSP00000216923,9606.ENSP00000217515,9606.ENSP00000219252,9606.ENSP00000222511,9606.ENSP00000228251,9606.ENSP00000229795,9606.ENSP00000230050,9606.ENSP00000236273,9606.ENSP00000250263,9606.ENSP00000250448,9606.ENSP00000250916,9606.ENSP00000252011,9606.ENSP00000252486,9606.ENSP00000253144,…	YBX2,CDK13,RRN3,TRMT6,PABPN1,ZFP64,TXNL1,POLR2C,GTPBP10,YBX3,MAPK14,RPS12,SYF2,ERI1,FOXA1,KLF16,DHX35,APOE,ZNF331,NXT1,PHC2,NT5E,SP110,IL36G,SORL1,TOPBP1,THOC1,PSMD11,RBMS2,ASF1B,SGO1,SDHA,PTPN23,EXOSC7,ZNF800,DAXX,ZCRB1,CPSF6,TTBK2,UQCRC2,CENPC,UPF3B,ZNF16,PLIN2,SPOPL,NIPBL,RIOK2,OLA1,ERCC3,SETD9,FANCD2,CCDC12,CPSF4,PRKCI,BSN,SAP30,NAA15,PHAX,VIRMA,RPP25L,ZNF22,NEMF,RPUSD4,TAF10,NCAPH2,ATP23,PDI…
GO Component	GO:0005622	Intracellular anatomical structure	322	14891	0.09	2.71e-16	9606.ENSP00000007699,9606.ENSP00000014930,9606.ENSP00000181839,9606.ENSP00000198767,9606.ENSP00000203001,9606.ENSP00000205948,9606.ENSP00000216727,9606.ENSP00000216923,9606.ENSP00000217515,9606.ENSP00000219252,9606.ENSP00000220509,9606.ENSP00000222247,9606.ENSP00000222511,9606.ENSP00000228251,9606.ENSP00000229795,9606.ENSP00000230050,9606.ENSP00000236273,9606.ENSP00000240851,9606.ENSP00000243924,…	YBX2,HEBP1,CDK13,RRN3,TRMT6,APOH,PABPN1,ZFP64,TXNL1,POLR2C,VPS18,RPL18A,GTPBP10,YBX3,MAPK14,RPS12,SYF2,TFG,PI3,SDF2,PLEKHG3,MTERF1,ERI1,FOXA1,KLF16,DHX35,KRT75,APOE,BST2,ZNF331,NXT1,PHC2,NT5E,CCDC102A,SP110,IL36G,IL36RN,SORL1,TOPBP1,DNAJC13,CLCN3,THOC1,PSMD11,RBMS2,RPL8,ASF1B,SGO1,CDH3,SDHA,NRP1,PTPN23,EXOSC7,ZNF800,EXPH5,DAXX,ZCRB1,CPSF6,SLC27A2,TTBK2,UQCRC2,TINAGL1,CENPC,RPL37,UPF3B,ZNF16,PLIN2…
GO Component	GO:0070013	Intracellular organelle lumen	178	5660	0.26	2.71e-16	9606.ENSP00000181839,9606.ENSP00000198767,9606.ENSP00000203001,9606.ENSP00000205948,9606.ENSP00000216727,9606.ENSP00000219252,9606.ENSP00000222511,9606.ENSP00000229795,9606.ENSP00000230050,9606.ENSP00000236273,9606.ENSP00000248643,9606.ENSP00000250263,9606.ENSP00000250448,9606.ENSP00000252486,9606.ENSP00000254998,9606.ENSP00000257118,9606.ENSP00000257770,9606.ENSP00000258381,9606.ENSP00000259205,…	CDK13,RRN3,TRMT6,APOH,PABPN1,POLR2C,GTPBP10,MAPK14,RPS12,SYF2,MTERF1,ERI1,FOXA1,APOE,NXT1,PHC2,NT5E,SP110,IL36G,SORL1,TOPBP1,THOC1,PSMD11,ASF1B,SGO1,SDHA,PTPN23,EXOSC7,DAXX,ZCRB1,CPSF6,SLC27A2,UQCRC2,CENPC,UPF3B,ZNF16,NIPBL,RIOK2,OLA1,ERCC3,SETD9,FANCD2,CPSF4,MRPS18C,PRKCI,SAP30,NAA15,FASTK,PHAX,VIRMA,ZNF22,RPUSD4,TAF10,NCAPH2,PDIA3,USP42,DEFB4A,HIPK3,THAP11,ESCO2,ZBTB21,RPL4,RPP25,NEPRO,EXOSC3,H…
GO Component	GO:0043226	Organelle	311	14017	0.11	4.47e-16	9606.ENSP00000007699,9606.ENSP00000014930,9606.ENSP00000181839,9606.ENSP00000198767,9606.ENSP00000203001,9606.ENSP00000205948,9606.ENSP00000216727,9606.ENSP00000216923,9606.ENSP00000217515,9606.ENSP00000219252,9606.ENSP00000220509,9606.ENSP00000222247,9606.ENSP00000222511,9606.ENSP00000228251,9606.ENSP00000229795,9606.ENSP00000230050,9606.ENSP00000236273,9606.ENSP00000240851,9606.ENSP00000247020,…	YBX2,HEBP1,CDK13,RRN3,TRMT6,APOH,PABPN1,ZFP64,TXNL1,POLR2C,VPS18,RPL18A,GTPBP10,YBX3,MAPK14,RPS12,SYF2,TFG,SDF2,PLEKHG3,MTERF1,ERI1,FOXA1,KLF16,DHX35,KRT75,APOE,BST2,ZNF331,NXT1,PHC2,NT5E,CCDC102A,SP110,IL36G,SORL1,TOPBP1,DNAJC13,PZP,CLCN3,THOC1,PSMD11,RBMS2,RPL8,ASF1B,SGO1,SDHA,SEMA3C,NRP1,PTPN23,EXOSC7,ZNF800,EXPH5,DAXX,ZCRB1,CPSF6,SLC27A2,TTBK2,UQCRC2,TINAGL1,CENPC,RPL37,UPF3B,ZNF16,PLIN2,SPOP…
GO Component	GO:0031981	Nuclear lumen	151	4526	0.28	3.5e-15	9606.ENSP00000181839,9606.ENSP00000198767,9606.ENSP00000203001,9606.ENSP00000216727,9606.ENSP00000219252,9606.ENSP00000222511,9606.ENSP00000229795,9606.ENSP00000230050,9606.ENSP00000236273,9606.ENSP00000250263,9606.ENSP00000250448,9606.ENSP00000254998,9606.ENSP00000257118,9606.ENSP00000257770,9606.ENSP00000258381,9606.ENSP00000259205,9606.ENSP00000260197,9606.ENSP00000260810,9606.ENSP00000261600,…	CDK13,RRN3,TRMT6,PABPN1,POLR2C,GTPBP10,MAPK14,RPS12,SYF2,ERI1,FOXA1,NXT1,PHC2,NT5E,SP110,IL36G,SORL1,TOPBP1,THOC1,PSMD11,ASF1B,SGO1,SDHA,PTPN23,EXOSC7,DAXX,ZCRB1,CPSF6,UQCRC2,CENPC,UPF3B,ZNF16,NIPBL,RIOK2,OLA1,ERCC3,SETD9,FANCD2,CPSF4,PRKCI,SAP30,NAA15,PHAX,VIRMA,ZNF22,RPUSD4,TAF10,NCAPH2,USP42,HIPK3,THAP11,ESCO2,ZBTB21,RPL4,RPP25,NEPRO,EXOSC3,HASPIN,HNRNPM,ZBTB11,SIRT7,ZNRD1,SREK1,ACTR8,ZNF385A,…
GO Component	GO:0043229	Intracellular organelle	298	13231	0.11	1.47e-14	9606.ENSP00000007699,9606.ENSP00000181839,9606.ENSP00000198767,9606.ENSP00000203001,9606.ENSP00000205948,9606.ENSP00000216727,9606.ENSP00000216923,9606.ENSP00000217515,9606.ENSP00000219252,9606.ENSP00000220509,9606.ENSP00000222247,9606.ENSP00000222511,9606.ENSP00000228251,9606.ENSP00000229795,9606.ENSP00000230050,9606.ENSP00000236273,9606.ENSP00000240851,9606.ENSP00000247020,9606.ENSP00000247226,…	YBX2,CDK13,RRN3,TRMT6,APOH,PABPN1,ZFP64,TXNL1,POLR2C,VPS18,RPL18A,GTPBP10,YBX3,MAPK14,RPS12,SYF2,TFG,SDF2,PLEKHG3,MTERF1,ERI1,FOXA1,KLF16,DHX35,KRT75,APOE,BST2,ZNF331,NXT1,PHC2,NT5E,CCDC102A,SP110,IL36G,SORL1,TOPBP1,DNAJC13,CLCN3,THOC1,PSMD11,RBMS2,RPL8,ASF1B,SGO1,SDHA,NRP1,PTPN23,EXOSC7,ZNF800,EXPH5,DAXX,ZCRB1,CPSF6,SLC27A2,TTBK2,UQCRC2,TINAGL1,CENPC,RPL37,UPF3B,ZNF16,PLIN2,SPOPL,EPHA4,NIPBL,RIO…
GO Component	GO:0043227	Membrane-bounded organelle	296	13188	0.11	6.7e-14	9606.ENSP00000007699,9606.ENSP00000014930,9606.ENSP00000181839,9606.ENSP00000198767,9606.ENSP00000203001,9606.ENSP00000205948,9606.ENSP00000216727,9606.ENSP00000216923,9606.ENSP00000217515,9606.ENSP00000219252,9606.ENSP00000220509,9606.ENSP00000222511,9606.ENSP00000228251,9606.ENSP00000229795,9606.ENSP00000230050,9606.ENSP00000236273,9606.ENSP00000240851,9606.ENSP00000247020,9606.ENSP00000248643,…	YBX2,HEBP1,CDK13,RRN3,TRMT6,APOH,PABPN1,ZFP64,TXNL1,POLR2C,VPS18,GTPBP10,YBX3,MAPK14,RPS12,SYF2,TFG,SDF2,MTERF1,ERI1,FOXA1,KLF16,DHX35,KRT75,APOE,BST2,ZNF331,NXT1,PHC2,NT5E,SP110,IL36G,SORL1,TOPBP1,DNAJC13,PZP,CLCN3,THOC1,PSMD11,RBMS2,ASF1B,SGO1,SDHA,SEMA3C,NRP1,PTPN23,EXOSC7,ZNF800,EXPH5,DAXX,ZCRB1,CPSF6,SLC27A2,TTBK2,UQCRC2,TINAGL1,CENPC,UPF3B,ZNF16,PLIN2,SPOPL,EPHA4,NIPBL,RIOK2,OLA1,ADAMTS1,ER…
GO Component	GO:0005654	Nucleoplasm	135	4169	0.27	5.32e-12	9606.ENSP00000181839,9606.ENSP00000198767,9606.ENSP00000203001,9606.ENSP00000216727,9606.ENSP00000219252,9606.ENSP00000229795,9606.ENSP00000230050,9606.ENSP00000236273,9606.ENSP00000250448,9606.ENSP00000254998,9606.ENSP00000257118,9606.ENSP00000257770,9606.ENSP00000258381,9606.ENSP00000259205,9606.ENSP00000260810,9606.ENSP00000261600,9606.ENSP00000261712,9606.ENSP00000263382,9606.ENSP00000263753,…	CDK13,RRN3,TRMT6,PABPN1,POLR2C,MAPK14,RPS12,SYF2,FOXA1,NXT1,PHC2,NT5E,SP110,IL36G,TOPBP1,THOC1,PSMD11,ASF1B,SGO1,PTPN23,EXOSC7,DAXX,ZCRB1,CPSF6,UQCRC2,CENPC,UPF3B,ZNF16,NIPBL,RIOK2,ERCC3,SETD9,FANCD2,CPSF4,PRKCI,SAP30,NAA15,PHAX,VIRMA,ZNF22,RPUSD4,TAF10,NCAPH2,USP42,HIPK3,THAP11,ESCO2,ZBTB21,RPP25,EXOSC3,HASPIN,HNRNPM,ZBTB11,SIRT7,ZNRD1,SREK1,ACTR8,ZNF385A,TRIM24,JARID2,DCAF5,PHF10,SP100,RPS3A,TA…
GO Component	GO:0022625	Cytosolic large ribosomal subunit	16	56	1.22	1.13e-11	9606.ENSP00000222247,9606.ENSP00000262584,9606.ENSP00000274242,9606.ENSP00000294189,9606.ENSP00000309334,9606.ENSP00000311430,9606.ENSP00000339795,9606.ENSP00000346001,9606.ENSP00000346037,9606.ENSP00000403172,9606.ENSP00000413436,9606.ENSP00000431240,9606.ENSP00000447001,9606.ENSP00000449328,9606.ENSP00000464813,9606.ENSP00000495672	RPL18A,RPL8,RPL37,RPL29,RPL15,RPL4,RPL7,RPL3,RPLP1,RPL6,RPL10,RPLP2,RPL18,RPLP0,RPL27,RPL35A
GO Component	GO:0043231	Intracellular membrane-bounded organelle	276	12149	0.12	1.16e-11	9606.ENSP00000007699,9606.ENSP00000181839,9606.ENSP00000198767,9606.ENSP00000203001,9606.ENSP00000205948,9606.ENSP00000216727,9606.ENSP00000216923,9606.ENSP00000217515,9606.ENSP00000219252,9606.ENSP00000220509,9606.ENSP00000222511,9606.ENSP00000228251,9606.ENSP00000229795,9606.ENSP00000230050,9606.ENSP00000236273,9606.ENSP00000240851,9606.ENSP00000247020,9606.ENSP00000248643,9606.ENSP00000250263,…	YBX2,CDK13,RRN3,TRMT6,APOH,PABPN1,ZFP64,TXNL1,POLR2C,VPS18,GTPBP10,YBX3,MAPK14,RPS12,SYF2,TFG,SDF2,MTERF1,ERI1,FOXA1,KLF16,DHX35,APOE,BST2,ZNF331,NXT1,PHC2,NT5E,SP110,IL36G,SORL1,TOPBP1,DNAJC13,CLCN3,THOC1,PSMD11,RBMS2,ASF1B,SGO1,SDHA,NRP1,PTPN23,EXOSC7,ZNF800,EXPH5,DAXX,ZCRB1,CPSF6,SLC27A2,TTBK2,UQCRC2,TINAGL1,CENPC,UPF3B,ZNF16,PLIN2,SPOPL,EPHA4,NIPBL,RIOK2,OLA1,ADAMTS1,ERCC3,SETD9,FANCD2,CCDC12…
GO Component	GO:0043232	Intracellular non-membrane-bounded organelle	152	5191	0.23	1.42e-10	9606.ENSP00000198767,9606.ENSP00000220509,9606.ENSP00000222247,9606.ENSP00000222511,9606.ENSP00000229795,9606.ENSP00000230050,9606.ENSP00000247226,9606.ENSP00000248643,9606.ENSP00000250263,9606.ENSP00000250448,9606.ENSP00000250916,9606.ENSP00000252245,9606.ENSP00000257118,9606.ENSP00000258214,9606.ENSP00000260810,9606.ENSP00000262584,9606.ENSP00000263382,9606.ENSP00000263753,9606.ENSP00000264932,…	RRN3,VPS18,RPL18A,GTPBP10,MAPK14,RPS12,PLEKHG3,MTERF1,ERI1,FOXA1,KLF16,KRT75,PHC2,CCDC102A,TOPBP1,RPL8,ASF1B,SGO1,SDHA,NRP1,PTPN23,EXOSC7,DAXX,CPSF6,TTBK2,CENPC,RPL37,UPF3B,ZNF16,PLIN2,NIPBL,OLA1,FANCD2,RPL29,MRPS18C,PRKCI,BSN,POC1A,SAP30,FASTK,PHAX,RPUSD4,NCAPH2,THAP11,ESCO2,RPL15,LSM1,RPL4,RPP25,NEPRO,EXOSC3,PLEC,HASPIN,HNRNPM,ZBTB11,SIRT7,ZNRD1,ACTR8,PUM2,MRPL35,ZNF385A,RPL7,TRIM24,FAM111B,PHF…
GO Component	GO:0015934	Large ribosomal subunit	19	113	0.98	1.51e-10	9606.ENSP00000222247,9606.ENSP00000262584,9606.ENSP00000274242,9606.ENSP00000294189,9606.ENSP00000309334,9606.ENSP00000311430,9606.ENSP00000338389,9606.ENSP00000339795,9606.ENSP00000346001,9606.ENSP00000346037,9606.ENSP00000380466,9606.ENSP00000403172,9606.ENSP00000413436,9606.ENSP00000431240,9606.ENSP00000447001,9606.ENSP00000449328,9606.ENSP00000464813,9606.ENSP00000473980,9606.ENSP00000495672	RPL18A,RPL8,RPL37,RPL29,RPL15,RPL4,MRPL35,RPL7,RPL3,RPLP1,MRPL23,RPL6,RPL10,RPLP2,RPL18,RPLP0,RPL27,MRPL37,RPL35A
GO Component	GO:0044391	Ribosomal subunit	23	187	0.85	2.12e-10	9606.ENSP00000222247,9606.ENSP00000230050,9606.ENSP00000262584,9606.ENSP00000274242,9606.ENSP00000294189,9606.ENSP00000295491,9606.ENSP00000309334,9606.ENSP00000311430,9606.ENSP00000338389,9606.ENSP00000339795,9606.ENSP00000346001,9606.ENSP00000346037,9606.ENSP00000346050,9606.ENSP00000380466,9606.ENSP00000382250,9606.ENSP00000403172,9606.ENSP00000413436,9606.ENSP00000431240,9606.ENSP00000447001,…	RPL18A,RPS12,RPL8,RPL37,RPL29,MRPS18C,RPL15,RPL4,MRPL35,RPL7,RPL3,RPLP1,RPS3A,MRPL23,MRPS6,RPL6,RPL10,RPLP2,RPL18,RPLP0,RPL27,MRPL37,RPL35A
GO Component	GO:0022626	Cytosolic ribosome	18	101	1.01	2.23e-10	9606.ENSP00000222247,9606.ENSP00000230050,9606.ENSP00000262584,9606.ENSP00000274242,9606.ENSP00000294189,9606.ENSP00000309334,9606.ENSP00000311430,9606.ENSP00000339795,9606.ENSP00000346001,9606.ENSP00000346037,9606.ENSP00000346050,9606.ENSP00000403172,9606.ENSP00000413436,9606.ENSP00000431240,9606.ENSP00000447001,9606.ENSP00000449328,9606.ENSP00000464813,9606.ENSP00000495672	RPL18A,RPS12,RPL8,RPL37,RPL29,RPL15,RPL4,RPL7,RPL3,RPLP1,RPS3A,RPL6,RPL10,RPLP2,RPL18,RPLP0,RPL27,RPL35A
GO Component	GO:0005730	Nucleolus	52	996	0.48	4.57e-10	9606.ENSP00000198767,9606.ENSP00000222511,9606.ENSP00000250263,9606.ENSP00000250448,9606.ENSP00000264932,9606.ENSP00000265564,9606.ENSP00000266000,9606.ENSP00000276201,9606.ENSP00000276816,9606.ENSP00000284719,9606.ENSP00000287647,9606.ENSP00000311430,9606.ENSP00000317691,9606.ENSP00000320251,9606.ENSP00000323046,9606.ENSP00000325376,9606.ENSP00000326200,9606.ENSP00000329466,9606.ENSP00000331111,…	RRN3,GTPBP10,ERI1,FOXA1,SDHA,EXOSC7,DAXX,UPF3B,ZNF16,OLA1,FANCD2,RPL4,RPP25,NEPRO,EXOSC3,HNRNPM,ZBTB11,SIRT7,ZNRD1,ZNF385A,RPL7,SP100,RPL3,RPS3A,C1D,POP5,FXR1,C1orf109,NOL12,ADAR,EIF3A,FMR1,CMPK1,WDR46,KDM2B,NUFIP1,ZFX,DDX53,NFX1,CHD3,EME1,MRPL23,PWP1,PPP1R12A,PTPN13,EXOSC6,NLE1,DROSHA,STAU2,RPL18,SRSF5,RPL27
GO Component	GO:0005840	Ribosome	24	228	0.78	1.2e-09	9606.ENSP00000222247,9606.ENSP00000230050,9606.ENSP00000262584,9606.ENSP00000274242,9606.ENSP00000294189,9606.ENSP00000295491,9606.ENSP00000309334,9606.ENSP00000311430,9606.ENSP00000338389,9606.ENSP00000339795,9606.ENSP00000346001,9606.ENSP00000346037,9606.ENSP00000346050,9606.ENSP00000369965,9606.ENSP00000380466,9606.ENSP00000382250,9606.ENSP00000403172,9606.ENSP00000413436,9606.ENSP00000431240,…	RPL18A,RPS12,RPL8,RPL37,RPL29,MRPS18C,RPL15,RPL4,MRPL35,RPL7,RPL3,RPLP1,RPS3A,BTF3,MRPL23,MRPS6,RPL6,RPL10,RPLP2,RPL18,RPLP0,RPL27,MRPL37,RPL35A
GO Component	GO:0032991	Protein-containing complex	155	5506	0.21	1.2e-09	9606.ENSP00000181839,9606.ENSP00000203001,9606.ENSP00000205948,9606.ENSP00000216727,9606.ENSP00000217515,9606.ENSP00000219252,9606.ENSP00000220509,9606.ENSP00000222247,9606.ENSP00000230050,9606.ENSP00000236273,9606.ENSP00000247020,9606.ENSP00000250263,9606.ENSP00000252011,9606.ENSP00000252486,9606.ENSP00000254998,9606.ENSP00000257118,9606.ENSP00000258214,9606.ENSP00000260810,9606.ENSP00000261600,…	CDK13,TRMT6,APOH,PABPN1,TXNL1,POLR2C,VPS18,RPL18A,RPS12,SYF2,SDF2,ERI1,DHX35,APOE,NXT1,PHC2,CCDC102A,TOPBP1,THOC1,PSMD11,RBMS2,RPL8,ASF1B,CDH3,SDHA,NRP1,EXOSC7,ZCRB1,CPSF6,UQCRC2,RPL37,UPF3B,SPOPL,EPHA4,NIPBL,RIOK2,ERCC3,FANCD2,CCDC12,CPSF4,RPL29,MRPS18C,PRKCI,ITGB5,SAP30,NAA15,PHAX,VIRMA,RPP25L,NEMF,TAF10,NCAPH2,ATP23,PDIA3,TMED10,GLUL,RPL15,LSM1,RPL4,MYEF2,RPP25,EXOSC3,HNRNPM,ZNRD1,SREK1,FGG,AC…
GO Component	GO:0035770	Ribonucleoprotein granule	22	266	0.68	5.23e-07	9606.ENSP00000297532,9606.ENSP00000298317,9606.ENSP00000310596,9606.ENSP00000338173,9606.ENSP00000350170,9606.ENSP00000352738,9606.ENSP00000356669,9606.ENSP00000359506,9606.ENSP00000360922,9606.ENSP00000361949,9606.ENSP00000362300,9606.ENSP00000391211,9606.ENSP00000399797,9606.ENSP00000401946,9606.ENSP00000403172,9606.ENSP00000428756,9606.ENSP00000436864,9606.ENSP00000449328,9606.ENSP00000461433,…	FASTK,RPUSD4,LSM1,PUM2,FXR1,G3BP2,RC3H1,FMR1,STAU1,PABPC4,AGO1,PSMC2,MOV10,TNRC6B,RPL6,STAU2,CELF1,RPLP0,MCRIP1,UPF1,ACTB,PQBP1
GO Component	GO:0005829	Cytosol	143	5438	0.18	1.71e-06	9606.ENSP00000181839,9606.ENSP00000217515,9606.ENSP00000219252,9606.ENSP00000222247,9606.ENSP00000228251,9606.ENSP00000229795,9606.ENSP00000230050,9606.ENSP00000240851,9606.ENSP00000243924,9606.ENSP00000247226,9606.ENSP00000252245,9606.ENSP00000254998,9606.ENSP00000257770,9606.ENSP00000259205,9606.ENSP00000260818,9606.ENSP00000261712,9606.ENSP00000262031,9606.ENSP00000262584,9606.ENSP00000263753,…	CDK13,TXNL1,POLR2C,RPL18A,YBX3,MAPK14,RPS12,TFG,PI3,PLEKHG3,KRT75,NXT1,NT5E,IL36G,DNAJC13,PSMD11,RBMS2,RPL8,SGO1,NRP1,PTPN23,EXOSC7,DAXX,ZCRB1,SLC27A2,TTBK2,CENPC,RPL37,UPF3B,PLIN2,NIPBL,RIOK2,OLA1,FANCD2,CBR1,RPL29,PRKCI,METAP1,NAA15,PHAX,VIRMA,NEMF,ATP23,USP42,HIPK3,THAP11,GLUL,ZBTB21,RPL15,LSM1,RPL4,PSAPL1,NQO1,EXOSC3,PLEC,C16orf89,SAV1,PAXBP1,PUM2,RPL7,TRIM24,RPL3,RPLP1,RPS3A,TJP1,GM2A,FXR1,C…
GO Component	GO:0036464	Cytoplasmic ribonucleoprotein granule	20	249	0.66	3.76e-06	9606.ENSP00000310596,9606.ENSP00000338173,9606.ENSP00000350170,9606.ENSP00000352738,9606.ENSP00000356669,9606.ENSP00000359506,9606.ENSP00000360922,9606.ENSP00000361949,9606.ENSP00000362300,9606.ENSP00000391211,9606.ENSP00000399797,9606.ENSP00000401946,9606.ENSP00000403172,9606.ENSP00000428756,9606.ENSP00000436864,9606.ENSP00000449328,9606.ENSP00000461433,9606.ENSP00000470142,9606.ENSP00000494750,…	LSM1,PUM2,FXR1,G3BP2,RC3H1,FMR1,STAU1,PABPC4,AGO1,PSMC2,MOV10,TNRC6B,RPL6,STAU2,CELF1,RPLP0,MCRIP1,UPF1,ACTB,PQBP1
GO Component	GO:0110165	Cellular anatomical entity	339	18293	0.03	2.08e-05	9606.ENSP00000007699,9606.ENSP00000014930,9606.ENSP00000181839,9606.ENSP00000194155,9606.ENSP00000198767,9606.ENSP00000203001,9606.ENSP00000205948,9606.ENSP00000216727,9606.ENSP00000216923,9606.ENSP00000217515,9606.ENSP00000219252,9606.ENSP00000220509,9606.ENSP00000222247,9606.ENSP00000222511,9606.ENSP00000228251,9606.ENSP00000229795,9606.ENSP00000230050,9606.ENSP00000236273,9606.ENSP00000240851,…	YBX2,HEBP1,CDK13,PCDHB2,RRN3,TRMT6,APOH,PABPN1,ZFP64,TXNL1,POLR2C,VPS18,RPL18A,GTPBP10,YBX3,MAPK14,RPS12,SYF2,TFG,PI3,SDF2,PLEKHG3,MTERF1,ERI1,FOXA1,KLF16,DHX35,KRT75,APOE,BST2,ZNF331,NXT1,PHC2,NT5E,CCDC102A,SP110,IL36G,IL36RN,SORL1,TOPBP1,DNAJC13,PZP,CLCN3,THOC1,PSMD11,RBMS2,RPL8,ASF1B,SGO1,CDH3,SDHA,SEMA3C,NRP1,PTPN23,EXOSC7,ZNF800,EXPH5,DAXX,ZCRB1,CPSF6,SLC27A2,TTBK2,UQCRC2,TINAGL1,CENPC,RPL37…
GO Component	GO:0010494	Cytoplasmic stress granule	11	84	0.88	5.36e-05	9606.ENSP00000338173,9606.ENSP00000352738,9606.ENSP00000356669,9606.ENSP00000359506,9606.ENSP00000360922,9606.ENSP00000361949,9606.ENSP00000399797,9606.ENSP00000428756,9606.ENSP00000436864,9606.ENSP00000461433,9606.ENSP00000498362	PUM2,G3BP2,RC3H1,FMR1,STAU1,PABPC4,MOV10,STAU2,CELF1,MCRIP1,PQBP1
GO Component	GO:0005737	Cytoplasm	252	12056	0.08	0.00011	9606.ENSP00000007699,9606.ENSP00000014930,9606.ENSP00000181839,9606.ENSP00000205948,9606.ENSP00000216727,9606.ENSP00000216923,9606.ENSP00000217515,9606.ENSP00000219252,9606.ENSP00000220509,9606.ENSP00000222247,9606.ENSP00000222511,9606.ENSP00000228251,9606.ENSP00000229795,9606.ENSP00000230050,9606.ENSP00000240851,9606.ENSP00000243924,9606.ENSP00000247020,9606.ENSP00000247226,9606.ENSP00000248643,…	YBX2,HEBP1,CDK13,APOH,PABPN1,ZFP64,TXNL1,POLR2C,VPS18,RPL18A,GTPBP10,YBX3,MAPK14,RPS12,TFG,PI3,SDF2,PLEKHG3,MTERF1,ERI1,KRT75,APOE,BST2,NXT1,NT5E,IL36G,IL36RN,SORL1,TOPBP1,DNAJC13,CLCN3,THOC1,PSMD11,RBMS2,RPL8,SGO1,CDH3,SDHA,NRP1,PTPN23,EXOSC7,EXPH5,DAXX,ZCRB1,CPSF6,SLC27A2,TTBK2,UQCRC2,TINAGL1,CENPC,RPL37,UPF3B,PLIN2,SPOPL,EPHA4,NIPBL,RIOK2,OLA1,ADAMTS1,FANCD2,CBR1,RPL29,MRPS18C,PRKCI,ITGB5,META…
GO Component	GO:0016604	Nuclear body	35	833	0.38	0.00018	9606.ENSP00000181839,9606.ENSP00000216727,9606.ENSP00000229795,9606.ENSP00000236273,9606.ENSP00000254998,9606.ENSP00000260810,9606.ENSP00000261600,9606.ENSP00000265562,9606.ENSP00000266000,9606.ENSP00000266679,9606.ENSP00000273853,9606.ENSP00000287647,9606.ENSP00000296543,9606.ENSP00000297540,9606.ENSP00000297591,9606.ENSP00000304226,9606.ENSP00000325376,9606.ENSP00000329466,9606.ENSP00000334538,…	CDK13,PABPN1,MAPK14,SYF2,NXT1,TOPBP1,THOC1,PTPN23,DAXX,CPSF6,CENPC,FANCD2,NAA15,PHAX,VIRMA,HIPK3,HNRNPM,SIRT7,SREK1,SP100,PIP5K1A,SMNDC1,FMR1,CHD3,RNF6,STAG1,CLK3,SRSF5,RBM15B,SCAPER,CENPT,COMMD3-BMI1,CHAMP1,SETBP1,PQBP1
GO Component	GO:0099080	Supramolecular complex	47	1366	0.3	0.00064	9606.ENSP00000220509,9606.ENSP00000252245,9606.ENSP00000263753,9606.ENSP00000265371,9606.ENSP00000267890,9606.ENSP00000273853,9606.ENSP00000297532,9606.ENSP00000298317,9606.ENSP00000309334,9606.ENSP00000310596,9606.ENSP00000323856,9606.ENSP00000338173,9606.ENSP00000341805,9606.ENSP00000350170,9606.ENSP00000351022,9606.ENSP00000352738,9606.ENSP00000354573,9606.ENSP00000355500,9606.ENSP00000355827,…	VPS18,KRT75,SGO1,NRP1,TTBK2,CENPC,FASTK,RPUSD4,RPL15,LSM1,PLEC,PUM2,PHF10,FXR1,TPM1,G3BP2,MACF1,CEP170,FBXO28,NAV1,RC3H1,MYO6,FMR1,STAU1,PABPC4,AGO1,BRD7,FKBP1A,PPP1R12A,PSMC2,MOV10,TNRC6B,RPL6,CAMSAP3,STAU2,CELF1,DNM1L,RPLP0,CENPT,MCRIP1,YES1,TTN,UPF1,MYO9B,ACTB,CHAMP1,PQBP1
GO Component	GO:0005844	Polysome	8	65	0.85	0.0024	9606.ENSP00000222247,9606.ENSP00000262584,9606.ENSP00000350170,9606.ENSP00000359506,9606.ENSP00000362300,9606.ENSP00000369965,9606.ENSP00000403172,9606.ENSP00000447001	RPL18A,RPL8,FXR1,FMR1,AGO1,BTF3,RPL6,RPL18
GO Component	GO:0030054	Cell junction	62	2115	0.23	0.0026	9606.ENSP00000194155,9606.ENSP00000220509,9606.ENSP00000228251,9606.ENSP00000229795,9606.ENSP00000252486,9606.ENSP00000261514,9606.ENSP00000262584,9606.ENSP00000264012,9606.ENSP00000265371,9606.ENSP00000281821,9606.ENSP00000295797,9606.ENSP00000296181,9606.ENSP00000296452,9606.ENSP00000299821,9606.ENSP00000300145,9606.ENSP00000300289,9606.ENSP00000306999,9606.ENSP00000307900,9606.ENSP00000311430,…	PCDHB2,VPS18,YBX3,MAPK14,APOE,CLCN3,RPL8,CDH3,NRP1,EPHA4,PRKCI,ITGB5,BSN,NCAPH2,ATP23,PDIA3,ESCO2,GLUL,RPL4,ARR3,NQO1,PLEC,SAV1,RPL7,TRIM29,RPL3,RPLP1,RPS3A,TJP1,SCRIB,FXR1,DSC3,ERC1,MACF1,PIP5K1A,EIF3A,FMR1,GPC4,STAU1,SRPX2,NUFIP1,GABRA5,IFI30,KCMF1,PPP1R12A,PRNP,RPL6,RPL10,C4B,CAMSAP3,DROSHA,RPLP2,KIRREL3,TJP2,RPL18,LIN7A,DNM1L,RPLP0,YES1,RPL27,ACTB,B2M
GO Component	GO:0140513	Nuclear protein-containing complex	43	1290	0.28	0.003	9606.ENSP00000181839,9606.ENSP00000219252,9606.ENSP00000236273,9606.ENSP00000250263,9606.ENSP00000252011,9606.ENSP00000254998,9606.ENSP00000257118,9606.ENSP00000260810,9606.ENSP00000261600,9606.ENSP00000265564,9606.ENSP00000266529,9606.ENSP00000266679,9606.ENSP00000276201,9606.ENSP00000282516,9606.ENSP00000285398,9606.ENSP00000292314,9606.ENSP00000292476,9606.ENSP00000296504,9606.ENSP00000299424,…	CDK13,POLR2C,SYF2,ERI1,DHX35,NXT1,PHC2,TOPBP1,THOC1,EXOSC7,ZCRB1,CPSF6,UPF3B,NIPBL,ERCC3,CCDC12,CPSF4,SAP30,TAF10,ATP23,MYEF2,EXOSC3,HNRNPM,ZNRD1,SREK1,ACTR8,JARID2,PHF10,C1D,POP5,ADAR,SMNDC1,MYO6,ASXL1,NUFIP1,CHD3,BRD7,ELOA,EXOSC6,DROSHA,RNPC3,UPF1,ACTB
GO Component	GO:0070062	Extracellular exosome	61	2096	0.22	0.0035	9606.ENSP00000014930,9606.ENSP00000205948,9606.ENSP00000252245,9606.ENSP00000252486,9606.ENSP00000252593,9606.ENSP00000257770,9606.ENSP00000260197,9606.ENSP00000260818,9606.ENSP00000261336,9606.ENSP00000265361,9606.ENSP00000265562,9606.ENSP00000267842,9606.ENSP00000271064,9606.ENSP00000282516,9606.ENSP00000284719,9606.ENSP00000290349,9606.ENSP00000295797,9606.ENSP00000296181,9606.ENSP00000300289,…	HEBP1,APOH,KRT75,APOE,BST2,NT5E,SORL1,DNAJC13,PZP,SEMA3C,PTPN23,SLC27A2,TINAGL1,NIPBL,OLA1,CBR1,PRKCI,ITGB5,PDIA3,GLUL,RPL4,CALML3,PLEC,C16orf89,HNRNPM,FGG,CPM,GANAB,RPL3,RPS3A,HP,SCRIB,GM2A,MYO6,GPC4,GNAS,STAU1,CMPK1,ASS1,EIF3I,PCBP3,TF,PTPN13,RAPGEF3,PRNP,ITIH3,C4B,RPLP2,PACSIN3,LIN7A,NACA,RPLP0,YES1,RPL27,TTN,CRABP2,DBI,ACTB,RPL35A,APLP2,B2M
GO Component	GO:0005925	Focal adhesion	20	416	0.44	0.0041	9606.ENSP00000262584,9606.ENSP00000265371,9606.ENSP00000296181,9606.ENSP00000300289,9606.ENSP00000311430,9606.ENSP00000323856,9606.ENSP00000339795,9606.ENSP00000346001,9606.ENSP00000346037,9606.ENSP00000346050,9606.ENSP00000357883,9606.ENSP00000389168,9606.ENSP00000403172,9606.ENSP00000431240,9606.ENSP00000447001,9606.ENSP00000449328,9606.ENSP00000462468,9606.ENSP00000464813,9606.ENSP00000494750,…	RPL8,NRP1,ITGB5,PDIA3,RPL4,PLEC,RPL7,RPL3,RPLP1,RPS3A,PIP5K1A,PPP1R12A,RPL6,RPLP2,RPL18,RPLP0,YES1,RPL27,ACTB,B2M
GO Component	GO:0000176	Nuclear exosome (RNase complex)	4	12	1.28	0.0068	9606.ENSP00000265564,9606.ENSP00000323046,9606.ENSP00000348107,9606.ENSP00000398597	EXOSC7,EXOSC3,C1D,EXOSC6
GO Component	GO:0005726	Perichromatin fibrils	3	4	1.63	0.0085	9606.ENSP00000266679,9606.ENSP00000340507,9606.ENSP00000368459	CPSF6,TRIM24,NUFIP1
GO Component	GO:0071014	post-mRNA release spliceosomal complex	4	13	1.25	0.0085	9606.ENSP00000236273,9606.ENSP00000292314,9606.ENSP00000316950,9606.ENSP00000325376	SYF2,CCDC12,MYEF2,HNRNPM
GO Component	GO:0042788	Polysomal ribosome	5	31	0.97	0.0169	9606.ENSP00000222247,9606.ENSP00000262584,9606.ENSP00000369965,9606.ENSP00000403172,9606.ENSP00000447001	RPL18A,RPL8,BTF3,RPL6,RPL18
GO Component	GO:1902555	Endoribonuclease complex	5	33	0.94	0.0214	9606.ENSP00000297613,9606.ENSP00000317691,9606.ENSP00000350098,9606.ENSP00000362300,9606.ENSP00000425979	RPP25L,RPP25,POP5,AGO1,DROSHA
GO Component	GO:0000793	Condensed chromosome	14	275	0.47	0.0228	9606.ENSP00000260810,9606.ENSP00000263753,9606.ENSP00000273853,9606.ENSP00000287647,9606.ENSP00000299821,9606.ENSP00000341805,9606.ENSP00000355827,9606.ENSP00000378181,9606.ENSP00000381773,9606.ENSP00000389168,9606.ENSP00000457810,9606.ENSP00000467141,9606.ENSP00000494750,9606.ENSP00000496699	TOPBP1,SGO1,CENPC,FANCD2,NCAPH2,PHF10,FBXO28,BRD7,TOP3B,PPP1R12A,CENPT,TTN,ACTB,CHAMP1
GO Component	GO:0071541	Eukaryotic translation initiation factor 3 complex, eIF3m	3	7	1.39	0.0247	9606.ENSP00000358140,9606.ENSP00000362688,9606.ENSP00000436049	EIF3A,EIF3I,EIF3M
GO Component	GO:1902494	Catalytic complex	45	1539	0.23	0.0247	9606.ENSP00000181839,9606.ENSP00000203001,9606.ENSP00000217515,9606.ENSP00000219252,9606.ENSP00000236273,9606.ENSP00000252011,9606.ENSP00000257118,9606.ENSP00000261712,9606.ENSP00000264932,9606.ENSP00000265564,9606.ENSP00000268379,9606.ENSP00000280098,9606.ENSP00000285398,9606.ENSP00000295797,9606.ENSP00000296504,9606.ENSP00000296543,9606.ENSP00000297591,9606.ENSP00000297613,9606.ENSP00000299424,…	CDK13,TRMT6,TXNL1,POLR2C,SYF2,DHX35,PHC2,PSMD11,SDHA,EXOSC7,UQCRC2,SPOPL,ERCC3,PRKCI,SAP30,NAA15,VIRMA,RPP25L,TAF10,RPP25,EXOSC3,HNRNPM,ZNRD1,ACTR8,JARID2,DCAF5,PHF10,C1D,POP5,DCAF4,DDA1,ERC1,MYO6,GNAS,AGO1,SDHB,CHD3,EME1,BRD7,PPP1R12A,PSMC2,EXOSC6,DROSHA,RBM15B,ACTB
GO Component	GO:0070161	Anchoring junction	40	1325	0.24	0.027	9606.ENSP00000228251,9606.ENSP00000262584,9606.ENSP00000264012,9606.ENSP00000265371,9606.ENSP00000281821,9606.ENSP00000295797,9606.ENSP00000296181,9606.ENSP00000296452,9606.ENSP00000300289,9606.ENSP00000311430,9606.ENSP00000323856,9606.ENSP00000324729,9606.ENSP00000339795,9606.ENSP00000343129,9606.ENSP00000346001,9606.ENSP00000346037,9606.ENSP00000346050,9606.ENSP00000348416,9606.ENSP00000349486,…	YBX3,RPL8,CDH3,NRP1,EPHA4,PRKCI,ITGB5,BSN,PDIA3,RPL4,PLEC,SAV1,RPL7,TRIM29,RPL3,RPLP1,RPS3A,TJP1,SCRIB,DSC3,ERC1,PIP5K1A,FMR1,SRPX2,GABRA5,PPP1R12A,RPL6,C4B,CAMSAP3,RPLP2,KIRREL3,TJP2,RPL18,LIN7A,DNM1L,RPLP0,YES1,RPL27,ACTB,B2M
GO Component	GO:0000775	Chromosome, centromeric region	13	252	0.47	0.0291	9606.ENSP00000263753,9606.ENSP00000266000,9606.ENSP00000273853,9606.ENSP00000306999,9606.ENSP00000341805,9606.ENSP00000355827,9606.ENSP00000359506,9606.ENSP00000372689,9606.ENSP00000378181,9606.ENSP00000389168,9606.ENSP00000457810,9606.ENSP00000494750,9606.ENSP00000496699	SGO1,DAXX,CENPC,ESCO2,PHF10,FBXO28,FMR1,STAG1,BRD7,PPP1R12A,CENPT,ACTB,CHAMP1
GO Component	GO:0005615	Extracellular space	80	3247	0.15	0.0311	9606.ENSP00000014930,9606.ENSP00000181839,9606.ENSP00000205948,9606.ENSP00000243924,9606.ENSP00000252245,9606.ENSP00000252486,9606.ENSP00000252593,9606.ENSP00000257770,9606.ENSP00000259205,9606.ENSP00000259212,9606.ENSP00000260197,9606.ENSP00000260818,9606.ENSP00000261336,9606.ENSP00000265361,9606.ENSP00000265371,9606.ENSP00000265562,9606.ENSP00000267842,9606.ENSP00000267890,9606.ENSP00000271064,…	HEBP1,CDK13,APOH,PI3,KRT75,APOE,BST2,NT5E,IL36G,IL36RN,SORL1,DNAJC13,PZP,SEMA3C,NRP1,PTPN23,SLC27A2,TTBK2,TINAGL1,HABP2,NIPBL,OLA1,CBR1,PRKCI,ITGB5,PDIA3,DEFB4A,GLUL,RPL4,CALML3,PSAPL1,PLEC,C16orf89,HNRNPM,SLIT3,FGG,CPM,GANAB,RPL3,RPS3A,HP,SCRIB,GM2A,S100A7A,MYO6,GPC4,GNAS,STAU1,CMPK1,ASS1,SRPX2,EIF3I,APOM,POSTN,PCBP3,TF,PTPN13,ELOA,RAPGEF3,PRNP,MOV10,ITIH3,C4B,RPLP2,SAMD1,LGALS8,PACSIN3,LIN7A,NA…
GO Component	GO:0005681	Spliceosomal complex	11	197	0.51	0.0375	9606.ENSP00000236273,9606.ENSP00000252011,9606.ENSP00000266529,9606.ENSP00000292314,9606.ENSP00000316950,9606.ENSP00000325376,9606.ENSP00000334538,9606.ENSP00000357459,9606.ENSP00000358616,9606.ENSP00000432886,9606.ENSP00000470142	SYF2,DHX35,ZCRB1,CCDC12,MYEF2,HNRNPM,SREK1,ADAR,SMNDC1,RNPC3,UPF1
GO Component	GO:0000172	Ribonuclease MRP complex	3	9	1.28	0.0376	9606.ENSP00000297613,9606.ENSP00000317691,9606.ENSP00000350098	RPP25L,RPP25,POP5
GO Component	GO:0101019	Nucleolar exosome (RNase complex)	3	10	1.24	0.0474	9606.ENSP00000265564,9606.ENSP00000323046,9606.ENSP00000398597	EXOSC7,EXOSC3,EXOSC6
STRING clusters	CL:156	Viral mRNA Translation	17	76	1.11	1.52e-09	9606.ENSP00000230050,9606.ENSP00000262584,9606.ENSP00000274242,9606.ENSP00000294189,9606.ENSP00000309334,9606.ENSP00000311430,9606.ENSP00000339795,9606.ENSP00000346001,9606.ENSP00000346037,9606.ENSP00000346050,9606.ENSP00000403172,9606.ENSP00000413436,9606.ENSP00000431240,9606.ENSP00000447001,9606.ENSP00000449328,9606.ENSP00000464813,9606.ENSP00000495672	RPS12,RPL8,RPL37,RPL29,RPL15,RPL4,RPL7,RPL3,RPLP1,RPS3A,RPL6,RPL10,RPLP2,RPL18,RPLP0,RPL27,RPL35A
STRING clusters	CL:159	Viral mRNA Translation	16	71	1.11	2.3e-09	9606.ENSP00000230050,9606.ENSP00000262584,9606.ENSP00000274242,9606.ENSP00000294189,9606.ENSP00000309334,9606.ENSP00000311430,9606.ENSP00000339795,9606.ENSP00000346001,9606.ENSP00000346037,9606.ENSP00000403172,9606.ENSP00000413436,9606.ENSP00000431240,9606.ENSP00000447001,9606.ENSP00000449328,9606.ENSP00000464813,9606.ENSP00000495672	RPS12,RPL8,RPL37,RPL29,RPL15,RPL4,RPL7,RPL3,RPLP1,RPL6,RPL10,RPLP2,RPL18,RPLP0,RPL27,RPL35A
STRING clusters	CL:165	Cytoplasmic ribosomal proteins	15	61	1.15	2.55e-09	9606.ENSP00000230050,9606.ENSP00000262584,9606.ENSP00000274242,9606.ENSP00000294189,9606.ENSP00000309334,9606.ENSP00000311430,9606.ENSP00000339795,9606.ENSP00000346001,9606.ENSP00000346037,9606.ENSP00000403172,9606.ENSP00000413436,9606.ENSP00000431240,9606.ENSP00000447001,9606.ENSP00000449328,9606.ENSP00000495672	RPS12,RPL8,RPL37,RPL29,RPL15,RPL4,RPL7,RPL3,RPLP1,RPL6,RPL10,RPLP2,RPL18,RPLP0,RPL35A
STRING clusters	CL:114	Mixed, incl. Eukaryotic Translation Elongation, and This family consists of several GAGE and XAGE proteins which are found exclusively in humans. The function of this family is unknown although they have been implicated in human cancers (PMID:11992404)	21	163	0.87	5.22e-09	9606.ENSP00000230050,9606.ENSP00000262584,9606.ENSP00000274242,9606.ENSP00000294189,9606.ENSP00000296411,9606.ENSP00000309334,9606.ENSP00000311430,9606.ENSP00000339795,9606.ENSP00000346001,9606.ENSP00000346037,9606.ENSP00000346050,9606.ENSP00000369965,9606.ENSP00000402849,9606.ENSP00000403172,9606.ENSP00000413436,9606.ENSP00000431240,9606.ENSP00000447001,9606.ENSP00000448035,9606.ENSP00000449328,…	RPS12,RPL8,RPL37,RPL29,METAP1,RPL15,RPL4,RPL7,RPL3,RPLP1,RPS3A,BTF3,IFRD2,RPL6,RPL10,RPLP2,RPL18,NACA,RPLP0,RPL27,RPL35A
STRING clusters	CL:118	Eukaryotic Translation Elongation, and This family consists of several GAGE and XAGE proteins which are found exclusively in humans. The function of this family is unknown although they have been implicated in human cancers (PMID:11992404)	20	150	0.88	7.2e-09	9606.ENSP00000230050,9606.ENSP00000262584,9606.ENSP00000274242,9606.ENSP00000294189,9606.ENSP00000309334,9606.ENSP00000311430,9606.ENSP00000339795,9606.ENSP00000346001,9606.ENSP00000346037,9606.ENSP00000346050,9606.ENSP00000369965,9606.ENSP00000402849,9606.ENSP00000403172,9606.ENSP00000413436,9606.ENSP00000431240,9606.ENSP00000447001,9606.ENSP00000448035,9606.ENSP00000449328,9606.ENSP00000464813,…	RPS12,RPL8,RPL37,RPL29,RPL15,RPL4,RPL7,RPL3,RPLP1,RPS3A,BTF3,IFRD2,RPL6,RPL10,RPLP2,RPL18,NACA,RPLP0,RPL27,RPL35A
STRING clusters	CL:125	Eukaryotic Translation Elongation, and This family consists of several GAGE and XAGE proteins which are found exclusively in humans. The function of this family is unknown although they have been implicated in human cancers (PMID:11992404)	19	140	0.89	1.55e-08	9606.ENSP00000230050,9606.ENSP00000262584,9606.ENSP00000274242,9606.ENSP00000294189,9606.ENSP00000309334,9606.ENSP00000311430,9606.ENSP00000339795,9606.ENSP00000346001,9606.ENSP00000346037,9606.ENSP00000346050,9606.ENSP00000369965,9606.ENSP00000403172,9606.ENSP00000413436,9606.ENSP00000431240,9606.ENSP00000447001,9606.ENSP00000448035,9606.ENSP00000449328,9606.ENSP00000464813,9606.ENSP00000495672	RPS12,RPL8,RPL37,RPL29,RPL15,RPL4,RPL7,RPL3,RPLP1,RPS3A,BTF3,RPL6,RPL10,RPLP2,RPL18,NACA,RPLP0,RPL27,RPL35A
STRING clusters	CL:166	Cytoplasmic ribosomal proteins	13	53	1.15	2.74e-08	9606.ENSP00000262584,9606.ENSP00000274242,9606.ENSP00000294189,9606.ENSP00000309334,9606.ENSP00000311430,9606.ENSP00000339795,9606.ENSP00000346001,9606.ENSP00000346037,9606.ENSP00000413436,9606.ENSP00000431240,9606.ENSP00000447001,9606.ENSP00000449328,9606.ENSP00000495672	RPL8,RPL37,RPL29,RPL15,RPL4,RPL7,RPL3,RPLP1,RPL10,RPLP2,RPL18,RPLP0,RPL35A
STRING clusters	CL:2921	Mixed, incl. Endoribonuclease complex, and Deadenylation-dependent mRNA decay	17	118	0.92	4.94e-08	9606.ENSP00000297613,9606.ENSP00000310596,9606.ENSP00000317691,9606.ENSP00000320251,9606.ENSP00000338173,9606.ENSP00000350098,9606.ENSP00000350170,9606.ENSP00000352738,9606.ENSP00000356669,9606.ENSP00000359506,9606.ENSP00000360922,9606.ENSP00000361949,9606.ENSP00000362300,9606.ENSP00000399797,9606.ENSP00000401946,9606.ENSP00000425979,9606.ENSP00000428756	RPP25L,LSM1,RPP25,NEPRO,PUM2,POP5,FXR1,G3BP2,RC3H1,FMR1,STAU1,PABPC4,AGO1,MOV10,TNRC6B,DROSHA,STAU2
STRING clusters	CL:167	Cytoplasmic ribosomal proteins	10	45	1.11	6.73e-06	9606.ENSP00000262584,9606.ENSP00000274242,9606.ENSP00000294189,9606.ENSP00000309334,9606.ENSP00000311430,9606.ENSP00000413436,9606.ENSP00000431240,9606.ENSP00000447001,9606.ENSP00000449328,9606.ENSP00000495672	RPL8,RPL37,RPL29,RPL15,RPL4,RPL10,RPLP2,RPL18,RPLP0,RPL35A
STRING clusters	CL:168	Cytoplasmic ribosomal proteins	9	40	1.11	2.92e-05	9606.ENSP00000262584,9606.ENSP00000274242,9606.ENSP00000294189,9606.ENSP00000309334,9606.ENSP00000413436,9606.ENSP00000431240,9606.ENSP00000447001,9606.ENSP00000449328,9606.ENSP00000495672	RPL8,RPL37,RPL29,RPL15,RPL10,RPLP2,RPL18,RPLP0,RPL35A
STRING clusters	CL:3082	Endoribonuclease complex, and Argonaute hook	8	34	1.13	0.00011	9606.ENSP00000297613,9606.ENSP00000317691,9606.ENSP00000320251,9606.ENSP00000350098,9606.ENSP00000362300,9606.ENSP00000399797,9606.ENSP00000401946,9606.ENSP00000425979	RPP25L,RPP25,NEPRO,POP5,AGO1,MOV10,TNRC6B,DROSHA
STRING clusters	CL:169	Cytoplasmic ribosomal proteins	7	32	1.1	0.00081	9606.ENSP00000262584,9606.ENSP00000274242,9606.ENSP00000294189,9606.ENSP00000309334,9606.ENSP00000431240,9606.ENSP00000449328,9606.ENSP00000495672	RPL8,RPL37,RPL29,RPL15,RPLP2,RPLP0,RPL35A
STRING clusters	CL:170	Cytoplasmic ribosomal proteins	6	24	1.16	0.002	9606.ENSP00000262584,9606.ENSP00000294189,9606.ENSP00000309334,9606.ENSP00000431240,9606.ENSP00000449328,9606.ENSP00000495672	RPL8,RPL29,RPL15,RPLP2,RPLP0,RPL35A
STRING clusters	CL:18726	Complement and coagulation cascades, and Protein-lipid complex	13	161	0.67	0.002	9606.ENSP00000205948,9606.ENSP00000252486,9606.ENSP00000260197,9606.ENSP00000261336,9606.ENSP00000262031,9606.ENSP00000277903,9606.ENSP00000336829,9606.ENSP00000348170,9606.ENSP00000365081,9606.ENSP00000385834,9606.ENSP00000415769,9606.ENSP00000415941,9606.ENSP00000486361	APOH,APOE,SORL1,PZP,RBMS2,HABP2,FGG,HP,APOM,TF,ITIH3,C4B,DBI
STRING clusters	CL:2922	Deadenylation-dependent mRNA decay, and Cytoplasmic stress granule	9	80	0.81	0.0037	9606.ENSP00000310596,9606.ENSP00000338173,9606.ENSP00000350170,9606.ENSP00000352738,9606.ENSP00000356669,9606.ENSP00000359506,9606.ENSP00000360922,9606.ENSP00000361949,9606.ENSP00000428756	LSM1,PUM2,FXR1,G3BP2,RC3H1,FMR1,STAU1,PABPC4,STAU2
STRING clusters	CL:895	rRNA processing, and RNA helicase activity	13	185	0.61	0.0063	9606.ENSP00000222247,9606.ENSP00000265564,9606.ENSP00000283109,9606.ENSP00000323046,9606.ENSP00000330460,9606.ENSP00000348107,9606.ENSP00000352021,9606.ENSP00000363746,9606.ENSP00000364543,9606.ENSP00000364639,9606.ENSP00000387365,9606.ENSP00000398597,9606.ENSP00000413572	RPL18A,EXOSC7,RIOK2,EXOSC3,DDX59,C1D,NOL12,WDR46,SKIV2L,RBM7,PWP1,EXOSC6,NLE1
STRING clusters	CL:3026	Mixed, incl. Messenger ribonucleoprotein complex, and Fragile X syndrome	5	22	1.12	0.0129	9606.ENSP00000350170,9606.ENSP00000352738,9606.ENSP00000359506,9606.ENSP00000360922,9606.ENSP00000428756	FXR1,G3BP2,FMR1,STAU1,STAU2
STRING clusters	CL:1204	Exosome (RNase complex), and TRAMP complex	5	23	1.1	0.015	9606.ENSP00000265564,9606.ENSP00000323046,9606.ENSP00000348107,9606.ENSP00000364639,9606.ENSP00000398597	EXOSC7,EXOSC3,C1D,RBM7,EXOSC6
STRING clusters	CL:897	rRNA processing, and Ribosomal large subunit biogenesis	12	179	0.59	0.0167	9606.ENSP00000222247,9606.ENSP00000265564,9606.ENSP00000283109,9606.ENSP00000323046,9606.ENSP00000348107,9606.ENSP00000352021,9606.ENSP00000363746,9606.ENSP00000364543,9606.ENSP00000364639,9606.ENSP00000387365,9606.ENSP00000398597,9606.ENSP00000413572	RPL18A,EXOSC7,RIOK2,EXOSC3,C1D,NOL12,WDR46,SKIV2L,RBM7,PWP1,EXOSC6,NLE1
STRING clusters	CL:1209	Nuclear exosome (RNase complex)	4	13	1.25	0.0233	9606.ENSP00000265564,9606.ENSP00000323046,9606.ENSP00000348107,9606.ENSP00000398597	EXOSC7,EXOSC3,C1D,EXOSC6
STRING clusters	CL:18732	Mixed, incl. COVID-19, thrombosis and anticoagulation, and Scavenging of heme from plasma	5	26	1.04	0.0233	9606.ENSP00000277903,9606.ENSP00000336829,9606.ENSP00000348170,9606.ENSP00000385834,9606.ENSP00000415769	HABP2,FGG,HP,TF,ITIH3
STRING clusters	CL:3027	Mixed, incl. Fragile X syndrome, and Dendritic transport of ribonucleoprotein complex	4	13	1.25	0.0233	9606.ENSP00000350170,9606.ENSP00000359506,9606.ENSP00000360922,9606.ENSP00000428756	FXR1,FMR1,STAU1,STAU2
STRING clusters	CL:5356	PcG protein complex, and Yaf2/RYBP C-terminal binding motif	6	46	0.87	0.0321	9606.ENSP00000257118,9606.ENSP00000341280,9606.ENSP00000358590,9606.ENSP00000364839,9606.ENSP00000366271,9606.ENSP00000473391	PHC2,JARID2,ZNF292,ASXL1,KDM2B,COMMD3-BMI1
STRING clusters	CL:1225	U4 snRNA 3-end processing	3	5	1.54	0.0323	9606.ENSP00000265564,9606.ENSP00000323046,9606.ENSP00000398597	EXOSC7,EXOSC3,EXOSC6
STRING clusters	CL:558	Organellar ribosome, and Regulation of mitochondrial gene expression	9	115	0.65	0.0336	9606.ENSP00000222511,9606.ENSP00000295491,9606.ENSP00000298317,9606.ENSP00000338389,9606.ENSP00000372445,9606.ENSP00000380466,9606.ENSP00000382250,9606.ENSP00000473980,9606.ENSP00000481559	GTPBP10,MRPS18C,RPUSD4,MRPL35,METTL17,MRPL23,MRPS6,MRPL37,MRM1
STRING clusters	CL:3083	Small interfering RNA (siRNA) biogenesis, and miRNA biogenesis	4	17	1.13	0.0458	9606.ENSP00000362300,9606.ENSP00000399797,9606.ENSP00000401946,9606.ENSP00000425979	AGO1,MOV10,TNRC6B,DROSHA
STRING clusters	CL:3116	Ribonuclease P complex, and Anauxetic dysplasia 1	4	17	1.13	0.0458	9606.ENSP00000297613,9606.ENSP00000317691,9606.ENSP00000320251,9606.ENSP00000350098	RPP25L,RPP25,NEPRO,POP5
KEGG	hsa03010	Ribosome	22	131	0.98	6.45e-12	9606.ENSP00000222247,9606.ENSP00000230050,9606.ENSP00000262584,9606.ENSP00000274242,9606.ENSP00000294189,9606.ENSP00000295491,9606.ENSP00000309334,9606.ENSP00000311430,9606.ENSP00000338389,9606.ENSP00000339795,9606.ENSP00000346001,9606.ENSP00000346037,9606.ENSP00000346050,9606.ENSP00000380466,9606.ENSP00000382250,9606.ENSP00000403172,9606.ENSP00000413436,9606.ENSP00000431240,9606.ENSP00000447001,…	RPL18A,RPS12,RPL8,RPL37,RPL29,MRPS18C,RPL15,RPL4,MRPL35,RPL7,RPL3,RPLP1,RPS3A,MRPL23,MRPS6,RPL6,RPL10,RPLP2,RPL18,RPLP0,RPL27,RPL35A
KEGG	hsa03013	RNA transport	14	161	0.7	0.00034	9606.ENSP00000254998,9606.ENSP00000261600,9606.ENSP00000276201,9606.ENSP00000297540,9606.ENSP00000297613,9606.ENSP00000317691,9606.ENSP00000350098,9606.ENSP00000350170,9606.ENSP00000353575,9606.ENSP00000358140,9606.ENSP00000359506,9606.ENSP00000361949,9606.ENSP00000362688,9606.ENSP00000470142	NXT1,THOC1,UPF3B,PHAX,RPP25L,RPP25,POP5,FXR1,EIF2B3,EIF3A,FMR1,PABPC4,EIF3I,UPF1
Reactome	HSA-8953854	Metabolism of RNA	58	705	0.67	1.46e-18	9606.ENSP00000203001,9606.ENSP00000216727,9606.ENSP00000219252,9606.ENSP00000222247,9606.ENSP00000229795,9606.ENSP00000230050,9606.ENSP00000236273,9606.ENSP00000250263,9606.ENSP00000252011,9606.ENSP00000254998,9606.ENSP00000261600,9606.ENSP00000261712,9606.ENSP00000262584,9606.ENSP00000265564,9606.ENSP00000266529,9606.ENSP00000266679,9606.ENSP00000274242,9606.ENSP00000276201,9606.ENSP00000283109,…	TRMT6,PABPN1,POLR2C,RPL18A,MAPK14,RPS12,SYF2,ERI1,DHX35,NXT1,THOC1,PSMD11,RPL8,EXOSC7,ZCRB1,CPSF6,RPL37,UPF3B,RIOK2,ERCC3,CCDC12,CPSF4,RPL29,PHAX,RPL15,LSM1,RPL4,RPP25,EXOSC3,HNRNPM,RPL7,RPL3,RPLP1,RPS3A,C1D,POP5,NOL12,ADAR,SMNDC1,WDR46,SKIV2L,RBM7,FAM98B,CTU1,PSMC2,EXOSC6,RPL6,RPL10,RPLP2,RNPC3,RPL18,RPLP0,SRSF5,RPL27,UPF1,MRM1,RPL35A,PQBP1
Reactome	HSA-6791226	Major pathway of rRNA processing in the nucleolus and cytosol	27	181	0.93	3.05e-13	9606.ENSP00000222247,9606.ENSP00000230050,9606.ENSP00000250263,9606.ENSP00000262584,9606.ENSP00000265564,9606.ENSP00000274242,9606.ENSP00000283109,9606.ENSP00000294189,9606.ENSP00000309334,9606.ENSP00000311430,9606.ENSP00000317691,9606.ENSP00000323046,9606.ENSP00000339795,9606.ENSP00000346001,9606.ENSP00000346037,9606.ENSP00000346050,9606.ENSP00000348107,9606.ENSP00000352021,9606.ENSP00000363746,…	RPL18A,RPS12,ERI1,RPL8,EXOSC7,RPL37,RIOK2,RPL29,RPL15,RPL4,RPP25,EXOSC3,RPL7,RPL3,RPLP1,RPS3A,C1D,NOL12,WDR46,EXOSC6,RPL6,RPL10,RPLP2,RPL18,RPLP0,RPL27,RPL35A
Reactome	HSA-72312	rRNA processing	28	201	0.9	3.05e-13	9606.ENSP00000222247,9606.ENSP00000230050,9606.ENSP00000250263,9606.ENSP00000262584,9606.ENSP00000265564,9606.ENSP00000274242,9606.ENSP00000283109,9606.ENSP00000294189,9606.ENSP00000309334,9606.ENSP00000311430,9606.ENSP00000317691,9606.ENSP00000323046,9606.ENSP00000339795,9606.ENSP00000346001,9606.ENSP00000346037,9606.ENSP00000346050,9606.ENSP00000348107,9606.ENSP00000352021,9606.ENSP00000363746,…	RPL18A,RPS12,ERI1,RPL8,EXOSC7,RPL37,RIOK2,RPL29,RPL15,RPL4,RPP25,EXOSC3,RPL7,RPL3,RPLP1,RPS3A,C1D,NOL12,WDR46,EXOSC6,RPL6,RPL10,RPLP2,RPL18,RPLP0,RPL27,MRM1,RPL35A
Reactome	HSA-72689	Formation of a pool of free 40S subunits	21	100	1.08	7.09e-13	9606.ENSP00000222247,9606.ENSP00000230050,9606.ENSP00000262584,9606.ENSP00000274242,9606.ENSP00000294189,9606.ENSP00000309334,9606.ENSP00000311430,9606.ENSP00000339795,9606.ENSP00000346001,9606.ENSP00000346037,9606.ENSP00000346050,9606.ENSP00000358140,9606.ENSP00000362688,9606.ENSP00000403172,9606.ENSP00000413436,9606.ENSP00000431240,9606.ENSP00000436049,9606.ENSP00000447001,9606.ENSP00000449328,…	RPL18A,RPS12,RPL8,RPL37,RPL29,RPL15,RPL4,RPL7,RPL3,RPLP1,RPS3A,EIF3A,EIF3I,RPL6,RPL10,RPLP2,EIF3M,RPL18,RPLP0,RPL27,RPL35A
Reactome	HSA-72737	Cap-dependent Translation Initiation	22	118	1.03	1.08e-12	9606.ENSP00000222247,9606.ENSP00000230050,9606.ENSP00000262584,9606.ENSP00000274242,9606.ENSP00000294189,9606.ENSP00000309334,9606.ENSP00000311430,9606.ENSP00000339795,9606.ENSP00000346001,9606.ENSP00000346037,9606.ENSP00000346050,9606.ENSP00000353575,9606.ENSP00000358140,9606.ENSP00000362688,9606.ENSP00000403172,9606.ENSP00000413436,9606.ENSP00000431240,9606.ENSP00000436049,9606.ENSP00000447001,…	RPL18A,RPS12,RPL8,RPL37,RPL29,RPL15,RPL4,RPL7,RPL3,RPLP1,RPS3A,EIF2B3,EIF3A,EIF3I,RPL6,RPL10,RPLP2,EIF3M,RPL18,RPLP0,RPL27,RPL35A
Reactome	HSA-156827	L13a-mediated translational silencing of Ceruloplasmin expression	21	110	1.04	2.33e-12	9606.ENSP00000222247,9606.ENSP00000230050,9606.ENSP00000262584,9606.ENSP00000274242,9606.ENSP00000294189,9606.ENSP00000309334,9606.ENSP00000311430,9606.ENSP00000339795,9606.ENSP00000346001,9606.ENSP00000346037,9606.ENSP00000346050,9606.ENSP00000358140,9606.ENSP00000362688,9606.ENSP00000403172,9606.ENSP00000413436,9606.ENSP00000431240,9606.ENSP00000436049,9606.ENSP00000447001,9606.ENSP00000449328,…	RPL18A,RPS12,RPL8,RPL37,RPL29,RPL15,RPL4,RPL7,RPL3,RPLP1,RPS3A,EIF3A,EIF3I,RPL6,RPL10,RPLP2,EIF3M,RPL18,RPLP0,RPL27,RPL35A
Reactome	HSA-72706	GTP hydrolysis and joining of the 60S ribosomal subunit	21	111	1.04	2.43e-12	9606.ENSP00000222247,9606.ENSP00000230050,9606.ENSP00000262584,9606.ENSP00000274242,9606.ENSP00000294189,9606.ENSP00000309334,9606.ENSP00000311430,9606.ENSP00000339795,9606.ENSP00000346001,9606.ENSP00000346037,9606.ENSP00000346050,9606.ENSP00000358140,9606.ENSP00000362688,9606.ENSP00000403172,9606.ENSP00000413436,9606.ENSP00000431240,9606.ENSP00000436049,9606.ENSP00000447001,9606.ENSP00000449328,…	RPL18A,RPS12,RPL8,RPL37,RPL29,RPL15,RPL4,RPL7,RPL3,RPLP1,RPS3A,EIF3A,EIF3I,RPL6,RPL10,RPLP2,EIF3M,RPL18,RPLP0,RPL27,RPL35A
Reactome	HSA-975956	Nonsense Mediated Decay (NMD) independent of the Exon Junction Complex (EJC)	19	94	1.06	1.48e-11	9606.ENSP00000222247,9606.ENSP00000230050,9606.ENSP00000262584,9606.ENSP00000274242,9606.ENSP00000294189,9606.ENSP00000309334,9606.ENSP00000311430,9606.ENSP00000339795,9606.ENSP00000346001,9606.ENSP00000346037,9606.ENSP00000346050,9606.ENSP00000403172,9606.ENSP00000413436,9606.ENSP00000431240,9606.ENSP00000447001,9606.ENSP00000449328,9606.ENSP00000464813,9606.ENSP00000470142,9606.ENSP00000495672	RPL18A,RPS12,RPL8,RPL37,RPL29,RPL15,RPL4,RPL7,RPL3,RPLP1,RPS3A,RPL6,RPL10,RPLP2,RPL18,RPLP0,RPL27,UPF1,RPL35A
Reactome	HSA-975957	Nonsense Mediated Decay (NMD) enhanced by the Exon Junction Complex (EJC)	20	114	1	3.05e-11	9606.ENSP00000222247,9606.ENSP00000230050,9606.ENSP00000262584,9606.ENSP00000274242,9606.ENSP00000276201,9606.ENSP00000294189,9606.ENSP00000309334,9606.ENSP00000311430,9606.ENSP00000339795,9606.ENSP00000346001,9606.ENSP00000346037,9606.ENSP00000346050,9606.ENSP00000403172,9606.ENSP00000413436,9606.ENSP00000431240,9606.ENSP00000447001,9606.ENSP00000449328,9606.ENSP00000464813,9606.ENSP00000470142,…	RPL18A,RPS12,RPL8,RPL37,UPF3B,RPL29,RPL15,RPL4,RPL7,RPL3,RPLP1,RPS3A,RPL6,RPL10,RPLP2,RPL18,RPLP0,RPL27,UPF1,RPL35A
Reactome	HSA-156902	Peptide chain elongation	18	88	1.07	4.4e-11	9606.ENSP00000222247,9606.ENSP00000230050,9606.ENSP00000262584,9606.ENSP00000274242,9606.ENSP00000294189,9606.ENSP00000309334,9606.ENSP00000311430,9606.ENSP00000339795,9606.ENSP00000346001,9606.ENSP00000346037,9606.ENSP00000346050,9606.ENSP00000403172,9606.ENSP00000413436,9606.ENSP00000431240,9606.ENSP00000447001,9606.ENSP00000449328,9606.ENSP00000464813,9606.ENSP00000495672	RPL18A,RPS12,RPL8,RPL37,RPL29,RPL15,RPL4,RPL7,RPL3,RPLP1,RPS3A,RPL6,RPL10,RPLP2,RPL18,RPLP0,RPL27,RPL35A
Reactome	HSA-192823	Viral mRNA Translation	18	88	1.07	4.4e-11	9606.ENSP00000222247,9606.ENSP00000230050,9606.ENSP00000262584,9606.ENSP00000274242,9606.ENSP00000294189,9606.ENSP00000309334,9606.ENSP00000311430,9606.ENSP00000339795,9606.ENSP00000346001,9606.ENSP00000346037,9606.ENSP00000346050,9606.ENSP00000403172,9606.ENSP00000413436,9606.ENSP00000431240,9606.ENSP00000447001,9606.ENSP00000449328,9606.ENSP00000464813,9606.ENSP00000495672	RPL18A,RPS12,RPL8,RPL37,RPL29,RPL15,RPL4,RPL7,RPL3,RPLP1,RPS3A,RPL6,RPL10,RPLP2,RPL18,RPLP0,RPL27,RPL35A
Reactome	HSA-2408557	Selenocysteine synthesis	18	92	1.05	7.41e-11	9606.ENSP00000222247,9606.ENSP00000230050,9606.ENSP00000262584,9606.ENSP00000274242,9606.ENSP00000294189,9606.ENSP00000309334,9606.ENSP00000311430,9606.ENSP00000339795,9606.ENSP00000346001,9606.ENSP00000346037,9606.ENSP00000346050,9606.ENSP00000403172,9606.ENSP00000413436,9606.ENSP00000431240,9606.ENSP00000447001,9606.ENSP00000449328,9606.ENSP00000464813,9606.ENSP00000495672	RPL18A,RPS12,RPL8,RPL37,RPL29,RPL15,RPL4,RPL7,RPL3,RPLP1,RPS3A,RPL6,RPL10,RPLP2,RPL18,RPLP0,RPL27,RPL35A
Reactome	HSA-376176	Signaling by ROBO receptors	25	215	0.82	7.41e-11	9606.ENSP00000222247,9606.ENSP00000230050,9606.ENSP00000261712,9606.ENSP00000262584,9606.ENSP00000265371,9606.ENSP00000274242,9606.ENSP00000276201,9606.ENSP00000294189,9606.ENSP00000309334,9606.ENSP00000311430,9606.ENSP00000332164,9606.ENSP00000339795,9606.ENSP00000346001,9606.ENSP00000346037,9606.ENSP00000346050,9606.ENSP00000380903,9606.ENSP00000391211,9606.ENSP00000403172,9606.ENSP00000413436,…	RPL18A,RPS12,PSMD11,RPL8,NRP1,RPL37,UPF3B,RPL29,RPL15,RPL4,SLIT3,RPL7,RPL3,RPLP1,RPS3A,ROBO3,PSMC2,RPL6,RPL10,RPLP2,RPL18,RPLP0,RPL27,MYO9B,RPL35A
Reactome	HSA-72764	Eukaryotic Translation Termination	18	92	1.05	7.41e-11	9606.ENSP00000222247,9606.ENSP00000230050,9606.ENSP00000262584,9606.ENSP00000274242,9606.ENSP00000294189,9606.ENSP00000309334,9606.ENSP00000311430,9606.ENSP00000339795,9606.ENSP00000346001,9606.ENSP00000346037,9606.ENSP00000346050,9606.ENSP00000403172,9606.ENSP00000413436,9606.ENSP00000431240,9606.ENSP00000447001,9606.ENSP00000449328,9606.ENSP00000464813,9606.ENSP00000495672	RPL18A,RPS12,RPL8,RPL37,RPL29,RPL15,RPL4,RPL7,RPL3,RPLP1,RPS3A,RPL6,RPL10,RPLP2,RPL18,RPLP0,RPL27,RPL35A
Reactome	HSA-9633012	Response of EIF2AK4 (GCN2) to amino acid deficiency	18	100	1.01	2.03e-10	9606.ENSP00000222247,9606.ENSP00000230050,9606.ENSP00000262584,9606.ENSP00000274242,9606.ENSP00000294189,9606.ENSP00000309334,9606.ENSP00000311430,9606.ENSP00000339795,9606.ENSP00000346001,9606.ENSP00000346037,9606.ENSP00000346050,9606.ENSP00000403172,9606.ENSP00000413436,9606.ENSP00000431240,9606.ENSP00000447001,9606.ENSP00000449328,9606.ENSP00000464813,9606.ENSP00000495672	RPL18A,RPS12,RPL8,RPL37,RPL29,RPL15,RPL4,RPL7,RPL3,RPLP1,RPS3A,RPL6,RPL10,RPLP2,RPL18,RPLP0,RPL27,RPL35A
Reactome	HSA-9010553	Regulation of expression of SLITs and ROBOs	22	169	0.87	2.23e-10	9606.ENSP00000222247,9606.ENSP00000230050,9606.ENSP00000261712,9606.ENSP00000262584,9606.ENSP00000274242,9606.ENSP00000276201,9606.ENSP00000294189,9606.ENSP00000309334,9606.ENSP00000311430,9606.ENSP00000339795,9606.ENSP00000346001,9606.ENSP00000346037,9606.ENSP00000346050,9606.ENSP00000380903,9606.ENSP00000391211,9606.ENSP00000403172,9606.ENSP00000413436,9606.ENSP00000431240,9606.ENSP00000447001,…	RPL18A,RPS12,PSMD11,RPL8,RPL37,UPF3B,RPL29,RPL15,RPL4,RPL7,RPL3,RPLP1,RPS3A,ROBO3,PSMC2,RPL6,RPL10,RPLP2,RPL18,RPLP0,RPL27,RPL35A
Reactome	HSA-168255	Influenza Infection	21	155	0.89	3.43e-10	9606.ENSP00000216727,9606.ENSP00000219252,9606.ENSP00000222247,9606.ENSP00000230050,9606.ENSP00000262584,9606.ENSP00000274242,9606.ENSP00000292476,9606.ENSP00000294189,9606.ENSP00000309334,9606.ENSP00000311430,9606.ENSP00000339795,9606.ENSP00000346001,9606.ENSP00000346037,9606.ENSP00000346050,9606.ENSP00000403172,9606.ENSP00000413436,9606.ENSP00000431240,9606.ENSP00000447001,9606.ENSP00000449328,…	PABPN1,POLR2C,RPL18A,RPS12,RPL8,RPL37,CPSF4,RPL29,RPL15,RPL4,RPL7,RPL3,RPLP1,RPS3A,RPL6,RPL10,RPLP2,RPL18,RPLP0,RPL27,RPL35A
Reactome	HSA-1799339	SRP-dependent cotranslational protein targeting to membrane	18	110	0.97	7.26e-10	9606.ENSP00000222247,9606.ENSP00000230050,9606.ENSP00000262584,9606.ENSP00000274242,9606.ENSP00000294189,9606.ENSP00000309334,9606.ENSP00000311430,9606.ENSP00000339795,9606.ENSP00000346001,9606.ENSP00000346037,9606.ENSP00000346050,9606.ENSP00000403172,9606.ENSP00000413436,9606.ENSP00000431240,9606.ENSP00000447001,9606.ENSP00000449328,9606.ENSP00000464813,9606.ENSP00000495672	RPL18A,RPS12,RPL8,RPL37,RPL29,RPL15,RPL4,RPL7,RPL3,RPLP1,RPS3A,RPL6,RPL10,RPLP2,RPL18,RPLP0,RPL27,RPL35A
Reactome	HSA-72766	Translation	27	290	0.73	8.05e-10	9606.ENSP00000222247,9606.ENSP00000230050,9606.ENSP00000262584,9606.ENSP00000274242,9606.ENSP00000294189,9606.ENSP00000295491,9606.ENSP00000309334,9606.ENSP00000311430,9606.ENSP00000338389,9606.ENSP00000339795,9606.ENSP00000346001,9606.ENSP00000346037,9606.ENSP00000346050,9606.ENSP00000353575,9606.ENSP00000358140,9606.ENSP00000362688,9606.ENSP00000380466,9606.ENSP00000382250,9606.ENSP00000403172,…	RPL18A,RPS12,RPL8,RPL37,RPL29,MRPS18C,RPL15,RPL4,MRPL35,RPL7,RPL3,RPLP1,RPS3A,EIF2B3,EIF3A,EIF3I,MRPL23,MRPS6,RPL6,RPL10,RPLP2,EIF3M,RPL18,RPLP0,RPL27,MRPL37,RPL35A
Reactome	HSA-168273	Influenza Viral RNA Transcription and Replication	19	135	0.91	1.75e-09	9606.ENSP00000219252,9606.ENSP00000222247,9606.ENSP00000230050,9606.ENSP00000262584,9606.ENSP00000274242,9606.ENSP00000294189,9606.ENSP00000309334,9606.ENSP00000311430,9606.ENSP00000339795,9606.ENSP00000346001,9606.ENSP00000346037,9606.ENSP00000346050,9606.ENSP00000403172,9606.ENSP00000413436,9606.ENSP00000431240,9606.ENSP00000447001,9606.ENSP00000449328,9606.ENSP00000464813,9606.ENSP00000495672	POLR2C,RPL18A,RPS12,RPL8,RPL37,RPL29,RPL15,RPL4,RPL7,RPL3,RPLP1,RPS3A,RPL6,RPL10,RPLP2,RPL18,RPLP0,RPL27,RPL35A
Reactome	HSA-5663205	Infectious disease	46	917	0.46	2.61e-08	9606.ENSP00000216727,9606.ENSP00000219252,9606.ENSP00000220509,9606.ENSP00000222247,9606.ENSP00000229795,9606.ENSP00000230050,9606.ENSP00000252593,9606.ENSP00000257770,9606.ENSP00000261712,9606.ENSP00000262584,9606.ENSP00000265371,9606.ENSP00000266000,9606.ENSP00000266529,9606.ENSP00000274242,9606.ENSP00000285398,9606.ENSP00000292476,9606.ENSP00000294189,9606.ENSP00000296504,9606.ENSP00000299424,…	PABPN1,POLR2C,VPS18,RPL18A,MAPK14,RPS12,BST2,NT5E,PSMD11,RPL8,NRP1,DAXX,ZCRB1,RPL37,ERCC3,CPSF4,RPL29,SAP30,TAF10,RPL15,RPL4,RPL7,GANAB,RPL3,RPLP1,RPS3A,TJP1,G3BP2,GPC4,GNAS,CHD3,FKBP1A,SAR1B,PSMC2,ELOA,RPL6,RPL10,RPLP2,RPL18,RPLP0,YES1,RPL27,MYO9B,ACTB,RPL35A,B2M
Reactome	HSA-71291	Metabolism of amino acids and derivatives	27	368	0.62	9.46e-08	9606.ENSP00000222247,9606.ENSP00000230050,9606.ENSP00000261712,9606.ENSP00000262584,9606.ENSP00000274242,9606.ENSP00000294189,9606.ENSP00000307900,9606.ENSP00000309334,9606.ENSP00000311430,9606.ENSP00000319788,9606.ENSP00000339795,9606.ENSP00000342502,9606.ENSP00000346001,9606.ENSP00000346037,9606.ENSP00000346050,9606.ENSP00000360938,9606.ENSP00000361471,9606.ENSP00000384949,9606.ENSP00000391211,…	RPL18A,RPS12,PSMD11,RPL8,RPL37,RPL29,GLUL,RPL15,RPL4,NQO1,RPL7,PYCR2,RPL3,RPLP1,RPS3A,SARDH,ASS1,PYCR1,PSMC2,RPL6,RPL10,RPLP2,NAALAD2,RPL18,RPLP0,RPL27,RPL35A
Reactome	HSA-422475	Axon guidance	30	551	0.5	6.77e-06	9606.ENSP00000222247,9606.ENSP00000229795,9606.ENSP00000230050,9606.ENSP00000261712,9606.ENSP00000262584,9606.ENSP00000265371,9606.ENSP00000274242,9606.ENSP00000276201,9606.ENSP00000281821,9606.ENSP00000294189,9606.ENSP00000309334,9606.ENSP00000311430,9606.ENSP00000332164,9606.ENSP00000339795,9606.ENSP00000346001,9606.ENSP00000346037,9606.ENSP00000346050,9606.ENSP00000380903,9606.ENSP00000391211,…	RPL18A,MAPK14,RPS12,PSMD11,RPL8,NRP1,RPL37,UPF3B,EPHA4,RPL29,RPL15,RPL4,SLIT3,RPL7,RPL3,RPLP1,RPS3A,ROBO3,PSMC2,PRNP,RPL6,RPL10,RPLP2,RPL18,RPLP0,YES1,RPL27,MYO9B,ACTB,RPL35A
Reactome	HSA-392499	Metabolism of proteins	60	1917	0.25	0.0006	9606.ENSP00000222247,9606.ENSP00000230050,9606.ENSP00000240851,9606.ENSP00000252486,9606.ENSP00000257118,9606.ENSP00000260197,9606.ENSP00000261712,9606.ENSP00000262584,9606.ENSP00000266000,9606.ENSP00000274242,9606.ENSP00000284984,9606.ENSP00000294189,9606.ENSP00000295491,9606.ENSP00000299424,9606.ENSP00000300289,9606.ENSP00000301962,9606.ENSP00000303145,9606.ENSP00000309334,9606.ENSP00000311430,…	RPL18A,RPS12,TFG,APOE,PHC2,SORL1,PSMD11,RPL8,DAXX,RPL37,ADAMTS1,RPL29,MRPS18C,TAF10,PDIA3,USP42,TMED10,RPL15,RPL4,FGG,ACTR8,PUM2,MRPL35,CPM,RPL7,GANAB,DCAF5,SP100,RPL3,RPLP1,RPS3A,DCAF4,NAE1,DDA1,EIF2B3,UBE2Z,EIF3A,EIF3I,SKIV2L,ASXL1,CHD3,STAG1,MRPL23,MRPS6,ANKRD28,SAR1B,TF,PSMC2,RPL6,RPL10,RPLP2,EIF3M,RPL18,RPLP0,RPL27,MRPL37,ACTB,RPL35A,APLP2,B2M
Reactome	HSA-2262752	Cellular responses to stress	31	747	0.38	0.00087	9606.ENSP00000222247,9606.ENSP00000229795,9606.ENSP00000230050,9606.ENSP00000257118,9606.ENSP00000261712,9606.ENSP00000262584,9606.ENSP00000265564,9606.ENSP00000274242,9606.ENSP00000294189,9606.ENSP00000297581,9606.ENSP00000309334,9606.ENSP00000311430,9606.ENSP00000319788,9606.ENSP00000323046,9606.ENSP00000339795,9606.ENSP00000346001,9606.ENSP00000346037,9606.ENSP00000346050,9606.ENSP00000362300,…	RPL18A,MAPK14,RPS12,PHC2,PSMD11,RPL8,EXOSC7,RPL37,RPL29,DCSTAMP,RPL15,RPL4,NQO1,EXOSC3,RPL7,RPL3,RPLP1,RPS3A,AGO1,PSMC2,EXOSC6,MOV10,TNRC6B,RPL6,RPL10,RPLP2,RPL18,RPLP0,RPL27,HMOX2,RPL35A
Reactome	HSA-72203	Processing of Capped Intron-Containing Pre-mRNA	17	281	0.54	0.0011	9606.ENSP00000216727,9606.ENSP00000219252,9606.ENSP00000236273,9606.ENSP00000252011,9606.ENSP00000254998,9606.ENSP00000261600,9606.ENSP00000266529,9606.ENSP00000266679,9606.ENSP00000276201,9606.ENSP00000292314,9606.ENSP00000292476,9606.ENSP00000325376,9606.ENSP00000358616,9606.ENSP00000364639,9606.ENSP00000432886,9606.ENSP00000452123,9606.ENSP00000498362	PABPN1,POLR2C,SYF2,DHX35,NXT1,THOC1,ZCRB1,CPSF6,UPF3B,CCDC12,CPSF4,HNRNPM,SMNDC1,RBM7,RNPC3,SRSF5,PQBP1
Reactome	HSA-1643685	Disease	53	1702	0.25	0.0022	9606.ENSP00000216727,9606.ENSP00000219252,9606.ENSP00000220509,9606.ENSP00000222247,9606.ENSP00000229795,9606.ENSP00000230050,9606.ENSP00000240851,9606.ENSP00000252593,9606.ENSP00000257770,9606.ENSP00000260810,9606.ENSP00000261712,9606.ENSP00000262584,9606.ENSP00000265371,9606.ENSP00000266000,9606.ENSP00000266529,9606.ENSP00000266679,9606.ENSP00000274242,9606.ENSP00000284984,9606.ENSP00000285398,…	PABPN1,POLR2C,VPS18,RPL18A,MAPK14,RPS12,TFG,BST2,NT5E,TOPBP1,PSMD11,RPL8,NRP1,DAXX,ZCRB1,CPSF6,RPL37,ADAMTS1,ERCC3,CPSF4,RPL29,SAP30,TAF10,RPL15,RPL4,FGG,RPL7,GANAB,TRIM24,RPL3,RPLP1,RPS3A,TJP1,FXR1,G3BP2,GPC4,GNAS,CHD3,FKBP1A,SAR1B,PSMC2,ELOA,RPL6,RPL10,RPLP2,RPL18,RPLP0,YES1,RPL27,MYO9B,ACTB,RPL35A,B2M
Reactome	HSA-3700989	Transcriptional Regulation by TP53	17	361	0.43	0.0191	9606.ENSP00000181839,9606.ENSP00000219252,9606.ENSP00000229795,9606.ENSP00000260810,9606.ENSP00000266000,9606.ENSP00000285398,9606.ENSP00000285947,9606.ENSP00000287647,9606.ENSP00000299424,9606.ENSP00000338927,9606.ENSP00000362300,9606.ENSP00000369716,9606.ENSP00000378181,9606.ENSP00000384629,9606.ENSP00000395574,9606.ENSP00000399797,9606.ENSP00000401946	CDK13,POLR2C,MAPK14,TOPBP1,DAXX,ERCC3,SETD9,FANCD2,TAF10,ZNF385A,AGO1,CHD3,BRD7,KMT5A,ELOA,MOV10,TNRC6B
Reactome	HSA-1266738	Developmental Biology	36	1108	0.27	0.0198	9606.ENSP00000219252,9606.ENSP00000222247,9606.ENSP00000229795,9606.ENSP00000230050,9606.ENSP00000243924,9606.ENSP00000250448,9606.ENSP00000252245,9606.ENSP00000261712,9606.ENSP00000262584,9606.ENSP00000265371,9606.ENSP00000274242,9606.ENSP00000276201,9606.ENSP00000281821,9606.ENSP00000294189,9606.ENSP00000309334,9606.ENSP00000311430,9606.ENSP00000332164,9606.ENSP00000339795,9606.ENSP00000346001,…	POLR2C,RPL18A,MAPK14,RPS12,PI3,FOXA1,KRT75,PSMD11,RPL8,NRP1,RPL37,UPF3B,EPHA4,RPL29,RPL15,RPL4,SLIT3,RPL7,RPL3,RPLP1,RPS3A,DSC3,ROBO3,PSMC2,PRNP,RPL6,RPL10,RPLP2,RPL18,RPLP0,YES1,RPL27,MYO9B,HOXA3,ACTB,RPL35A
Reactome	HSA-429958	mRNA decay by 3 to 5 exoribonuclease	4	16	1.16	0.0198	9606.ENSP00000265564,9606.ENSP00000323046,9606.ENSP00000364543,9606.ENSP00000398597	EXOSC7,EXOSC3,SKIV2L,EXOSC6
Reactome	HSA-450604	KSRP (KHSRP) binds and destabilizes mRNA	4	17	1.13	0.0235	9606.ENSP00000229795,9606.ENSP00000265564,9606.ENSP00000323046,9606.ENSP00000398597	MAPK14,EXOSC7,EXOSC3,EXOSC6
Reactome	HSA-72172	mRNA Splicing	12	211	0.51	0.0277	9606.ENSP00000219252,9606.ENSP00000236273,9606.ENSP00000252011,9606.ENSP00000266529,9606.ENSP00000276201,9606.ENSP00000292314,9606.ENSP00000325376,9606.ENSP00000358616,9606.ENSP00000364639,9606.ENSP00000432886,9606.ENSP00000452123,9606.ENSP00000498362	POLR2C,SYF2,DHX35,ZCRB1,UPF3B,CCDC12,HNRNPM,SMNDC1,RBM7,RNPC3,SRSF5,PQBP1
Reactome	HSA-72187	mRNA 3-end processing	6	57	0.78	0.04	9606.ENSP00000216727,9606.ENSP00000261600,9606.ENSP00000266679,9606.ENSP00000276201,9606.ENSP00000292476,9606.ENSP00000452123	PABPN1,THOC1,CPSF6,UPF3B,CPSF4,SRSF5
Reactome	HSA-8948700	Competing endogenous RNAs (ceRNAs) regulate PTEN translation	3	8	1.33	0.0402	9606.ENSP00000362300,9606.ENSP00000399797,9606.ENSP00000401946	AGO1,MOV10,TNRC6B
Reactome	HSA-74160	Gene expression (Transcription)	43	1476	0.22	0.0414	9606.ENSP00000181839,9606.ENSP00000198767,9606.ENSP00000216727,9606.ENSP00000219252,9606.ENSP00000229795,9606.ENSP00000248643,9606.ENSP00000252486,9606.ENSP00000253144,9606.ENSP00000257118,9606.ENSP00000260810,9606.ENSP00000261600,9606.ENSP00000261712,9606.ENSP00000266000,9606.ENSP00000266679,9606.ENSP00000276201,9606.ENSP00000285398,9606.ENSP00000285947,9606.ENSP00000287647,9606.ENSP00000292476,…	CDK13,RRN3,PABPN1,POLR2C,MAPK14,MTERF1,APOE,ZNF331,PHC2,TOPBP1,THOC1,PSMD11,DAXX,CPSF6,UPF3B,ERCC3,SETD9,FANCD2,CPSF4,SAP30,PHAX,TAF10,ZNF71,ZNRD1,ZNF92,ZNF385A,JARID2,TJP1,ZNF528,AGO1,CHD3,BRD7,NFIX,KMT5A,PSMC2,ELOA,MOV10,TNRC6B,DROSHA,SRSF5,YES1,ZNF320,ACTB
WikiPathways	WP477	Cytoplasmic ribosomal proteins	18	88	1.07	1.96e-10	9606.ENSP00000222247,9606.ENSP00000230050,9606.ENSP00000262584,9606.ENSP00000274242,9606.ENSP00000294189,9606.ENSP00000309334,9606.ENSP00000311430,9606.ENSP00000339795,9606.ENSP00000346001,9606.ENSP00000346037,9606.ENSP00000346050,9606.ENSP00000403172,9606.ENSP00000413436,9606.ENSP00000431240,9606.ENSP00000447001,9606.ENSP00000449328,9606.ENSP00000464813,9606.ENSP00000495672	RPL18A,RPS12,RPL8,RPL37,RPL29,RPL15,RPL4,RPL7,RPL3,RPLP1,RPS3A,RPL6,RPL10,RPLP2,RPL18,RPLP0,RPL27,RPL35A
Monarch	HP:0009602	Abnormality of thumb phalanx	15	188	0.66	0.0288	9606.ENSP00000276201,9606.ENSP00000282516,9606.ENSP00000287647,9606.ENSP00000306999,9606.ENSP00000309334,9606.ENSP00000341280,9606.ENSP00000342502,9606.ENSP00000359864,9606.ENSP00000360141,9606.ENSP00000401946,9606.ENSP00000447001,9606.ENSP00000494750,9606.ENSP00000495672,9606.ENSP00000497406,9606.ENSP00000498362	UPF3B,NIPBL,FANCD2,ESCO2,RPL15,JARID2,PYCR2,GPC4,GNAS,TNRC6B,RPL18,ACTB,RPL35A,SETBP1,PQBP1
TISSUES	BTO:0000083	Female reproductive system	188	6111	0.25	3.61e-16	9606.ENSP00000007699,9606.ENSP00000181839,9606.ENSP00000198767,9606.ENSP00000203001,9606.ENSP00000205948,9606.ENSP00000220509,9606.ENSP00000222247,9606.ENSP00000228251,9606.ENSP00000229795,9606.ENSP00000230050,9606.ENSP00000240851,9606.ENSP00000243924,9606.ENSP00000247020,9606.ENSP00000250263,9606.ENSP00000250448,9606.ENSP00000252245,9606.ENSP00000252486,9606.ENSP00000253144,9606.ENSP00000254998,…	YBX2,CDK13,RRN3,TRMT6,APOH,VPS18,RPL18A,YBX3,MAPK14,RPS12,TFG,PI3,SDF2,ERI1,FOXA1,KRT75,APOE,ZNF331,NXT1,PHC2,NT5E,IL36RN,TOPBP1,DNAJC13,PZP,CLCN3,THOC1,RPL8,ASF1B,SGO1,CDH3,SDHA,SEMA3C,NRP1,PTPN23,EXPH5,DAXX,CPSF6,SLC27A2,TTBK2,UQCRC2,TINAGL1,CENPC,RPL37,PLIN2,NIPBL,OLA1,ADAMTS1,ERCC3,CBR1,RPL29,PRKCI,ITGB5,METAP1,POC1A,NAA15,FASTK,VIRMA,ZNF22,NEMF,RPUSD4,TAF10,NCAPH2,PDIA3,USP42,TMED10,GLUL,ZBT…
TISSUES	BTO:0000042	Animal	324	15148	0.09	1.62e-15	9606.ENSP00000007699,9606.ENSP00000014930,9606.ENSP00000181839,9606.ENSP00000198767,9606.ENSP00000203001,9606.ENSP00000205948,9606.ENSP00000216727,9606.ENSP00000216923,9606.ENSP00000217515,9606.ENSP00000219252,9606.ENSP00000220509,9606.ENSP00000222247,9606.ENSP00000222511,9606.ENSP00000228251,9606.ENSP00000229795,9606.ENSP00000230050,9606.ENSP00000236273,9606.ENSP00000240851,9606.ENSP00000243924,…	YBX2,HEBP1,CDK13,RRN3,TRMT6,APOH,PABPN1,ZFP64,TXNL1,POLR2C,VPS18,RPL18A,GTPBP10,YBX3,MAPK14,RPS12,SYF2,TFG,PI3,SDF2,PLEKHG3,MTERF1,ERI1,FOXA1,KLF16,DHX35,KRT75,APOE,BST2,ZNF331,NXT1,PHC2,NT5E,SP110,IL36G,IL36RN,SORL1,TOPBP1,DNAJC13,PZP,CLCN3,THOC1,PSMD11,RBMS2,RPL8,ASF1B,SGO1,CDH3,SDHA,SEMA3C,NRP1,PTPN23,EXOSC7,ZNF800,EXPH5,DAXX,ZCRB1,CPSF6,SLC27A2,TTBK2,UQCRC2,TINAGL1,CENPC,RPL37,ZNF16,PLIN2,HAB…
TISSUES	BTO:0000081	Reproductive system	192	6444	0.23	1.62e-15	9606.ENSP00000007699,9606.ENSP00000181839,9606.ENSP00000198767,9606.ENSP00000203001,9606.ENSP00000205948,9606.ENSP00000220509,9606.ENSP00000222247,9606.ENSP00000228251,9606.ENSP00000229795,9606.ENSP00000230050,9606.ENSP00000240851,9606.ENSP00000243924,9606.ENSP00000247020,9606.ENSP00000250263,9606.ENSP00000250448,9606.ENSP00000252245,9606.ENSP00000252486,9606.ENSP00000253144,9606.ENSP00000254998,…	YBX2,CDK13,RRN3,TRMT6,APOH,VPS18,RPL18A,YBX3,MAPK14,RPS12,TFG,PI3,SDF2,ERI1,FOXA1,KRT75,APOE,ZNF331,NXT1,PHC2,NT5E,IL36RN,TOPBP1,DNAJC13,PZP,CLCN3,THOC1,RPL8,ASF1B,SGO1,CDH3,SDHA,SEMA3C,NRP1,PTPN23,EXPH5,DAXX,CPSF6,SLC27A2,TTBK2,UQCRC2,TINAGL1,CENPC,RPL37,PLIN2,NIPBL,OLA1,ADAMTS1,ERCC3,CBR1,RPL29,PRKCI,ITGB5,METAP1,POC1A,NAA15,FASTK,VIRMA,ZNF22,NEMF,RPUSD4,TAF10,NCAPH2,PDIA3,USP42,TMED10,GLUL,ZBT…
TISSUES	BTO:0003091	Urogenital system	204	7090	0.22	1.62e-15	9606.ENSP00000007699,9606.ENSP00000181839,9606.ENSP00000198767,9606.ENSP00000203001,9606.ENSP00000205948,9606.ENSP00000219252,9606.ENSP00000220509,9606.ENSP00000222247,9606.ENSP00000228251,9606.ENSP00000229795,9606.ENSP00000230050,9606.ENSP00000240851,9606.ENSP00000243924,9606.ENSP00000247020,9606.ENSP00000247226,9606.ENSP00000250263,9606.ENSP00000250448,9606.ENSP00000252245,9606.ENSP00000252486,…	YBX2,CDK13,RRN3,TRMT6,APOH,POLR2C,VPS18,RPL18A,YBX3,MAPK14,RPS12,TFG,PI3,SDF2,PLEKHG3,ERI1,FOXA1,KRT75,APOE,ZNF331,NXT1,PHC2,NT5E,IL36RN,TOPBP1,DNAJC13,PZP,CLCN3,THOC1,RPL8,ASF1B,SGO1,CDH3,SDHA,SEMA3C,NRP1,PTPN23,EXPH5,DAXX,CPSF6,SLC27A2,TTBK2,UQCRC2,TINAGL1,CENPC,RPL37,PLIN2,NIPBL,OLA1,ADAMTS1,ERCC3,CBR1,RPL29,PRKCI,ITGB5,METAP1,POC1A,NAA15,FASTK,VIRMA,ZNF22,NEMF,RPUSD4,TAF10,NCAPH2,PDIA3,USP42,…
TISSUES	BTO:0000345	Digestive gland	102	2881	0.31	4.92e-10	9606.ENSP00000205948,9606.ENSP00000216727,9606.ENSP00000219252,9606.ENSP00000222247,9606.ENSP00000229795,9606.ENSP00000230050,9606.ENSP00000240851,9606.ENSP00000250448,9606.ENSP00000252486,9606.ENSP00000252593,9606.ENSP00000257770,9606.ENSP00000260197,9606.ENSP00000261336,9606.ENSP00000261712,9606.ENSP00000262584,9606.ENSP00000264932,9606.ENSP00000265371,9606.ENSP00000266000,9606.ENSP00000266679,…	APOH,PABPN1,POLR2C,RPL18A,MAPK14,RPS12,TFG,FOXA1,APOE,BST2,NT5E,SORL1,PZP,PSMD11,RPL8,SDHA,NRP1,DAXX,CPSF6,SLC27A2,UQCRC2,RPL37,PLIN2,HABP2,OLA1,ERCC3,RPL29,ITGB5,PHAX,VIRMA,NEMF,TAF10,PDIA3,TMED10,GLUL,RPL15,RPL4,NQO1,PLEC,HNRNPM,SIRT7,FGG,RPL7,GANAB,TRIM24,SP100,RPL3,RPLP1,RPS3A,HP,TJP1,FXR1,UBE2Z,MACF1,DZIP3,MGST3,ADAR,EIF3A,FMR1,GNAS,SARDH,CMPK1,ASS1,PABPC4,WDR46,GRTP1,SDHB,APOM,POSTN,CHD3,BT…
TISSUES	BTO:0003099	Internal female genital organ	100	2804	0.31	5.06e-10	9606.ENSP00000198767,9606.ENSP00000203001,9606.ENSP00000205948,9606.ENSP00000220509,9606.ENSP00000228251,9606.ENSP00000229795,9606.ENSP00000230050,9606.ENSP00000240851,9606.ENSP00000243924,9606.ENSP00000254998,9606.ENSP00000257118,9606.ENSP00000257770,9606.ENSP00000259212,9606.ENSP00000260818,9606.ENSP00000261336,9606.ENSP00000261600,9606.ENSP00000262584,9606.ENSP00000263382,9606.ENSP00000263753,…	RRN3,TRMT6,APOH,VPS18,YBX3,MAPK14,RPS12,TFG,PI3,NXT1,PHC2,NT5E,IL36RN,DNAJC13,PZP,THOC1,RPL8,ASF1B,SGO1,SDHA,PTPN23,EXPH5,SLC27A2,UQCRC2,TINAGL1,CENPC,RPL37,PLIN2,NIPBL,OLA1,ERCC3,CBR1,RPL29,NAA15,VIRMA,TAF10,PDIA3,RPL15,RPL4,MYEF2,EXOSC3,PLEC,HNRNPM,ZNF71,PUM2,TASP1,CPM,GANAB,PHF10,SP100,RPL3,RPLP1,RPS3A,TJP1,GM2A,FXR1,C1orf109,G3BP2,PCMTD1,MACF1,ADAR,EIF3A,ZNF292,FMR1,GNAS,STAU1,ASS1,PABPC4,AGO…
TISSUES	BTO:0001489	Whole body	285	13099	0.1	1.86e-09	9606.ENSP00000007699,9606.ENSP00000014930,9606.ENSP00000181839,9606.ENSP00000198767,9606.ENSP00000203001,9606.ENSP00000205948,9606.ENSP00000216727,9606.ENSP00000217515,9606.ENSP00000219252,9606.ENSP00000220509,9606.ENSP00000222247,9606.ENSP00000228251,9606.ENSP00000229795,9606.ENSP00000230050,9606.ENSP00000240851,9606.ENSP00000243924,9606.ENSP00000247020,9606.ENSP00000247226,9606.ENSP00000250263,…	YBX2,HEBP1,CDK13,RRN3,TRMT6,APOH,PABPN1,TXNL1,POLR2C,VPS18,RPL18A,YBX3,MAPK14,RPS12,TFG,PI3,SDF2,PLEKHG3,ERI1,FOXA1,DHX35,KRT75,APOE,BST2,ZNF331,NXT1,PHC2,NT5E,SP110,IL36G,IL36RN,SORL1,TOPBP1,DNAJC13,PZP,CLCN3,THOC1,PSMD11,RBMS2,RPL8,ASF1B,SGO1,CDH3,SDHA,SEMA3C,NRP1,PTPN23,EXPH5,DAXX,CPSF6,SLC27A2,TTBK2,UQCRC2,TINAGL1,CENPC,RPL37,PLIN2,HABP2,EPHA4,NIPBL,OLA1,ADAMTS1,ERCC3,FANCD2,CBR1,CPSF4,RPL29,…
TISSUES	BTO:0001488	Endocrine gland	171	6403	0.19	9.02e-09	9606.ENSP00000007699,9606.ENSP00000181839,9606.ENSP00000198767,9606.ENSP00000205948,9606.ENSP00000216727,9606.ENSP00000219252,9606.ENSP00000222247,9606.ENSP00000228251,9606.ENSP00000229795,9606.ENSP00000230050,9606.ENSP00000240851,9606.ENSP00000250263,9606.ENSP00000250448,9606.ENSP00000252245,9606.ENSP00000252486,9606.ENSP00000252593,9606.ENSP00000253144,9606.ENSP00000257118,9606.ENSP00000257770,…	YBX2,CDK13,RRN3,APOH,PABPN1,POLR2C,RPL18A,YBX3,MAPK14,RPS12,TFG,ERI1,FOXA1,KRT75,APOE,BST2,ZNF331,PHC2,NT5E,SORL1,TOPBP1,PZP,CLCN3,PSMD11,RPL8,ASF1B,SGO1,CDH3,SDHA,SEMA3C,NRP1,PTPN23,DAXX,CPSF6,SLC27A2,UQCRC2,CENPC,RPL37,PLIN2,HABP2,NIPBL,OLA1,ERCC3,CBR1,RPL29,PRKCI,ITGB5,METAP1,NAA15,FASTK,PHAX,VIRMA,NEMF,TAF10,PDIA3,USP42,TMED10,ESCO2,GLUL,RPL15,LSM1,RPL4,MYEF2,NQO1,PLEC,C16orf89,HNRNPM,SIRT7,S…
TISSUES	BTO:0000174	Embryonic structure	86	2369	0.32	9.76e-09	9606.ENSP00000181839,9606.ENSP00000219252,9606.ENSP00000228251,9606.ENSP00000229795,9606.ENSP00000230050,9606.ENSP00000240851,9606.ENSP00000257118,9606.ENSP00000257770,9606.ENSP00000260810,9606.ENSP00000260818,9606.ENSP00000261336,9606.ENSP00000261712,9606.ENSP00000262584,9606.ENSP00000264932,9606.ENSP00000265843,9606.ENSP00000266000,9606.ENSP00000267842,9606.ENSP00000271064,9606.ENSP00000276914,…	CDK13,POLR2C,YBX3,MAPK14,RPS12,TFG,PHC2,NT5E,TOPBP1,DNAJC13,PZP,PSMD11,RPL8,SDHA,EXPH5,DAXX,SLC27A2,TINAGL1,PLIN2,NIPBL,ERCC3,FANCD2,CBR1,VIRMA,TAF10,PDIA3,RPL15,RPL4,RHOT2,PLEC,SAV1,HNRNPM,ZNF71,SIRT7,PUM2,CPM,GANAB,PHF10,SP100,RPL3,RPLP1,RPS3A,SCRIB,GM2A,G3BP2,MACF1,CEP170,ADAR,EIF3A,ZNF292,FMR1,GNAS,STAU1,PABPC4,AGO1,APOM,CHD3,BTF3,STAG1,BRD7,CLK3,MYCBP,FKBP1A,IFI30,PYCR1,PSMC2,ELOA,MOV10,IFRD…
TISSUES	BTO:0000522	Gland	182	7004	0.17	9.76e-09	9606.ENSP00000007699,9606.ENSP00000181839,9606.ENSP00000198767,9606.ENSP00000205948,9606.ENSP00000216727,9606.ENSP00000217515,9606.ENSP00000219252,9606.ENSP00000222247,9606.ENSP00000228251,9606.ENSP00000229795,9606.ENSP00000230050,9606.ENSP00000240851,9606.ENSP00000250263,9606.ENSP00000250448,9606.ENSP00000252245,9606.ENSP00000252486,9606.ENSP00000252593,9606.ENSP00000253144,9606.ENSP00000257118,…	YBX2,CDK13,RRN3,APOH,PABPN1,TXNL1,POLR2C,RPL18A,YBX3,MAPK14,RPS12,TFG,ERI1,FOXA1,KRT75,APOE,BST2,ZNF331,PHC2,NT5E,SORL1,TOPBP1,PZP,CLCN3,PSMD11,RPL8,ASF1B,SGO1,CDH3,SDHA,SEMA3C,NRP1,PTPN23,DAXX,CPSF6,SLC27A2,UQCRC2,TINAGL1,CENPC,RPL37,PLIN2,HABP2,NIPBL,OLA1,ERCC3,CBR1,RPL29,PRKCI,ITGB5,METAP1,NAA15,FASTK,PHAX,VIRMA,NEMF,TAF10,PDIA3,USP42,TMED10,ESCO2,GLUL,RPL15,LSM1,RPL4,MYEF2,NQO1,PLEC,C16orf89,…
TISSUES	BTO:0000284	Organism form	88	2542	0.3	4.93e-08	9606.ENSP00000181839,9606.ENSP00000219252,9606.ENSP00000228251,9606.ENSP00000229795,9606.ENSP00000230050,9606.ENSP00000240851,9606.ENSP00000257118,9606.ENSP00000257770,9606.ENSP00000260810,9606.ENSP00000260818,9606.ENSP00000261336,9606.ENSP00000261712,9606.ENSP00000262584,9606.ENSP00000264932,9606.ENSP00000265843,9606.ENSP00000266000,9606.ENSP00000267842,9606.ENSP00000271064,9606.ENSP00000276914,…	CDK13,POLR2C,YBX3,MAPK14,RPS12,TFG,PHC2,NT5E,TOPBP1,DNAJC13,PZP,PSMD11,RPL8,SDHA,EXPH5,DAXX,SLC27A2,TINAGL1,PLIN2,NIPBL,ERCC3,FANCD2,CBR1,VIRMA,TAF10,PDIA3,RPL15,RPL4,RHOT2,PLEC,SAV1,HNRNPM,ZNF71,SIRT7,PUM2,CPM,GANAB,PHF10,SP100,RPL3,RPLP1,RPS3A,SCRIB,GM2A,G3BP2,MACF1,CEP170,ADAR,EIF3A,ZNF292,FMR1,GNAS,STAU1,PABPC4,SRPX2,AGO1,APOM,CHD3,BTF3,STAG1,EME1,BRD7,CLK3,MYCBP,FKBP1A,IFI30,PYCR1,PSMC2,ELOA…
TISSUES	BTO:0000759	Liver	78	2125	0.32	4.93e-08	9606.ENSP00000205948,9606.ENSP00000216727,9606.ENSP00000222247,9606.ENSP00000229795,9606.ENSP00000230050,9606.ENSP00000250448,9606.ENSP00000252486,9606.ENSP00000252593,9606.ENSP00000257770,9606.ENSP00000260197,9606.ENSP00000261336,9606.ENSP00000261712,9606.ENSP00000262584,9606.ENSP00000264932,9606.ENSP00000265371,9606.ENSP00000267842,9606.ENSP00000268379,9606.ENSP00000276914,9606.ENSP00000277903,…	APOH,PABPN1,RPL18A,MAPK14,RPS12,FOXA1,APOE,BST2,NT5E,SORL1,PZP,PSMD11,RPL8,SDHA,NRP1,SLC27A2,UQCRC2,PLIN2,HABP2,RPL29,VIRMA,TAF10,PDIA3,TMED10,GLUL,RPL4,NQO1,PLEC,HNRNPM,FGG,RPL7,GANAB,TRIM24,SP100,RPL3,RPLP1,RPS3A,HP,TJP1,FXR1,MACF1,MGST3,ADAR,EIF3A,FMR1,GNAS,SARDH,CMPK1,ASS1,SDHB,APOM,POSTN,BTF3,BRD7,IFI30,SAR1B,TF,PSMC2,MOV10,RPL6,RPL10,ITIH3,C4B,RPLP2,CELF1,TJP2,RPL18,NACA,DNM1L,RPLP0,SRSF5,R…
TISSUES	BTO:0001491	Viscus	147	5378	0.2	1.09e-07	9606.ENSP00000205948,9606.ENSP00000216727,9606.ENSP00000217515,9606.ENSP00000219252,9606.ENSP00000222247,9606.ENSP00000228251,9606.ENSP00000229795,9606.ENSP00000230050,9606.ENSP00000240851,9606.ENSP00000247226,9606.ENSP00000250448,9606.ENSP00000252011,9606.ENSP00000252486,9606.ENSP00000252593,9606.ENSP00000257770,9606.ENSP00000258381,9606.ENSP00000260197,9606.ENSP00000261336,9606.ENSP00000261514,…	APOH,PABPN1,TXNL1,POLR2C,RPL18A,YBX3,MAPK14,RPS12,TFG,PLEKHG3,FOXA1,DHX35,APOE,BST2,NT5E,SP110,SORL1,PZP,CLCN3,PSMD11,RPL8,SDHA,NRP1,DAXX,CPSF6,SLC27A2,UQCRC2,TINAGL1,RPL37,PLIN2,HABP2,NIPBL,OLA1,ERCC3,RPL29,PRKCI,ITGB5,METAP1,PHAX,VIRMA,NEMF,TAF10,PDIA3,TMED10,GLUL,RPL15,RPL4,CALML3,PSAPL1,NQO1,RHOT2,PLEC,SAV1,HNRNPM,SIRT7,FGG,PUM2,MRPL35,TASP1,RPL7,GANAB,TRIM24,PHF10,SP100,RPL3,RPLP1,RPS3A,HP,T…
TISSUES	BTO:0000058	Alimentary canal	72	2021	0.31	8.66e-07	9606.ENSP00000216727,9606.ENSP00000217515,9606.ENSP00000252011,9606.ENSP00000258381,9606.ENSP00000261514,9606.ENSP00000262584,9606.ENSP00000264932,9606.ENSP00000267842,9606.ENSP00000268379,9606.ENSP00000271064,9606.ENSP00000274242,9606.ENSP00000277903,9606.ENSP00000297591,9606.ENSP00000298310,9606.ENSP00000300289,9606.ENSP00000303145,9606.ENSP00000307900,9606.ENSP00000309334,9606.ENSP00000311430,…	PABPN1,TXNL1,DHX35,SP110,CLCN3,RPL8,SDHA,SLC27A2,UQCRC2,TINAGL1,RPL37,HABP2,VIRMA,NEMF,PDIA3,TMED10,GLUL,RPL15,RPL4,CALML3,PSAPL1,NQO1,PLEC,SIRT7,MRPL35,TASP1,RPL7,GANAB,PHF10,RPL3,RPLP1,RPS3A,TJP1,TPM1,ERC1,MACF1,FBXO28,EIF3A,MYO6,GNAS,CMPK1,ASS1,EIF3I,PTPN3,NUFIP1,BTF3,PYCR1,TF,KCMF1,PPP1R12A,PSMC2,TRMT2A,RPL6,RPL10,ADH7,DROSHA,RPLP2,RPL18,NACA,RPLP0,SRSF5,RBM15B,RPL27,MYO9B,HMOX2,CRABP2,HOXA3,…
TISSUES	BTO:0001129	Prostate gland	29	476	0.54	2.19e-06	9606.ENSP00000222247,9606.ENSP00000230050,9606.ENSP00000250448,9606.ENSP00000257118,9606.ENSP00000262584,9606.ENSP00000274242,9606.ENSP00000294189,9606.ENSP00000309334,9606.ENSP00000311430,9606.ENSP00000339795,9606.ENSP00000346001,9606.ENSP00000346037,9606.ENSP00000346050,9606.ENSP00000354573,9606.ENSP00000360141,9606.ENSP00000364839,9606.ENSP00000399376,9606.ENSP00000403172,9606.ENSP00000413436,…	RPL18A,RPS12,FOXA1,PHC2,RPL8,RPL37,RPL29,RPL15,RPL4,RPL7,RPL3,RPLP1,RPS3A,MACF1,GNAS,ASXL1,PRNP,RPL6,RPL10,RPLP2,LGALS8,RPL18,RPLP0,NCOA4,RPL27,ACTB,RPL35A,APLP2,B2M
TISSUES	BTO:0001253	Skin	48	1151	0.38	5.03e-06	9606.ENSP00000216727,9606.ENSP00000230050,9606.ENSP00000243924,9606.ENSP00000252245,9606.ENSP00000252486,9606.ENSP00000259205,9606.ENSP00000259212,9606.ENSP00000262584,9606.ENSP00000264012,9606.ENSP00000268379,9606.ENSP00000276914,9606.ENSP00000290349,9606.ENSP00000297532,9606.ENSP00000297540,9606.ENSP00000299821,9606.ENSP00000300289,9606.ENSP00000303532,9606.ENSP00000309334,9606.ENSP00000311430,…	PABPN1,RPS12,PI3,KRT75,APOE,IL36G,IL36RN,RPL8,CDH3,UQCRC2,PLIN2,CBR1,FASTK,PHAX,NCAPH2,PDIA3,DEFB4A,RPL15,RPL4,CALML3,PSAPL1,RPP25,NQO1,RHOT2,RPL7,TRIM29,RPL3,RPS3A,DSC3,S100A7A,EIF3A,STAU1,PABPC4,BTF3,IFI30,MOV10,RPL6,RPL10,DROSHA,RPLP2,LGALS8,RPL18,RPLP0,SRSF5,RPL27,ACTB,APLP2,B2M
TISSUES	BTO:0000082	Male reproductive system	88	2838	0.25	6.15e-06	9606.ENSP00000007699,9606.ENSP00000222247,9606.ENSP00000228251,9606.ENSP00000230050,9606.ENSP00000240851,9606.ENSP00000250263,9606.ENSP00000250448,9606.ENSP00000253144,9606.ENSP00000257118,9606.ENSP00000260810,9606.ENSP00000261514,9606.ENSP00000262584,9606.ENSP00000263382,9606.ENSP00000264012,9606.ENSP00000264932,9606.ENSP00000265361,9606.ENSP00000273853,9606.ENSP00000274242,9606.ENSP00000282516,…	YBX2,RPL18A,YBX3,RPS12,TFG,ERI1,FOXA1,ZNF331,PHC2,TOPBP1,CLCN3,RPL8,ASF1B,CDH3,SDHA,SEMA3C,CENPC,RPL37,NIPBL,OLA1,RPL29,PRKCI,FASTK,VIRMA,PDIA3,TMED10,GLUL,RPL15,RPL4,MYEF2,SIRT7,ACTR8,RPL7,GANAB,TRIM24,JARID2,DCAF5,CFAP100,RPL3,RPLP1,RPS3A,FXR1,NAE1,DSC3,MACF1,DZIP3,CEP170,EIF3A,GNAS,STAU1,RBM7,ASXL1,KDM2B,ZFX,DDX53,NFX1,ELAVL2,BTF3,RNF6,WDR6,MYCBP,NFIX,ANKRD28,KMT5A,PPP1R12A,PRNP,MOV10,RPL6,RPL…
TISSUES	BTO:0001493	Trunk	43	1014	0.39	1.62e-05	9606.ENSP00000181839,9606.ENSP00000198767,9606.ENSP00000250448,9606.ENSP00000252486,9606.ENSP00000262584,9606.ENSP00000263753,9606.ENSP00000265371,9606.ENSP00000290349,9606.ENSP00000296181,9606.ENSP00000298310,9606.ENSP00000298317,9606.ENSP00000306999,9606.ENSP00000311430,9606.ENSP00000324672,9606.ENSP00000334538,9606.ENSP00000338927,9606.ENSP00000339795,9606.ENSP00000340466,9606.ENSP00000340507,…	CDK13,RRN3,FOXA1,APOE,RPL8,SGO1,NRP1,CBR1,ITGB5,NEMF,RPUSD4,ESCO2,RPL4,C16orf89,SREK1,ZNF385A,RPL7,GANAB,TRIM24,JARID2,RPL3,RPS3A,HP,POP5,FXR1,UBE2Z,GNAS,NAA40,CHD3,STAG1,KMT5A,RPL10,STAU2,RPLP2,NACA,SRSF5,NCOA4,TTN,ZNHIT3,ACTB,APLP2,B2M,PQBP1
TISSUES	BTO:0000511	Gastrointestinal tract	63	1816	0.3	1.86e-05	9606.ENSP00000217515,9606.ENSP00000252011,9606.ENSP00000258381,9606.ENSP00000261514,9606.ENSP00000262584,9606.ENSP00000264932,9606.ENSP00000267842,9606.ENSP00000268379,9606.ENSP00000271064,9606.ENSP00000274242,9606.ENSP00000277903,9606.ENSP00000297591,9606.ENSP00000300289,9606.ENSP00000303145,9606.ENSP00000307900,9606.ENSP00000309334,9606.ENSP00000311430,9606.ENSP00000317445,9606.ENSP00000319788,…	TXNL1,DHX35,SP110,CLCN3,RPL8,SDHA,SLC27A2,UQCRC2,TINAGL1,RPL37,HABP2,VIRMA,PDIA3,TMED10,GLUL,RPL15,RPL4,PSAPL1,NQO1,SIRT7,MRPL35,TASP1,RPL7,GANAB,PHF10,RPL3,RPLP1,RPS3A,TJP1,TPM1,ERC1,MACF1,FBXO28,MYO6,GNAS,CMPK1,ASS1,EIF3I,PTPN3,NUFIP1,PYCR1,TF,KCMF1,PPP1R12A,PSMC2,TRMT2A,RPL6,RPL10,ADH7,DROSHA,RPL18,NACA,RPLP0,SRSF5,RBM15B,MYO9B,HMOX2,CRABP2,ACTB,RPL35A,APLP2,B2M,PQBP1
TISSUES	BTO:0000648	Intestine	51	1349	0.34	2.83e-05	9606.ENSP00000252011,9606.ENSP00000258381,9606.ENSP00000261514,9606.ENSP00000262584,9606.ENSP00000264932,9606.ENSP00000267842,9606.ENSP00000271064,9606.ENSP00000274242,9606.ENSP00000277903,9606.ENSP00000297591,9606.ENSP00000300289,9606.ENSP00000303145,9606.ENSP00000307900,9606.ENSP00000309334,9606.ENSP00000311430,9606.ENSP00000317445,9606.ENSP00000319788,9606.ENSP00000329466,9606.ENSP00000338624,…	DHX35,SP110,CLCN3,RPL8,SDHA,SLC27A2,TINAGL1,RPL37,HABP2,VIRMA,PDIA3,TMED10,GLUL,RPL15,RPL4,PSAPL1,NQO1,SIRT7,TASP1,GANAB,PHF10,RPL3,RPS3A,TJP1,TPM1,ERC1,MACF1,FBXO28,MYO6,GNAS,CMPK1,ASS1,PTPN3,NUFIP1,PPP1R12A,RPL6,RPL10,DROSHA,RPL18,NACA,RPLP0,SRSF5,RBM15B,MYO9B,HMOX2,CRABP2,ACTB,RPL35A,APLP2,B2M,PQBP1
TISSUES	BTO:0000449	Fetus	50	1318	0.34	3.27e-05	9606.ENSP00000228251,9606.ENSP00000229795,9606.ENSP00000230050,9606.ENSP00000240851,9606.ENSP00000257118,9606.ENSP00000257770,9606.ENSP00000261336,9606.ENSP00000262584,9606.ENSP00000264932,9606.ENSP00000265843,9606.ENSP00000267842,9606.ENSP00000271064,9606.ENSP00000276914,9606.ENSP00000290349,9606.ENSP00000300289,9606.ENSP00000309334,9606.ENSP00000311430,9606.ENSP00000323856,9606.ENSP00000325376,…	YBX3,MAPK14,RPS12,TFG,PHC2,NT5E,PZP,RPL8,SDHA,EXPH5,SLC27A2,TINAGL1,PLIN2,CBR1,PDIA3,RPL15,RPL4,PLEC,HNRNPM,ZNF71,CPM,GANAB,PHF10,SP100,RPL3,RPLP1,RPS3A,GM2A,ADAR,ZNF292,FMR1,GNAS,STAU1,CLK3,FKBP1A,IFI30,PYCR1,ELOA,MOV10,RPL6,RPL10,RPLP0,NCOA4,HMOX2,CRABP2,ACTB,RPL35A,CHAMP1,APLP2,B2M
TISSUES	BTO:0000203	Respiratory system	59	1707	0.3	4.89e-05	9606.ENSP00000220509,9606.ENSP00000222247,9606.ENSP00000228251,9606.ENSP00000247020,9606.ENSP00000250448,9606.ENSP00000252486,9606.ENSP00000257118,9606.ENSP00000261514,9606.ENSP00000261712,9606.ENSP00000262031,9606.ENSP00000262584,9606.ENSP00000266000,9606.ENSP00000268379,9606.ENSP00000274242,9606.ENSP00000287647,9606.ENSP00000294189,9606.ENSP00000297591,9606.ENSP00000300289,9606.ENSP00000303145,…	VPS18,RPL18A,YBX3,SDF2,FOXA1,APOE,PHC2,CLCN3,PSMD11,RBMS2,RPL8,DAXX,UQCRC2,RPL37,FANCD2,RPL29,VIRMA,PDIA3,TMED10,GLUL,RPL15,RPL4,NQO1,PUM2,CPM,RPL7,GANAB,JARID2,RPL3,RPS3A,MACF1,DZIP3,MGST3,MLLT11,GNAS,STAU1,EIF3I,WDR46,ZNF765,FKBP1A,ELOA,MOV10,RPL6,RPL10,C4B,ADH7,RPLP2,EIF3M,CELF1,RPL18,DNM1L,RPLP0,NCOA4,RPL27,HMOX2,ACTB,APLP2,B2M,PQBP1
TISSUES	BTO:0000254	Female reproductive gland	88	3017	0.22	6.62e-05	9606.ENSP00000007699,9606.ENSP00000205948,9606.ENSP00000228251,9606.ENSP00000230050,9606.ENSP00000240851,9606.ENSP00000250263,9606.ENSP00000250448,9606.ENSP00000252245,9606.ENSP00000252486,9606.ENSP00000253144,9606.ENSP00000257118,9606.ENSP00000260810,9606.ENSP00000261514,9606.ENSP00000262584,9606.ENSP00000263382,9606.ENSP00000263753,9606.ENSP00000264012,9606.ENSP00000264932,9606.ENSP00000265361,…	YBX2,APOH,YBX3,RPS12,TFG,ERI1,FOXA1,KRT75,APOE,ZNF331,PHC2,TOPBP1,CLCN3,RPL8,ASF1B,SGO1,CDH3,SDHA,SEMA3C,NRP1,PTPN23,CENPC,RPL37,NIPBL,OLA1,CBR1,RPL29,NAA15,FASTK,VIRMA,PDIA3,TMED10,GLUL,RPL15,RPL4,MYEF2,SIRT7,SLIT3,ACTR8,TASP1,RPL7,GANAB,TRIM24,JARID2,DCAF5,CFAP100,RPL3,RPS3A,HP,FXR1,NAE1,PCMTD1,MACF1,DZIP3,CEP170,EIF3A,GNAS,RBM7,ASXL1,ZFX,DDX53,NFX1,ELAVL2,RNF6,WDR6,MYCBP,ANKRD28,PPP1R12A,PRNP,…
TISSUES	BTO:0000634	Integument	68	2112	0.27	6.62e-05	9606.ENSP00000216727,9606.ENSP00000230050,9606.ENSP00000243924,9606.ENSP00000252011,9606.ENSP00000252245,9606.ENSP00000252486,9606.ENSP00000257118,9606.ENSP00000258381,9606.ENSP00000259205,9606.ENSP00000259212,9606.ENSP00000260818,9606.ENSP00000261514,9606.ENSP00000262584,9606.ENSP00000264012,9606.ENSP00000268379,9606.ENSP00000276914,9606.ENSP00000282516,9606.ENSP00000284984,9606.ENSP00000290349,…	PABPN1,RPS12,PI3,DHX35,KRT75,APOE,PHC2,SP110,IL36G,IL36RN,DNAJC13,CLCN3,RPL8,CDH3,UQCRC2,PLIN2,NIPBL,ADAMTS1,CBR1,ITGB5,FASTK,PHAX,VIRMA,NCAPH2,PDIA3,DEFB4A,RPL15,RPL4,CALML3,PSAPL1,RPP25,NQO1,RHOT2,ZNF71,TASP1,RPL7,TRIM29,RPL3,RPS3A,TJP1,DSC3,UBE2Z,S100A7A,EIF3A,STAU1,PABPC4,GRTP1,ASXL1,BTF3,BRD7,IFI30,PRNP,MOV10,RPL6,RPL10,DROSHA,RPLP2,LGALS8,EIF3M,RPL18,RPLP0,SRSF5,SECISBP2L,RPL27,ACTB,CHAMP1,…
TISSUES	BTO:0000080	Male reproductive gland	80	2658	0.24	7.1e-05	9606.ENSP00000007699,9606.ENSP00000222247,9606.ENSP00000228251,9606.ENSP00000230050,9606.ENSP00000240851,9606.ENSP00000250263,9606.ENSP00000250448,9606.ENSP00000253144,9606.ENSP00000257118,9606.ENSP00000260810,9606.ENSP00000261514,9606.ENSP00000262584,9606.ENSP00000263382,9606.ENSP00000264012,9606.ENSP00000264932,9606.ENSP00000265361,9606.ENSP00000273853,9606.ENSP00000274242,9606.ENSP00000282516,…	YBX2,RPL18A,YBX3,RPS12,TFG,ERI1,FOXA1,ZNF331,PHC2,TOPBP1,CLCN3,RPL8,ASF1B,CDH3,SDHA,SEMA3C,CENPC,RPL37,NIPBL,OLA1,RPL29,PRKCI,FASTK,VIRMA,PDIA3,TMED10,GLUL,RPL15,RPL4,MYEF2,SIRT7,ACTR8,RPL7,GANAB,TRIM24,JARID2,DCAF5,CFAP100,RPL3,RPLP1,RPS3A,FXR1,NAE1,MACF1,DZIP3,CEP170,EIF3A,GNAS,ASXL1,ZFX,DDX53,NFX1,ELAVL2,BTF3,RNF6,WDR6,MYCBP,ANKRD28,PPP1R12A,PRNP,MOV10,RPL6,RPL10,RPLP2,LGALS8,CELF1,TJP2,RPL18,…
TISSUES	BTO:0001078	Placenta	47	1244	0.34	7.1e-05	9606.ENSP00000228251,9606.ENSP00000229795,9606.ENSP00000230050,9606.ENSP00000240851,9606.ENSP00000257118,9606.ENSP00000257770,9606.ENSP00000261336,9606.ENSP00000262584,9606.ENSP00000264932,9606.ENSP00000265843,9606.ENSP00000267842,9606.ENSP00000271064,9606.ENSP00000276914,9606.ENSP00000290349,9606.ENSP00000300289,9606.ENSP00000309334,9606.ENSP00000311430,9606.ENSP00000323856,9606.ENSP00000325376,…	YBX3,MAPK14,RPS12,TFG,PHC2,NT5E,PZP,RPL8,SDHA,EXPH5,SLC27A2,TINAGL1,PLIN2,CBR1,PDIA3,RPL15,RPL4,PLEC,HNRNPM,ZNF71,CPM,GANAB,RPL3,RPLP1,RPS3A,GM2A,ADAR,ZNF292,FMR1,GNAS,STAU1,CLK3,FKBP1A,IFI30,PYCR1,ELOA,MOV10,RPL6,RPL10,RPLP0,NCOA4,HMOX2,CRABP2,ACTB,RPL35A,APLP2,B2M
TISSUES	BTO:0003096	Internal male genital organ	74	2388	0.25	7.1e-05	9606.ENSP00000007699,9606.ENSP00000222247,9606.ENSP00000228251,9606.ENSP00000230050,9606.ENSP00000240851,9606.ENSP00000250448,9606.ENSP00000257118,9606.ENSP00000260810,9606.ENSP00000261514,9606.ENSP00000262584,9606.ENSP00000263382,9606.ENSP00000264012,9606.ENSP00000264932,9606.ENSP00000265361,9606.ENSP00000274242,9606.ENSP00000282516,9606.ENSP00000284719,9606.ENSP00000294189,9606.ENSP00000297532,…	YBX2,RPL18A,YBX3,RPS12,TFG,FOXA1,PHC2,TOPBP1,CLCN3,RPL8,ASF1B,CDH3,SDHA,SEMA3C,RPL37,NIPBL,OLA1,RPL29,FASTK,VIRMA,TMED10,GLUL,RPL15,RPL4,MYEF2,SIRT7,ACTR8,RPL7,GANAB,TRIM24,JARID2,DCAF5,CFAP100,RPL3,RPLP1,RPS3A,FXR1,NAE1,MACF1,DZIP3,CEP170,EIF3A,GNAS,ASXL1,ZFX,DDX53,NFX1,ELAVL2,RNF6,WDR6,MYCBP,ANKRD28,KMT5A,PPP1R12A,PRNP,MOV10,RPL6,RPL10,RPLP2,LGALS8,CELF1,TJP2,RPL18,NACA,DNM1L,RPLP0,SRSF5,NCOA4,…
TISSUES	BTO:0000088	Cardiovascular system	42	1057	0.36	7.88e-05	9606.ENSP00000252486,9606.ENSP00000260818,9606.ENSP00000261514,9606.ENSP00000261712,9606.ENSP00000264932,9606.ENSP00000266679,9606.ENSP00000268379,9606.ENSP00000274242,9606.ENSP00000284984,9606.ENSP00000296543,9606.ENSP00000297591,9606.ENSP00000300289,9606.ENSP00000309334,9606.ENSP00000311430,9606.ENSP00000316950,9606.ENSP00000328245,9606.ENSP00000341805,9606.ENSP00000346001,9606.ENSP00000346037,…	APOE,DNAJC13,CLCN3,PSMD11,SDHA,CPSF6,UQCRC2,RPL37,ADAMTS1,NAA15,VIRMA,PDIA3,RPL15,RPL4,MYEF2,ZNF71,PHF10,RPL3,RPLP1,RPS3A,TJP1,TPM1,MACF1,POSTN,WDR6,TF,ELOA,RPL6,RPL10,DROSHA,SAMD1,NAALAD2,EIF3M,TJP2,NACA,RPLP0,SECISBP2L,TTN,UPF1,ACTB,APLP2,B2M
TISSUES	BTO:0000988	Pancreas	30	626	0.44	9.08e-05	9606.ENSP00000240851,9606.ENSP00000261712,9606.ENSP00000262584,9606.ENSP00000266679,9606.ENSP00000294189,9606.ENSP00000300289,9606.ENSP00000303145,9606.ENSP00000309334,9606.ENSP00000311430,9606.ENSP00000339795,9606.ENSP00000346001,9606.ENSP00000346037,9606.ENSP00000346050,9606.ENSP00000354201,9606.ENSP00000354573,9606.ENSP00000355028,9606.ENSP00000360141,9606.ENSP00000364579,9606.ENSP00000369965,…	TFG,PSMD11,RPL8,CPSF6,RPL29,PDIA3,TMED10,RPL15,RPL4,RPL7,RPL3,RPLP1,RPS3A,UBE2Z,MACF1,DZIP3,GNAS,GRTP1,BTF3,PTPN13,RPL6,RPL10,RPLP2,TJP2,RPL18,NACA,RPLP0,ACTB,APLP2,B2M
TISSUES	BTO:0001271	Leukemia cell	42	1067	0.35	9.31e-05	9606.ENSP00000217515,9606.ENSP00000222247,9606.ENSP00000229795,9606.ENSP00000240851,9606.ENSP00000250448,9606.ENSP00000252593,9606.ENSP00000257770,9606.ENSP00000260810,9606.ENSP00000265562,9606.ENSP00000266000,9606.ENSP00000274242,9606.ENSP00000282516,9606.ENSP00000297591,9606.ENSP00000300289,9606.ENSP00000306999,9606.ENSP00000307900,9606.ENSP00000309334,9606.ENSP00000311430,9606.ENSP00000325376,…	TXNL1,RPL18A,MAPK14,TFG,FOXA1,BST2,NT5E,TOPBP1,PTPN23,DAXX,RPL37,NIPBL,VIRMA,PDIA3,ESCO2,GLUL,RPL15,RPL4,HNRNPM,GANAB,TRIM24,SP100,RPL3,RPS3A,TJP1,ADAR,EIF3A,STAU1,PABPC4,EIF3I,ASXL1,BRD7,PRNP,DROSHA,RPLP2,CELF1,RPL18,DNM1L,RPLP0,SRSF5,ACTB,B2M
TISSUES	BTO:0000580	Blood cancer cell	46	1234	0.33	0.00011	9606.ENSP00000216727,9606.ENSP00000217515,9606.ENSP00000222247,9606.ENSP00000229795,9606.ENSP00000240851,9606.ENSP00000250448,9606.ENSP00000252593,9606.ENSP00000257770,9606.ENSP00000260810,9606.ENSP00000261712,9606.ENSP00000265562,9606.ENSP00000266000,9606.ENSP00000274242,9606.ENSP00000282516,9606.ENSP00000297591,9606.ENSP00000300289,9606.ENSP00000306999,9606.ENSP00000307900,9606.ENSP00000309334,…	PABPN1,TXNL1,RPL18A,MAPK14,TFG,FOXA1,BST2,NT5E,TOPBP1,PSMD11,PTPN23,DAXX,RPL37,NIPBL,VIRMA,PDIA3,ESCO2,GLUL,RPL15,RPL4,HNRNPM,GANAB,TRIM24,SP100,RPL3,RPS3A,TJP1,MACF1,ADAR,EIF3A,STAU1,PABPC4,EIF3I,ASXL1,BRD7,PYCR1,PRNP,DROSHA,RPLP2,CELF1,RPL18,DNM1L,RPLP0,SRSF5,ACTB,B2M
TISSUES	BTO:0000282	Head	158	6642	0.14	0.00013	9606.ENSP00000014930,9606.ENSP00000198767,9606.ENSP00000216727,9606.ENSP00000217515,9606.ENSP00000219252,9606.ENSP00000222247,9606.ENSP00000240851,9606.ENSP00000243924,9606.ENSP00000252011,9606.ENSP00000252486,9606.ENSP00000253144,9606.ENSP00000257118,9606.ENSP00000260197,9606.ENSP00000260818,9606.ENSP00000261514,9606.ENSP00000262584,9606.ENSP00000264012,9606.ENSP00000264932,9606.ENSP00000265562,…	HEBP1,RRN3,PABPN1,TXNL1,POLR2C,RPL18A,TFG,PI3,DHX35,APOE,ZNF331,PHC2,SORL1,DNAJC13,CLCN3,RPL8,CDH3,SDHA,PTPN23,DAXX,TTBK2,UQCRC2,RPL37,EPHA4,NIPBL,OLA1,ADAMTS1,ERCC3,CBR1,CPSF4,RPL29,ITGB5,BSN,NAA15,FASTK,VIRMA,NEMF,NCAPH2,PDIA3,TMED10,DEFB4A,GLUL,RPL15,LSM1,RPL4,ARR3,RPP25,NQO1,NEPRO,EXOSC3,HNRNPM,SIRT7,SLIT3,ACTR8,PUM2,ZNF385A,RPL7,GANAB,DCAF5,RPL3,RPLP1,RPS3A,C1D,HP,TJP1,SCRIB,GM2A,FXR1,TPM1,D…
TISSUES	BTO:0000772	Lymphoblast	17	240	0.61	0.00017	9606.ENSP00000222247,9606.ENSP00000262584,9606.ENSP00000287647,9606.ENSP00000309334,9606.ENSP00000311430,9606.ENSP00000325376,9606.ENSP00000346050,9606.ENSP00000361949,9606.ENSP00000391211,9606.ENSP00000403172,9606.ENSP00000413436,9606.ENSP00000431240,9606.ENSP00000447001,9606.ENSP00000449328,9606.ENSP00000464813,9606.ENSP00000494750,9606.ENSP00000497910	RPL18A,RPL8,FANCD2,RPL15,RPL4,HNRNPM,RPS3A,PABPC4,PSMC2,RPL6,RPL10,RPLP2,RPL18,RPLP0,RPL27,ACTB,B2M
TISSUES	BTO:0000763	Lung	49	1395	0.3	0.00023	9606.ENSP00000220509,9606.ENSP00000228251,9606.ENSP00000247020,9606.ENSP00000250448,9606.ENSP00000252486,9606.ENSP00000261514,9606.ENSP00000261712,9606.ENSP00000262031,9606.ENSP00000262584,9606.ENSP00000268379,9606.ENSP00000274242,9606.ENSP00000287647,9606.ENSP00000294189,9606.ENSP00000297591,9606.ENSP00000300289,9606.ENSP00000307900,9606.ENSP00000309334,9606.ENSP00000311430,9606.ENSP00000319788,…	VPS18,YBX3,SDF2,FOXA1,APOE,CLCN3,PSMD11,RBMS2,RPL8,UQCRC2,RPL37,FANCD2,RPL29,VIRMA,PDIA3,GLUL,RPL15,RPL4,NQO1,PUM2,CPM,RPL7,RPL3,RPS3A,MACF1,DZIP3,MGST3,MLLT11,GNAS,EIF3I,WDR46,ZNF765,FKBP1A,ELOA,MOV10,RPL6,RPL10,C4B,RPLP2,EIF3M,RPL18,DNM1L,RPLP0,RPL27,HMOX2,ACTB,APLP2,B2M,PQBP1
TISSUES	BTO:0000431	Excretory gland	48	1385	0.3	0.0004	9606.ENSP00000219252,9606.ENSP00000228251,9606.ENSP00000250448,9606.ENSP00000252486,9606.ENSP00000262584,9606.ENSP00000263753,9606.ENSP00000265371,9606.ENSP00000266679,9606.ENSP00000267842,9606.ENSP00000271064,9606.ENSP00000290349,9606.ENSP00000295797,9606.ENSP00000296181,9606.ENSP00000298310,9606.ENSP00000299424,9606.ENSP00000311430,9606.ENSP00000324729,9606.ENSP00000339795,9606.ENSP00000341280,…	POLR2C,YBX3,FOXA1,APOE,RPL8,SGO1,NRP1,CPSF6,SLC27A2,TINAGL1,CBR1,PRKCI,ITGB5,NEMF,TAF10,RPL4,SAV1,RPL7,JARID2,SP100,RPL3,RPS3A,HP,GM2A,POP5,MGST3,ADAR,GNAS,STAU1,SARDH,ASS1,GRTP1,MRPS6,TF,RAPGEF3,PRNP,RPL6,RPL10,RPLP2,LIN7A,RPLP0,RPL27,HMOX2,ZNHIT3,ACTB,APLP2,B2M,PQBP1
TISSUES	BTO:0001484	Nervous system	144	6016	0.14	0.0004	9606.ENSP00000014930,9606.ENSP00000198767,9606.ENSP00000205948,9606.ENSP00000216727,9606.ENSP00000217515,9606.ENSP00000219252,9606.ENSP00000222247,9606.ENSP00000240851,9606.ENSP00000252486,9606.ENSP00000257118,9606.ENSP00000260197,9606.ENSP00000260818,9606.ENSP00000262584,9606.ENSP00000264932,9606.ENSP00000265562,9606.ENSP00000267890,9606.ENSP00000268379,9606.ENSP00000274242,9606.ENSP00000281821,…	HEBP1,RRN3,APOH,PABPN1,TXNL1,POLR2C,RPL18A,TFG,APOE,PHC2,SORL1,DNAJC13,RPL8,SDHA,PTPN23,TTBK2,UQCRC2,RPL37,EPHA4,NIPBL,OLA1,ADAMTS1,ERCC3,CBR1,CPSF4,RPL29,ITGB5,BSN,NAA15,FASTK,VIRMA,NEMF,NCAPH2,PDIA3,TMED10,GLUL,RPL15,LSM1,RPL4,RPP25,NQO1,NEPRO,EXOSC3,PLEC,SAV1,HNRNPM,SIRT7,SLIT3,ACTR8,PUM2,RPL7,GANAB,DCAF5,RPL3,RPLP1,RPS3A,C1D,HP,TJP1,SCRIB,GM2A,FXR1,DCAF4,NAE1,G3BP2,ERC1,UBE2Z,MACF1,DZIP3,CEP1…
TISSUES	BTO:0000227	Central nervous system	140	5825	0.14	0.00046	9606.ENSP00000014930,9606.ENSP00000198767,9606.ENSP00000205948,9606.ENSP00000216727,9606.ENSP00000217515,9606.ENSP00000219252,9606.ENSP00000222247,9606.ENSP00000240851,9606.ENSP00000252486,9606.ENSP00000257118,9606.ENSP00000260197,9606.ENSP00000260818,9606.ENSP00000262584,9606.ENSP00000264932,9606.ENSP00000265562,9606.ENSP00000267890,9606.ENSP00000268379,9606.ENSP00000274242,9606.ENSP00000281821,…	HEBP1,RRN3,APOH,PABPN1,TXNL1,POLR2C,RPL18A,TFG,APOE,PHC2,SORL1,DNAJC13,RPL8,SDHA,PTPN23,TTBK2,UQCRC2,RPL37,EPHA4,NIPBL,OLA1,ADAMTS1,ERCC3,CBR1,RPL29,ITGB5,BSN,NAA15,FASTK,VIRMA,NEMF,NCAPH2,PDIA3,TMED10,GLUL,RPL15,LSM1,RPL4,RPP25,NQO1,NEPRO,EXOSC3,PLEC,HNRNPM,SIRT7,SLIT3,ACTR8,PUM2,RPL7,GANAB,DCAF5,RPL3,RPLP1,RPS3A,C1D,HP,TJP1,SCRIB,GM2A,FXR1,DCAF4,NAE1,G3BP2,ERC1,UBE2Z,MACF1,DZIP3,CEP170,FBXO28,N…
TISSUES	BTO:0000671	Kidney	39	1039	0.33	0.00054	9606.ENSP00000219252,9606.ENSP00000228251,9606.ENSP00000252486,9606.ENSP00000262584,9606.ENSP00000265371,9606.ENSP00000266679,9606.ENSP00000267842,9606.ENSP00000271064,9606.ENSP00000295797,9606.ENSP00000296181,9606.ENSP00000298310,9606.ENSP00000299424,9606.ENSP00000311430,9606.ENSP00000324729,9606.ENSP00000343023,9606.ENSP00000346001,9606.ENSP00000346050,9606.ENSP00000349687,9606.ENSP00000350098,…	POLR2C,YBX3,APOE,RPL8,NRP1,CPSF6,SLC27A2,TINAGL1,PRKCI,ITGB5,NEMF,TAF10,RPL4,SAV1,SP100,RPL3,RPS3A,GM2A,POP5,MGST3,ADAR,GNAS,STAU1,SARDH,ASS1,GRTP1,MRPS6,TF,RAPGEF3,PRNP,RPL6,RPLP2,RPLP0,RPL27,HMOX2,ACTB,APLP2,B2M,PQBP1
TISSUES	BTO:0000775	Lymphocyte	30	698	0.39	0.00054	9606.ENSP00000222247,9606.ENSP00000229795,9606.ENSP00000258381,9606.ENSP00000261600,9606.ENSP00000262584,9606.ENSP00000266000,9606.ENSP00000287647,9606.ENSP00000297532,9606.ENSP00000309334,9606.ENSP00000311430,9606.ENSP00000323856,9606.ENSP00000325376,9606.ENSP00000339795,9606.ENSP00000346001,9606.ENSP00000346050,9606.ENSP00000354573,9606.ENSP00000358140,9606.ENSP00000361949,9606.ENSP00000378181,…	RPL18A,MAPK14,SP110,THOC1,RPL8,DAXX,FANCD2,FASTK,RPL15,RPL4,PLEC,HNRNPM,RPL7,RPL3,RPS3A,MACF1,EIF3A,PABPC4,BRD7,PPP1R12A,PSMC2,RPL6,RPL10,RPLP2,RPL18,RPLP0,RPL27,MYO9B,ACTB,B2M
TISSUES	BTO:0000570	Hematopoietic system	78	2755	0.21	0.0006	9606.ENSP00000217515,9606.ENSP00000222247,9606.ENSP00000228251,9606.ENSP00000229795,9606.ENSP00000230050,9606.ENSP00000252486,9606.ENSP00000252593,9606.ENSP00000257770,9606.ENSP00000258381,9606.ENSP00000261600,9606.ENSP00000261712,9606.ENSP00000262584,9606.ENSP00000266000,9606.ENSP00000266679,9606.ENSP00000273853,9606.ENSP00000274242,9606.ENSP00000287647,9606.ENSP00000294189,9606.ENSP00000296181,…	TXNL1,RPL18A,YBX3,MAPK14,RPS12,APOE,BST2,NT5E,SP110,THOC1,PSMD11,RPL8,DAXX,CPSF6,CENPC,RPL37,FANCD2,RPL29,ITGB5,FASTK,DCSTAMP,PDIA3,ESCO2,RPL15,LSM1,RPL4,RHOT2,PLEC,HNRNPM,SIRT7,FGG,RPL7,GANAB,JARID2,RPL3,RPS3A,HP,FXR1,EIF2B3,MACF1,ADAR,EIF3A,PABPC4,SKIV2L,ASXL1,APOM,CHD3,BTF3,STAG1,BRD7,FKBP1A,KMT5A,PYCR1,PPP1R12A,PSMC2,PRNP,MOV10,RPL6,RPL10,C4B,ZFP62,RPLP2,KIRREL3,EIF3M,TJP2,RPL18,NACA,DNM1L,RP…
TISSUES	BTO:0003092	Urinary system	44	1249	0.31	0.0006	9606.ENSP00000219252,9606.ENSP00000228251,9606.ENSP00000247226,9606.ENSP00000252486,9606.ENSP00000262584,9606.ENSP00000265371,9606.ENSP00000266679,9606.ENSP00000267842,9606.ENSP00000271064,9606.ENSP00000282516,9606.ENSP00000284719,9606.ENSP00000295797,9606.ENSP00000296181,9606.ENSP00000298310,9606.ENSP00000299424,9606.ENSP00000311430,9606.ENSP00000324729,9606.ENSP00000343023,9606.ENSP00000346001,…	POLR2C,YBX3,PLEKHG3,APOE,RPL8,NRP1,CPSF6,SLC27A2,TINAGL1,NIPBL,OLA1,PRKCI,ITGB5,NEMF,TAF10,RPL4,SAV1,SP100,RPL3,RPS3A,GM2A,POP5,MACF1,MGST3,ADAR,GNAS,STAU1,SARDH,ASS1,GRTP1,MRPS6,TF,ZNF7,RAPGEF3,PRNP,RPL6,RPLP2,RPLP0,RPL27,HMOX2,ACTB,APLP2,B2M,PQBP1
TISSUES	BTO:0001244	Urinary tract	44	1258	0.3	0.00068	9606.ENSP00000219252,9606.ENSP00000228251,9606.ENSP00000247226,9606.ENSP00000252486,9606.ENSP00000262584,9606.ENSP00000265371,9606.ENSP00000266679,9606.ENSP00000267842,9606.ENSP00000271064,9606.ENSP00000282516,9606.ENSP00000284719,9606.ENSP00000295797,9606.ENSP00000296181,9606.ENSP00000298310,9606.ENSP00000299424,9606.ENSP00000311430,9606.ENSP00000324729,9606.ENSP00000343023,9606.ENSP00000346001,…	POLR2C,YBX3,PLEKHG3,APOE,RPL8,NRP1,CPSF6,SLC27A2,TINAGL1,NIPBL,OLA1,PRKCI,ITGB5,NEMF,TAF10,RPL4,SAV1,SP100,RPL3,RPS3A,GM2A,POP5,MACF1,MGST3,ADAR,GNAS,STAU1,SARDH,ASS1,GRTP1,MRPS6,TF,ZNF7,RAPGEF3,PRNP,RPL6,RPLP2,RPLP0,RPL27,HMOX2,ACTB,APLP2,B2M,PQBP1
TISSUES	BTO:0000142	Brain	137	5733	0.14	0.00072	9606.ENSP00000014930,9606.ENSP00000198767,9606.ENSP00000216727,9606.ENSP00000217515,9606.ENSP00000219252,9606.ENSP00000222247,9606.ENSP00000240851,9606.ENSP00000252486,9606.ENSP00000257118,9606.ENSP00000260197,9606.ENSP00000260818,9606.ENSP00000262584,9606.ENSP00000264932,9606.ENSP00000265562,9606.ENSP00000267890,9606.ENSP00000268379,9606.ENSP00000274242,9606.ENSP00000281821,9606.ENSP00000282516,…	HEBP1,RRN3,PABPN1,TXNL1,POLR2C,RPL18A,TFG,APOE,PHC2,SORL1,DNAJC13,RPL8,SDHA,PTPN23,TTBK2,UQCRC2,RPL37,EPHA4,NIPBL,OLA1,ADAMTS1,ERCC3,CBR1,RPL29,ITGB5,BSN,NAA15,FASTK,VIRMA,NEMF,NCAPH2,PDIA3,TMED10,GLUL,RPL15,LSM1,RPL4,RPP25,NQO1,NEPRO,EXOSC3,HNRNPM,SIRT7,SLIT3,ACTR8,PUM2,RPL7,GANAB,DCAF5,RPL3,RPLP1,RPS3A,C1D,TJP1,SCRIB,GM2A,FXR1,DCAF4,NAE1,G3BP2,ERC1,UBE2Z,MACF1,DZIP3,CEP170,FBXO28,NAV1,MGST3,ADA…
TISSUES	BTO:0000089	Blood	57	1824	0.25	0.00078	9606.ENSP00000217515,9606.ENSP00000222247,9606.ENSP00000228251,9606.ENSP00000229795,9606.ENSP00000252486,9606.ENSP00000252593,9606.ENSP00000257770,9606.ENSP00000258381,9606.ENSP00000261600,9606.ENSP00000261712,9606.ENSP00000262584,9606.ENSP00000266000,9606.ENSP00000273853,9606.ENSP00000274242,9606.ENSP00000287647,9606.ENSP00000294189,9606.ENSP00000297532,9606.ENSP00000297581,9606.ENSP00000300289,…	TXNL1,RPL18A,YBX3,MAPK14,APOE,BST2,NT5E,SP110,THOC1,PSMD11,RPL8,DAXX,CENPC,RPL37,FANCD2,RPL29,FASTK,DCSTAMP,PDIA3,RPL15,RPL4,PLEC,HNRNPM,FGG,RPL7,RPL3,RPS3A,HP,MACF1,EIF3A,PABPC4,SKIV2L,ASXL1,APOM,BTF3,BRD7,FKBP1A,PPP1R12A,PSMC2,PRNP,RPL6,RPL10,C4B,RPLP2,KIRREL3,EIF3M,TJP2,RPL18,NACA,DNM1L,RPLP0,RPL27,MYO9B,DBI,ACTB,APLP2,B2M
TISSUES	BTO:0005810	Immune system	53	1664	0.26	0.00097	9606.ENSP00000222247,9606.ENSP00000229795,9606.ENSP00000230050,9606.ENSP00000258381,9606.ENSP00000261600,9606.ENSP00000262584,9606.ENSP00000266000,9606.ENSP00000266679,9606.ENSP00000287647,9606.ENSP00000294189,9606.ENSP00000296181,9606.ENSP00000297532,9606.ENSP00000297581,9606.ENSP00000306999,9606.ENSP00000309334,9606.ENSP00000310596,9606.ENSP00000311430,9606.ENSP00000321971,9606.ENSP00000323856,…	RPL18A,MAPK14,RPS12,SP110,THOC1,RPL8,DAXX,CPSF6,FANCD2,RPL29,ITGB5,FASTK,DCSTAMP,ESCO2,RPL15,LSM1,RPL4,RHOT2,PLEC,HNRNPM,SIRT7,RPL7,JARID2,RPL3,RPS3A,FXR1,EIF2B3,MACF1,EIF3A,CMPK1,PABPC4,CHD3,STAG1,BRD7,KMT5A,PPP1R12A,PSMC2,MOV10,RPL6,RPL10,ZFP62,RPLP2,EIF3M,RPL18,RPLP0,SRSF5,NCOA4,RPL27,MYO9B,ACTB,APLP2,B2M,PQBP1
TISSUES	BTO:0000420	Neck	16	264	0.54	0.0014	9606.ENSP00000181839,9606.ENSP00000252486,9606.ENSP00000324672,9606.ENSP00000338927,9606.ENSP00000340466,9606.ENSP00000340507,9606.ENSP00000346001,9606.ENSP00000354201,9606.ENSP00000360141,9606.ENSP00000367024,9606.ENSP00000384629,9606.ENSP00000448035,9606.ENSP00000463027,9606.ENSP00000494750,9606.ENSP00000497691,9606.ENSP00000497910	CDK13,APOE,C16orf89,ZNF385A,GANAB,TRIM24,RPL3,UBE2Z,GNAS,NAA40,KMT5A,NACA,NCOA4,ACTB,APLP2,B2M
TISSUES	BTO:0000753	Lymphoid tissue	51	1600	0.26	0.0014	9606.ENSP00000222247,9606.ENSP00000229795,9606.ENSP00000230050,9606.ENSP00000258381,9606.ENSP00000261600,9606.ENSP00000262584,9606.ENSP00000266000,9606.ENSP00000266679,9606.ENSP00000287647,9606.ENSP00000294189,9606.ENSP00000296181,9606.ENSP00000297532,9606.ENSP00000306999,9606.ENSP00000309334,9606.ENSP00000310596,9606.ENSP00000311430,9606.ENSP00000321971,9606.ENSP00000323856,9606.ENSP00000325376,…	RPL18A,MAPK14,RPS12,SP110,THOC1,RPL8,DAXX,CPSF6,FANCD2,RPL29,ITGB5,FASTK,ESCO2,RPL15,LSM1,RPL4,RHOT2,PLEC,HNRNPM,SIRT7,RPL7,JARID2,RPL3,RPS3A,FXR1,EIF2B3,MACF1,EIF3A,PABPC4,CHD3,STAG1,BRD7,KMT5A,PPP1R12A,PSMC2,MOV10,RPL6,RPL10,ZFP62,RPLP2,EIF3M,RPL18,RPLP0,SRSF5,NCOA4,RPL27,MYO9B,ACTB,APLP2,B2M,PQBP1
TISSUES	BTO:0000828	Throat	15	234	0.57	0.0014	9606.ENSP00000181839,9606.ENSP00000324672,9606.ENSP00000338927,9606.ENSP00000340466,9606.ENSP00000340507,9606.ENSP00000346001,9606.ENSP00000354201,9606.ENSP00000360141,9606.ENSP00000367024,9606.ENSP00000384629,9606.ENSP00000448035,9606.ENSP00000463027,9606.ENSP00000494750,9606.ENSP00000497691,9606.ENSP00000497910	CDK13,C16orf89,ZNF385A,GANAB,TRIM24,RPL3,UBE2Z,GNAS,NAA40,KMT5A,NACA,NCOA4,ACTB,APLP2,B2M
TISSUES	BTO:0000706	Large intestine	30	750	0.36	0.0016	9606.ENSP00000261514,9606.ENSP00000264932,9606.ENSP00000267842,9606.ENSP00000271064,9606.ENSP00000274242,9606.ENSP00000277903,9606.ENSP00000303145,9606.ENSP00000307900,9606.ENSP00000311430,9606.ENSP00000317445,9606.ENSP00000319788,9606.ENSP00000329466,9606.ENSP00000338624,9606.ENSP00000341805,9606.ENSP00000346001,9606.ENSP00000354158,9606.ENSP00000354573,9606.ENSP00000355827,9606.ENSP00000363667,…	CLCN3,SDHA,SLC27A2,TINAGL1,RPL37,HABP2,TMED10,GLUL,RPL4,PSAPL1,NQO1,SIRT7,TASP1,PHF10,RPL3,ERC1,MACF1,FBXO28,PTPN3,PPP1R12A,RPL10,DROSHA,RPL18,RPLP0,SRSF5,RBM15B,CRABP2,ACTB,RPL35A,B2M
TISSUES	BTO:0002273	Ileocecum	9	90	0.76	0.0024	9606.ENSP00000252011,9606.ENSP00000258381,9606.ENSP00000297591,9606.ENSP00000311430,9606.ENSP00000317445,9606.ENSP00000389168,9606.ENSP00000413436,9606.ENSP00000494750,9606.ENSP00000497910	DHX35,SP110,VIRMA,RPL4,PSAPL1,PPP1R12A,RPL10,ACTB,B2M
TISSUES	BTO:0000534	Gonad	57	1923	0.23	0.0029	9606.ENSP00000007699,9606.ENSP00000228251,9606.ENSP00000230050,9606.ENSP00000240851,9606.ENSP00000250263,9606.ENSP00000257118,9606.ENSP00000260810,9606.ENSP00000261514,9606.ENSP00000263382,9606.ENSP00000264932,9606.ENSP00000265361,9606.ENSP00000273853,9606.ENSP00000282516,9606.ENSP00000284719,9606.ENSP00000297532,9606.ENSP00000297591,9606.ENSP00000303145,9606.ENSP00000307900,9606.ENSP00000309334,…	YBX2,YBX3,RPS12,TFG,ERI1,PHC2,TOPBP1,CLCN3,ASF1B,SDHA,SEMA3C,CENPC,NIPBL,OLA1,FASTK,VIRMA,TMED10,GLUL,RPL15,RPL4,MYEF2,SIRT7,ACTR8,GANAB,TRIM24,JARID2,DCAF5,CFAP100,RPL3,FXR1,NAE1,MACF1,DZIP3,CEP170,EIF3A,GNAS,ASXL1,ZFX,NFX1,ELAVL2,RNF6,WDR6,MYCBP,ANKRD28,PPP1R12A,MOV10,RPL6,RPL10,CELF1,TJP2,NACA,DNM1L,RPLP0,SRSF5,NCOA4,ACTB,APLP2
TISSUES	BTO:0001049	Pharynx	8	75	0.79	0.0039	9606.ENSP00000216727,9606.ENSP00000307900,9606.ENSP00000311430,9606.ENSP00000346001,9606.ENSP00000346050,9606.ENSP00000484411,9606.ENSP00000494750,9606.ENSP00000497910	PABPN1,GLUL,RPL4,RPL3,RPS3A,HOXA3,ACTB,B2M
TISSUES	BTO:0000439	Eye	31	835	0.33	0.0041	9606.ENSP00000252486,9606.ENSP00000257118,9606.ENSP00000261514,9606.ENSP00000262584,9606.ENSP00000266000,9606.ENSP00000307900,9606.ENSP00000309334,9606.ENSP00000311430,9606.ENSP00000311538,9606.ENSP00000338927,9606.ENSP00000339795,9606.ENSP00000346001,9606.ENSP00000346037,9606.ENSP00000346050,9606.ENSP00000348170,9606.ENSP00000348416,9606.ENSP00000354158,9606.ENSP00000354573,9606.ENSP00000360141,…	APOE,PHC2,CLCN3,RPL8,DAXX,GLUL,RPL15,RPL4,ARR3,ZNF385A,RPL7,RPL3,RPLP1,RPS3A,HP,TJP1,ERC1,MACF1,GNAS,TF,PTPN13,RPL6,RPL10,STAU2,RPLP0,SCAPER,RPL27,CRABP2,ACTB,APLP2,B2M
TISSUES	BTO:0000574	Hematopoietic cell	35	1019	0.3	0.0062	9606.ENSP00000222247,9606.ENSP00000229795,9606.ENSP00000252486,9606.ENSP00000257770,9606.ENSP00000258381,9606.ENSP00000261600,9606.ENSP00000262584,9606.ENSP00000266000,9606.ENSP00000287647,9606.ENSP00000297532,9606.ENSP00000297581,9606.ENSP00000309334,9606.ENSP00000311430,9606.ENSP00000323856,9606.ENSP00000325376,9606.ENSP00000339795,9606.ENSP00000346001,9606.ENSP00000346050,9606.ENSP00000348170,…	RPL18A,MAPK14,APOE,NT5E,SP110,THOC1,RPL8,DAXX,FANCD2,FASTK,DCSTAMP,RPL15,RPL4,PLEC,HNRNPM,RPL7,RPL3,RPS3A,HP,MACF1,EIF3A,PABPC4,BRD7,PPP1R12A,PSMC2,RPL6,RPL10,RPLP2,KIRREL3,RPL18,RPLP0,RPL27,MYO9B,ACTB,B2M
TISSUES	BTO:0000887	Muscle	36	1070	0.29	0.0072	9606.ENSP00000216727,9606.ENSP00000219252,9606.ENSP00000222247,9606.ENSP00000228251,9606.ENSP00000252486,9606.ENSP00000261514,9606.ENSP00000262584,9606.ENSP00000265371,9606.ENSP00000271064,9606.ENSP00000274242,9606.ENSP00000303145,9606.ENSP00000307900,9606.ENSP00000311430,9606.ENSP00000336829,9606.ENSP00000339795,9606.ENSP00000341351,9606.ENSP00000341805,9606.ENSP00000346001,9606.ENSP00000346037,…	PABPN1,POLR2C,RPL18A,YBX3,APOE,CLCN3,RPL8,NRP1,TINAGL1,RPL37,TMED10,GLUL,RPL4,FGG,RPL7,DCAF5,PHF10,RPL3,RPLP1,RPS3A,NAE1,PCMTD1,PIP5K1A,GNAS,CMPK1,ASS1,EIF3I,RAPGEF3,RPL10,EIF3M,CELF1,TJP2,RPLP0,TTN,MRPL37,ACTB
TISSUES	BTO:0000975	Ovary	22	528	0.38	0.0091	9606.ENSP00000205948,9606.ENSP00000262584,9606.ENSP00000265562,9606.ENSP00000274242,9606.ENSP00000284719,9606.ENSP00000294189,9606.ENSP00000296543,9606.ENSP00000311430,9606.ENSP00000338624,9606.ENSP00000346001,9606.ENSP00000346050,9606.ENSP00000353739,9606.ENSP00000354573,9606.ENSP00000358140,9606.ENSP00000399376,9606.ENSP00000403172,9606.ENSP00000428756,9606.ENSP00000431240,9606.ENSP00000494750,…	APOH,RPL8,PTPN23,RPL37,OLA1,RPL29,NAA15,RPL4,TASP1,RPL3,RPS3A,PCMTD1,MACF1,EIF3A,PRNP,RPL6,STAU2,RPLP2,ACTB,RPL35A,APLP2,B2M
TISSUES	BTO:0000140	Bone	11	165	0.58	0.0096	9606.ENSP00000296543,9606.ENSP00000297581,9606.ENSP00000309334,9606.ENSP00000311430,9606.ENSP00000339795,9606.ENSP00000346001,9606.ENSP00000346050,9606.ENSP00000360141,9606.ENSP00000403172,9606.ENSP00000494750,9606.ENSP00000497910	NAA15,DCSTAMP,RPL15,RPL4,RPL7,RPL3,RPS3A,GNAS,RPL6,ACTB,B2M
TISSUES	BTO:0000751	Leukocyte	32	924	0.3	0.0097	9606.ENSP00000222247,9606.ENSP00000229795,9606.ENSP00000257770,9606.ENSP00000258381,9606.ENSP00000261600,9606.ENSP00000262584,9606.ENSP00000266000,9606.ENSP00000287647,9606.ENSP00000297532,9606.ENSP00000297581,9606.ENSP00000309334,9606.ENSP00000311430,9606.ENSP00000323856,9606.ENSP00000325376,9606.ENSP00000339795,9606.ENSP00000346001,9606.ENSP00000346050,9606.ENSP00000354573,9606.ENSP00000358140,…	RPL18A,MAPK14,NT5E,SP110,THOC1,RPL8,DAXX,FANCD2,FASTK,DCSTAMP,RPL15,RPL4,PLEC,HNRNPM,RPL7,RPL3,RPS3A,MACF1,EIF3A,PABPC4,BRD7,PPP1R12A,PSMC2,RPL6,RPL10,RPLP2,RPL18,RPLP0,RPL27,MYO9B,ACTB,B2M
TISSUES	BTO:0001533	Gastrointestinal cancer cell	15	293	0.47	0.0117	9606.ENSP00000228251,9606.ENSP00000261514,9606.ENSP00000294189,9606.ENSP00000297591,9606.ENSP00000300289,9606.ENSP00000323856,9606.ENSP00000325376,9606.ENSP00000329466,9606.ENSP00000346001,9606.ENSP00000357459,9606.ENSP00000361471,9606.ENSP00000369965,9606.ENSP00000384949,9606.ENSP00000435460,9606.ENSP00000470142	YBX3,CLCN3,RPL29,VIRMA,PDIA3,PLEC,HNRNPM,SIRT7,RPL3,ADAR,ASS1,BTF3,PYCR1,LGALS8,UPF1
TISSUES	BTO:0001363	Testis	53	1868	0.21	0.0133	9606.ENSP00000007699,9606.ENSP00000228251,9606.ENSP00000230050,9606.ENSP00000240851,9606.ENSP00000257118,9606.ENSP00000260810,9606.ENSP00000261514,9606.ENSP00000263382,9606.ENSP00000264932,9606.ENSP00000265361,9606.ENSP00000284719,9606.ENSP00000297532,9606.ENSP00000297591,9606.ENSP00000303145,9606.ENSP00000307900,9606.ENSP00000309334,9606.ENSP00000311430,9606.ENSP00000316950,9606.ENSP00000329466,…	YBX2,YBX3,RPS12,TFG,PHC2,TOPBP1,CLCN3,ASF1B,SDHA,SEMA3C,OLA1,FASTK,VIRMA,TMED10,GLUL,RPL15,RPL4,MYEF2,SIRT7,ACTR8,GANAB,TRIM24,JARID2,DCAF5,CFAP100,RPL3,FXR1,NAE1,MACF1,DZIP3,CEP170,EIF3A,GNAS,ASXL1,ZFX,NFX1,ELAVL2,RNF6,WDR6,MYCBP,ANKRD28,PPP1R12A,MOV10,RPL6,CELF1,TJP2,NACA,DNM1L,RPLP0,SRSF5,NCOA4,ACTB,APLP2
TISSUES	BTO:0001421	Uterine cervix	15	300	0.46	0.0143	9606.ENSP00000203001,9606.ENSP00000259212,9606.ENSP00000260818,9606.ENSP00000263753,9606.ENSP00000297591,9606.ENSP00000309334,9606.ENSP00000311430,9606.ENSP00000346001,9606.ENSP00000350170,9606.ENSP00000361471,9606.ENSP00000378505,9606.ENSP00000386738,9606.ENSP00000425979,9606.ENSP00000449328,9606.ENSP00000494750	TRMT6,IL36RN,DNAJC13,SGO1,VIRMA,RPL15,RPL4,RPL3,FXR1,ASS1,CLK3,KCMF1,DROSHA,RPLP0,ACTB
TISSUES	BTO:0001613	Colorectum	26	705	0.33	0.0143	9606.ENSP00000261514,9606.ENSP00000264932,9606.ENSP00000267842,9606.ENSP00000271064,9606.ENSP00000274242,9606.ENSP00000277903,9606.ENSP00000303145,9606.ENSP00000307900,9606.ENSP00000319788,9606.ENSP00000329466,9606.ENSP00000338624,9606.ENSP00000341805,9606.ENSP00000346001,9606.ENSP00000351022,9606.ENSP00000354158,9606.ENSP00000354573,9606.ENSP00000355827,9606.ENSP00000363667,9606.ENSP00000389168,…	CLCN3,SDHA,SLC27A2,TINAGL1,RPL37,HABP2,TMED10,GLUL,NQO1,SIRT7,TASP1,PHF10,RPL3,TPM1,ERC1,MACF1,FBXO28,PTPN3,PPP1R12A,DROSHA,RPL18,RPLP0,SRSF5,RBM15B,CRABP2,RPL35A
TISSUES	BTO:0000202	Sense organ	36	1124	0.26	0.0156	9606.ENSP00000252486,9606.ENSP00000257118,9606.ENSP00000261514,9606.ENSP00000262584,9606.ENSP00000264012,9606.ENSP00000264932,9606.ENSP00000266000,9606.ENSP00000281821,9606.ENSP00000307900,9606.ENSP00000309334,9606.ENSP00000311430,9606.ENSP00000311538,9606.ENSP00000338927,9606.ENSP00000339795,9606.ENSP00000346001,9606.ENSP00000346037,9606.ENSP00000346050,9606.ENSP00000348170,9606.ENSP00000348416,…	APOE,PHC2,CLCN3,RPL8,CDH3,SDHA,DAXX,EPHA4,GLUL,RPL15,RPL4,ARR3,ZNF385A,RPL7,RPL3,RPLP1,RPS3A,HP,TJP1,TPM1,ERC1,MACF1,GNAS,TF,PTPN13,RPL6,RPL10,STAU2,RPLP2,RPLP0,SCAPER,RPL27,CRABP2,ACTB,APLP2,B2M
TISSUES	BTO:0000269	Colon	24	639	0.33	0.0178	9606.ENSP00000261514,9606.ENSP00000264932,9606.ENSP00000267842,9606.ENSP00000271064,9606.ENSP00000274242,9606.ENSP00000277903,9606.ENSP00000303145,9606.ENSP00000307900,9606.ENSP00000319788,9606.ENSP00000329466,9606.ENSP00000338624,9606.ENSP00000346001,9606.ENSP00000354158,9606.ENSP00000354573,9606.ENSP00000355827,9606.ENSP00000363667,9606.ENSP00000389168,9606.ENSP00000425979,9606.ENSP00000447001,…	CLCN3,SDHA,SLC27A2,TINAGL1,RPL37,HABP2,TMED10,GLUL,NQO1,SIRT7,TASP1,RPL3,ERC1,MACF1,FBXO28,PTPN3,PPP1R12A,DROSHA,RPL18,RPLP0,SRSF5,RBM15B,CRABP2,RPL35A
TISSUES	BTO:0001485	Muscular system	38	1220	0.25	0.0178	9606.ENSP00000216727,9606.ENSP00000219252,9606.ENSP00000222247,9606.ENSP00000228251,9606.ENSP00000252486,9606.ENSP00000261514,9606.ENSP00000262584,9606.ENSP00000265371,9606.ENSP00000271064,9606.ENSP00000274242,9606.ENSP00000303145,9606.ENSP00000307900,9606.ENSP00000311430,9606.ENSP00000336829,9606.ENSP00000339795,9606.ENSP00000341351,9606.ENSP00000341805,9606.ENSP00000346001,9606.ENSP00000346037,…	PABPN1,POLR2C,RPL18A,YBX3,APOE,CLCN3,RPL8,NRP1,TINAGL1,RPL37,TMED10,GLUL,RPL4,FGG,RPL7,DCAF5,PHF10,RPL3,RPLP1,RPS3A,NAE1,PCMTD1,PIP5K1A,GNAS,CMPK1,ASS1,EIF3I,RAPGEF3,IFRD2,RPL10,EIF3M,CELF1,TJP2,NACA,RPLP0,TTN,MRPL37,ACTB
TISSUES	BTO:0000166	Cecum	5	35	0.91	0.0205	9606.ENSP00000311430,9606.ENSP00000317445,9606.ENSP00000413436,9606.ENSP00000494750,9606.ENSP00000497910	RPL4,PSAPL1,RPL10,ACTB,B2M
TISSUES	BTO:0000586	Colonic cancer cell	14	280	0.46	0.0205	9606.ENSP00000228251,9606.ENSP00000294189,9606.ENSP00000297591,9606.ENSP00000300289,9606.ENSP00000323856,9606.ENSP00000325376,9606.ENSP00000329466,9606.ENSP00000346001,9606.ENSP00000357459,9606.ENSP00000361471,9606.ENSP00000369965,9606.ENSP00000384949,9606.ENSP00000435460,9606.ENSP00000470142	YBX3,RPL29,VIRMA,PDIA3,PLEC,HNRNPM,SIRT7,RPL3,ADAR,ASS1,BTF3,PYCR1,LGALS8,UPF1
TISSUES	BTO:0001085	Vascular system	18	420	0.39	0.0205	9606.ENSP00000252486,9606.ENSP00000260818,9606.ENSP00000261514,9606.ENSP00000284984,9606.ENSP00000297591,9606.ENSP00000311430,9606.ENSP00000316950,9606.ENSP00000328245,9606.ENSP00000341805,9606.ENSP00000348416,9606.ENSP00000425979,9606.ENSP00000431971,9606.ENSP00000436049,9606.ENSP00000438262,9606.ENSP00000453854,9606.ENSP00000494750,9606.ENSP00000497691,9606.ENSP00000497910	APOE,DNAJC13,CLCN3,ADAMTS1,VIRMA,RPL4,MYEF2,ZNF71,PHF10,TJP1,DROSHA,SAMD1,EIF3M,TJP2,SECISBP2L,ACTB,APLP2,B2M
TISSUES	BTO:0002878	B-lymphoblastoid cell	3	8	1.33	0.0253	9606.ENSP00000262584,9606.ENSP00000449328,9606.ENSP00000497910	RPL8,RPLP0,B2M
TISSUES	BTO:0000135	Aorta	9	139	0.57	0.0349	9606.ENSP00000252486,9606.ENSP00000260818,9606.ENSP00000261514,9606.ENSP00000297591,9606.ENSP00000316950,9606.ENSP00000425979,9606.ENSP00000431971,9606.ENSP00000438262,9606.ENSP00000453854	APOE,DNAJC13,CLCN3,VIRMA,MYEF2,DROSHA,SAMD1,TJP2,SECISBP2L
TISSUES	BTO:0001379	Thyroid gland	10	169	0.53	0.0353	9606.ENSP00000181839,9606.ENSP00000324672,9606.ENSP00000338927,9606.ENSP00000340507,9606.ENSP00000346001,9606.ENSP00000354201,9606.ENSP00000367024,9606.ENSP00000463027,9606.ENSP00000494750,9606.ENSP00000497910	CDK13,C16orf89,ZNF385A,TRIM24,RPL3,UBE2Z,NAA40,NCOA4,ACTB,B2M
TISSUES	BTO:0001368	Thorax	23	640	0.31	0.0371	9606.ENSP00000198767,9606.ENSP00000250448,9606.ENSP00000263753,9606.ENSP00000265371,9606.ENSP00000290349,9606.ENSP00000296181,9606.ENSP00000306999,9606.ENSP00000339795,9606.ENSP00000341280,9606.ENSP00000348170,9606.ENSP00000350170,9606.ENSP00000369716,9606.ENSP00000372689,9606.ENSP00000384629,9606.ENSP00000413436,9606.ENSP00000431240,9606.ENSP00000452123,9606.ENSP00000463027,9606.ENSP00000484687,…	RRN3,FOXA1,SGO1,NRP1,CBR1,ITGB5,ESCO2,RPL7,JARID2,HP,FXR1,CHD3,STAG1,KMT5A,RPL10,RPLP2,SRSF5,NCOA4,ZNHIT3,ACTB,APLP2,B2M,PQBP1
TISSUES	BTO:0000855	Lymph	10	177	0.51	0.0471	9606.ENSP00000262584,9606.ENSP00000311430,9606.ENSP00000340466,9606.ENSP00000346001,9606.ENSP00000346050,9606.ENSP00000357459,9606.ENSP00000384949,9606.ENSP00000413436,9606.ENSP00000449328,9606.ENSP00000494750	RPL8,RPL4,GANAB,RPL3,RPS3A,ADAR,PYCR1,RPL10,RPLP0,ACTB
COMPARTMENTS	GOCC:0005622	Intracellular	282	11512	0.15	1.77e-17	9606.ENSP00000007699,9606.ENSP00000181839,9606.ENSP00000198767,9606.ENSP00000203001,9606.ENSP00000205948,9606.ENSP00000216727,9606.ENSP00000216923,9606.ENSP00000217515,9606.ENSP00000219252,9606.ENSP00000220509,9606.ENSP00000222247,9606.ENSP00000228251,9606.ENSP00000229795,9606.ENSP00000230050,9606.ENSP00000236273,9606.ENSP00000240851,9606.ENSP00000243924,9606.ENSP00000247020,9606.ENSP00000248643,…	YBX2,CDK13,RRN3,TRMT6,APOH,PABPN1,ZFP64,TXNL1,POLR2C,VPS18,RPL18A,YBX3,MAPK14,RPS12,SYF2,TFG,PI3,SDF2,MTERF1,ERI1,FOXA1,DHX35,KRT75,APOE,BST2,NXT1,PHC2,NT5E,SP110,SORL1,TOPBP1,DNAJC13,CLCN3,THOC1,PSMD11,RPL8,ASF1B,SGO1,SDHA,NRP1,PTPN23,EXOSC7,ZNF800,EXPH5,DAXX,ZCRB1,CPSF6,SLC27A2,TTBK2,UQCRC2,CENPC,RPL37,UPF3B,ZNF16,PLIN2,SPOPL,EPHA4,NIPBL,RIOK2,OLA1,ERCC3,SETD9,FANCD2,CBR1,CCDC12,CPSF4,RPL29,MRP…
COMPARTMENTS	GOCC:1990904	Ribonucleoprotein complex	49	564	0.7	2.01e-16	9606.ENSP00000216727,9606.ENSP00000222247,9606.ENSP00000230050,9606.ENSP00000236273,9606.ENSP00000250263,9606.ENSP00000252011,9606.ENSP00000262584,9606.ENSP00000266529,9606.ENSP00000266679,9606.ENSP00000283109,9606.ENSP00000294189,9606.ENSP00000295491,9606.ENSP00000297540,9606.ENSP00000297613,9606.ENSP00000309334,9606.ENSP00000311430,9606.ENSP00000317691,9606.ENSP00000325376,9606.ENSP00000338389,…	PABPN1,RPL18A,RPS12,SYF2,ERI1,DHX35,RPL8,ZCRB1,CPSF6,RIOK2,RPL29,MRPS18C,PHAX,RPP25L,RPL15,RPL4,RPP25,HNRNPM,MRPL35,RPL7,RPL3,RPLP1,RPS3A,POP5,FXR1,ADAR,EIF3A,FMR1,STAU1,PABPC4,AGO1,WDR46,NUFIP1,MRPL23,MRPS6,RPL6,RPL10,DROSHA,STAU2,RPLP2,RNPC3,RPL18,RPLP0,RPL27,UPF1,MRPL37,ZNHIT3,ACTB,RPL35A
COMPARTMENTS	GOCC:0043226	Organelle	257	10113	0.16	4.18e-16	9606.ENSP00000181839,9606.ENSP00000198767,9606.ENSP00000203001,9606.ENSP00000205948,9606.ENSP00000216727,9606.ENSP00000216923,9606.ENSP00000219252,9606.ENSP00000220509,9606.ENSP00000222247,9606.ENSP00000228251,9606.ENSP00000229795,9606.ENSP00000230050,9606.ENSP00000236273,9606.ENSP00000240851,9606.ENSP00000247020,9606.ENSP00000248643,9606.ENSP00000250263,9606.ENSP00000250448,9606.ENSP00000252011,…	CDK13,RRN3,TRMT6,APOH,PABPN1,ZFP64,POLR2C,VPS18,RPL18A,YBX3,MAPK14,RPS12,SYF2,TFG,SDF2,MTERF1,ERI1,FOXA1,DHX35,KRT75,APOE,BST2,NXT1,PHC2,NT5E,SP110,SORL1,TOPBP1,DNAJC13,CLCN3,THOC1,PSMD11,RPL8,ASF1B,SGO1,SDHA,SEMA3C,NRP1,PTPN23,EXOSC7,ZNF800,EXPH5,DAXX,ZCRB1,CPSF6,SLC27A2,TTBK2,UQCRC2,TINAGL1,CENPC,RPL37,UPF3B,ZNF16,PLIN2,EPHA4,NIPBL,RIOK2,OLA1,ERCC3,SETD9,FANCD2,CCDC12,CPSF4,RPL29,MRPS18C,PRKCI,…
COMPARTMENTS	GOCC:0043229	Intracellular organelle	247	9609	0.17	2.14e-15	9606.ENSP00000181839,9606.ENSP00000198767,9606.ENSP00000203001,9606.ENSP00000205948,9606.ENSP00000216727,9606.ENSP00000216923,9606.ENSP00000219252,9606.ENSP00000220509,9606.ENSP00000222247,9606.ENSP00000228251,9606.ENSP00000229795,9606.ENSP00000230050,9606.ENSP00000236273,9606.ENSP00000240851,9606.ENSP00000247020,9606.ENSP00000248643,9606.ENSP00000250263,9606.ENSP00000250448,9606.ENSP00000252011,…	CDK13,RRN3,TRMT6,APOH,PABPN1,ZFP64,POLR2C,VPS18,RPL18A,YBX3,MAPK14,RPS12,SYF2,TFG,SDF2,MTERF1,ERI1,FOXA1,DHX35,KRT75,APOE,BST2,NXT1,PHC2,NT5E,SP110,SORL1,TOPBP1,DNAJC13,CLCN3,THOC1,PSMD11,RPL8,ASF1B,SGO1,SDHA,NRP1,PTPN23,EXOSC7,ZNF800,EXPH5,DAXX,ZCRB1,CPSF6,SLC27A2,TTBK2,UQCRC2,CENPC,RPL37,UPF3B,ZNF16,PLIN2,EPHA4,NIPBL,RIOK2,OLA1,ERCC3,SETD9,FANCD2,CCDC12,CPSF4,RPL29,MRPS18C,PRKCI,ITGB5,BSN,POC1A…
COMPARTMENTS	GOCC:0032991	Protein-containing complex	164	5325	0.25	1.74e-13	9606.ENSP00000181839,9606.ENSP00000203001,9606.ENSP00000205948,9606.ENSP00000216727,9606.ENSP00000219252,9606.ENSP00000220509,9606.ENSP00000222247,9606.ENSP00000230050,9606.ENSP00000236273,9606.ENSP00000247020,9606.ENSP00000250263,9606.ENSP00000252011,9606.ENSP00000252486,9606.ENSP00000254998,9606.ENSP00000257118,9606.ENSP00000260810,9606.ENSP00000261600,9606.ENSP00000261712,9606.ENSP00000262584,…	CDK13,TRMT6,APOH,PABPN1,POLR2C,VPS18,RPL18A,RPS12,SYF2,SDF2,ERI1,DHX35,APOE,NXT1,PHC2,TOPBP1,THOC1,PSMD11,RPL8,ASF1B,CDH3,SDHA,NRP1,EXOSC7,DAXX,ZCRB1,CPSF6,UQCRC2,CENPC,UPF3B,SPOPL,NIPBL,RIOK2,ADAMTS1,ERCC3,FANCD2,CPSF4,RPL29,MRPS18C,PRKCI,ITGB5,SAP30,NAA15,PHAX,VIRMA,RPP25L,NEMF,TAF10,NCAPH2,ATP23,PDIA3,TMED10,GLUL,RPL15,LSM1,RPL4,CALML3,RPP25,NQO1,EXOSC3,PLEC,SAV1,HNRNPM,ZNRD1,SLIT3,FGG,ACTR8,M…
COMPARTMENTS	GOCC:0043227	Membrane-bounded organelle	230	9083	0.16	2.81e-12	9606.ENSP00000181839,9606.ENSP00000198767,9606.ENSP00000203001,9606.ENSP00000205948,9606.ENSP00000216727,9606.ENSP00000216923,9606.ENSP00000219252,9606.ENSP00000220509,9606.ENSP00000228251,9606.ENSP00000229795,9606.ENSP00000236273,9606.ENSP00000240851,9606.ENSP00000247020,9606.ENSP00000248643,9606.ENSP00000250263,9606.ENSP00000250448,9606.ENSP00000252011,9606.ENSP00000252486,9606.ENSP00000252593,…	CDK13,RRN3,TRMT6,APOH,PABPN1,ZFP64,POLR2C,VPS18,YBX3,MAPK14,SYF2,TFG,SDF2,MTERF1,ERI1,FOXA1,DHX35,APOE,BST2,NXT1,PHC2,NT5E,SP110,SORL1,TOPBP1,DNAJC13,CLCN3,THOC1,PSMD11,ASF1B,SGO1,SDHA,NRP1,PTPN23,EXOSC7,ZNF800,EXPH5,DAXX,ZCRB1,CPSF6,SLC27A2,TTBK2,UQCRC2,TINAGL1,CENPC,UPF3B,ZNF16,PLIN2,EPHA4,NIPBL,RIOK2,OLA1,ERCC3,SETD9,FANCD2,CCDC12,CPSF4,MRPS18C,PRKCI,ITGB5,BSN,POC1A,SAP30,NAA15,PHAX,DCSTAMP,VI…
COMPARTMENTS	GOCC:0005634	Nucleus	149	4787	0.25	4.1e-12	9606.ENSP00000181839,9606.ENSP00000198767,9606.ENSP00000203001,9606.ENSP00000216727,9606.ENSP00000216923,9606.ENSP00000219252,9606.ENSP00000228251,9606.ENSP00000229795,9606.ENSP00000236273,9606.ENSP00000250263,9606.ENSP00000250448,9606.ENSP00000252011,9606.ENSP00000252486,9606.ENSP00000254998,9606.ENSP00000257118,9606.ENSP00000258381,9606.ENSP00000260197,9606.ENSP00000260810,9606.ENSP00000261600,…	CDK13,RRN3,TRMT6,PABPN1,ZFP64,POLR2C,YBX3,MAPK14,SYF2,ERI1,FOXA1,DHX35,APOE,NXT1,PHC2,SP110,SORL1,TOPBP1,THOC1,ASF1B,SGO1,PTPN23,EXOSC7,ZNF800,DAXX,ZCRB1,CPSF6,TTBK2,CENPC,UPF3B,ZNF16,NIPBL,RIOK2,ERCC3,FANCD2,CCDC12,CPSF4,PRKCI,SAP30,NAA15,PHAX,VIRMA,ZNF22,TAF10,ATP23,USP42,HIPK3,THAP11,ESCO2,GLUL,ZBTB21,LSM1,RPL4,MYEF2,RPP25,EXOSC3,SAV1,HASPIN,HNRNPM,ZBTB11,SIRT7,ZNRD1,SREK1,ACTR8,PUM2,ZNF385A,R…
COMPARTMENTS	GOCC:0022625	Cytosolic large ribosomal subunit	14	38	1.33	4.02e-11	9606.ENSP00000222247,9606.ENSP00000262584,9606.ENSP00000294189,9606.ENSP00000309334,9606.ENSP00000311430,9606.ENSP00000339795,9606.ENSP00000346001,9606.ENSP00000346037,9606.ENSP00000403172,9606.ENSP00000413436,9606.ENSP00000431240,9606.ENSP00000447001,9606.ENSP00000449328,9606.ENSP00000495672	RPL18A,RPL8,RPL29,RPL15,RPL4,RPL7,RPL3,RPLP1,RPL6,RPL10,RPLP2,RPL18,RPLP0,RPL35A
COMPARTMENTS	GOCC:0043232	Intracellular non-membrane-bounded organelle	114	3309	0.3	4.43e-11	9606.ENSP00000198767,9606.ENSP00000222247,9606.ENSP00000230050,9606.ENSP00000248643,9606.ENSP00000250263,9606.ENSP00000250448,9606.ENSP00000252245,9606.ENSP00000260810,9606.ENSP00000262584,9606.ENSP00000263382,9606.ENSP00000263753,9606.ENSP00000265562,9606.ENSP00000265564,9606.ENSP00000266000,9606.ENSP00000266679,9606.ENSP00000267890,9606.ENSP00000273853,9606.ENSP00000274242,9606.ENSP00000276201,…	RRN3,RPL18A,RPS12,MTERF1,ERI1,FOXA1,KRT75,TOPBP1,RPL8,ASF1B,SGO1,PTPN23,EXOSC7,DAXX,CPSF6,TTBK2,CENPC,RPL37,UPF3B,PLIN2,NIPBL,OLA1,FANCD2,RPL29,MRPS18C,PRKCI,BSN,POC1A,SAP30,RPUSD4,NCAPH2,ESCO2,RPL15,LSM1,RPL4,RPP25,EXOSC3,PLEC,HASPIN,SIRT7,ZNRD1,ACTR8,PUM2,MRPL35,RPL7,PHF10,CFAP100,RPL3,RPLP1,RPS3A,TASOR,C1D,TJP1,POP5,TPM1,G3BP2,ERC1,MACF1,CEP170,FBXO28,RC3H1,ADAR,MYO6,FMR1,STAU1,PABPC4,AGO1,PTP…
COMPARTMENTS	GOCC:0022626	Cytosolic ribosome	18	89	1.07	6.2e-11	9606.ENSP00000222247,9606.ENSP00000230050,9606.ENSP00000262584,9606.ENSP00000274242,9606.ENSP00000294189,9606.ENSP00000309334,9606.ENSP00000311430,9606.ENSP00000339795,9606.ENSP00000346001,9606.ENSP00000346037,9606.ENSP00000346050,9606.ENSP00000403172,9606.ENSP00000413436,9606.ENSP00000431240,9606.ENSP00000447001,9606.ENSP00000449328,9606.ENSP00000464813,9606.ENSP00000495672	RPL18A,RPS12,RPL8,RPL37,RPL29,RPL15,RPL4,RPL7,RPL3,RPLP1,RPS3A,RPL6,RPL10,RPLP2,RPL18,RPLP0,RPL27,RPL35A
COMPARTMENTS	GOCC:0070013	Intracellular organelle lumen	102	2902	0.31	3.6e-10	9606.ENSP00000181839,9606.ENSP00000198767,9606.ENSP00000205948,9606.ENSP00000219252,9606.ENSP00000229795,9606.ENSP00000248643,9606.ENSP00000250263,9606.ENSP00000250448,9606.ENSP00000252486,9606.ENSP00000254998,9606.ENSP00000260197,9606.ENSP00000260810,9606.ENSP00000261600,9606.ENSP00000261712,9606.ENSP00000264932,9606.ENSP00000265564,9606.ENSP00000266000,9606.ENSP00000266679,9606.ENSP00000267842,…	CDK13,RRN3,APOH,POLR2C,MAPK14,MTERF1,ERI1,FOXA1,APOE,NXT1,SORL1,TOPBP1,THOC1,PSMD11,SDHA,EXOSC7,DAXX,CPSF6,SLC27A2,OLA1,ERCC3,FANCD2,CPSF4,MRPS18C,SAP30,PHAX,VIRMA,TAF10,PDIA3,DEFB4A,HIPK3,ESCO2,RPL4,EXOSC3,SAV1,HNRNPM,SIRT7,ZNRD1,SREK1,FGG,ACTR8,MRPL35,RPL7,GANAB,TRIM24,JARID2,PHF10,PYCR2,SP100,RPL3,RPS3A,C1D,HP,GM2A,POP5,ADAR,PIP5K1A,MYO6,FMR1,GPC4,SARDH,AGO1,WDR46,RBM7,SDHB,ASXL1,KDM2B,NUFIP1,…
COMPARTMENTS	GOCC:0005840	Ribosome	23	192	0.84	4.42e-10	9606.ENSP00000222247,9606.ENSP00000230050,9606.ENSP00000262584,9606.ENSP00000274242,9606.ENSP00000294189,9606.ENSP00000295491,9606.ENSP00000309334,9606.ENSP00000311430,9606.ENSP00000338389,9606.ENSP00000339795,9606.ENSP00000346001,9606.ENSP00000346037,9606.ENSP00000346050,9606.ENSP00000380466,9606.ENSP00000382250,9606.ENSP00000403172,9606.ENSP00000413436,9606.ENSP00000431240,9606.ENSP00000447001,…	RPL18A,RPS12,RPL8,RPL37,RPL29,MRPS18C,RPL15,RPL4,MRPL35,RPL7,RPL3,RPLP1,RPS3A,MRPL23,MRPS6,RPL6,RPL10,RPLP2,RPL18,RPLP0,RPL27,MRPL37,RPL35A
COMPARTMENTS	GOCC:0044391	Ribosomal subunit	21	155	0.89	4.54e-10	9606.ENSP00000222247,9606.ENSP00000230050,9606.ENSP00000262584,9606.ENSP00000294189,9606.ENSP00000295491,9606.ENSP00000309334,9606.ENSP00000311430,9606.ENSP00000338389,9606.ENSP00000339795,9606.ENSP00000346001,9606.ENSP00000346037,9606.ENSP00000346050,9606.ENSP00000380466,9606.ENSP00000382250,9606.ENSP00000403172,9606.ENSP00000413436,9606.ENSP00000431240,9606.ENSP00000447001,9606.ENSP00000449328,…	RPL18A,RPS12,RPL8,RPL29,MRPS18C,RPL15,RPL4,MRPL35,RPL7,RPL3,RPLP1,RPS3A,MRPL23,MRPS6,RPL6,RPL10,RPLP2,RPL18,RPLP0,MRPL37,RPL35A
COMPARTMENTS	GOCC:0015934	Large ribosomal subunit	17	92	1.03	6.62e-10	9606.ENSP00000222247,9606.ENSP00000262584,9606.ENSP00000294189,9606.ENSP00000309334,9606.ENSP00000311430,9606.ENSP00000338389,9606.ENSP00000339795,9606.ENSP00000346001,9606.ENSP00000346037,9606.ENSP00000380466,9606.ENSP00000403172,9606.ENSP00000413436,9606.ENSP00000431240,9606.ENSP00000447001,9606.ENSP00000449328,9606.ENSP00000473980,9606.ENSP00000495672	RPL18A,RPL8,RPL29,RPL15,RPL4,MRPL35,RPL7,RPL3,RPLP1,MRPL23,RPL6,RPL10,RPLP2,RPL18,RPLP0,MRPL37,RPL35A
COMPARTMENTS	GOCC:0043231	Intracellular membrane-bounded organelle	205	8162	0.16	1.23e-09	9606.ENSP00000181839,9606.ENSP00000198767,9606.ENSP00000203001,9606.ENSP00000216727,9606.ENSP00000216923,9606.ENSP00000219252,9606.ENSP00000220509,9606.ENSP00000228251,9606.ENSP00000229795,9606.ENSP00000236273,9606.ENSP00000240851,9606.ENSP00000247020,9606.ENSP00000248643,9606.ENSP00000250263,9606.ENSP00000250448,9606.ENSP00000252011,9606.ENSP00000252486,9606.ENSP00000252593,9606.ENSP00000254998,…	CDK13,RRN3,TRMT6,PABPN1,ZFP64,POLR2C,VPS18,YBX3,MAPK14,SYF2,TFG,SDF2,MTERF1,ERI1,FOXA1,DHX35,APOE,BST2,NXT1,PHC2,SP110,SORL1,TOPBP1,DNAJC13,CLCN3,THOC1,ASF1B,SGO1,SDHA,NRP1,PTPN23,EXOSC7,ZNF800,EXPH5,DAXX,ZCRB1,CPSF6,SLC27A2,TTBK2,UQCRC2,CENPC,UPF3B,ZNF16,PLIN2,NIPBL,RIOK2,ERCC3,SETD9,FANCD2,CCDC12,CPSF4,MRPS18C,PRKCI,SAP30,NAA15,PHAX,DCSTAMP,VIRMA,ZNF22,RPUSD4,TAF10,ATP23,PDIA3,USP42,TMED10,DEFB…
COMPARTMENTS	GOCC:0110165	Cellular anatomical entity	295	14060	0.08	1.82e-08	9606.ENSP00000181839,9606.ENSP00000194155,9606.ENSP00000198767,9606.ENSP00000203001,9606.ENSP00000205948,9606.ENSP00000216727,9606.ENSP00000216923,9606.ENSP00000217515,9606.ENSP00000219252,9606.ENSP00000220509,9606.ENSP00000222247,9606.ENSP00000228251,9606.ENSP00000229795,9606.ENSP00000230050,9606.ENSP00000236273,9606.ENSP00000240851,9606.ENSP00000243924,9606.ENSP00000247020,9606.ENSP00000248643,…	CDK13,PCDHB2,RRN3,TRMT6,APOH,PABPN1,ZFP64,TXNL1,POLR2C,VPS18,RPL18A,YBX3,MAPK14,RPS12,SYF2,TFG,PI3,SDF2,MTERF1,ERI1,FOXA1,DHX35,KRT75,APOE,BST2,NXT1,PHC2,NT5E,SP110,IL36G,IL36RN,SORL1,TOPBP1,DNAJC13,PZP,CLCN3,THOC1,PSMD11,RPL8,ASF1B,SGO1,CDH3,SDHA,SEMA3C,NRP1,PTPN23,EXOSC7,ZNF800,EXPH5,DAXX,ZCRB1,CPSF6,SLC27A2,TTBK2,UQCRC2,TINAGL1,CENPC,RPL37,UPF3B,ZNF16,PLIN2,HABP2,EPHA4,NIPBL,RIOK2,ADGRF4,OLA1,…
COMPARTMENTS	GOCC:0031981	Nuclear lumen	70	1850	0.34	9.31e-08	9606.ENSP00000181839,9606.ENSP00000198767,9606.ENSP00000219252,9606.ENSP00000250263,9606.ENSP00000250448,9606.ENSP00000254998,9606.ENSP00000260810,9606.ENSP00000261600,9606.ENSP00000265564,9606.ENSP00000266000,9606.ENSP00000266679,9606.ENSP00000285398,9606.ENSP00000287647,9606.ENSP00000292476,9606.ENSP00000296504,9606.ENSP00000297540,9606.ENSP00000297591,9606.ENSP00000299424,9606.ENSP00000304226,…	CDK13,RRN3,POLR2C,ERI1,FOXA1,NXT1,TOPBP1,THOC1,EXOSC7,DAXX,CPSF6,ERCC3,FANCD2,CPSF4,SAP30,PHAX,VIRMA,TAF10,HIPK3,ESCO2,RPL4,EXOSC3,SAV1,HNRNPM,SIRT7,ZNRD1,SREK1,ACTR8,RPL7,TRIM24,JARID2,PHF10,SP100,RPL3,RPS3A,C1D,POP5,ADAR,PIP5K1A,MYO6,FMR1,AGO1,WDR46,RBM7,ASXL1,KDM2B,NUFIP1,CHD3,STAG1,EME1,BRD7,CLK3,MRPL23,KMT5A,PWP1,PTPN13,ELOA,EXOSC6,NLE1,DROSHA,STAU2,CELF1,RPL18,SRSF5,RBM15B,TTN,COMMD3-BMI1,A…
COMPARTMENTS	GOCC:0035770	Ribonucleoprotein granule	19	194	0.75	5.57e-07	9606.ENSP00000298317,9606.ENSP00000310596,9606.ENSP00000338173,9606.ENSP00000352738,9606.ENSP00000356669,9606.ENSP00000359506,9606.ENSP00000360922,9606.ENSP00000361949,9606.ENSP00000362300,9606.ENSP00000391211,9606.ENSP00000399797,9606.ENSP00000401946,9606.ENSP00000403172,9606.ENSP00000436864,9606.ENSP00000449328,9606.ENSP00000461433,9606.ENSP00000470142,9606.ENSP00000494750,9606.ENSP00000498362	RPUSD4,LSM1,PUM2,G3BP2,RC3H1,FMR1,STAU1,PABPC4,AGO1,PSMC2,MOV10,TNRC6B,RPL6,CELF1,RPLP0,MCRIP1,UPF1,ACTB,PQBP1
COMPARTMENTS	GOCC:0036464	Cytoplasmic ribonucleoprotein granule	18	179	0.76	9.29e-07	9606.ENSP00000310596,9606.ENSP00000338173,9606.ENSP00000352738,9606.ENSP00000356669,9606.ENSP00000359506,9606.ENSP00000360922,9606.ENSP00000361949,9606.ENSP00000362300,9606.ENSP00000391211,9606.ENSP00000399797,9606.ENSP00000401946,9606.ENSP00000403172,9606.ENSP00000436864,9606.ENSP00000449328,9606.ENSP00000461433,9606.ENSP00000470142,9606.ENSP00000494750,9606.ENSP00000498362	LSM1,PUM2,G3BP2,RC3H1,FMR1,STAU1,PABPC4,AGO1,PSMC2,MOV10,TNRC6B,RPL6,CELF1,RPLP0,MCRIP1,UPF1,ACTB,PQBP1
COMPARTMENTS	GOCC:0005829	Cytosol	90	3054	0.23	2.98e-05	9606.ENSP00000181839,9606.ENSP00000217515,9606.ENSP00000222247,9606.ENSP00000228251,9606.ENSP00000229795,9606.ENSP00000230050,9606.ENSP00000240851,9606.ENSP00000252245,9606.ENSP00000257770,9606.ENSP00000260818,9606.ENSP00000261712,9606.ENSP00000262584,9606.ENSP00000266000,9606.ENSP00000267890,9606.ENSP00000274242,9606.ENSP00000276201,9606.ENSP00000284719,9606.ENSP00000290349,9606.ENSP00000294189,…	CDK13,TXNL1,RPL18A,YBX3,MAPK14,RPS12,TFG,KRT75,NT5E,DNAJC13,PSMD11,RPL8,DAXX,TTBK2,RPL37,UPF3B,OLA1,CBR1,RPL29,PRKCI,NAA15,VIRMA,NEMF,ATP23,HIPK3,THAP11,GLUL,RPL15,LSM1,RPL4,NQO1,PLEC,C16orf89,SAV1,PUM2,RPL7,RPL3,RPLP1,RPS3A,HP,TJP1,FXR1,G3BP2,EIF2B3,ERC1,CEP170,S100A7A,PIP5K1A,EIF3A,MYO6,FMR1,GNAS,ASS1,PABPC4,AGO1,EIF3I,PTPN3,ELP1,DDX53,NFX1,BTF3,WDR6,FKBP1A,KCMF1,CIAO2B,CTU1,PSMC2,PTPN13,TRMT2A…
COMPARTMENTS	GOCC:0005737	Cytoplasm	188	8195	0.12	6.8e-05	9606.ENSP00000181839,9606.ENSP00000205948,9606.ENSP00000216923,9606.ENSP00000217515,9606.ENSP00000220509,9606.ENSP00000222247,9606.ENSP00000228251,9606.ENSP00000229795,9606.ENSP00000230050,9606.ENSP00000240851,9606.ENSP00000247020,9606.ENSP00000248643,9606.ENSP00000250263,9606.ENSP00000252245,9606.ENSP00000252486,9606.ENSP00000252593,9606.ENSP00000254998,9606.ENSP00000257770,9606.ENSP00000260197,…	CDK13,APOH,ZFP64,TXNL1,VPS18,RPL18A,YBX3,MAPK14,RPS12,TFG,SDF2,MTERF1,ERI1,KRT75,APOE,BST2,NXT1,NT5E,SORL1,DNAJC13,CLCN3,THOC1,PSMD11,RPL8,SDHA,NRP1,PTPN23,EXOSC7,EXPH5,DAXX,CPSF6,SLC27A2,TTBK2,UQCRC2,RPL37,UPF3B,PLIN2,EPHA4,RIOK2,OLA1,FANCD2,CBR1,RPL29,MRPS18C,PRKCI,ITGB5,METAP1,BSN,NAA15,DCSTAMP,VIRMA,NEMF,RPUSD4,ATP23,PDIA3,TMED10,DEFB4A,HIPK3,THAP11,ESCO2,GLUL,FAM170B,RPL15,LSM1,RPL4,ARR3,PSA…
COMPARTMENTS	GOCC:1902494	Catalytic complex	57	1710	0.28	0.00021	9606.ENSP00000181839,9606.ENSP00000203001,9606.ENSP00000219252,9606.ENSP00000236273,9606.ENSP00000252011,9606.ENSP00000257118,9606.ENSP00000261712,9606.ENSP00000264932,9606.ENSP00000265564,9606.ENSP00000268379,9606.ENSP00000280098,9606.ENSP00000285398,9606.ENSP00000292476,9606.ENSP00000295797,9606.ENSP00000296504,9606.ENSP00000296543,9606.ENSP00000297591,9606.ENSP00000297613,9606.ENSP00000299424,…	CDK13,TRMT6,POLR2C,SYF2,DHX35,PHC2,PSMD11,SDHA,EXOSC7,UQCRC2,SPOPL,ERCC3,CPSF4,PRKCI,SAP30,NAA15,VIRMA,RPP25L,TAF10,GLUL,CALML3,RPP25,NQO1,EXOSC3,SAV1,HNRNPM,ZNRD1,ACTR8,JARID2,DCAF5,PHF10,PYCR2,C1D,SCRIB,GM2A,POP5,DCAF4,DDA1,DSC3,ERC1,MYO6,GNAS,ASS1,AGO1,SDHB,ASXL1,CHD3,EME1,BRD7,PYCR1,PPP1R12A,PSMC2,EXOSC6,DROSHA,RBM15B,COMMD3-BMI1,ACTB
COMPARTMENTS	GOCC:0005654	Nucleoplasm	43	1146	0.33	0.00026	9606.ENSP00000181839,9606.ENSP00000219252,9606.ENSP00000250448,9606.ENSP00000254998,9606.ENSP00000260810,9606.ENSP00000261600,9606.ENSP00000266000,9606.ENSP00000266679,9606.ENSP00000285398,9606.ENSP00000287647,9606.ENSP00000292476,9606.ENSP00000296504,9606.ENSP00000297540,9606.ENSP00000297591,9606.ENSP00000299424,9606.ENSP00000304226,9606.ENSP00000306999,9606.ENSP00000324729,9606.ENSP00000325376,…	CDK13,POLR2C,FOXA1,NXT1,TOPBP1,THOC1,DAXX,CPSF6,ERCC3,FANCD2,CPSF4,SAP30,PHAX,VIRMA,TAF10,HIPK3,ESCO2,SAV1,HNRNPM,SIRT7,SREK1,TRIM24,JARID2,SP100,PIP5K1A,MYO6,FMR1,AGO1,RBM7,ASXL1,KDM2B,NUFIP1,CHD3,CLK3,KMT5A,ELOA,DROSHA,SRSF5,RBM15B,COMMD3-BMI1,ACTB,SETBP1,PQBP1
COMPARTMENTS	GOCC:0099080	Supramolecular complex	35	844	0.38	0.00028	9606.ENSP00000252245,9606.ENSP00000263753,9606.ENSP00000273853,9606.ENSP00000298317,9606.ENSP00000310596,9606.ENSP00000323856,9606.ENSP00000338173,9606.ENSP00000351022,9606.ENSP00000352738,9606.ENSP00000354573,9606.ENSP00000355827,9606.ENSP00000356669,9606.ENSP00000358994,9606.ENSP00000359506,9606.ENSP00000360922,9606.ENSP00000361949,9606.ENSP00000362300,9606.ENSP00000383003,9606.ENSP00000389168,…	KRT75,SGO1,CENPC,RPUSD4,LSM1,PLEC,PUM2,TPM1,G3BP2,MACF1,FBXO28,RC3H1,MYO6,FMR1,STAU1,PABPC4,AGO1,FKBP1A,PPP1R12A,PSMC2,MOV10,TNRC6B,RPL6,CAMSAP3,CELF1,DNM1L,RPLP0,CENPT,MCRIP1,TTN,UPF1,MYO9B,ACTB,CHAMP1,PQBP1
COMPARTMENTS	GOCC:0010494	Cytoplasmic stress granule	9	63	0.91	0.00031	9606.ENSP00000338173,9606.ENSP00000352738,9606.ENSP00000356669,9606.ENSP00000359506,9606.ENSP00000360922,9606.ENSP00000361949,9606.ENSP00000399797,9606.ENSP00000436864,9606.ENSP00000461433	PUM2,G3BP2,RC3H1,FMR1,STAU1,PABPC4,MOV10,CELF1,MCRIP1
COMPARTMENTS	GOCC:0016604	Nuclear body	21	381	0.5	0.00052	9606.ENSP00000181839,9606.ENSP00000260810,9606.ENSP00000261600,9606.ENSP00000266000,9606.ENSP00000266679,9606.ENSP00000287647,9606.ENSP00000297540,9606.ENSP00000297591,9606.ENSP00000304226,9606.ENSP00000325376,9606.ENSP00000334538,9606.ENSP00000343023,9606.ENSP00000357883,9606.ENSP00000359506,9606.ENSP00000369716,9606.ENSP00000378505,9606.ENSP00000452123,9606.ENSP00000454545,9606.ENSP00000473391,…	CDK13,TOPBP1,THOC1,DAXX,CPSF6,FANCD2,PHAX,VIRMA,HIPK3,HNRNPM,SREK1,SP100,PIP5K1A,FMR1,CHD3,CLK3,SRSF5,RBM15B,COMMD3-BMI1,SETBP1,PQBP1
COMPARTMENTS	GOCC:0005730	Nucleolus	26	606	0.39	0.0028	9606.ENSP00000198767,9606.ENSP00000250263,9606.ENSP00000250448,9606.ENSP00000265564,9606.ENSP00000311430,9606.ENSP00000323046,9606.ENSP00000329466,9606.ENSP00000331111,9606.ENSP00000339795,9606.ENSP00000346001,9606.ENSP00000346050,9606.ENSP00000348107,9606.ENSP00000350098,9606.ENSP00000357459,9606.ENSP00000359506,9606.ENSP00000363746,9606.ENSP00000368459,9606.ENSP00000369716,9606.ENSP00000380466,…	RRN3,ERI1,FOXA1,EXOSC7,RPL4,EXOSC3,SIRT7,ZNRD1,RPL7,RPL3,RPS3A,C1D,POP5,ADAR,FMR1,WDR46,NUFIP1,CHD3,MRPL23,PWP1,PTPN13,EXOSC6,NLE1,STAU2,RPL18,SRSF5
COMPARTMENTS	GOCC:0005844	Polysome	7	54	0.87	0.0059	9606.ENSP00000222247,9606.ENSP00000262584,9606.ENSP00000350170,9606.ENSP00000359506,9606.ENSP00000362300,9606.ENSP00000403172,9606.ENSP00000447001	RPL18A,RPL8,FXR1,FMR1,AGO1,RPL6,RPL18
COMPARTMENTS	GOCC:0000176	Nuclear exosome (RNase complex)	4	12	1.28	0.0094	9606.ENSP00000265564,9606.ENSP00000323046,9606.ENSP00000348107,9606.ENSP00000398597	EXOSC7,EXOSC3,C1D,EXOSC6
COMPARTMENTS	GOCC:0030054	Cell junction	35	1053	0.28	0.0181	9606.ENSP00000220509,9606.ENSP00000228251,9606.ENSP00000252486,9606.ENSP00000261514,9606.ENSP00000262584,9606.ENSP00000264012,9606.ENSP00000265371,9606.ENSP00000281821,9606.ENSP00000296181,9606.ENSP00000296452,9606.ENSP00000300289,9606.ENSP00000311538,9606.ENSP00000323856,9606.ENSP00000339795,9606.ENSP00000348416,9606.ENSP00000349486,9606.ENSP00000350170,9606.ENSP00000353608,9606.ENSP00000354158,…	VPS18,YBX3,APOE,CLCN3,RPL8,CDH3,NRP1,EPHA4,ITGB5,BSN,PDIA3,ARR3,PLEC,RPL7,TJP1,SCRIB,FXR1,DSC3,ERC1,MACF1,PIP5K1A,FMR1,SRPX2,IFI30,PPP1R12A,PRNP,CAMSAP3,RPLP2,KIRREL3,TJP2,LIN7A,RPLP0,YES1,ACTB,B2M
COMPARTMENTS	GOCC:0005694	Chromosome	32	951	0.29	0.0265	9606.ENSP00000260810,9606.ENSP00000263382,9606.ENSP00000263753,9606.ENSP00000266000,9606.ENSP00000266679,9606.ENSP00000273853,9606.ENSP00000282516,9606.ENSP00000296504,9606.ENSP00000299821,9606.ENSP00000306999,9606.ENSP00000323046,9606.ENSP00000329466,9606.ENSP00000336842,9606.ENSP00000341805,9606.ENSP00000347845,9606.ENSP00000355827,9606.ENSP00000359506,9606.ENSP00000362300,9606.ENSP00000368459,…	TOPBP1,ASF1B,SGO1,DAXX,CPSF6,CENPC,NIPBL,SAP30,NCAPH2,ESCO2,EXOSC3,SIRT7,ACTR8,PHF10,TASOR,FBXO28,FMR1,AGO1,NUFIP1,ZFX,CHD3,STAG1,EME1,BRD7,KMT5A,PPP1R12A,ELOA,CENPT,TTN,UPF1,ACTB,CHAMP1
COMPARTMENTS	GOCC:0000932	P-body	7	73	0.74	0.029	9606.ENSP00000310596,9606.ENSP00000356669,9606.ENSP00000362300,9606.ENSP00000391211,9606.ENSP00000399797,9606.ENSP00000401946,9606.ENSP00000470142	LSM1,RC3H1,AGO1,PSMC2,MOV10,TNRC6B,UPF1
UniProt Keywords	KW-0694	RNA-binding	57	686	0.68	6.56e-19	9606.ENSP00000007699,9606.ENSP00000216727,9606.ENSP00000250263,9606.ENSP00000261600,9606.ENSP00000262031,9606.ENSP00000262584,9606.ENSP00000265564,9606.ENSP00000266529,9606.ENSP00000266679,9606.ENSP00000274242,9606.ENSP00000276201,9606.ENSP00000292476,9606.ENSP00000297532,9606.ENSP00000297540,9606.ENSP00000310596,9606.ENSP00000316950,9606.ENSP00000317691,9606.ENSP00000323046,9606.ENSP00000325376,…	YBX2,PABPN1,ERI1,THOC1,RBMS2,RPL8,EXOSC7,ZCRB1,CPSF6,RPL37,UPF3B,CPSF4,FASTK,PHAX,LSM1,MYEF2,RPP25,EXOSC3,HNRNPM,DDX59,PUM2,ZNF385A,RPL7,C1D,POP5,FXR1,NOL12,G3BP2,DZIP3,RC3H1,ADAR,EIF3A,FMR1,STAU1,PABPC4,AGO1,SKIV2L,RBM7,KDM2B,NUFIP1,DDX53,ELAVL2,MARF1,PCBP3,CTU1,TRMT2A,EXOSC6,MOV10,TNRC6B,DROSHA,STAU2,RNPC3,CELF1,SRSF5,RBM15B,UPF1,RPL35A
UniProt Keywords	KW-0597	Phosphoprotein	215	8122	0.18	6.08e-13	9606.ENSP00000007699,9606.ENSP00000181839,9606.ENSP00000198767,9606.ENSP00000203001,9606.ENSP00000216727,9606.ENSP00000216923,9606.ENSP00000217515,9606.ENSP00000219252,9606.ENSP00000220509,9606.ENSP00000222247,9606.ENSP00000228251,9606.ENSP00000229795,9606.ENSP00000240851,9606.ENSP00000247226,9606.ENSP00000248643,9606.ENSP00000250263,9606.ENSP00000250448,9606.ENSP00000250916,9606.ENSP00000252486,…	YBX2,CDK13,RRN3,TRMT6,PABPN1,ZFP64,TXNL1,POLR2C,VPS18,RPL18A,YBX3,MAPK14,TFG,PLEKHG3,MTERF1,ERI1,FOXA1,KLF16,APOE,PHC2,CCDC102A,SP110,SORL1,TOPBP1,THOC1,PSMD11,RBMS2,ASF1B,SGO1,SDHA,NRP1,PTPN23,EXOSC7,ZNF800,EXPH5,DAXX,ZCRB1,CPSF6,SLC27A2,TTBK2,CENPC,RPL37,UPF3B,PLIN2,EPHA4,NIPBL,RIOK2,ERCC3,FANCD2,CBR1,CCDC12,CPSF4,RPL29,PRKCI,ITGB5,BSN,SAP30,NAA15,FASTK,PHAX,VIRMA,ZNF22,NEMF,TAF10,NCAPH2,PDIA3,…
UniProt Keywords	KW-0539	Nucleus	158	5278	0.24	6.78e-12	9606.ENSP00000007699,9606.ENSP00000181839,9606.ENSP00000198767,9606.ENSP00000203001,9606.ENSP00000216727,9606.ENSP00000216923,9606.ENSP00000217515,9606.ENSP00000219252,9606.ENSP00000222511,9606.ENSP00000228251,9606.ENSP00000229795,9606.ENSP00000236273,9606.ENSP00000250263,9606.ENSP00000250448,9606.ENSP00000250916,9606.ENSP00000253144,9606.ENSP00000254998,9606.ENSP00000257118,9606.ENSP00000258381,…	YBX2,CDK13,RRN3,TRMT6,PABPN1,ZFP64,TXNL1,POLR2C,GTPBP10,YBX3,MAPK14,SYF2,ERI1,FOXA1,KLF16,ZNF331,NXT1,PHC2,SP110,TOPBP1,THOC1,PSMD11,RBMS2,ASF1B,SGO1,PTPN23,EXOSC7,ZNF800,DAXX,ZCRB1,CPSF6,TTBK2,CENPC,UPF3B,ZNF16,SPOPL,NIPBL,OLA1,ERCC3,FANCD2,CPSF4,PRKCI,SAP30,NAA15,PHAX,VIRMA,RPP25L,ZNF22,NEMF,TAF10,NCAPH2,HIPK3,THAP11,ESCO2,ZBTB21,MYEF2,RPP25,NEPRO,EXOSC3,ZNF48,SAV1,HASPIN,HNRNPM,ZBTB11,ZNF71,PA…
UniProt Keywords	KW-0689	Ribosomal protein	24	175	0.9	1.13e-11	9606.ENSP00000222247,9606.ENSP00000230050,9606.ENSP00000262584,9606.ENSP00000274242,9606.ENSP00000294189,9606.ENSP00000295491,9606.ENSP00000309334,9606.ENSP00000311430,9606.ENSP00000338389,9606.ENSP00000339795,9606.ENSP00000346001,9606.ENSP00000346037,9606.ENSP00000346050,9606.ENSP00000372445,9606.ENSP00000380466,9606.ENSP00000382250,9606.ENSP00000403172,9606.ENSP00000413436,9606.ENSP00000431240,…	RPL18A,RPS12,RPL8,RPL37,RPL29,MRPS18C,RPL15,RPL4,MRPL35,RPL7,RPL3,RPLP1,RPS3A,METTL17,MRPL23,MRPS6,RPL6,RPL10,RPLP2,RPL18,RPLP0,RPL27,MRPL37,RPL35A
UniProt Keywords	KW-0687	Ribonucleoprotein	29	278	0.78	1.29e-11	9606.ENSP00000222247,9606.ENSP00000230050,9606.ENSP00000262584,9606.ENSP00000274242,9606.ENSP00000294189,9606.ENSP00000295491,9606.ENSP00000309334,9606.ENSP00000310596,9606.ENSP00000311430,9606.ENSP00000325376,9606.ENSP00000338389,9606.ENSP00000339795,9606.ENSP00000346001,9606.ENSP00000346037,9606.ENSP00000346050,9606.ENSP00000359506,9606.ENSP00000362300,9606.ENSP00000372445,9606.ENSP00000380466,…	RPL18A,RPS12,RPL8,RPL37,RPL29,MRPS18C,RPL15,LSM1,RPL4,HNRNPM,MRPL35,RPL7,RPL3,RPLP1,RPS3A,FMR1,AGO1,METTL17,MRPL23,MRPS6,PCBP3,RPL6,RPL10,RPLP2,RPL18,RPLP0,RPL27,MRPL37,RPL35A
UniProt Keywords	KW-1017	Isopeptide bond	71	1717	0.38	1.44e-09	9606.ENSP00000181839,9606.ENSP00000216923,9606.ENSP00000222247,9606.ENSP00000236273,9606.ENSP00000252593,9606.ENSP00000253144,9606.ENSP00000257118,9606.ENSP00000261600,9606.ENSP00000261712,9606.ENSP00000262584,9606.ENSP00000265827,9606.ENSP00000266000,9606.ENSP00000273853,9606.ENSP00000276816,9606.ENSP00000287647,9606.ENSP00000292314,9606.ENSP00000296504,9606.ENSP00000304226,9606.ENSP00000308759,…	CDK13,ZFP64,RPL18A,SYF2,BST2,ZNF331,PHC2,THOC1,PSMD11,RPL8,ZNF800,DAXX,CENPC,ZNF16,FANCD2,CCDC12,SAP30,HIPK3,ZBTB21,RPL15,RPL4,MYEF2,NQO1,EXOSC3,ZNF48,HNRNPM,ZBTB11,PAXBP1,DDX59,RSBN1L,SREK1,FGG,TRIM24,FAM111B,PHF10,SP100,RPL3,RPS3A,TASOR,C1D,FXR1,G3BP2,ZSCAN12,ADAR,PIP5K1A,CMPK1,PABPC4,EIF3I,KDM2B,CHD3,STAG1,EME1,BRD7,ZNF765,NFIX,QSER1,GABRA5,ZNF7,RPL6,RPL10,ZFP62,CELF1,RPL18,DNM1L,RPLP0,RBM15B,…
UniProt Keywords	KW-0832	Ubl conjugation	82	2399	0.29	2.13e-07	9606.ENSP00000181839,9606.ENSP00000216923,9606.ENSP00000222247,9606.ENSP00000229795,9606.ENSP00000236273,9606.ENSP00000252593,9606.ENSP00000253144,9606.ENSP00000257118,9606.ENSP00000260810,9606.ENSP00000261600,9606.ENSP00000261712,9606.ENSP00000262584,9606.ENSP00000263753,9606.ENSP00000265827,9606.ENSP00000266000,9606.ENSP00000273853,9606.ENSP00000276816,9606.ENSP00000292314,9606.ENSP00000296504,…	CDK13,ZFP64,RPL18A,MAPK14,SYF2,BST2,ZNF331,PHC2,TOPBP1,THOC1,PSMD11,RPL8,SGO1,ZNF800,DAXX,CENPC,ZNF16,CCDC12,SAP30,HIPK3,GLUL,ZBTB21,RPL15,RPL4,MYEF2,NQO1,EXOSC3,ZNF48,HNRNPM,ZBTB11,PAXBP1,SIRT7,DDX59,RSBN1L,SREK1,ZNF385A,TRIM24,FAM111B,PHF10,SP100,RPL3,RPS3A,TASOR,C1D,SCRIB,FXR1,NAE1,G3BP2,ZSCAN12,ADAR,PIP5K1A,MLLT11,FMR1,CMPK1,PABPC4,EIF3I,ASXL1,KDM2B,NFX1,CHD3,STAG1,EME1,BRD7,ZNF765,NFIX,QSER1…
UniProt Keywords	KW-0007	Acetylation	102	3362	0.24	6.07e-07	9606.ENSP00000181839,9606.ENSP00000194155,9606.ENSP00000216727,9606.ENSP00000220509,9606.ENSP00000228251,9606.ENSP00000229795,9606.ENSP00000230050,9606.ENSP00000236273,9606.ENSP00000240851,9606.ENSP00000254998,9606.ENSP00000260818,9606.ENSP00000261600,9606.ENSP00000261712,9606.ENSP00000262031,9606.ENSP00000264932,9606.ENSP00000265564,9606.ENSP00000266000,9606.ENSP00000267842,9606.ENSP00000268379,…	CDK13,PCDHB2,PABPN1,VPS18,YBX3,MAPK14,RPS12,SYF2,TFG,NXT1,DNAJC13,THOC1,PSMD11,RBMS2,SDHA,EXOSC7,DAXX,SLC27A2,UQCRC2,RPL37,ZNF16,PLIN2,NIPBL,OLA1,CBR1,CCDC12,RPL29,PRKCI,METAP1,NAA15,PHAX,VIRMA,ZNF22,TAF10,PDIA3,GLUL,RPL4,EXOSC3,PLEC,ZNF48,HNRNPM,FAM83F,RSBN1L,ACTR8,RPL7,JARID2,FAM111B,PHF10,PYCR2,SP100,RPL3,RPLP1,RPS3A,TASOR,FXR1,TPM1,NAE1,DDA1,EIF2B3,ERC1,ZNF277,MACF1,NAV1,EIF3A,ZNF292,SMNDC1,F…
UniProt Keywords	KW-0507	mRNA processing	20	349	0.52	0.00048	9606.ENSP00000181839,9606.ENSP00000216727,9606.ENSP00000236273,9606.ENSP00000252011,9606.ENSP00000261600,9606.ENSP00000266529,9606.ENSP00000266679,9606.ENSP00000292476,9606.ENSP00000297591,9606.ENSP00000310596,9606.ENSP00000325376,9606.ENSP00000334538,9606.ENSP00000357459,9606.ENSP00000358616,9606.ENSP00000359506,9606.ENSP00000432886,9606.ENSP00000436864,9606.ENSP00000452123,9606.ENSP00000454545,…	CDK13,PABPN1,SYF2,DHX35,THOC1,ZCRB1,CPSF6,CPSF4,VIRMA,LSM1,HNRNPM,SREK1,ADAR,SMNDC1,FMR1,RNPC3,CELF1,SRSF5,RBM15B,PQBP1
UniProt Keywords	KW-0804	Transcription	70	2369	0.23	0.00057	9606.ENSP00000198767,9606.ENSP00000216923,9606.ENSP00000219252,9606.ENSP00000228251,9606.ENSP00000229795,9606.ENSP00000248643,9606.ENSP00000250448,9606.ENSP00000250916,9606.ENSP00000253144,9606.ENSP00000258381,9606.ENSP00000261600,9606.ENSP00000263382,9606.ENSP00000265827,9606.ENSP00000266000,9606.ENSP00000276816,9606.ENSP00000282516,9606.ENSP00000285398,9606.ENSP00000296504,9606.ENSP00000296543,…	RRN3,ZFP64,POLR2C,YBX3,MAPK14,MTERF1,FOXA1,KLF16,ZNF331,SP110,THOC1,ASF1B,ZNF800,DAXX,ZNF16,NIPBL,ERCC3,SAP30,NAA15,ZNF22,TAF10,HIPK3,THAP11,ZBTB21,MYEF2,ZNF48,ZBTB11,ZNF71,PAXBP1,SIRT7,ZNRD1,ZNF92,ACTR8,ZNF385A,TRIM24,JARID2,PHF10,SP100,TASOR,C1D,ZNF528,ZSCAN12,ZNF277,ZNF292,AGO1,ELP1,ASXL1,KDM2B,ZFX,NFX1,CHD3,BTF3,BRD7,ZNF813,ZNF765,MYCBP,NFIX,KMT5A,PWP1,ZNF7,ELOA,MOV10,ZFP62,RBM15B,NCOA4,ZNF32…
UniProt Keywords	KW-0863	Zinc-finger	56	1749	0.26	0.00057	9606.ENSP00000216923,9606.ENSP00000220509,9606.ENSP00000250916,9606.ENSP00000253144,9606.ENSP00000257118,9606.ENSP00000258381,9606.ENSP00000265827,9606.ENSP00000266529,9606.ENSP00000274242,9606.ENSP00000276816,9606.ENSP00000292476,9606.ENSP00000295797,9606.ENSP00000296452,9606.ENSP00000296504,9606.ENSP00000298299,9606.ENSP00000304689,9606.ENSP00000306999,9606.ENSP00000308759,9606.ENSP00000324056,…	ZFP64,VPS18,KLF16,ZNF331,PHC2,SP110,ZNF800,ZCRB1,RPL37,ZNF16,CPSF4,PRKCI,BSN,SAP30,ZNF22,THAP11,ESCO2,ZBTB21,ZNF48,ZBTB11,ZNF71,DDX59,ZNRD1,ZNF92,ZNF385A,TRIM24,PHF10,TRIM29,ZNF528,ZSCAN12,ZNF277,DZIP3,RC3H1,ZNF292,ASXL1,KDM2B,NUFIP1,ZFX,NFX1,CHD3,RNF6,ZNF813,ZNF765,THAP4,KCMF1,ZNF7,ZFP62,SCAPER,UPF1,MYO9B,ZNF320,COMMD3-BMI1,ZNF316,ZNF787,ZNHIT3,CHAMP1
UniProt Keywords	KW-0963	Cytoplasm	125	5095	0.15	0.00068	9606.ENSP00000007699,9606.ENSP00000014930,9606.ENSP00000216727,9606.ENSP00000217515,9606.ENSP00000228251,9606.ENSP00000229795,9606.ENSP00000230050,9606.ENSP00000250263,9606.ENSP00000252593,9606.ENSP00000254998,9606.ENSP00000260810,9606.ENSP00000261600,9606.ENSP00000261712,9606.ENSP00000262584,9606.ENSP00000263753,9606.ENSP00000265371,9606.ENSP00000265562,9606.ENSP00000265564,9606.ENSP00000266000,…	YBX2,HEBP1,PABPN1,TXNL1,YBX3,MAPK14,RPS12,ERI1,BST2,NXT1,TOPBP1,THOC1,PSMD11,RPL8,SGO1,NRP1,PTPN23,EXOSC7,DAXX,CPSF6,TTBK2,UPF3B,RIOK2,OLA1,CBR1,PRKCI,METAP1,BSN,POC1A,NAA15,PHAX,VIRMA,HIPK3,THAP11,GLUL,LSM1,NQO1,EXOSC3,PLEC,SAV1,HASPIN,SIRT7,DDX59,PUM2,ZNF385A,TRIM24,PYCR2,SP100,TRIM29,CFAP100,RPL3,RPS3A,C1D,SCRIB,FXR1,C1orf109,TPM1,G3BP2,PCMTD1,ERC1,UBE2Z,MACF1,DZIP3,CEP170,NAV1,RC3H1,ADAR,S100…
UniProt Keywords	KW-0805	Transcription regulation	67	2299	0.22	0.0011	9606.ENSP00000198767,9606.ENSP00000216923,9606.ENSP00000228251,9606.ENSP00000229795,9606.ENSP00000248643,9606.ENSP00000250448,9606.ENSP00000250916,9606.ENSP00000253144,9606.ENSP00000258381,9606.ENSP00000261600,9606.ENSP00000263382,9606.ENSP00000265827,9606.ENSP00000266000,9606.ENSP00000276816,9606.ENSP00000282516,9606.ENSP00000285398,9606.ENSP00000296504,9606.ENSP00000296543,9606.ENSP00000298299,…	RRN3,ZFP64,YBX3,MAPK14,MTERF1,FOXA1,KLF16,ZNF331,SP110,THOC1,ASF1B,ZNF800,DAXX,ZNF16,NIPBL,ERCC3,SAP30,NAA15,ZNF22,TAF10,HIPK3,THAP11,ZBTB21,ZNF48,ZBTB11,ZNF71,PAXBP1,SIRT7,ZNF92,ACTR8,ZNF385A,TRIM24,JARID2,PHF10,SP100,TASOR,C1D,ZNF528,ZSCAN12,ZNF277,ZNF292,AGO1,ELP1,ASXL1,KDM2B,ZFX,NFX1,CHD3,BTF3,BRD7,ZNF813,ZNF765,MYCBP,NFIX,KMT5A,PWP1,ZNF7,ELOA,MOV10,ZFP62,RBM15B,NCOA4,ZNF320,ZNF316,ZNF787,HOX…
UniProt Keywords	KW-0508	mRNA splicing	16	274	0.53	0.0021	9606.ENSP00000181839,9606.ENSP00000236273,9606.ENSP00000252011,9606.ENSP00000261600,9606.ENSP00000266529,9606.ENSP00000297591,9606.ENSP00000310596,9606.ENSP00000325376,9606.ENSP00000334538,9606.ENSP00000358616,9606.ENSP00000359506,9606.ENSP00000432886,9606.ENSP00000436864,9606.ENSP00000452123,9606.ENSP00000454545,9606.ENSP00000498362	CDK13,SYF2,DHX35,THOC1,ZCRB1,VIRMA,LSM1,HNRNPM,SREK1,SMNDC1,FMR1,RNPC3,CELF1,SRSF5,RBM15B,PQBP1
UniProt Keywords	KW-0943	RNA-mediated gene silencing	7	55	0.86	0.004	9606.ENSP00000250263,9606.ENSP00000357459,9606.ENSP00000359506,9606.ENSP00000362300,9606.ENSP00000399797,9606.ENSP00000401946,9606.ENSP00000425979	ERI1,ADAR,FMR1,AGO1,MOV10,TNRC6B,DROSHA
UniProt Keywords	KW-0158	Chromosome	20	433	0.42	0.0049	9606.ENSP00000222511,9606.ENSP00000260810,9606.ENSP00000263753,9606.ENSP00000266000,9606.ENSP00000273853,9606.ENSP00000282516,9606.ENSP00000299821,9606.ENSP00000306999,9606.ENSP00000325290,9606.ENSP00000329466,9606.ENSP00000336842,9606.ENSP00000347845,9606.ENSP00000355827,9606.ENSP00000359506,9606.ENSP00000366271,9606.ENSP00000372689,9606.ENSP00000384629,9606.ENSP00000387365,9606.ENSP00000457810,…	GTPBP10,TOPBP1,SGO1,DAXX,CENPC,NIPBL,NCAPH2,ESCO2,HASPIN,SIRT7,ACTR8,TASOR,FBXO28,FMR1,KDM2B,STAG1,KMT5A,PWP1,CENPT,CHAMP1
UniProt Keywords	KW-0862	Zinc	65	2347	0.2	0.0051	9606.ENSP00000216923,9606.ENSP00000220509,9606.ENSP00000250916,9606.ENSP00000253144,9606.ENSP00000257118,9606.ENSP00000257770,9606.ENSP00000258381,9606.ENSP00000265827,9606.ENSP00000266529,9606.ENSP00000274242,9606.ENSP00000276816,9606.ENSP00000284984,9606.ENSP00000292476,9606.ENSP00000295797,9606.ENSP00000296452,9606.ENSP00000296504,9606.ENSP00000298299,9606.ENSP00000304689,9606.ENSP00000306999,…	ZFP64,VPS18,KLF16,ZNF331,PHC2,NT5E,SP110,ZNF800,ZCRB1,RPL37,ZNF16,ADAMTS1,CPSF4,PRKCI,BSN,SAP30,ZNF22,THAP11,ESCO2,ZBTB21,ZNF48,ZBTB11,ZNF71,SIRT7,DDX59,ZNRD1,ZNF92,ZNF385A,CPM,TRIM24,PHF10,TRIM29,ZNF528,ZSCAN12,ZNF277,DZIP3,RC3H1,ADAR,S100A7A,ZNF292,ASXL1,KDM2B,NUFIP1,ZFX,NFX1,CHD3,RNF6,ZNF813,ZNF765,THAP4,KCMF1,ZNF7,PRNP,ADH7,ZFP62,NAALAD2,SCAPER,UPF1,MYO9B,ZNF320,COMMD3-BMI1,ZNF316,ZNF787,ZNHI…
UniProt Keywords	KW-0677	Repeat	113	4794	0.13	0.0085	9606.ENSP00000194155,9606.ENSP00000205948,9606.ENSP00000216923,9606.ENSP00000243924,9606.ENSP00000247020,9606.ENSP00000248643,9606.ENSP00000250916,9606.ENSP00000252486,9606.ENSP00000253144,9606.ENSP00000260197,9606.ENSP00000260810,9606.ENSP00000261514,9606.ENSP00000262031,9606.ENSP00000264012,9606.ENSP00000265371,9606.ENSP00000265562,9606.ENSP00000265827,9606.ENSP00000276816,9606.ENSP00000277903,…	PCDHB2,APOH,ZFP64,PI3,SDF2,MTERF1,KLF16,APOE,ZNF331,SORL1,TOPBP1,CLCN3,RBMS2,CDH3,NRP1,PTPN23,ZNF800,ZNF16,HABP2,EPHA4,NIPBL,ADAMTS1,CPSF4,RPL29,ITGB5,BSN,POC1A,NAA15,ZNF22,PDIA3,ZBTB21,CALML3,MYEF2,PSAPL1,RHOT2,PLEC,ZNF48,SAV1,HNRNPM,ZBTB11,ZNF71,SLIT3,ZNF92,PUM2,ZNF385A,RPL7,TRIM24,DCAF5,PHF10,SP100,HP,TJP1,SCRIB,FXR1,DCAF4,DSC3,ZNF528,ZSCAN12,ZNF277,MACF1,RC3H1,ADAR,S100A7A,EIF3A,ZNF292,FMR1,S…
UniProt Keywords	KW-0698	rRNA processing	8	95	0.68	0.0139	9606.ENSP00000250263,9606.ENSP00000265564,9606.ENSP00000317691,9606.ENSP00000323046,9606.ENSP00000348107,9606.ENSP00000350098,9606.ENSP00000398597,9606.ENSP00000481559	ERI1,EXOSC7,RPP25,EXOSC3,C1D,POP5,EXOSC6,MRM1
UniProt Keywords	KW-0479	Metal-binding	90	3702	0.14	0.0165	9606.ENSP00000216923,9606.ENSP00000220509,9606.ENSP00000250263,9606.ENSP00000250916,9606.ENSP00000253144,9606.ENSP00000257118,9606.ENSP00000257770,9606.ENSP00000258381,9606.ENSP00000264012,9606.ENSP00000265371,9606.ENSP00000265827,9606.ENSP00000266529,9606.ENSP00000274242,9606.ENSP00000276816,9606.ENSP00000283109,9606.ENSP00000284719,9606.ENSP00000284984,9606.ENSP00000292476,9606.ENSP00000295797,…	ZFP64,VPS18,ERI1,KLF16,ZNF331,PHC2,NT5E,SP110,CDH3,NRP1,ZNF800,ZCRB1,RPL37,ZNF16,RIOK2,OLA1,ADAMTS1,CPSF4,PRKCI,METAP1,BSN,SAP30,ZNF22,ATP23,THAP11,ESCO2,GLUL,ZBTB21,CALML3,RHOT2,ZNF48,ZBTB11,ZNF71,SIRT7,DDX59,ZNRD1,ZNF92,RSBN1L,FGG,ZNF385A,CPM,TRIM24,PHF10,TRIM29,DSC3,ZNF528,ZSCAN12,ZNF277,MACF1,DZIP3,RC3H1,ADAR,S100A7A,ZNF292,GNAS,SDHB,ASXL1,KDM2B,NUFIP1,ZFX,NFX1,CHD3,RNF6,EME1,ZNF813,ZNF765,TH…
UniProt Keywords	KW-0488	Methylation	32	973	0.28	0.0183	9606.ENSP00000216727,9606.ENSP00000228251,9606.ENSP00000240851,9606.ENSP00000247226,9606.ENSP00000265562,9606.ENSP00000266679,9606.ENSP00000276201,9606.ENSP00000294189,9606.ENSP00000296452,9606.ENSP00000297591,9606.ENSP00000299424,9606.ENSP00000300289,9606.ENSP00000303145,9606.ENSP00000311430,9606.ENSP00000316950,9606.ENSP00000323856,9606.ENSP00000325376,9606.ENSP00000329466,9606.ENSP00000338173,…	PABPN1,YBX3,TFG,PLEKHG3,PTPN23,CPSF6,UPF3B,RPL29,BSN,VIRMA,TAF10,PDIA3,TMED10,RPL4,MYEF2,PLEC,HNRNPM,SIRT7,PUM2,TRIM24,G3BP2,NAV1,ADAR,FMR1,STAU1,PABPC4,RBM7,BTF3,NFIX,TF,UPF1,ACTB
UniProt Keywords	KW-1024	Diamond-Blackfan anemia	4	19	1.08	0.0183	9606.ENSP00000309334,9606.ENSP00000447001,9606.ENSP00000464813,9606.ENSP00000495672	RPL15,RPL18,RPL27,RPL35A
UniProt Keywords	KW-0238	DNA-binding	53	1971	0.19	0.0333	9606.ENSP00000007699,9606.ENSP00000216923,9606.ENSP00000228251,9606.ENSP00000248643,9606.ENSP00000250448,9606.ENSP00000250916,9606.ENSP00000253144,9606.ENSP00000257118,9606.ENSP00000258381,9606.ENSP00000260810,9606.ENSP00000261600,9606.ENSP00000265827,9606.ENSP00000273853,9606.ENSP00000276816,9606.ENSP00000285398,9606.ENSP00000296504,9606.ENSP00000298299,9606.ENSP00000304689,9606.ENSP00000308759,…	YBX2,ZFP64,YBX3,MTERF1,FOXA1,KLF16,ZNF331,PHC2,SP110,TOPBP1,THOC1,ZNF800,CENPC,ZNF16,ERCC3,SAP30,ZNF22,THAP11,ZBTB21,MYEF2,ZNF48,ZBTB11,ZNF71,PAXBP1,ZNF92,ZNF385A,TRIM24,SP100,C1D,ZNF528,ZSCAN12,ZNF277,ADAR,ZNF292,KDM2B,ZFX,NFX1,CHD3,ZNF813,ZNF765,NFIX,TOP3B,PCBP3,THAP4,ZNF7,RECQL,CENPT,ZNF320,ZNF316,ZNF787,HOXA3,SETBP1,APLP2
UniProt Keywords	KW-0347	Helicase	9	141	0.56	0.0333	9606.ENSP00000252011,9606.ENSP00000285398,9606.ENSP00000330460,9606.ENSP00000364543,9606.ENSP00000368667,9606.ENSP00000369716,9606.ENSP00000399797,9606.ENSP00000416739,9606.ENSP00000470142	DHX35,ERCC3,DDX59,SKIV2L,DDX53,CHD3,MOV10,RECQL,UPF1
UniProt Keywords	KW-0699	rRNA-binding	4	26	0.95	0.0437	9606.ENSP00000262584,9606.ENSP00000274242,9606.ENSP00000352021,9606.ENSP00000366271	RPL8,RPL37,NOL12,KDM2B
InterPro	IPR012677	Nucleotide-binding alpha-beta plait domain superfamily	20	254	0.66	0.00043	9606.ENSP00000216727,9606.ENSP00000262031,9606.ENSP00000266529,9606.ENSP00000266679,9606.ENSP00000276201,9606.ENSP00000316950,9606.ENSP00000325376,9606.ENSP00000334538,9606.ENSP00000352738,9606.ENSP00000361949,9606.ENSP00000364639,9606.ENSP00000369453,9606.ENSP00000379654,9606.ENSP00000380466,9606.ENSP00000395738,9606.ENSP00000401946,9606.ENSP00000432886,9606.ENSP00000436864,9606.ENSP00000452123,…	PABPN1,RBMS2,ZCRB1,CPSF6,UPF3B,MYEF2,HNRNPM,SREK1,G3BP2,PABPC4,RBM7,ELAVL2,MARF1,MRPL23,TRMT2A,TNRC6B,RNPC3,CELF1,SRSF5,RBM15B
InterPro	IPR035979	RNA-binding domain superfamily	19	250	0.64	0.00077	9606.ENSP00000216727,9606.ENSP00000262031,9606.ENSP00000266529,9606.ENSP00000266679,9606.ENSP00000276201,9606.ENSP00000316950,9606.ENSP00000325376,9606.ENSP00000334538,9606.ENSP00000352738,9606.ENSP00000361949,9606.ENSP00000364639,9606.ENSP00000369453,9606.ENSP00000379654,9606.ENSP00000395738,9606.ENSP00000401946,9606.ENSP00000432886,9606.ENSP00000436864,9606.ENSP00000452123,9606.ENSP00000454545	PABPN1,RBMS2,ZCRB1,CPSF6,UPF3B,MYEF2,HNRNPM,SREK1,G3BP2,PABPC4,RBM7,ELAVL2,MARF1,TRMT2A,TNRC6B,RNPC3,CELF1,SRSF5,RBM15B
InterPro	IPR000504	RNA recognition motif domain	17	229	0.63	0.003	9606.ENSP00000216727,9606.ENSP00000262031,9606.ENSP00000266529,9606.ENSP00000266679,9606.ENSP00000316950,9606.ENSP00000325376,9606.ENSP00000334538,9606.ENSP00000352738,9606.ENSP00000361949,9606.ENSP00000364639,9606.ENSP00000369453,9606.ENSP00000379654,9606.ENSP00000395738,9606.ENSP00000432886,9606.ENSP00000436864,9606.ENSP00000452123,9606.ENSP00000454545	PABPN1,RBMS2,ZCRB1,CPSF6,MYEF2,HNRNPM,SREK1,G3BP2,PABPC4,RBM7,ELAVL2,MARF1,TRMT2A,RNPC3,CELF1,SRSF5,RBM15B
SMART	SM00360	RNA recognition motif	13	173	0.64	0.0165	9606.ENSP00000216727,9606.ENSP00000262031,9606.ENSP00000266529,9606.ENSP00000266679,9606.ENSP00000316950,9606.ENSP00000334538,9606.ENSP00000352738,9606.ENSP00000361949,9606.ENSP00000364639,9606.ENSP00000379654,9606.ENSP00000395738,9606.ENSP00000432886,9606.ENSP00000454545	PABPN1,RBMS2,ZCRB1,CPSF6,MYEF2,SREK1,G3BP2,PABPC4,RBM7,MARF1,TRMT2A,RNPC3,RBM15B
