# Supplementary material for: Mapping the Anti-Cancer Activity of α-Connexin Carboxyl-Terminal (aCT1) Peptide in Resistant HER2+ Breast Cancer
Source: Cancers (Basel). 2024 Jan 19;16(2):423. doi: 10.3390/cancers16020423 (PMC10814893; doi:10.3390/cancers16020423)
Supplement: Supplementary file 1 [file cancers-16-00423-s001.zip › SF3_aCT1 v CTL nCounter DE Data.xlsx]

## Sheet: DE results - sorted by p-value
		Log2 fold change	std error (log2)	Lower confidence limit (log2)	Upper confidence limit (log2)	Linear fold change	Lower confidence limit (linear)	Upper confidence limit (linear)	P-value	ng LOG10 pvalue	BY.p.value	method	Gene.sets	probe.ID
WDR77-mRNA	WDR77	-0.1	0.0138	-0.127	-0.0735	0.933	0.915	0.95	0.00187	2.72816	1	loglinear	ER Signaling	NM_024102.2:538
RAD51C-mRNA	RAD51C	0.0855	0.0118	0.0625	0.109	1.06	1.04	1.08	0.00191	2.71897	1	loglinear	DNA Damage Repair	NM_058216.2:15
CETN2-mRNA	CETN2	0.0627	0.00919	0.0447	0.0807	1.04	1.03	1.06	0.00241	2.61798	1	loglinear	Proliferation	NM_004344.1:95
HDAC10-mRNA	HDAC10	0.196	0.0308	0.135	0.256	1.15	1.1	1.19	0.00316	2.50031	1	loglinear	Epigenetic Regulation	NM_032019.5:932
XRCC2-mRNA	XRCC2	0.138	0.0219	0.0951	0.181	1.1	1.07	1.13	0.00324	2.48945	1	loglinear	DNA Damage Repair	NM_005431.1:600
ADD1-mRNA	ADD1	0.0472	0.00755	0.0324	0.062	1.03	1.02	1.04	0.00333	2.47756	1	loglinear	ER Signaling	NM_001119.4:622
DTX3-mRNA	DTX3	0.0903	0.0155	0.0599	0.121	1.06	1.04	1.09	0.00432	2.36452	1	loglinear	Notch	NM_178502.3:1195
LAMB3-mRNA	LAMB3	-0.128	0.022	-0.171	-0.0847	0.915	0.888	0.943	0.00437	2.35952	1	loglinear	Adhesion and Migration, PI3K	NM_000228.2:3350
WEE1-mRNA	WEE1	0.101	0.0173	0.0666	0.135	1.07	1.05	1.1	0.0044	2.35655	1	loglinear	Proliferation	NM_003390.3:1881
GGH-mRNA	GGH	-0.0727	0.0139	-0.1	-0.0454	0.951	0.933	0.969	0.00642	2.19246	1	loglinear	DNA Damage Repair	NM_003878.2:654
IL20RB-mRNA	IL20RB	0.336	0.0652	0.208	0.464	1.26	1.16	1.38	0.00673	2.17198	1	loglinear	Cytokine and Chemokine Signaling, JAK-STAT	NM_144717.2:1575
HDAC6-mRNA	HDAC6	0.173	0.0342	0.106	0.24	1.13	1.08	1.18	0.0072	2.14267	1	loglinear	Epigenetic Regulation	NM_001321225.1:431
TGFB2-mRNA	TGFB2	0.324	0.0678	0.191	0.457	1.25	1.14	1.37	0.00876	2.0575	1	loglinear	EMT, MAPK, Proliferation, TGF-beta	NM_001135599.3:1972
CDH2-mRNA	CDH2	-0.134	0.0283	-0.189	-0.0785	0.911	0.877	0.947	0.00907	2.04239	1	loglinear	Adhesion and Migration, EMT	NM_001792.3:3067
CDKN2B-mRNA	CDKN2B	0.174	0.0377	0.1	0.248	1.13	1.07	1.19	0.00986	2.00612	1	loglinear	Proliferation, TGF-beta	NM_004936.3:906
SNAI1-mRNA	SNAI1	0.137	0.0304	0.0774	0.197	1.1	1.06	1.15	0.0108	1.96658	1	loglinear	EMT, Subtypes	NM_005985.3:960
KRT7-mRNA	KRT7	0.118	0.0261	0.0665	0.169	1.09	1.05	1.12	0.0108	1.96658	1	loglinear	Adhesion and Migration, EMT	NM_005556.3:517
BORCS7-mRNA	BORCS7	0.163	0.037	0.0905	0.235	1.12	1.06	1.18	0.0116	1.93554	1	loglinear	ER Signaling	NM_001136200.1:34
DSC2-mRNA	DSC2	0.068	0.0159	0.0368	0.0992	1.05	1.03	1.07	0.013	1.88606	1	loglinear	Adhesion and Migration, EMT, Triple Negative Biology	NM_024422.3:860
SFRP1-mRNA	SFRP1	-0.188	0.0452	-0.277	-0.0995	0.878	0.825	0.933	0.0141	1.85078	1	loglinear	EMT, Subtypes, Triple Negative Biology, Wnt	NM_003012.3:1320
SKP2-mRNA	SKP2	0.0773	0.019	0.0401	0.114	1.06	1.03	1.08	0.0152	1.81816	1	loglinear	Proliferation	NM_001243120.1:689
ITGA6-mRNA	ITGA6	-0.115	0.0284	-0.17	-0.0589	0.924	0.889	0.96	0.0157	1.8041	1	loglinear	Adhesion and Migration, PI3K, Subtypes	NM_001316306.1:1982
INHBA-mRNA	INHBA	-0.409	0.106	-0.617	-0.201	0.753	0.652	0.87	0.0182	1.73993	1	loglinear	Proliferation, TGF-beta	NM_002192.2:1914
LIF-mRNA	LIF	0.118	0.0313	0.0566	0.179	1.09	1.04	1.13	0.0196	1.70774	1	loglinear	JAK-STAT	NM_002309.4:3740
CKS1B-mRNA	CKS1B	0.0629	0.0168	0.0299	0.0958	1.04	1.02	1.07	0.0201	1.6968	1	loglinear	DNA Damage Repair	NM_001826.2:238
EP300-mRNA	EP300	0.0877	0.0235	0.0416	0.134	1.06	1.03	1.1	0.0203	1.6925	1	loglinear	DNA Damage Repair, JAK-STAT, Notch, Proliferation, TGF-beta, Wnt	NM_001429.3:2377
ZFYVE9-mRNA	ZFYVE9	0.116	0.0314	0.0543	0.177	1.08	1.04	1.13	0.021	1.67778	1	loglinear	Proliferation, TGF-beta	NM_004799.3:2418
CD276-mRNA	CD276	-0.0617	0.0174	-0.0958	-0.0276	0.958	0.936	0.981	0.0238	1.62342	1	loglinear	Immune Infiltration	NM_001024736.1:2119
TLE3-mRNA	TLE3	0.143	0.0403	0.0636	0.222	1.1	1.05	1.17	0.024	1.61979	1	loglinear	ER Signaling	NM_001105192.1:4345
SLC2A1-mRNA	SLC2A1	-0.121	0.0342	-0.188	-0.0536	0.92	0.878	0.964	0.0243	1.61439	1	loglinear	Tumor Metabolism	NM_006516.2:264
FLNC-mRNA	FLNC	-0.107	0.0309	-0.168	-0.0468	0.928	0.89	0.968	0.0254	1.59517	1	loglinear	MAPK	NM_001458.4:5255
KIF2C-mRNA	KIF2C	0.101	0.0292	0.0435	0.158	1.07	1.03	1.12	0.0261	1.58336	1	loglinear	DNA Damage Repair, Proliferation, Subtypes	NM_006845.2:1020
ID4-mRNA	ID4	-0.174	0.052	-0.276	-0.072	0.886	0.826	0.951	0.0287	1.54212	1	loglinear	TGF-beta	NM_001546.3:2048
ERCC1-mRNA	ERCC1	0.152	0.0457	0.0624	0.241	1.11	1.04	1.18	0.0292	1.53462	1	loglinear	DNA Damage Repair	NM_001983.3:247
ITGB1-mRNA	ITGB1	-0.0675	0.0204	-0.107	-0.0276	0.954	0.928	0.981	0.0296	1.52871	1	loglinear	Adhesion and Migration, Subtypes	NM_002211.3:355
BAX-mRNA	BAX	0.071	0.0217	0.0285	0.114	1.05	1.02	1.08	0.0307	1.51286	1	loglinear	Apoptosis	NM_004324.3:330
DTX4-mRNA	DTX4	0.234	0.0717	0.0936	0.375	1.18	1.07	1.3	0.0309	1.51004	1	loglinear	Notch	NM_015177.1:4820
TBX1-mRNA	TBX1	0.0896	0.0275	0.0356	0.144	1.06	1.03	1.1	0.0313	1.50446	1	loglinear	Transcriptional Misregulation	NM_080646.1:540
IRF6-mRNA	IRF6	0.0559	0.0178	0.0211	0.0907	1.04	1.01	1.06	0.0346	1.46092	1	loglinear	EMT	NM_001206696.1:1273
EIF3B-mRNA	EIF3B	-0.0849	0.0274	-0.139	-0.0312	0.943	0.908	0.979	0.0363	1.44009	1	loglinear	ER Signaling	NM_003751.3:842
FGF1-mRNA	FGF1	-0.405	0.131	-0.663	-0.148	0.755	0.632	0.902	0.0366	1.43652	1	loglinear	MAPK, PI3K	NM_033137.1:315
MDM2-mRNA	MDM2	0.0758	0.0246	0.0275	0.124	1.05	1.02	1.09	0.037	1.4318	1	loglinear	PI3K, Proliferation, Subtypes, Transcriptional Misregulation	NM_006878.2:280
JAK1-mRNA	JAK1	0.0615	0.0204	0.0214	0.102	1.04	1.01	1.07	0.0397	1.40121	1	loglinear	Cytokine and Chemokine Signaling, JAK-STAT, PI3K	NM_002227.1:285
C5orf38-mRNA	C5orf38	0.149	0.0513	0.0489	0.25	1.11	1.03	1.19	0.0436	1.36051	1	loglinear	DNA Damage Repair	NM_001294337.1:228
AURKB-mRNA	AURKB	0.101	0.0351	0.0325	0.17	1.07	1.02	1.12	0.0447	1.34969	1	loglinear	DNA Damage Repair, Proliferation	NM_001256834.1:1048
BBC3-mRNA	BBC3	0.219	0.076	0.0698	0.368	1.16	1.05	1.29	0.0451	1.34582	1	loglinear	Apoptosis	NM_014417.4:1310
TRIP13-mRNA	TRIP13	-0.0267	0.00941	-0.0452	-0.0083	0.982	0.969	0.994	0.0468	1.32975	1	loglinear	DNA Damage Repair	NM_001166260.1:561
KRT5-mRNA	KRT5	0.0647	0.0228	0.02	0.109	1.05	1.01	1.08	0.0471	1.32698	1	loglinear	Adhesion and Migration, Subtypes	NM_000424.2:130
RBX1-mRNA	RBX1	0.0489	0.0174	0.0148	0.083	1.03	1.01	1.06	0.0484	1.31515	1	loglinear	DNA Damage Repair, Proliferation, TGF-beta, Wnt	NM_014248.3:183
LAMC2-mRNA	LAMC2	-0.108	0.0388	-0.185	-0.0323	0.928	0.88	0.978	0.0492	1.30803	1	loglinear	Adhesion and Migration, PI3K	NM_005562.2:1027
ENO1-mRNA	ENO1	-0.0407	0.0146	-0.0692	-0.0121	0.972	0.953	0.992	0.0494	1.30627	1	loglinear	Proliferation, Tumor Metabolism	NM_001428.3:782
MTOR-mRNA	MTOR	0.0689	0.0249	0.02	0.118	1.05	1.01	1.09	0.0507	1.29499	1	loglinear	PI3K, Proliferation, Tumor Metabolism	NM_004958.3:3444
SLC39A6-mRNA	SLC39A6	-0.126	0.0466	-0.218	-0.0347	0.916	0.86	0.976	0.0539	1.26841	1	loglinear	DNA Damage Repair, Subtypes	NM_012319.2:1580
JUN-mRNA	JUN	-0.0553	0.0205	-0.0954	-0.0151	0.962	0.936	0.99	0.0542	1.266	1	loglinear	MAPK, Wnt	NM_002228.3:1952
CACNA1D-mRNA	CACNA1D	0.131	0.0497	0.0339	0.229	1.1	1.02	1.17	0.0575	1.24033	1	loglinear	MAPK	NM_000720.3:5178
RAD54L-mRNA	RAD54L	0.0648	0.0246	0.0165	0.113	1.05	1.01	1.08	0.0582	1.23508	1	loglinear	DNA Damage Repair	NM_003579.3:2314
SIGIRR-mRNA	SIGIRR	0.0646	0.0248	0.016	0.113	1.05	1.01	1.08	0.0596	1.22475	1	loglinear	Immune Infiltration	NM_021805.2:1412
CCND1-mRNA	CCND1	0.0696	0.0267	0.0172	0.122	1.05	1.01	1.09	0.0597	1.22403	1	loglinear	DNA Damage Repair, JAK-STAT, PI3K, Proliferation, Wnt	NM_053056.2:857
CDC25B-mRNA	CDC25B	0.0636	0.0247	0.0153	0.112	1.05	1.01	1.08	0.0614	1.21183	1	loglinear	DNA Damage Repair, MAPK, Proliferation	XR_937181.1:1542
PLAT-mRNA	PLAT	-0.0932	0.0365	-0.165	-0.0217	0.937	0.892	0.985	0.0629	1.20135	1	loglinear	Transcriptional Misregulation	NM_000931.2:1334
CDKN1B-mRNA	CDKN1B	0.133	0.0519	0.0309	0.234	1.1	1.02	1.18	0.063	1.20066	1	loglinear	PI3K, Proliferation, Transcriptional Misregulation	NM_004064.3:802
FREM2-mRNA	FREM2	0.266	0.105	0.0598	0.472	1.2	1.04	1.39	0.0647	1.1891	1	loglinear	Adhesion and Migration	NM_207361.5:2290
ITPR1-mRNA	ITPR1	-0.501	0.198	-0.89	-0.112	0.707	0.54	0.925	0.0651	1.18642	1	loglinear	ER Signaling	NM_001099952.2:4818
LAMA3-mRNA	LAMA3	0.12	0.0475	0.0265	0.213	1.09	1.02	1.16	0.0656	1.1831	1	loglinear	Adhesion and Migration, PI3K	NM_198129.1:9150
LEPR-mRNA	LEPR	0.106	0.0425	0.0229	0.189	1.08	1.02	1.14	0.0669	1.17457	1	loglinear	JAK-STAT	NM_001003679.3:1492
CDC20-mRNA	CDC20	0.049	0.0198	0.0102	0.0879	1.03	1.01	1.06	0.0687	1.16304	1	loglinear	Proliferation, Subtypes	NM_001255.1:915
SFN-mRNA	SFN	0.0602	0.0244	0.0123	0.108	1.04	1.01	1.08	0.0694	1.15864	1	loglinear	Proliferation	NM_006142.3:579
NETO2-mRNA	NETO2	-0.155	0.0634	-0.279	-0.0304	0.898	0.824	0.979	0.0712	1.14752	1	loglinear	DNA Damage Repair	NM_001201477.1:1076
KIFC1-mRNA	KIFC1	0.0782	0.0321	0.0153	0.141	1.06	1.01	1.1	0.0715	1.14569	1	loglinear	DNA Damage Repair	NM_002263.3:686
HIF1A-mRNA	HIF1A	-0.0303	0.0124	-0.0547	-0.00588	0.979	0.963	0.996	0.0718	1.14388	1	loglinear	Angiogenesis, EMT, Proliferation	NM_181054.2:930
ICAM1-mRNA	ICAM1	-0.192	0.079	-0.347	-0.0373	0.875	0.786	0.974	0.0718	1.14388	1	loglinear	Adhesion and Migration	NM_000201.2:2253
PARP4-mRNA	PARP4	0.062	0.0261	0.0109	0.113	1.04	1.01	1.08	0.0761	1.11862	1	loglinear	DNA Damage Repair	NM_006437.3:1399
SKA3-mRNA	SKA3	-0.12	0.0503	-0.218	-0.0209	0.92	0.86	0.986	0.0764	1.11691	1	loglinear	DNA Damage Repair	NM_145061.5:2626
BDNF-mRNA	BDNF	-0.0823	0.0353	-0.151	-0.0131	0.945	0.9	0.991	0.08	1.09691	1	loglinear	MAPK	NM_170734.3:580
CLDN1-mRNA	CLDN1	-0.133	0.0578	-0.246	-0.0197	0.912	0.843	0.986	0.0829	1.08145	1	loglinear	Adhesion and Migration	NM_021101.3:410
FANCF-mRNA	FANCF	0.0884	0.0385	0.0129	0.164	1.06	1.01	1.12	0.0834	1.07883	1	loglinear	DNA Damage Repair	NM_022725.2:845
SERPINB5-mRNA	SERPINB5	0.0827	0.0361	0.0119	0.154	1.06	1.01	1.11	0.084	1.07572	1	loglinear	Angiogenesis, Triple Negative Biology	NM_002639.4:90
ST6GALNAC2-mRNA	ST6GALNAC2	0.205	0.0896	0.0293	0.381	1.15	1.02	1.3	0.0841	1.0752	1	loglinear	DNA Damage Repair	NM_006456.2:822
TUBA4A-mRNA	TUBA4A	-0.0456	0.02	-0.0848	-0.0065	0.969	0.943	0.996	0.0843	1.07417	1	loglinear	DNA Damage Repair	NM_006000.2:251
PMS2-mRNA	PMS2	0.0595	0.0263	0.00793	0.111	1.04	1.01	1.08	0.0865	1.06298	1	loglinear	DNA Damage Repair	NM_000535.6:894
NASP-mRNA	NASP	0.0722	0.0326	0.0082	0.136	1.05	1.01	1.1	0.0915	1.03858	1	loglinear	Epigenetic Regulation	NM_172164.1:2970
CXCL8-mRNA	CXCL8	-0.631	0.286	-1.19	-0.0701	0.646	0.437	0.953	0.0922	1.03527	1	loglinear	Cytokine and Chemokine Signaling, Transcriptional Misregulation	NM_000584.3:170
TGFBR2-mRNA	TGFBR2	-0.0974	0.0446	-0.185	-0.0101	0.935	0.88	0.993	0.094	1.02687	1	loglinear	MAPK, Proliferation, TGF-beta, Transcriptional Misregulation	NM_001024847.2:870
E2F1-mRNA	E2F1	0.124	0.0573	0.0121	0.237	1.09	1.01	1.18	0.0956	1.01954	1	loglinear	Proliferation	NM_005225.2:665
HDAC11-mRNA	HDAC11	0.236	0.11	0.0201	0.453	1.18	1.01	1.37	0.0989	1.0048	1	loglinear	Epigenetic Regulation	NM_001330636.1:865
PCNA-mRNA	PCNA	0.083	0.0389	0.00667	0.159	1.06	1	1.12	0.1	1	1	loglinear	DNA Damage Repair, Proliferation	NM_182649.1:215
PTCH1-mRNA	PTCH1	0.137	0.0652	0.00972	0.265	1.1	1.01	1.2	0.103	0.987163	1	loglinear	Hedgehog	NM_000264.3:3932
DHRS2-mRNA	DHRS2	0.142	0.0675	0.00974	0.274	1.1	1.01	1.21	0.103	0.987163	1	loglinear	Triple Negative Biology	NM_182908.4:768
FAM198B-mRNA	FAM198B	-0.0488	0.0233	-0.0945	-0.00304	0.967	0.937	0.998	0.105	0.978811	1	loglinear	DNA Damage Repair	NM_001031700.2:1609
MT1G-mRNA	MT1G	-0.0936	0.0449	-0.182	-0.00561	0.937	0.882	0.996	0.105	0.978811	1	loglinear	DNA Damage Repair	NM_005950.1:171
MMP3-mRNA	MMP3	-0.63	0.305	-1.23	-0.0331	0.646	0.427	0.977	0.107	0.970616	1	loglinear	Adhesion and Migration, Transcriptional Misregulation	NM_002422.3:1159
PECAM1-mRNA	PECAM1	-0.366	0.179	-0.718	-0.0146	0.776	0.608	0.99	0.111	0.954677	1	loglinear	Adhesion and Migration	NM_000442.4:2492
HEMK1-mRNA	HEMK1	-0.0541	0.0267	-0.106	-0.00187	0.963	0.929	0.999	0.112	0.950782	1	loglinear	ER Signaling	NM_001317851.1:1090
PRKACB-mRNA	PRKACB	0.0576	0.0287	0.00132	0.114	1.04	1	1.08	0.115	0.939302	1	loglinear	Hedgehog, MAPK, Wnt	NM_182948.2:805
TBC1D9-mRNA	TBC1D9	-0.155	0.0775	-0.307	-0.00333	0.898	0.808	0.998	0.116	0.935542	1	loglinear	ER Signaling	NM_015130.2:2495
ELK3-mRNA	ELK3	-0.0753	0.0377	-0.149	-0.00146	0.949	0.902	0.999	0.116	0.935542	1	loglinear	Transcriptional Misregulation	NM_001303511.1:1935
HIST1H2BH-mRNA	HIST1H2BH	0.0335	0.0168	0.000592	0.0664	1.02	1	1.05	0.117	0.931814	1	loglinear	DNA Damage Repair	NM_003524.2:239
PTTG1-mRNA	PTTG1	-0.059	0.0296	-0.117	-0.00101	0.96	0.922	0.999	0.117	0.931814	1	loglinear	DNA Damage Repair, Subtypes	NM_004219.2:202
RARRES3-mRNA	RARRES3	0.213	0.107	0.00204	0.423	1.16	1	1.34	0.119	0.924453	1	loglinear	Triple Negative Biology	NM_004585.3:640
CDCA7L-mRNA	CDCA7L	-0.0712	0.0362	-0.142	-0.000308	0.952	0.906	1	0.12	0.920819	1	loglinear	DNA Damage Repair	NM_001127370.2:1874
CXXC5-mRNA	CXXC5	0.0332	0.0169	2.54e-05	0.0663	1.02	1	1.05	0.121	0.917215	1	loglinear	Subtypes	NM_016463.5:1630
IGF1R-mRNA	IGF1R	0.083	0.0423	4.05e-05	0.166	1.06	1	1.12	0.121	0.917215	1	loglinear	MAPK, PI3K, Transcriptional Misregulation	NM_000875.3:4242
S100A14-mRNA	S100A14	0.115	0.0585	1.6e-05	0.229	1.08	1	1.17	0.122	0.91364	1	loglinear	EMT	NM_020672.1:460
PRKACA-mRNA	PRKACA	0.0417	0.0213	-2.25e-05	0.0834	1.03	1	1.06	0.122	0.91364	1	loglinear	Hedgehog, MAPK, Wnt	NM_002730.3:266
PIK3R1-mRNA	PIK3R1	-0.101	0.0518	-0.203	0.000109	0.932	0.869	1	0.122	0.91364	1	loglinear	Adhesion and Migration, JAK-STAT, MAPK, PI3K	NM_001242466.1:889
NPR1-mRNA	NPR1	0.325	0.167	-0.00224	0.652	1.25	0.998	1.57	0.123	0.910095	1	loglinear	Proliferation	NM_000906.3:1120
CD44-mRNA	CD44	-0.0292	0.0151	-0.0587	0.000301	0.98	0.96	1	0.124	0.906578	1	loglinear	Adhesion and Migration, Angiogenesis, Subtypes	NM_001001392.1:566
PAX8-mRNA	PAX8	-0.405	0.209	-0.814	0.00436	0.755	0.569	1	0.125	0.90309	1	lm.nb	Transcriptional Misregulation	NM_013953.3:1330
NRXN3-mRNA	NRXN3	0.105	0.0543	-0.00139	0.211	1.08	0.999	1.16	0.125	0.90309	1	loglinear	Adhesion and Migration	NM_004796.4:3160
LAD1-mRNA	LAD1	-0.0586	0.0304	-0.118	0.000862	0.96	0.921	1	0.126	0.899629	1	loglinear	EMT	NM_005558.3:1443
ITGAV-mRNA	ITGAV	-0.0482	0.0253	-0.0979	0.00137	0.967	0.934	1	0.129	0.88941	1	loglinear	Angiogenesis	NM_001144999.2:2701
GPR160-mRNA	GPR160	-0.121	0.0641	-0.247	0.00423	0.919	0.843	1	0.131	0.882729	1	loglinear	Subtypes	NM_014373.1:760
FZD7-mRNA	FZD7	-0.136	0.0717	-0.276	0.0048	0.91	0.826	1	0.131	0.882729	1	loglinear	Wnt	NM_003507.1:1600
HLA-A-mRNA	HLA-A	-0.0796	0.0421	-0.162	0.00303	0.946	0.894	1	0.132	0.879426	1	loglinear	Antigen Presentation	NM_002116.7:298
PIK3CA-mRNA	PIK3CA	0.0511	0.0275	-0.00272	0.105	1.04	0.998	1.08	0.136	0.866461	1	loglinear	JAK-STAT, MAPK, PI3K, Proliferation, Tumor Metabolism	NM_006218.2:3296
CENPF-mRNA	CENPF	0.035	0.0188	-0.00193	0.0718	1.02	0.999	1.05	0.137	0.863279	1	loglinear	DNA Damage Repair, Proliferation, Subtypes	NM_016343.3:9260
RBL2-mRNA	RBL2	0.084	0.0454	-0.00497	0.173	1.06	0.997	1.13	0.138	0.860121	1	loglinear	TGF-beta	NM_001323611.1:1085
FOXM1-mRNA	FOXM1	0.0571	0.031	-0.00371	0.118	1.04	0.997	1.09	0.14	0.853872	1	loglinear	DNA Damage Repair	NM_202002.1:1000
ARNT2-mRNA	ARNT2	-0.0481	0.0262	-0.0994	0.00333	0.967	0.933	1	0.141	0.850781	1	loglinear	Transcriptional Misregulation	NM_014862.3:1133
IL4R-mRNA	IL4R	-0.105	0.0575	-0.218	0.00748	0.93	0.86	1.01	0.141	0.850781	1	loglinear	Cytokine and Chemokine Signaling	NM_000418.3:3141
PPARG-mRNA	PPARG	0.0427	0.0234	-0.00323	0.0885	1.03	0.998	1.06	0.143	0.844664	1	loglinear	Transcriptional Misregulation	NM_005037.5:434
CDKN2A-mRNA	CDKN2A	0.0587	0.0323	-0.00465	0.122	1.04	0.997	1.09	0.144	0.841638	1	loglinear	Adhesion and Migration, Proliferation	NM_000077.4:1052
TFDP1-mRNA	TFDP1	-0.0418	0.0231	-0.0872	0.00351	0.971	0.941	1	0.145	0.838632	1	loglinear	Proliferation, TGF-beta	NM_007111.4:180
TYK2-mRNA	TYK2	0.0579	0.032	-0.0049	0.121	1.04	0.997	1.09	0.145	0.838632	1	loglinear	Cytokine and Chemokine Signaling	NM_003331.4:1980
IL6R-mRNA	IL6R	-0.383	0.214	-0.802	0.0359	0.767	0.573	1.03	0.148	0.829738	1	loglinear	Cytokine and Chemokine Signaling, JAK-STAT, PI3K	NM_000565.3:846
HIST1H3H-mRNA	HIST1H3H	-0.0325	0.0182	-0.0682	0.00318	0.978	0.954	1	0.149	0.826814	1	loglinear	Transcriptional Misregulation	NM_003536.2:331
FOXC1-mRNA	FOXC1	0.0404	0.0228	-0.00427	0.0851	1.03	0.997	1.06	0.151	0.821023	1	loglinear	Subtypes, Triple Negative Biology	NM_001453.1:1530
HLA-C-mRNA	HLA-C	0.0887	0.0508	-0.0109	0.188	1.06	0.992	1.14	0.156	0.806875	1	loglinear	Antigen Presentation	NM_002117.4:898
CAV1-mRNA	CAV1	0.0397	0.0228	-0.00506	0.0844	1.03	0.996	1.06	0.157	0.8041	1	loglinear	Adhesion and Migration, EMT	NM_001753.4:555
CCNB1-mRNA	CCNB1	-0.0366	0.0214	-0.0785	0.00527	0.975	0.947	1	0.162	0.790485	1	loglinear	DNA Damage Repair, Proliferation, Subtypes	NM_031966.2:710
SP1-mRNA	SP1	0.0682	0.0398	-0.0099	0.146	1.05	0.993	1.11	0.162	0.790485	1	loglinear	TGF-beta, Transcriptional Misregulation	NM_138473.2:6030
SMAD1-mRNA	SMAD1	0.0405	0.0242	-0.00698	0.0879	1.03	0.995	1.06	0.17	0.769551	1	loglinear	Proliferation, TGF-beta	NM_005900.2:889
BAG1-mRNA	BAG1	0.0501	0.0306	-0.00991	0.11	1.04	0.993	1.08	0.177	0.752027	1	loglinear	Subtypes	NM_004323.3:540
PSMB7-mRNA	PSMB7	-0.0321	0.0197	-0.0707	0.00645	0.978	0.952	1	0.178	0.74958	1	loglinear	Antigen Presentation	NM_002799.2:420
ISG15-mRNA	ISG15	0.087	0.0536	-0.018	0.192	1.06	0.988	1.14	0.18	0.744727	1	loglinear	DNA Damage Repair	NM_005101.3:305
SLPI-mRNA	SLPI	-0.159	0.098	-0.351	0.0336	0.896	0.784	1.02	0.181	0.742321	1	loglinear	EMT	NM_003064.3:65
TAPBP-mRNA	TAPBP	0.0849	0.053	-0.0189	0.189	1.06	0.987	1.14	0.184	0.735182	1	loglinear	Antigen Presentation	NM_003190.4:1082
CDC14A-mRNA	CDC14A	0.123	0.077	-0.0283	0.274	1.09	0.981	1.21	0.187	0.728158	1	loglinear	Proliferation	NM_001319210.1:1328
SOCS2-mRNA	SOCS2	-0.0478	0.0301	-0.107	0.0112	0.967	0.929	1.01	0.188	0.725842	1	loglinear	JAK-STAT	NM_003877.3:1020
PPP2R2C-mRNA	PPP2R2C	0.0922	0.0581	-0.0216	0.206	1.07	0.985	1.15	0.188	0.725842	1	loglinear	PI3K	NM_001206995.1:1069
SMAD5-mRNA	SMAD5	0.0907	0.0571	-0.0213	0.203	1.06	0.985	1.15	0.188	0.725842	1	loglinear	Proliferation, TGF-beta	NM_005903.5:5007
FGFR3-mRNA	FGFR3	0.194	0.122	-0.0458	0.434	1.14	0.969	1.35	0.188	0.725842	1	loglinear	Adhesion and Migration, EMT, MAPK, PI3K, Proliferation	NM_022965.2:3170
HIST1H1C-mRNA	HIST1H1C	0.046	0.0294	-0.0116	0.104	1.03	0.992	1.07	0.193	0.714443	1	loglinear	DNA Damage Repair	NM_005319.3:176
PRKCA-mRNA	PRKCA	0.0838	0.0537	-0.0214	0.189	1.06	0.985	1.14	0.194	0.712198	1	loglinear	MAPK, PI3K, Wnt	NM_002737.2:818
HLA-B-mRNA	HLA-B	-0.0852	0.0551	-0.193	0.0229	0.943	0.875	1.02	0.197	0.705534	1	loglinear	Antigen Presentation	NM_005514.6:1247
EGF-mRNA	EGF	0.162	0.107	-0.0468	0.372	1.12	0.968	1.29	0.203	0.692504	1	loglinear	MAPK, PI3K, Proliferation	NM_001178130.2:2167
EIF2AK3-mRNA	EIF2AK3	0.0359	0.0237	-0.0106	0.0823	1.03	0.993	1.06	0.204	0.69037	1	loglinear	Tumor Metabolism	NM_001313915.1:652
COL9A3-mRNA	COL9A3	0.246	0.163	-0.074	0.565	1.19	0.95	1.48	0.206	0.686133	1	loglinear	Adhesion and Migration, Triple Negative Biology	XM_011528545.1:1291
PLD1-mRNA	PLD1	0.0735	0.0491	-0.0227	0.17	1.05	0.984	1.12	0.209	0.679854	1	loglinear	MAPK	NM_002662.4:314
ID1-mRNA	ID1	-0.0808	0.054	-0.187	0.0251	0.946	0.879	1.02	0.209	0.679854	1	loglinear	Proliferation, TGF-beta	NM_002165.2:345
BAIAP2L1-mRNA	BAIAP2L1	0.0468	0.0313	-0.0146	0.108	1.03	0.99	1.08	0.21	0.677781	1	loglinear	Adhesion and Migration	NM_018842.4:1343
FLI1-mRNA	FLI1	-0.067	0.045	-0.155	0.0212	0.955	0.898	1.01	0.211	0.675718	1	loglinear	EMT	NM_001167681.2:2821
TCEAL1-mRNA	TCEAL1	0.0819	0.055	-0.026	0.19	1.06	0.982	1.14	0.211	0.675718	1	loglinear	DNA Damage Repair, ER Signaling	NM_004780.2:480
BRCA1-mRNA	BRCA1	-0.048	0.0326	-0.112	0.0159	0.967	0.925	1.01	0.215	0.667562	1	loglinear	DNA Damage Repair, PI3K	NM_007294.3:4677
PIK3CD-mRNA	PIK3CD	0.0913	0.0623	-0.0308	0.213	1.07	0.979	1.16	0.217	0.66354	1	loglinear	JAK-STAT, MAPK, PI3K	NM_001350234.1:664
TNKS-mRNA	TNKS	0.0458	0.0314	-0.0157	0.107	1.03	0.989	1.08	0.218	0.661544	1	loglinear	DNA Damage Repair	NM_003747.2:1948
MMP11-mRNA	MMP11	0.362	0.249	-0.125	0.85	1.29	0.917	1.8	0.219	0.659556	1	loglinear	Adhesion and Migration, Subtypes	NM_005940.3:702
HOXA5-mRNA	HOXA5	0.278	0.192	-0.0987	0.654	1.21	0.934	1.57	0.222	0.653647	1	loglinear	Transcriptional Misregulation	NM_019102.2:139
NUPR1-mRNA	NUPR1	0.157	0.11	-0.0595	0.373	1.11	0.96	1.29	0.229	0.640165	1	loglinear	Transcriptional Misregulation	NM_012385.2:631
SKP1-mRNA	SKP1	0.0295	0.0208	-0.0113	0.0702	1.02	0.992	1.05	0.229	0.640165	1	loglinear	Proliferation, TGF-beta, Wnt	NM_006930.3:318
KIF23-mRNA	KIF23	0.0416	0.0294	-0.0159	0.0992	1.03	0.989	1.07	0.229	0.640165	1	loglinear	DNA Damage Repair	NM_138555.1:3035
AREG-mRNA	AREG	-0.0538	0.0383	-0.129	0.0212	0.963	0.915	1.01	0.232	0.634512	1	loglinear	EMT, Proliferation	NM_001657.3:717
BMPR2-mRNA	BMPR2	0.0854	0.061	-0.0341	0.205	1.06	0.977	1.15	0.234	0.630784	1	loglinear	Proliferation, TGF-beta	NM_001204.6:1163
WRN-mRNA	WRN	-0.0838	0.0598	-0.201	0.0335	0.944	0.87	1.02	0.234	0.630784	1	loglinear	DNA Damage Repair	NM_000553.4:2700
HOXB3-mRNA	HOXB3	0.0606	0.0434	-0.0244	0.146	1.04	0.983	1.11	0.235	0.628932	1	loglinear	Transcriptional Misregulation	NM_001330322.1:1927
HIST3H2BB-mRNA	HIST3H2BB	-0.0342	0.0246	-0.0824	0.0141	0.977	0.945	1.01	0.237	0.625252	1	loglinear	DNA Damage Repair	NM_175055.2:39
HDAC5-mRNA	HDAC5	0.157	0.113	-0.0649	0.379	1.11	0.956	1.3	0.238	0.623423	1	loglinear	Epigenetic Regulation	NM_001015053.1:2169
IFT140-mRNA	IFT140	0.107	0.077	-0.0444	0.258	1.08	0.97	1.2	0.239	0.621602	1	loglinear	ER Signaling	NM_014714.3:2216
ESR1-mRNA	ESR1	0.208	0.151	-0.0874	0.504	1.16	0.941	1.42	0.24	0.619789	1	loglinear	ER Signaling, Subtypes, Triple Negative Biology	NM_000125.2:1595
CRYAB-mRNA	CRYAB	0.11	0.0796	-0.0464	0.266	1.08	0.968	1.2	0.241	0.617983	1	loglinear	DNA Damage Repair	NM_001885.2:660
ARID1A-mRNA	ARID1A	0.046	0.0336	-0.0198	0.112	1.03	0.986	1.08	0.243	0.614394	1	loglinear	Epigenetic Regulation	NM_006015.4:1670
GATA3-mRNA	GATA3	0.0516	0.0379	-0.0226	0.126	1.04	0.984	1.09	0.245	0.610834	1	loglinear	DNA Damage Repair	NM_001002295.1:1691
KIF14-mRNA	KIF14	0.0548	0.0411	-0.0257	0.135	1.04	0.982	1.1	0.253	0.596879	1	loglinear	DNA Damage Repair	NM_001305792.1:4667
STAT1-mRNA	STAT1	0.0285	0.0214	-0.0135	0.0704	1.02	0.991	1.05	0.254	0.595166	1	loglinear	Immune Infiltration, JAK-STAT	NM_007315.3:239
BCL2L1-mRNA	BCL2L1	0.0157	0.012	-0.00781	0.0393	1.01	0.995	1.03	0.26	0.585027	1	loglinear	Apoptosis, JAK-STAT, MAPK, PI3K, Transcriptional Misregulation	NM_001191.3:1421
RUNX3-mRNA	RUNX3	0.135	0.104	-0.0694	0.34	1.1	0.953	1.27	0.265	0.576754	1	loglinear	Transcriptional Misregulation	NM_001031680.2:3786
GPX3-mRNA	GPX3	0.055	0.0426	-0.0284	0.138	1.04	0.98	1.1	0.266	0.575118	1	loglinear	Triple Negative Biology	NM_002084.3:1296
MLPH-mRNA	MLPH	0.0299	0.0232	-0.0156	0.0754	1.02	0.989	1.05	0.267	0.573489	1	loglinear	Subtypes	NM_024101.4:1695
CDK4-mRNA	CDK4	0.0275	0.0215	-0.0147	0.0697	1.02	0.99	1.05	0.271	0.567031	1	loglinear	Proliferation	NM_000075.3:1098
FOSL1-mRNA	FOSL1	-0.0649	0.051	-0.165	0.0351	0.956	0.892	1.02	0.272	0.565431	1	loglinear	Wnt	NM_005438.3:1320
EFNA3-mRNA	EFNA3	-0.142	0.112	-0.361	0.077	0.906	0.779	1.05	0.273	0.563837	1	loglinear	MAPK, PI3K	NM_004952.4:816
SMURF2-mRNA	SMURF2	-0.0394	0.031	-0.1	0.0214	0.973	0.933	1.01	0.273	0.563837	1	loglinear	Proliferation, TGF-beta	NM_022739.3:1105
LTBP1-mRNA	LTBP1	-0.15	0.118	-0.381	0.0819	0.901	0.768	1.06	0.274	0.562249	1	loglinear	TGF-beta	NM_000627.3:1970
CACNA2D3-mRNA	CACNA2D3	0.0691	0.0547	-0.0381	0.176	1.05	0.974	1.13	0.275	0.560667	1	loglinear	MAPK	NM_018398.2:180
SOCS1-mRNA	SOCS1	0.0495	0.0405	-0.0299	0.129	1.03	0.979	1.09	0.289	0.539102	1	loglinear	JAK-STAT	NM_003745.1:1022
ANLN-mRNA	ANLN	-0.0205	0.017	-0.0537	0.0127	0.986	0.963	1.01	0.293	0.533132	1	loglinear	Adhesion and Migration, DNA Damage Repair, Proliferation, Subtypes	NM_018685.2:240
ACVR1B-mRNA	ACVR1B	-0.0597	0.0494	-0.157	0.0372	0.959	0.897	1.03	0.294	0.531653	1	loglinear	TGF-beta	NM_004302.4:1338
MCM2-mRNA	MCM2	0.0233	0.0195	-0.0149	0.0616	1.02	0.99	1.04	0.298	0.525784	1	loglinear	DNA Damage Repair, Proliferation	NM_004526.3:1511
IL13RA1-mRNA	IL13RA1	-0.049	0.041	-0.129	0.0314	0.967	0.914	1.02	0.298	0.525784	1	loglinear	Cytokine and Chemokine Signaling	NM_001560.2:1230
MAD2L1-mRNA	MAD2L1	-0.0512	0.0432	-0.136	0.0336	0.965	0.91	1.02	0.302	0.519993	1	loglinear	DNA Damage Repair	NM_002358.3:151
HMGA1-mRNA	HMGA1	0.0474	0.0402	-0.0314	0.126	1.03	0.978	1.09	0.304	0.517126	1	loglinear	Epigenetic Regulation	NM_145902.2:906
ORC6-mRNA	ORC6	-0.0563	0.0481	-0.151	0.038	0.962	0.901	1.03	0.307	0.512862	1	loglinear	Subtypes	NM_014321.2:580
OAS3-mRNA	OAS3	0.161	0.138	-0.11	0.432	1.12	0.926	1.35	0.31	0.508638	1	loglinear	Cytokine and Chemokine Signaling	NM_006187.3:2354
TP53-mRNA	TP53	0.0323	0.0281	-0.0228	0.0875	1.02	0.984	1.06	0.315	0.501689	1	loglinear	DNA Damage Repair, MAPK, PI3K, Proliferation, Transcriptional Misregulation, Tumor Metabolism, Wnt	NM_000546.2:1330
NUDT1-mRNA	NUDT1	0.0279	0.0243	-0.0198	0.0756	1.02	0.986	1.05	0.315	0.501689	1	loglinear	DNA Damage Repair	NM_198953.1:408
PPP2CB-mRNA	PPP2CB	-0.044	0.0384	-0.119	0.0312	0.97	0.921	1.02	0.315	0.501689	1	loglinear	PI3K, TGF-beta	NM_001009552.1:1052
TAP2-mRNA	TAP2	-0.0286	0.025	-0.0777	0.0204	0.98	0.948	1.01	0.317	0.498941	1	loglinear	Antigen Presentation	NM_018833.2:912
WNT7B-mRNA	WNT7B	-0.0344	0.0301	-0.0935	0.0246	0.976	0.937	1.02	0.317	0.498941	1	loglinear	Hedgehog, Wnt	NM_058238.2:1874
ETV4-mRNA	ETV4	0.0584	0.0515	-0.0425	0.159	1.04	0.971	1.12	0.32	0.49485	1	loglinear	Transcriptional Misregulation	NM_001079675.1:1535
PIM1-mRNA	PIM1	0.111	0.0983	-0.082	0.303	1.08	0.945	1.23	0.323	0.490797	1	loglinear	JAK-STAT	NM_002648.2:1630
NEIL3-mRNA	NEIL3	0.092	0.0819	-0.0686	0.253	1.07	0.954	1.19	0.324	0.489455	1	loglinear	DNA Damage Repair	NM_018248.2:974
NUMBL-mRNA	NUMBL	0.0615	0.0549	-0.0461	0.169	1.04	0.969	1.12	0.325	0.488117	1	loglinear	Notch	NM_004756.3:591
HEG1-mRNA	HEG1	0.0591	0.0529	-0.0446	0.163	1.04	0.97	1.12	0.327	0.485452	1	loglinear	EMT	NM_020733.1:8754
GADD45A-mRNA	GADD45A	-0.0576	0.0521	-0.16	0.0446	0.961	0.895	1.03	0.331	0.480172	1	loglinear	MAPK, Proliferation	NM_001199741.1:798
CCL21-mRNA	CCL21	-0.303	0.278	-0.847	0.242	0.811	0.556	1.18	0.337	0.47237	1	lm.nb	Adhesion and Migration, Cytokine and Chemokine Signaling	NM_002989.2:155
TAP1-mRNA	TAP1	-0.0352	0.0325	-0.0989	0.0286	0.976	0.934	1.02	0.34	0.468521	1	loglinear	Antigen Presentation, DNA Damage Repair	NM_000593.5:1000
HES1-mRNA	HES1	0.0575	0.0534	-0.0472	0.162	1.04	0.968	1.12	0.342	0.465974	1	loglinear	Notch	NM_005524.2:860
SPRY2-mRNA	SPRY2	0.056	0.0524	-0.0467	0.159	1.04	0.968	1.12	0.346	0.460924	1	loglinear	JAK-STAT	NM_001318537.1:1550
FAM214A-mRNA	FAM214A	0.107	0.1	-0.0901	0.304	1.08	0.939	1.23	0.348	0.458421	1	loglinear	DNA Damage Repair	NM_019600.3:2942
FXYD3-mRNA	FXYD3	0.0969	0.0913	-0.082	0.276	1.07	0.945	1.21	0.348	0.458421	1	loglinear	DNA Damage Repair	NM_001136007.1:430
ASPM-mRNA	ASPM	0.0379	0.036	-0.0326	0.108	1.03	0.978	1.08	0.352	0.453457	1	loglinear	DNA Damage Repair	NM_018136.4:9360
COL2A1-mRNA	COL2A1	-0.0438	0.0417	-0.126	0.0378	0.97	0.917	1.03	0.352	0.453457	1	loglinear	Adhesion and Migration, PI3K	NM_001844.4:547
CCNE1-mRNA	CCNE1	0.0112	0.0107	-0.00973	0.0322	1.01	0.993	1.02	0.353	0.452225	1	loglinear	Angiogenesis, DNA Damage Repair, PI3K, Proliferation, Subtypes	NM_001238.1:1155
NUF2-mRNA	NUF2	0.0778	0.0745	-0.0681	0.224	1.06	0.954	1.17	0.355	0.449772	1	loglinear	Subtypes	NM_145697.1:215
PARP2-mRNA	PARP2	0.0375	0.0366	-0.0341	0.109	1.03	0.977	1.08	0.363	0.440093	1	loglinear	DNA Damage Repair	NM_001042618.1:1118
DLL3-mRNA	DLL3	-0.0489	0.0477	-0.142	0.0445	0.967	0.906	1.03	0.363	0.440093	1	loglinear	Notch	NM_203486.2:1703
CCNA2-mRNA	CCNA2	-0.0375	0.0367	-0.109	0.0344	0.974	0.927	1.02	0.364	0.438899	1	loglinear	DNA Damage Repair, Proliferation	NM_001237.4:1395
CDKN1C-mRNA	CDKN1C	-0.322	0.315	-0.94	0.296	0.8	0.521	1.23	0.365	0.437707	1	lm.nb	DNA Damage Repair, Proliferation	NM_000076.2:1605
BIRC5-mRNA	BIRC5	0.0207	0.0204	-0.0192	0.0606	1.01	0.987	1.04	0.366	0.436519	1	loglinear	Subtypes	NM_001168.2:1215
MYBL2-mRNA	MYBL2	-0.0298	0.0293	-0.0873	0.0276	0.98	0.941	1.02	0.367	0.435334	1	loglinear	DNA Damage Repair, Subtypes	NM_002466.2:675
PYCARD-mRNA	PYCARD	-0.162	0.16	-0.474	0.151	0.894	0.72	1.11	0.369	0.432974	1	loglinear	EMT	NM_013258.3:714
AKT3-mRNA	AKT3	0.0376	0.0372	-0.0353	0.11	1.03	0.976	1.08	0.369	0.432974	1	loglinear	EMT, JAK-STAT, MAPK, PI3K	NM_001206729.1:674
EGLN2-mRNA	EGLN2	-0.0169	0.017	-0.0503	0.0164	0.988	0.966	1.01	0.376	0.424812	1	loglinear	Proliferation, Tumor Metabolism	NM_053046.3:1538
RB1-mRNA	RB1	-0.0538	0.0548	-0.161	0.0535	0.963	0.894	1.04	0.381	0.419075	1	loglinear	Proliferation	NM_000321.2:2769
HDAC1-mRNA	HDAC1	-0.0247	0.0253	-0.0743	0.0248	0.983	0.95	1.02	0.383	0.416801	1	loglinear	Epigenetic Regulation, Notch, Proliferation, Transcriptional Misregulation	NM_004964.2:857
PDGFB-mRNA	PDGFB	-0.0817	0.0835	-0.245	0.082	0.945	0.844	1.06	0.384	0.415669	1	loglinear	Angiogenesis, MAPK, PI3K	NM_002608.2:1941
CDKN3-mRNA	CDKN3	0.036	0.0369	-0.0363	0.108	1.03	0.975	1.08	0.385	0.414539	1	loglinear	DNA Damage Repair	NM_005192.3:525
FUT3-mRNA	FUT3	-0.0598	0.0614	-0.18	0.0605	0.959	0.883	1.04	0.385	0.414539	1	loglinear	EMT	NM_000149.3:2342
TYMP-mRNA	TYMP	0.298	0.306	-0.302	0.898	1.23	0.811	1.86	0.386	0.413413	1	lm.nb	Angiogenesis, Proliferation	NM_001113755.2:645
PRKAA2-mRNA	PRKAA2	0.0749	0.0778	-0.0776	0.227	1.05	0.948	1.17	0.39	0.408935	1	loglinear	PI3K	NM_006252.3:4014
NCAPH2-mRNA	NCAPH2	-0.0279	0.0291	-0.0849	0.0291	0.981	0.943	1.02	0.391	0.407823	1	loglinear	DNA Damage Repair	NM_001185011.1:272
SMAD4-mRNA	SMAD4	0.0142	0.0147	-0.0147	0.0431	1.01	0.99	1.03	0.391	0.407823	1	loglinear	Proliferation, TGF-beta, Wnt	NM_005359.5:2173
PBX3-mRNA	PBX3	0.0376	0.0393	-0.0394	0.115	1.03	0.973	1.08	0.392	0.406714	1	loglinear	Transcriptional Misregulation	NM_006195.5:2575
SOCS3-mRNA	SOCS3	-0.099	0.104	-0.303	0.105	0.934	0.811	1.08	0.395	0.403403	1	loglinear	JAK-STAT	NM_003955.3:1028
CSF3R-mRNA	CSF3R	-0.291	0.306	-0.891	0.308	0.817	0.539	1.24	0.395	0.403403	1	lm.nb	Cytokine and Chemokine Signaling, JAK-STAT, PI3K	NM_000760.3:2066
NFATC1-mRNA	NFATC1	-0.132	0.138	-0.402	0.139	0.913	0.757	1.1	0.395	0.403403	1	loglinear	MAPK, Wnt	NM_172388.2:864
DDX39A-mRNA	DDX39A	0.0451	0.0478	-0.0486	0.139	1.03	0.967	1.1	0.399	0.399027	1	loglinear	DNA Damage Repair, ER Signaling	NM_005804.3:1412
ESPL1-mRNA	ESPL1	-0.0512	0.0547	-0.158	0.056	0.965	0.896	1.04	0.402	0.395774	1	loglinear	DNA Damage Repair	NM_012291.4:650
FHL1-mRNA	FHL1	-0.0351	0.0379	-0.109	0.0392	0.976	0.927	1.03	0.407	0.390406	1	loglinear	EMT, Proliferation, Triple Negative Biology	NM_001449.4:782
LFNG-mRNA	LFNG	-0.0899	0.0973	-0.281	0.101	0.94	0.823	1.07	0.408	0.38934	1	loglinear	Notch	NM_001040167.1:987
JAK2-mRNA	JAK2	-0.0475	0.0516	-0.149	0.0537	0.968	0.902	1.04	0.41	0.387216	1	loglinear	Cytokine and Chemokine Signaling, JAK-STAT, PI3K	NM_004972.2:455
MRE11-mRNA	MRE11	0.0339	0.037	-0.0387	0.106	1.02	0.974	1.08	0.412	0.385103	1	loglinear	DNA Damage Repair	NM_001330347.1:2169
CD68-mRNA	CD68	-0.216	0.238	-0.682	0.249	0.861	0.623	1.19	0.414	0.383	1	loglinear	DNA Damage Repair	NM_001251.2:1140
NSD3-mRNA	NSD3	0.0174	0.0193	-0.0204	0.0552	1.01	0.986	1.04	0.418	0.378824	1	loglinear	Epigenetic Regulation	NM_017778.2:1129
MIS18A-mRNA	MIS18A	-0.0295	0.0326	-0.0934	0.0345	0.98	0.937	1.02	0.418	0.378824	1	loglinear	DNA Damage Repair	NM_018944.2:680
NR4A3-mRNA	NR4A3	-0.0877	0.0983	-0.28	0.105	0.941	0.823	1.08	0.422	0.374688	1	loglinear	Transcriptional Misregulation	NM_173198.1:2590
HLA-DOB-mRNA	HLA-DOB	-0.143	0.16	-0.456	0.171	0.906	0.729	1.13	0.422	0.374688	1	loglinear	Antigen Presentation, Cytokine and Chemokine Signaling	NM_002120.3:124
ATAD2-mRNA	ATAD2	0.0207	0.0236	-0.0255	0.0668	1.01	0.982	1.05	0.43	0.366532	1	loglinear	DNA Damage Repair	NM_014109.3:1104
CALML5-mRNA	CALML5	-0.202	0.231	-0.655	0.25	0.869	0.635	1.19	0.43	0.366532	1	loglinear	MAPK	NM_017422.4:264
SUV39H2-mRNA	SUV39H2	-0.0419	0.0479	-0.136	0.0519	0.971	0.91	1.04	0.431	0.365523	1	loglinear	Epigenetic Regulation	NM_001193424.1:1242
MKI67-mRNA	MKI67	0.0328	0.0375	-0.0407	0.106	1.02	0.972	1.08	0.431	0.365523	1	loglinear	DNA Damage Repair, Proliferation, Subtypes	NM_002417.2:2005
KAT2B-mRNA	KAT2B	0.0891	0.102	-0.111	0.289	1.06	0.926	1.22	0.432	0.364516	1	loglinear	Notch	NM_003884.4:1180
EDN1-mRNA	EDN1	-0.0832	0.0956	-0.271	0.104	0.944	0.829	1.07	0.433	0.363512	1	loglinear	Angiogenesis, Proliferation	NM_001955.2:770
MAPK8IP2-mRNA	MAPK8IP2	0.239	0.281	-0.312	0.791	1.18	0.806	1.73	0.443	0.353596	1	lm.nb	MAPK	NM_012324.2:1885
EFNA5-mRNA	EFNA5	0.111	0.131	-0.146	0.368	1.08	0.904	1.29	0.445	0.35164	1	loglinear	MAPK, PI3K	NM_001962.2:5035
PTEN-mRNA	PTEN	0.0525	0.0623	-0.0696	0.175	1.04	0.953	1.13	0.447	0.349692	1	loglinear	PI3K, Proliferation, Tumor Metabolism	NM_000314.6:6696
DEPDC1-mRNA	DEPDC1	-0.023	0.0275	-0.0769	0.0308	0.984	0.948	1.02	0.449	0.347754	1	loglinear	DNA Damage Repair	NM_001114120.2:2321
IL11RA-mRNA	IL11RA	0.0876	0.104	-0.117	0.292	1.06	0.922	1.22	0.449	0.347754	1	loglinear	Cytokine and Chemokine Signaling, JAK-STAT	NM_147162.1:400
CD8A-mRNA	CD8A	-0.249	0.297	-0.832	0.334	0.841	0.562	1.26	0.449	0.347754	1	lm.nb	Antigen Presentation, Immune Infiltration	NM_001768.6:2029
RPS6KA5-mRNA	RPS6KA5	0.12	0.144	-0.162	0.402	1.09	0.894	1.32	0.451	0.345823	1	loglinear	Epigenetic Regulation, MAPK	NM_182398.1:1390
FGF18-mRNA	FGF18	0.176	0.212	-0.239	0.591	1.13	0.847	1.51	0.452	0.344862	1	lm.nb	Angiogenesis, MAPK, PI3K	NM_003862.2:1030
OCLN-mRNA	OCLN	-0.0364	0.0439	-0.122	0.0498	0.975	0.919	1.04	0.454	0.342944	1	loglinear	EMT, Subtypes	NM_001205254.1:5229
CDC25C-mRNA	CDC25C	0.0226	0.0278	-0.0319	0.0771	1.02	0.978	1.05	0.462	0.335358	1	loglinear	DNA Damage Repair	NM_001790.4:1056
RRM2-mRNA	RRM2	0.0243	0.0303	-0.035	0.0837	1.02	0.976	1.06	0.467	0.330683	1	loglinear	DNA Damage Repair, Proliferation, Subtypes	NM_001034.1:490
EIF4E2-mRNA	EIF4E2	0.0178	0.0222	-0.0257	0.0613	1.01	0.982	1.04	0.468	0.329754	1	loglinear	Tumor Metabolism	NM_004846.3:670
CBLC-mRNA	CBLC	0.0425	0.0533	-0.062	0.147	1.03	0.958	1.11	0.47	0.327902	1	loglinear	EMT, JAK-STAT, Proliferation	NM_001130852.1:657
ZNF205-mRNA	ZNF205	0.023	0.0289	-0.0336	0.0796	1.02	0.977	1.06	0.471	0.326979	1	loglinear	Immune Infiltration	NM_003456.2:1302
PPP2R1A-mRNA	PPP2R1A	-0.0191	0.024	-0.0661	0.028	0.987	0.955	1.02	0.472	0.326058	1	loglinear	PI3K, Proliferation, TGF-beta	NM_014225.3:1440
NOTCH2-mRNA	NOTCH2	0.0188	0.0239	-0.0281	0.0657	1.01	0.981	1.05	0.477	0.321482	1	loglinear	Notch	NM_024408.3:2842
MME-mRNA	MME	-0.149	0.192	-0.526	0.228	0.902	0.694	1.17	0.482	0.316953	1	loglinear	DNA Damage Repair, Subtypes	NM_001354644.1:520
ZIC2-mRNA	ZIC2	0.0363	0.0473	-0.0564	0.129	1.03	0.962	1.09	0.486	0.313364	1	loglinear	Hedgehog	NM_007129.2:1875
PSMB10-mRNA	PSMB10	0.0407	0.0532	-0.0637	0.145	1.03	0.957	1.11	0.488	0.31158	1	loglinear	Antigen Presentation, Immune Infiltration	NM_002801.3:249
JCAD-mRNA	JCAD	-0.0405	0.0535	-0.145	0.0644	0.972	0.904	1.05	0.491	0.308919	1	loglinear	EMT	NM_020848.3:1386
DUSP6-mRNA	DUSP6	-0.14	0.188	-0.509	0.228	0.907	0.703	1.17	0.497	0.303644	1	loglinear	MAPK, Transcriptional Misregulation	NM_022652.2:1095
BMPR1A-mRNA	BMPR1A	-0.0173	0.0231	-0.0626	0.0281	0.988	0.958	1.02	0.497	0.303644	1	loglinear	Proliferation, TGF-beta	NM_004329.2:649
SMAD3-mRNA	SMAD3	0.0881	0.118	-0.144	0.32	1.06	0.905	1.25	0.498	0.302771	1	loglinear	Proliferation, TGF-beta, Wnt	NM_001145104.1:155
CCNE2-mRNA	CCNE2	-0.0741	0.0997	-0.27	0.121	0.95	0.83	1.09	0.499	0.301899	1	loglinear	PI3K, Proliferation	NM_057749.2:994
NFKBIZ-mRNA	NFKBIZ	-0.0225	0.0307	-0.0827	0.0377	0.985	0.944	1.03	0.504	0.297569	1	loglinear	Transcriptional Misregulation	NM_031419.2:2075
CYBB-mRNA	CYBB	0.121	0.166	-0.204	0.447	1.09	0.868	1.36	0.505	0.296709	1	loglinear	Immune Infiltration	NM_000397.3:1034
NAT1-mRNA	NAT1	0.0772	0.106	-0.13	0.284	1.05	0.914	1.22	0.506	0.295849	1	loglinear	ER Signaling, Subtypes, Triple Negative Biology	NM_000662.4:0
HK2-mRNA	HK2	-0.102	0.141	-0.378	0.173	0.931	0.769	1.13	0.507	0.294992	1	loglinear	Tumor Metabolism	NM_000189.4:2883
ALDOA-mRNA	ALDOA	0.0358	0.0495	-0.0612	0.133	1.03	0.958	1.1	0.509	0.293282	1	loglinear	Tumor Metabolism	NM_000034.3:2049
VIT-mRNA	VIT	0.0913	0.127	-0.157	0.34	1.07	0.897	1.27	0.511	0.291579	1	loglinear	EMT	NM_053276.3:604
MAP2K4-mRNA	MAP2K4	-0.0147	0.0205	-0.055	0.0255	0.99	0.963	1.02	0.512	0.29073	1	loglinear	DNA Damage Repair, MAPK	NM_003010.3:2500
MMP7-mRNA	MMP7	0.374	0.523	-0.651	1.4	1.3	0.637	2.64	0.514	0.289037	1	lm.nb	Adhesion and Migration, Wnt	NM_002423.3:265
TNKS2-mRNA	TNKS2	0.0123	0.0174	-0.0217	0.0463	1.01	0.985	1.03	0.517	0.286509	1	loglinear	DNA Damage Repair	NM_025235.3:1635
MED1-mRNA	MED1	-0.0202	0.0287	-0.0764	0.0361	0.986	0.948	1.03	0.521	0.283162	1	loglinear	Transcriptional Misregulation	NM_004774.3:290
PIK3R2-mRNA	PIK3R2	0.0575	0.0819	-0.103	0.218	1.04	0.931	1.16	0.521	0.283162	1	loglinear	JAK-STAT, MAPK, PI3K, Proliferation	NM_005027.3:344
VIM-mRNA	VIM	-0.147	0.209	-0.557	0.263	0.903	0.68	1.2	0.522	0.282329	1	loglinear	EMT, Subtypes	NM_003380.3:1651
HLA-DMA-mRNA	HLA-DMA	0.0784	0.114	-0.145	0.302	1.06	0.904	1.23	0.53	0.275724	1	loglinear	Antigen Presentation	NM_006120.3:396
WNT5B-mRNA	WNT5B	-0.0281	0.041	-0.108	0.0521	0.981	0.928	1.04	0.53	0.275724	1	loglinear	Hedgehog, Wnt	NM_030775.2:254
CDKN2D-mRNA	CDKN2D	-0.08	0.118	-0.312	0.152	0.946	0.806	1.11	0.536	0.270835	1	loglinear	Proliferation	NM_001800.3:868
MMP14-mRNA	MMP14	-0.194	0.288	-0.759	0.371	0.874	0.591	1.29	0.538	0.269218	1	lm.nb	Adhesion and Migration	NM_004995.2:1470
ANXA9-mRNA	ANXA9	0.054	0.0807	-0.104	0.212	1.04	0.93	1.16	0.54	0.267606	1	loglinear	ER Signaling	NM_003568.2:1264
XRCC3-mRNA	XRCC3	-0.0515	0.0777	-0.204	0.101	0.965	0.868	1.07	0.544	0.264401	1	loglinear	DNA Damage Repair	NM_001100119.1:920
MELK-mRNA	MELK	0.0133	0.0205	-0.0268	0.0535	1.01	0.982	1.04	0.551	0.258848	1	loglinear	Proliferation, Subtypes	NM_014791.2:365
BAMBI-mRNA	BAMBI	-0.0254	0.0396	-0.103	0.0522	0.983	0.931	1.04	0.556	0.254925	1	loglinear	TGF-beta, Wnt	NM_012342.2:824
TMPRSS2-mRNA	TMPRSS2	-0.186	0.295	-0.763	0.392	0.879	0.589	1.31	0.562	0.250264	1	lm.nb	EMT, Transcriptional Misregulation	NM_005656.3:591
EGFR-mRNA	EGFR	-0.0268	0.0435	-0.112	0.0584	0.982	0.925	1.04	0.57	0.244125	1	loglinear	MAPK, PI3K, Proliferation, Subtypes	NM_005228.3:2760
HOXB13-mRNA	HOXB13	-0.127	0.206	-0.531	0.277	0.916	0.692	1.21	0.572	0.242604	1	lm.nb	Transcriptional Misregulation	NM_006361.5:372
EXO1-mRNA	EXO1	-0.0307	0.0499	-0.128	0.0672	0.979	0.915	1.05	0.572	0.242604	1	loglinear	DNA Damage Repair, Proliferation, Subtypes	NM_006027.3:820
LIFR-mRNA	LIFR	-0.1	0.163	-0.42	0.22	0.933	0.747	1.16	0.573	0.241845	1	loglinear	JAK-STAT, Proliferation	NM_001127671.1:2255
SERPINH1-mRNA	SERPINH1	-0.0222	0.0363	-0.0933	0.049	0.985	0.937	1.03	0.575	0.240332	1	loglinear	Angiogenesis	NM_001207014.1:1850
NPEPPS-mRNA	NPEPPS	-0.0103	0.0169	-0.0434	0.0228	0.993	0.97	1.02	0.576	0.239578	1	loglinear	DNA Damage Repair	NM_006310.3:3380
BTG2-mRNA	BTG2	0.0557	0.0917	-0.124	0.235	1.04	0.918	1.18	0.576	0.239578	1	loglinear	DNA Damage Repair	NM_006763.2:177
CHEK2-mRNA	CHEK2	0.0205	0.034	-0.0461	0.0872	1.01	0.969	1.06	0.579	0.237321	1	loglinear	DNA Damage Repair, Proliferation	NM_001005735.1:535
BLVRA-mRNA	BLVRA	0.0262	0.0437	-0.0595	0.112	1.02	0.96	1.08	0.581	0.235824	1	loglinear	Subtypes	NM_000712.3:485
MAML2-mRNA	MAML2	0.0812	0.136	-0.186	0.348	1.06	0.879	1.27	0.583	0.234331	1	loglinear	Notch	NM_032427.1:4125
NEO1-mRNA	NEO1	-0.0165	0.0277	-0.0708	0.0378	0.989	0.952	1.03	0.583	0.234331	1	loglinear	DNA Damage Repair	NM_002499.2:2430
FAM83D-mRNA	FAM83D	-0.0177	0.0297	-0.0759	0.0405	0.988	0.949	1.03	0.583	0.234331	1	loglinear	DNA Damage Repair	NM_030919.2:868
CLDN4-mRNA	CLDN4	0.0255	0.0428	-0.0585	0.109	1.02	0.96	1.08	0.584	0.233587	1	loglinear	Adhesion and Migration, EMT, Subtypes	NM_001305.4:650
FGF12-mRNA	FGF12	-0.144	0.242	-0.619	0.331	0.905	0.651	1.26	0.585	0.232844	1	lm.nb	MAPK, PI3K	NM_004113.5:673
PREP-mRNA	PREP	-0.0128	0.0217	-0.0554	0.0298	0.991	0.962	1.02	0.589	0.229885	1	loglinear	DNA Damage Repair	NM_002726.3:1450
FGFR2-mRNA	FGFR2	0.0308	0.0525	-0.0721	0.134	1.02	0.951	1.1	0.589	0.229885	1	loglinear	MAPK, PI3K, Proliferation	NR_073009.1:2389
NTRK2-mRNA	NTRK2	-0.168	0.289	-0.735	0.399	0.89	0.601	1.32	0.592	0.227678	1	loglinear	MAPK	NM_001018065.2:1017
TWIST1-mRNA	TWIST1	-0.113	0.194	-0.493	0.268	0.925	0.71	1.2	0.593	0.226945	1	loglinear	EMT, Subtypes	NM_000474.3:293
RAD52-mRNA	RAD52	0.0587	0.102	-0.141	0.259	1.04	0.907	1.2	0.596	0.224754	1	loglinear	DNA Damage Repair	NM_134424.3:490
AXIN1-mRNA	AXIN1	0.0419	0.0747	-0.104	0.188	1.03	0.93	1.14	0.604	0.218963	1	loglinear	Apoptosis, Wnt	NM_181050.1:2742
HELLS-mRNA	HELLS	-0.0119	0.0214	-0.0539	0.03	0.992	0.963	1.02	0.608	0.216096	1	loglinear	DNA Damage Repair, Epigenetic Regulation	NM_001289067.1:191
RASAL1-mRNA	RASAL1	0.166	0.299	-0.421	0.753	1.12	0.747	1.69	0.608	0.216096	1	lm.nb	MAPK	NM_001193520.1:3097
CDCA5-mRNA	CDCA5	0.0235	0.0434	-0.0616	0.109	1.02	0.958	1.08	0.617	0.209715	1	loglinear	DNA Damage Repair	NM_080668.3:205
CDK1-mRNA	CDK1	0.0118	0.022	-0.0314	0.055	1.01	0.978	1.04	0.62	0.207608	1	loglinear	DNA Damage Repair	NM_001786.4:183
CD24-mRNA	CD24	-0.148	0.275	-0.687	0.392	0.903	0.621	1.31	0.62	0.207608	1	lm.nb	Adhesion and Migration, EMT, Proliferation, Subtypes	NM_013230.2:1200
GAS1-mRNA	GAS1	-0.159	0.301	-0.75	0.431	0.895	0.595	1.35	0.625	0.20412	1	lm.nb	Hedgehog	NM_002048.2:948
F3-mRNA	F3	0.0323	0.0614	-0.088	0.153	1.02	0.941	1.11	0.627	0.202732	1	loglinear	Proliferation	NM_001993.4:365
CDC6-mRNA	CDC6	-0.0249	0.0488	-0.121	0.0708	0.983	0.92	1.05	0.637	0.195861	1	loglinear	Proliferation, Subtypes	NM_001254.3:1655
ATM-mRNA	ATM	0.0324	0.0637	-0.0924	0.157	1.02	0.938	1.12	0.638	0.195179	1	loglinear	DNA Damage Repair, Proliferation, Transcriptional Misregulation	NM_000051.3:393
GTF2H2-mRNA	GTF2H2	-0.0151	0.0306	-0.0752	0.0449	0.99	0.949	1.03	0.647	0.189096	1	loglinear	DNA Damage Repair	NM_001515.2:895
ERBB2-mRNA	ERBB2	0.0239	0.0484	-0.0709	0.119	1.02	0.952	1.09	0.647	0.189096	1	loglinear	EMT, Proliferation, Subtypes	NM_004448.2:2405
TIMP4-mRNA	TIMP4	-0.0625	0.127	-0.311	0.186	0.958	0.806	1.14	0.648	0.188425	1	loglinear	Triple Negative Biology	NM_003256.3:790
CCL3L1-mRNA	CCL3L1	-0.176	0.358	-0.879	0.526	0.885	0.544	1.44	0.649	0.187755	1	lm.nb	Cytokine and Chemokine Signaling	NM_021006.5:411
PRC1-mRNA	PRC1	0.0277	0.0567	-0.0834	0.139	1.02	0.944	1.1	0.65	0.187087	1	loglinear	DNA Damage Repair	NM_199413.1:1135
TTK-mRNA	TTK	-0.021	0.0431	-0.106	0.0635	0.986	0.929	1.05	0.651	0.186419	1	loglinear	DNA Damage Repair	NM_003318.4:2434
DDB2-mRNA	DDB2	-0.0483	0.101	-0.246	0.149	0.967	0.843	1.11	0.657	0.182435	1	loglinear	DNA Damage Repair	NM_000107.2:1556
LINC02381-mRNA	LINC02381	0.0912	0.192	-0.285	0.468	1.07	0.821	1.38	0.659	0.181115	1	loglinear	DNA Damage Repair	NR_026656.1:450
PSAT1-mRNA	PSAT1	0.0201	0.0423	-0.0628	0.103	1.01	0.957	1.07	0.66	0.180456	1	loglinear	Triple Negative Biology	NM_021154.4:826
NOTCH1-mRNA	NOTCH1	0.0322	0.0683	-0.102	0.166	1.02	0.932	1.12	0.662	0.179142	1	loglinear	Notch	NM_017617.3:2999
RAD51-mRNA	RAD51	-0.0171	0.0365	-0.0887	0.0545	0.988	0.94	1.04	0.664	0.177832	1	loglinear	DNA Damage Repair	NM_133487.3:1570
EPAS1-mRNA	EPAS1	0.0223	0.0488	-0.0734	0.118	1.02	0.95	1.09	0.672	0.172631	1	loglinear	Angiogenesis	NM_001430.4:826
CACNG4-mRNA	CACNG4	-0.135	0.297	-0.717	0.448	0.911	0.608	1.36	0.674	0.17134	1	lm.nb	MAPK	NM_014405.2:1030
CDC25A-mRNA	CDC25A	-0.0273	0.0613	-0.147	0.0928	0.981	0.903	1.07	0.679	0.16813	1	loglinear	Proliferation	NM_001789.2:690
POLQ-mRNA	POLQ	0.0246	0.0553	-0.0838	0.133	1.02	0.944	1.1	0.679	0.16813	1	loglinear	DNA Damage Repair	NM_199420.3:4961
FSTL1-mRNA	FSTL1	-0.00927	0.021	-0.0505	0.0319	0.994	0.966	1.02	0.682	0.166216	1	loglinear	EMT	NM_007085.4:701
NDC80-mRNA	NDC80	0.012	0.0279	-0.0427	0.0667	1.01	0.971	1.05	0.689	0.161781	1	loglinear	Subtypes	NM_006101.1:90
PLCB1-mRNA	PLCB1	0.0722	0.168	-0.256	0.401	1.05	0.837	1.32	0.689	0.161781	1	loglinear	Wnt	NM_015192.3:2277
EGLN3-mRNA	EGLN3	-0.0573	0.134	-0.319	0.204	0.961	0.802	1.15	0.69	0.161151	1	lm.nb	Tumor Metabolism	NM_001308103.1:279
PALB2-mRNA	PALB2	0.0315	0.0735	-0.113	0.175	1.02	0.925	1.13	0.69	0.161151	1	loglinear	DNA Damage Repair	NM_024675.3:3550
RPS6KB2-mRNA	RPS6KB2	-0.0103	0.0243	-0.058	0.0374	0.993	0.961	1.03	0.694	0.158641	1	loglinear	Proliferation, TGF-beta	NM_003952.2:1114
GRB7-mRNA	GRB7	0.0366	0.0873	-0.135	0.208	1.03	0.911	1.15	0.696	0.157391	1	loglinear	Subtypes	NM_005310.2:1010
FGFR4-mRNA	FGFR4	-0.021	0.0506	-0.12	0.0782	0.986	0.92	1.06	0.7	0.154902	1	loglinear	MAPK, PI3K, Proliferation, Subtypes	NM_002011.3:1002
SPC25-mRNA	SPC25	-0.0131	0.0323	-0.0763	0.0501	0.991	0.948	1.04	0.706	0.151195	1	loglinear	DNA Damage Repair	NM_020675.3:174
PDGFRA-mRNA	PDGFRA	-0.0478	0.118	-0.279	0.184	0.967	0.824	1.14	0.707	0.150581	1	loglinear	MAPK, PI3K	NM_006206.4:1045
RFC4-mRNA	RFC4	0.0123	0.0308	-0.048	0.0727	1.01	0.967	1.05	0.71	0.148742	1	loglinear	DNA Damage Repair	NM_002916.3:1008
GADD45B-mRNA	GADD45B	0.0531	0.136	-0.213	0.319	1.04	0.863	1.25	0.716	0.145087	1	loglinear	MAPK, Proliferation	NM_015675.3:277
MAPK1-mRNA	MAPK1	0.011	0.0283	-0.0445	0.0665	1.01	0.97	1.05	0.717	0.144481	1	loglinear	Adhesion and Migration, MAPK, PI3K, Proliferation, TGF-beta	NM_138957.2:644
PGK1-mRNA	PGK1	-0.0195	0.0501	-0.118	0.0787	0.987	0.922	1.06	0.717	0.144481	1	loglinear	Tumor Metabolism	NM_000291.3:964
BAD-mRNA	BAD	0.0153	0.0393	-0.0618	0.0923	1.01	0.958	1.07	0.717	0.144481	1	loglinear	Apoptosis, MAPK, PI3K, Proliferation	NM_004322.3:963
GSK3B-mRNA	GSK3B	-0.00858	0.0223	-0.0523	0.0351	0.994	0.964	1.02	0.72	0.142668	1	loglinear	Hedgehog, PI3K, Proliferation, Wnt	NM_001146156.1:1686
TYMS-mRNA	TYMS	-0.0121	0.0318	-0.0744	0.0502	0.992	0.95	1.04	0.723	0.140862	1	loglinear	DNA Damage Repair, Subtypes	NM_001071.1:395
KIF11-mRNA	KIF11	0.0171	0.0451	-0.0714	0.106	1.01	0.952	1.08	0.724	0.140261	1	loglinear	DNA Damage Repair	NM_004523.3:354
CDKN1A-mRNA	CDKN1A	-0.0286	0.0779	-0.181	0.124	0.98	0.882	1.09	0.732	0.135489	1	loglinear	DNA Damage Repair, PI3K, Proliferation, Transcriptional Misregulation	NM_000389.2:1975
NEIL1-mRNA	NEIL1	0.0701	0.202	-0.325	0.465	1.05	0.798	1.38	0.746	0.127261	1	loglinear	DNA Damage Repair	NM_024608.2:1675
ADM-mRNA	ADM	-0.0442	0.128	-0.296	0.208	0.97	0.815	1.15	0.748	0.126098	1	loglinear	DNA Damage Repair	NM_001124.2:1413
PHGDH-mRNA	PHGDH	0.00999	0.0298	-0.0485	0.0685	1.01	0.967	1.05	0.755	0.122053	1	loglinear	Subtypes	NM_006623.2:505
EYA2-mRNA	EYA2	-0.103	0.31	-0.71	0.503	0.931	0.611	1.42	0.755	0.122053	1	loglinear	DNA Damage Repair	NM_005244.4:631
HLA-E-mRNA	HLA-E	0.00912	0.0274	-0.0446	0.0629	1.01	0.97	1.04	0.756	0.121478	1	loglinear	DNA Damage Repair, Immune Infiltration	NM_005516.5:1287
BRCA2-mRNA	BRCA2	0.0321	0.0968	-0.158	0.222	1.02	0.896	1.17	0.757	0.120904	1	loglinear	DNA Damage Repair	NM_000059.3:1373
DUSP4-mRNA	DUSP4	-0.00614	0.0188	-0.0429	0.0306	0.996	0.971	1.02	0.76	0.119186	1	loglinear	MAPK	NM_057158.3:5670
MCM3-mRNA	MCM3	-0.0099	0.0313	-0.0713	0.0515	0.993	0.952	1.04	0.768	0.114639	1	loglinear	DNA Damage Repair	NM_001270472.1:472
MAPK3-mRNA	MAPK3	0.0151	0.0477	-0.0784	0.109	1.01	0.947	1.08	0.768	0.114639	1	loglinear	Adhesion and Migration, MAPK, PI3K, Proliferation, TGF-beta	NM_001040056.1:580
BNC2-mRNA	BNC2	-0.0327	0.104	-0.236	0.171	0.978	0.849	1.13	0.768	0.114639	1	loglinear	EMT	NM_017637.5:1800
PSMB9-mRNA	PSMB9	-0.0206	0.0671	-0.152	0.111	0.986	0.9	1.08	0.774	0.111259	1	loglinear	Antigen Presentation	NM_002800.4:394
CD274-mRNA	CD274	-0.0137	0.0447	-0.101	0.0739	0.991	0.932	1.05	0.775	0.110698	1	loglinear	Immune Infiltration	NM_014143.3:1243
RPS6KB1-mRNA	RPS6KB1	0.0214	0.0722	-0.12	0.163	1.01	0.92	1.12	0.781	0.107349	1	loglinear	TGF-beta	NM_001272042.1:2451
CEP55-mRNA	CEP55	0.0153	0.0517	-0.086	0.117	1.01	0.942	1.08	0.782	0.106793	1	loglinear	DNA Damage Repair, Proliferation, Subtypes	NM_018131.3:570
NSD1-mRNA	NSD1	0.0135	0.0456	-0.0759	0.103	1.01	0.949	1.07	0.782	0.106793	1	loglinear	Epigenetic Regulation	NM_022455.4:10655
PKMYT1-mRNA	PKMYT1	0.0127	0.043	-0.0717	0.097	1.01	0.952	1.07	0.783	0.106238	1	loglinear	DNA Damage Repair, Proliferation	NM_001258450.1:637
CKMT1A-mRNA	CKMT1A	0.0145	0.0504	-0.0842	0.113	1.01	0.943	1.08	0.787	0.104025	1	loglinear	EMT	NM_001015001.1:286
TNF-mRNA	TNF	0.0504	0.175	-0.293	0.394	1.04	0.816	1.31	0.788	0.103474	1	loglinear	MAPK, TGF-beta	NM_000594.3:1366
TGFB1-mRNA	TGFB1	-0.047	0.171	-0.383	0.289	0.968	0.767	1.22	0.797	0.0985417	1	loglinear	MAPK, Proliferation, TGF-beta	NM_000660.4:1473
RNF103-mRNA	RNF103	0.0116	0.0448	-0.0761	0.0994	1.01	0.949	1.07	0.808	0.0925886	1	loglinear	DNA Damage Repair	NM_001198951.1:126
PDCD1LG2-mRNA	PDCD1LG2	0.0249	0.0984	-0.168	0.218	1.02	0.89	1.16	0.812	0.090444	1	loglinear	Immune Infiltration	NM_025239.3:235
ELF3-mRNA	ELF3	-0.0136	0.0539	-0.119	0.0919	0.991	0.921	1.07	0.813	0.0899095	1	loglinear	EMT	NM_004433.4:1665
NOTCH3-mRNA	NOTCH3	0.0391	0.155	-0.264	0.343	1.03	0.833	1.27	0.813	0.0899095	1	loglinear	Notch	NM_000435.2:1965
CREBBP-mRNA	CREBBP	-0.0214	0.0848	-0.187	0.145	0.985	0.878	1.11	0.813	0.0899095	1	loglinear	Epigenetic Regulation, JAK-STAT, Notch, Proliferation, TGF-beta, Wnt	NM_001079846.1:4818
POLD1-mRNA	POLD1	0.00837	0.0351	-0.0604	0.0771	1.01	0.959	1.05	0.823	0.0846002	1	loglinear	DNA Damage Repair	NM_001256849.1:1356
UBE2C-mRNA	UBE2C	0.00241	0.0104	-0.0179	0.0227	1	0.988	1.02	0.828	0.0819697	1	loglinear	DNA Damage Repair, Proliferation, Subtypes	NM_007019.2:445
PDCD1-mRNA	PDCD1	0.0695	0.31	-0.538	0.677	1.05	0.689	1.6	0.833	0.079355	1	lm.nb	Immune Infiltration	NM_005018.1:175
DLGAP5-mRNA	DLGAP5	0.00724	0.0327	-0.0568	0.0712	1.01	0.961	1.05	0.835	0.0783135	1	loglinear	DNA Damage Repair	NM_014750.4:606
CDH1-mRNA	CDH1	-0.0092	0.0422	-0.0918	0.0734	0.994	0.938	1.05	0.838	0.076756	1	loglinear	Adhesion and Migration, EMT, Subtypes, Triple Negative Biology	NM_004360.3:379
JAG1-mRNA	JAG1	-0.0123	0.0577	-0.125	0.101	0.991	0.917	1.07	0.841	0.075204	1	loglinear	Notch, Proliferation	NM_000214.2:3509
SHMT2-mRNA	SHMT2	0.0121	0.0583	-0.102	0.126	1.01	0.932	1.09	0.846	0.0726296	1	loglinear	ER Signaling	NM_001166356.1:1947
NR4A1-mRNA	NR4A1	-0.0628	0.304	-0.659	0.533	0.957	0.633	1.45	0.846	0.0726296	1	loglinear	MAPK, PI3K	NM_002135.4:978
TSPAN1-mRNA	TSPAN1	-0.0189	0.0918	-0.199	0.161	0.987	0.871	1.12	0.847	0.0721166	1	loglinear	EMT	NM_005727.2:115
IL6-mRNA	IL6	-0.0261	0.13	-0.28	0.228	0.982	0.823	1.17	0.851	0.0700704	1	loglinear	Cytokine and Chemokine Signaling, JAK-STAT, PI3K, Proliferation, Transcriptional Misregulation	NM_000600.3:484
MUC1-mRNA	MUC1	-0.0313	0.157	-0.338	0.276	0.979	0.791	1.21	0.851	0.0700704	1	loglinear	EMT, Subtypes	NM_002456.5:960
PARP1-mRNA	PARP1	-0.00427	0.0218	-0.047	0.0385	0.997	0.968	1.03	0.855	0.0680339	1	loglinear	DNA Damage Repair	NM_001618.3:628
APH1B-mRNA	APH1B	0.0485	0.252	-0.446	0.543	1.03	0.734	1.46	0.857	0.0670192	1	lm.nb	DNA Damage Repair, Notch	NM_001145646.1:541
BNIP3-mRNA	BNIP3	0.0209	0.109	-0.193	0.234	1.01	0.875	1.18	0.857	0.0670192	1	loglinear	Epigenetic Regulation	NM_004052.3:116
HDAC2-mRNA	HDAC2	-0.00657	0.0358	-0.0768	0.0637	0.995	0.948	1.05	0.864	0.0634863	1	loglinear	Epigenetic Regulation, Notch, Proliferation, Transcriptional Misregulation	NM_001527.3:1616
CKB-mRNA	CKB	-0.0247	0.137	-0.293	0.244	0.983	0.816	1.18	0.866	0.0624821	1	loglinear	DNA Damage Repair	NM_001823.4:842
FNBP1-mRNA	FNBP1	-0.00384	0.0214	-0.0458	0.0381	0.997	0.969	1.03	0.866	0.0624821	1	loglinear	DNA Damage Repair	NM_015033.2:748
EIF4EBP1-mRNA	EIF4EBP1	0.00542	0.0304	-0.0541	0.0649	1	0.963	1.05	0.867	0.0619809	1	loglinear	PI3K, Tumor Metabolism	NM_004095.3:673
CHRNA5-mRNA	CHRNA5	0.0107	0.0604	-0.108	0.129	1.01	0.928	1.09	0.868	0.0614803	1	loglinear	DNA Damage Repair	NM_000745.3:450
RBL1-mRNA	RBL1	0.00548	0.0318	-0.0569	0.0678	1	0.961	1.05	0.872	0.0594835	1	loglinear	TGF-beta	NM_002895.3:784
CDKN2C-mRNA	CDKN2C	0.00884	0.0517	-0.0926	0.11	1.01	0.938	1.08	0.873	0.0589858	1	loglinear	Proliferation, Transcriptional Misregulation	NM_078626.2:475
GJB2-mRNA	GJB2	-0.051	0.299	-0.637	0.535	0.965	0.643	1.45	0.873	0.0589858	1	lm.nb	DNA Damage Repair	NM_004004.5:485
VEGFA-mRNA	VEGFA	-0.0221	0.137	-0.291	0.247	0.985	0.817	1.19	0.88	0.0555173	1	loglinear	Cytokine and Chemokine Signaling, MAPK, PI3K, Proliferation	NM_001171623.1:2212
PFDN2-mRNA	PFDN2	-0.00151	0.00951	-0.0201	0.0171	0.999	0.986	1.01	0.881	0.0550241	1	loglinear	ER Signaling	NM_012394.3:209
RASGRF1-mRNA	RASGRF1	-0.0365	0.236	-0.5	0.427	0.975	0.707	1.34	0.885	0.0530567	1	lm.nb	MAPK	NM_001145648.1:2843
IL1R2-mRNA	IL1R2	-0.0388	0.257	-0.542	0.465	0.973	0.687	1.38	0.887	0.0520764	1	loglinear	Cytokine and Chemokine Signaling, DNA Damage Repair, MAPK, Transcriptional Misregulation	NR_048564.1:949
ROCK2-mRNA	ROCK2	-0.00325	0.0223	-0.0471	0.0405	0.998	0.968	1.03	0.891	0.0501223	1	loglinear	Adhesion and Migration, TGF-beta	NM_001321643.1:3821
FSTL3-mRNA	FSTL3	0.0299	0.207	-0.376	0.436	1.02	0.77	1.35	0.892	0.0496351	1	lm.nb	Angiogenesis	NM_005860.2:255
SPRY4-mRNA	SPRY4	0.0208	0.146	-0.265	0.307	1.01	0.832	1.24	0.894	0.0486625	1	loglinear	JAK-STAT	NM_030964.3:1900
POPDC3-mRNA	POPDC3	0.00572	0.0415	-0.0756	0.087	1	0.949	1.06	0.897	0.0472076	1	loglinear	EMT	NM_022361.4:950
E2F5-mRNA	E2F5	-0.0205	0.151	-0.316	0.275	0.986	0.803	1.21	0.898	0.0467237	1	loglinear	Proliferation, TGF-beta	NM_001083588.1:588
MET-mRNA	MET	0.00403	0.033	-0.0606	0.0687	1	0.959	1.05	0.909	0.0414361	1	loglinear	MAPK, PI3K, Proliferation, Transcriptional Misregulation	NM_000245.2:1488
CLDN7-mRNA	CLDN7	-0.00388	0.0322	-0.0669	0.0592	0.997	0.955	1.04	0.91	0.0409586	1	loglinear	Adhesion and Migration, EMT, Subtypes	NM_001185022.1:932
VEGFD-mRNA	VEGFD	0.0372	0.31	-0.57	0.645	1.03	0.673	1.56	0.91	0.0409586	1	lm.nb	MAPK, PI3K, Proliferation	NM_004469.4:474
MUS81-mRNA	MUS81	-0.00523	0.0438	-0.0911	0.0806	0.996	0.939	1.06	0.911	0.0404816	1	loglinear	DNA Damage Repair	NM_001350283.1:397
TOP2A-mRNA	TOP2A	0.00293	0.0251	-0.0462	0.0521	1	0.968	1.04	0.913	0.0395292	1	loglinear	DNA Damage Repair	NM_001067.3:4233
COL4A6-mRNA	COL4A6	-0.00526	0.046	-0.0953	0.0848	0.996	0.936	1.06	0.914	0.0390538	1	loglinear	Adhesion and Migration, PI3K	NM_001287758.1:1200
ADAM12-mRNA	ADAM12	0.00825	0.0731	-0.135	0.151	1.01	0.911	1.11	0.916	0.0381045	1	loglinear	Stromal Markers	NM_003474.5:638
KIAA0040-mRNA	KIAA0040	0.0108	0.099	-0.183	0.205	1.01	0.881	1.15	0.919	0.0366845	1	loglinear	DNA Damage Repair	NM_014656.1:2251
EREG-mRNA	EREG	-0.0181	0.174	-0.359	0.323	0.988	0.779	1.25	0.922	0.0352691	1	loglinear	Proliferation	NM_001432.2:1250
SERBP1-mRNA	SERBP1	0.00344	0.0336	-0.0625	0.0693	1	0.958	1.05	0.923	0.0347983	1	loglinear	ER Signaling	NM_001018067.1:1065
GRB2-mRNA	GRB2	-0.00587	0.0588	-0.121	0.109	0.996	0.919	1.08	0.925	0.0338583	1	loglinear	JAK-STAT, MAPK, PI3K	NM_002086.4:763
ROCK1-mRNA	ROCK1	0.00698	0.0736	-0.137	0.151	1	0.909	1.11	0.929	0.0319843	1	loglinear	Adhesion and Migration, TGF-beta	NM_005406.2:3796
LTB-mRNA	LTB	0.0324	0.432	-0.814	0.879	1.02	0.569	1.84	0.944	0.025028	1	lm.nb	Cytokine and Chemokine Signaling	NM_002341.1:330
NEIL2-mRNA	NEIL2	0.006	0.0826	-0.156	0.168	1	0.898	1.12	0.946	0.0241089	1	loglinear	DNA Damage Repair	NM_145043.2:2570
MYC-mRNA	MYC	-0.00167	0.0241	-0.0488	0.0455	0.999	0.967	1.03	0.948	0.0231917	1	loglinear	JAK-STAT, MAPK, PI3K, Proliferation, Subtypes, TGF-beta, Transcriptional Misregulation, Tumor Metabolism, Wnt	NM_002467.3:1615
UBE2T-mRNA	UBE2T	0.00497	0.074	-0.14	0.15	1	0.907	1.11	0.95	0.0222764	1	loglinear	DNA Damage Repair, Subtypes	NM_014176.1:50
SIX1-mRNA	SIX1	0.00302	0.0454	-0.0859	0.092	1	0.942	1.07	0.95	0.0222764	1	loglinear	Transcriptional Misregulation	NM_005982.3:919
SNAI2-mRNA	SNAI2	0.00506	0.0809	-0.153	0.164	1	0.899	1.12	0.953	0.0209071	1	loglinear	Adhesion and Migration, EMT, Subtypes	NM_003068.4:213
CDC7-mRNA	CDC7	0.00396	0.064	-0.121	0.129	1	0.919	1.09	0.954	0.0204516	1	loglinear	DNA Damage Repair, Proliferation	NM_003503.3:446
ADCY9-mRNA	ADCY9	0.00332	0.0571	-0.109	0.115	1	0.927	1.08	0.956	0.0195421	1	loglinear	ER Signaling	NM_001116.3:7318
NRXN1-mRNA	NRXN1	-0.00534	0.0965	-0.194	0.184	0.996	0.874	1.14	0.958	0.0186345	1	loglinear	Adhesion and Migration	NM_138735.2:2558
PLCB4-mRNA	PLCB4	-0.00174	0.0318	-0.064	0.0605	0.999	0.957	1.04	0.959	0.0181814	1	loglinear	Wnt	NM_000933.3:1983
SMO-mRNA	SMO	0.012	0.224	-0.427	0.451	1.01	0.744	1.37	0.96	0.0177288	1	loglinear	Hedgehog	NM_005631.3:3044
CDK6-mRNA	CDK6	-0.00515	0.0993	-0.2	0.189	0.996	0.871	1.14	0.961	0.0172766	1	loglinear	PI3K, Proliferation	NM_001145306.1:1373
THBS1-mRNA	THBS1	0.00479	0.0961	-0.184	0.193	1	0.88	1.14	0.963	0.0163737	1	loglinear	Adhesion and Migration, Antigen Presentation, PI3K, TGF-beta	NM_003246.2:3816
ACTR3B-mRNA	ACTR3B	0.00316	0.0638	-0.122	0.128	1	0.919	1.09	0.963	0.0163737	1	loglinear	Subtypes	NM_001040135.1:905
PTGER3-mRNA	PTGER3	-0.0129	0.274	-0.55	0.524	0.991	0.683	1.44	0.965	0.0154727	1	lm.nb	ER Signaling	NM_000957.2:895
AURKA-mRNA	AURKA	0.000879	0.0189	-0.0361	0.0379	1	0.975	1.03	0.965	0.0154727	1	loglinear	DNA Damage Repair, Proliferation	NM_003600.2:2117
RAC3-mRNA	RAC3	0.00102	0.0225	-0.0431	0.0452	1	0.971	1.03	0.966	0.0150229	1	loglinear	MAPK, Wnt	NM_001316307.1:169
MLH1-mRNA	MLH1	0.00191	0.0435	-0.0834	0.0872	1	0.944	1.06	0.967	0.0145735	1	loglinear	DNA Damage Repair	NM_000249.2:1605
CXADR-mRNA	CXADR	0.00182	0.0484	-0.093	0.0967	1	0.938	1.07	0.972	0.0123337	1	loglinear	Adhesion and Migration, EMT	NM_001207063.1:268
INHBB-mRNA	INHBB	0.00427	0.12	-0.232	0.24	1	0.852	1.18	0.973	0.0118872	1	loglinear	TGF-beta	NM_002193.3:722
PRKDC-mRNA	PRKDC	-0.00129	0.046	-0.0915	0.0889	0.999	0.939	1.06	0.979	0.00921731	1	loglinear	DNA Damage Repair, Proliferation	NM_006904.6:12750
EDNRB-mRNA	EDNRB	0.00273	0.111	-0.214	0.22	1	0.862	1.16	0.982	0.00788851	1	loglinear	Triple Negative Biology	NM_000115.3:1185
CDC14B-mRNA	CDC14B	0.00101	0.0427	-0.0827	0.0847	1	0.944	1.06	0.982	0.00788851	1	loglinear	Proliferation	NM_001077181.2:1292
FOXA1-mRNA	FOXA1	0.00163	0.0743	-0.144	0.147	1	0.905	1.11	0.984	0.0070049	1	loglinear	Subtypes, Triple Negative Biology	NM_004496.2:280
B3GNT3-mRNA	B3GNT3	-0.000839	0.0472	-0.0934	0.0917	0.999	0.937	1.07	0.987	0.00568285	1	loglinear	EMT	NM_014256.3:1625
CDH3-mRNA	CDH3	-0.000998	0.0596	-0.118	0.116	0.999	0.922	1.08	0.987	0.00568285	1	loglinear	Adhesion and Migration, Subtypes	NM_001793.3:2005
BLM-mRNA	BLM	0.000583	0.0613	-0.12	0.121	1	0.92	1.09	0.993	0.00305075	1	loglinear	DNA Damage Repair	NM_000057.3:1434
NRCAM-mRNA	NRCAM	-0.000445	0.0616	-0.121	0.12	1	0.919	1.09	0.995	0.00217692	1	loglinear	Adhesion and Migration	NM_001037132.2:947
HSPA2-mRNA	HSPA2	0.000643	0.113	-0.221	0.222	1	0.858	1.17	0.996	0.00174066	1	loglinear	MAPK	NM_021979.3:2092
SYTL4-mRNA	SYTL4	0.000476	0.101	-0.197	0.198	1	0.872	1.15	0.996	0.00174066	1	loglinear	ER Signaling	NM_001129896.2:2660
PIK3R3-mRNA	PIK3R3	-2.11e-05	0.115	-0.226	0.226	1	0.855	1.17	1	0	1	loglinear	JAK-STAT, MAPK, PI3K	NM_001114172.1:759
