# Supplementary material for: Mapping the Anti-Cancer Activity of α-Connexin Carboxyl-Terminal (aCT1) Peptide in Resistant HER2+ Breast Cancer
Source: Cancers (Basel). 2024 Jan 19;16(2):423. doi: 10.3390/cancers16020423 (PMC10814893; doi:10.3390/cancers16020423)
Supplement: Supplementary file 1 [file cancers-16-00423-s001.zip › SF4_aCT_nCounter STRING Pathway Analysis.xlsx]

## Sheet: GO Biological Processes
#term ID	term description	observed gene count	background gene count	strength	false discovery rate	matching proteins in your network (IDs)	matching proteins in your network (labels)
GO:0022402	Cell cycle process	19	976	0.87	2.81e-08	9606.ENSP00000013807,9606.ENSP00000166345,9606.ENSP00000242208,9606.ENSP00000258149,9606.ENSP00000263253,9606.ENSP00000274255,9606.ENSP00000276925,9606.ENSP00000293288,9606.ENSP00000311083,9606.ENSP00000313950,9606.ENSP00000336701,9606.ENSP00000352271,9606.ENSP00000355896,9606.ENSP00000355988,9606.ENSP00000359300,9606.ENSP00000361298,9606.ENSP00000367972,9606.ENSP00000379350,9606.ENSP00000402084	ERCC1,TRIP13,INHBA,MDM2,EP300,SKP2,CDKN2B,BAX,CKS1B,AURKB,RAD51C,XRCC2,TGFB2,IRF6,CETN2,KIF2C,ID4,ITGB1,WEE1
GO:0000278	Mitotic cell cycle	15	695	0.92	1.26e-06	9606.ENSP00000166345,9606.ENSP00000242208,9606.ENSP00000258149,9606.ENSP00000263253,9606.ENSP00000274255,9606.ENSP00000276925,9606.ENSP00000293288,9606.ENSP00000311083,9606.ENSP00000313950,9606.ENSP00000352271,9606.ENSP00000359300,9606.ENSP00000361298,9606.ENSP00000367972,9606.ENSP00000379350,9606.ENSP00000402084	TRIP13,INHBA,MDM2,EP300,SKP2,CDKN2B,BAX,CKS1B,AURKB,XRCC2,CETN2,KIF2C,ID4,ITGB1,WEE1
GO:0030154	Cell differentiation	30	3702	0.49	1.44e-06	9606.ENSP00000013807,9606.ENSP00000166345,9606.ENSP00000216271,9606.ENSP00000220772,9606.ENSP00000235090,9606.ENSP00000242208,9606.ENSP00000244050,9606.ENSP00000249075,9606.ENSP00000252242,9606.ENSP00000258149,9606.ENSP00000263253,9606.ENSP00000264144,9606.ENSP00000264758,9606.ENSP00000269141,9606.ENSP00000276925,9606.ENSP00000280904,9606.ENSP00000293288,9606.ENSP00000327145,9606.ENSP00000329243,…	ERCC1,TRIP13,HDAC10,SFRP1,WDR77,INHBA,SNAI1,LIF,KRT5,MDM2,EP300,LAMC2,ADD1,CDH2,CDKN2B,DSC2,BAX,FLNC,KRT7,TBX1,HDAC6,XRCC2,TGFB2,IRF6,ID4,LAMB3,ITGB1,ITGA6,WEE1,FGF1
GO:1903047	Mitotic cell cycle process	14	616	0.94	1.44e-06	9606.ENSP00000166345,9606.ENSP00000242208,9606.ENSP00000258149,9606.ENSP00000263253,9606.ENSP00000274255,9606.ENSP00000276925,9606.ENSP00000293288,9606.ENSP00000311083,9606.ENSP00000313950,9606.ENSP00000359300,9606.ENSP00000361298,9606.ENSP00000367972,9606.ENSP00000379350,9606.ENSP00000402084	TRIP13,INHBA,MDM2,EP300,SKP2,CDKN2B,BAX,CKS1B,AURKB,CETN2,KIF2C,ID4,ITGB1,WEE1
GO:0009888	Tissue development	21	1760	0.66	1.7e-06	9606.ENSP00000220772,9606.ENSP00000235090,9606.ENSP00000242208,9606.ENSP00000244050,9606.ENSP00000249075,9606.ENSP00000252242,9606.ENSP00000258149,9606.ENSP00000263253,9606.ENSP00000264144,9606.ENSP00000269141,9606.ENSP00000280904,9606.ENSP00000329243,9606.ENSP00000331791,9606.ENSP00000352271,9606.ENSP00000355896,9606.ENSP00000355988,9606.ENSP00000367972,9606.ENSP00000375778,9606.ENSP00000379350,…	SFRP1,WDR77,INHBA,SNAI1,LIF,KRT5,MDM2,EP300,LAMC2,CDH2,DSC2,KRT7,TBX1,XRCC2,TGFB2,IRF6,ID4,LAMB3,ITGB1,ITGA6,FGF1
GO:0051726	Regulation of cell cycle	18	1230	0.75	1.7e-06	9606.ENSP00000166345,9606.ENSP00000216225,9606.ENSP00000220772,9606.ENSP00000242208,9606.ENSP00000249075,9606.ENSP00000258149,9606.ENSP00000263253,9606.ENSP00000274255,9606.ENSP00000276925,9606.ENSP00000293288,9606.ENSP00000311083,9606.ENSP00000313950,9606.ENSP00000336701,9606.ENSP00000355896,9606.ENSP00000355988,9606.ENSP00000359300,9606.ENSP00000379350,9606.ENSP00000402084	TRIP13,RBX1,SFRP1,INHBA,LIF,MDM2,EP300,SKP2,CDKN2B,BAX,CKS1B,AURKB,RAD51C,TGFB2,IRF6,CETN2,ITGB1,WEE1
GO:0009887	Animal organ morphogenesis	16	967	0.8	2.74e-06	9606.ENSP00000220772,9606.ENSP00000242208,9606.ENSP00000244050,9606.ENSP00000249075,9606.ENSP00000258149,9606.ENSP00000263253,9606.ENSP00000264144,9606.ENSP00000269141,9606.ENSP00000293288,9606.ENSP00000331791,9606.ENSP00000355896,9606.ENSP00000367972,9606.ENSP00000375778,9606.ENSP00000386896,9606.ENSP00000452871,9606.ENSP00000480791	SFRP1,INHBA,SNAI1,LIF,MDM2,EP300,LAMC2,CDH2,BAX,TBX1,TGFB2,ID4,LAMB3,ITGA6,TLE3,FGF1
GO:0032502	Developmental process	36	5841	0.37	3.21e-06	9606.ENSP00000013807,9606.ENSP00000166345,9606.ENSP00000216271,9606.ENSP00000220772,9606.ENSP00000235090,9606.ENSP00000242208,9606.ENSP00000244050,9606.ENSP00000249075,9606.ENSP00000252242,9606.ENSP00000258149,9606.ENSP00000263253,9606.ENSP00000264144,9606.ENSP00000264758,9606.ENSP00000269141,9606.ENSP00000276925,9606.ENSP00000280904,9606.ENSP00000293288,9606.ENSP00000313950,9606.ENSP00000327145,…	ERCC1,TRIP13,HDAC10,SFRP1,WDR77,INHBA,SNAI1,LIF,KRT5,MDM2,EP300,LAMC2,ADD1,CDH2,CDKN2B,DSC2,BAX,AURKB,FLNC,KRT7,TBX1,HDAC6,RAD51C,XRCC2,TGFB2,IRF6,CETN2,ID4,LAMB3,ITGB1,ITGA6,WEE1,BBC3,SLC2A1,TLE3,FGF1
GO:0009653	Anatomical structure morphogenesis	22	2165	0.59	7.18e-06	9606.ENSP00000013807,9606.ENSP00000220772,9606.ENSP00000242208,9606.ENSP00000244050,9606.ENSP00000249075,9606.ENSP00000258149,9606.ENSP00000263253,9606.ENSP00000264144,9606.ENSP00000264758,9606.ENSP00000269141,9606.ENSP00000293288,9606.ENSP00000331791,9606.ENSP00000334061,9606.ENSP00000352271,9606.ENSP00000355896,9606.ENSP00000367972,9606.ENSP00000375778,9606.ENSP00000379350,9606.ENSP00000386896,…	ERCC1,SFRP1,INHBA,SNAI1,LIF,MDM2,EP300,LAMC2,ADD1,CDH2,BAX,TBX1,HDAC6,XRCC2,TGFB2,ID4,LAMB3,ITGB1,ITGA6,WEE1,TLE3,FGF1
GO:0048856	Anatomical structure development	34	5402	0.38	8.31e-06	9606.ENSP00000013807,9606.ENSP00000166345,9606.ENSP00000216271,9606.ENSP00000220772,9606.ENSP00000235090,9606.ENSP00000242208,9606.ENSP00000244050,9606.ENSP00000249075,9606.ENSP00000252242,9606.ENSP00000258149,9606.ENSP00000263253,9606.ENSP00000264144,9606.ENSP00000264758,9606.ENSP00000269141,9606.ENSP00000276925,9606.ENSP00000280904,9606.ENSP00000293288,9606.ENSP00000313950,9606.ENSP00000327145,…	ERCC1,TRIP13,HDAC10,SFRP1,WDR77,INHBA,SNAI1,LIF,KRT5,MDM2,EP300,LAMC2,ADD1,CDH2,CDKN2B,DSC2,BAX,AURKB,FLNC,KRT7,TBX1,HDAC6,XRCC2,TGFB2,IRF6,ID4,LAMB3,ITGB1,ITGA6,WEE1,BBC3,SLC2A1,TLE3,FGF1
GO:0048513	Animal organ development	26	3197	0.49	1.28e-05	9606.ENSP00000013807,9606.ENSP00000220772,9606.ENSP00000235090,9606.ENSP00000242208,9606.ENSP00000244050,9606.ENSP00000249075,9606.ENSP00000252242,9606.ENSP00000258149,9606.ENSP00000263253,9606.ENSP00000264144,9606.ENSP00000264758,9606.ENSP00000269141,9606.ENSP00000276925,9606.ENSP00000280904,9606.ENSP00000293288,9606.ENSP00000329243,9606.ENSP00000331791,9606.ENSP00000355896,9606.ENSP00000355988,…	ERCC1,SFRP1,WDR77,INHBA,SNAI1,LIF,KRT5,MDM2,EP300,LAMC2,ADD1,CDH2,CDKN2B,DSC2,BAX,KRT7,TBX1,TGFB2,IRF6,ID4,LAMB3,ITGB1,ITGA6,SLC2A1,TLE3,FGF1
GO:0045786	Negative regulation of cell cycle	12	571	0.91	2.14e-05	9606.ENSP00000166345,9606.ENSP00000216225,9606.ENSP00000242208,9606.ENSP00000249075,9606.ENSP00000258149,9606.ENSP00000263253,9606.ENSP00000276925,9606.ENSP00000293288,9606.ENSP00000313950,9606.ENSP00000355896,9606.ENSP00000355988,9606.ENSP00000402084	TRIP13,RBX1,INHBA,LIF,MDM2,EP300,CDKN2B,BAX,AURKB,TGFB2,IRF6,WEE1
GO:0007275	Multicellular organism development	32	5023	0.39	2.45e-05	9606.ENSP00000013807,9606.ENSP00000216271,9606.ENSP00000220772,9606.ENSP00000235090,9606.ENSP00000242208,9606.ENSP00000244050,9606.ENSP00000249075,9606.ENSP00000252242,9606.ENSP00000258149,9606.ENSP00000263253,9606.ENSP00000264144,9606.ENSP00000264758,9606.ENSP00000269141,9606.ENSP00000276925,9606.ENSP00000280904,9606.ENSP00000293288,9606.ENSP00000313950,9606.ENSP00000329243,9606.ENSP00000331791,…	ERCC1,HDAC10,SFRP1,WDR77,INHBA,SNAI1,LIF,KRT5,MDM2,EP300,LAMC2,ADD1,CDH2,CDKN2B,DSC2,BAX,AURKB,KRT7,TBX1,HDAC6,XRCC2,TGFB2,IRF6,ID4,LAMB3,ITGB1,ITGA6,WEE1,BBC3,SLC2A1,TLE3,FGF1
GO:0010604	Positive regulation of macromolecule metabolic process	27	3600	0.46	2.45e-05	9606.ENSP00000013807,9606.ENSP00000216225,9606.ENSP00000216271,9606.ENSP00000220772,9606.ENSP00000234590,9606.ENSP00000235090,9606.ENSP00000242208,9606.ENSP00000244050,9606.ENSP00000249075,9606.ENSP00000258149,9606.ENSP00000263253,9606.ENSP00000269141,9606.ENSP00000274255,9606.ENSP00000276925,9606.ENSP00000293288,9606.ENSP00000311083,9606.ENSP00000313950,9606.ENSP00000320084,9606.ENSP00000328133,…	ERCC1,RBX1,HDAC10,SFRP1,ENO1,WDR77,INHBA,SNAI1,LIF,MDM2,EP300,CDH2,SKP2,CDKN2B,BAX,CKS1B,AURKB,CD276,IL20RB,TBX1,HDAC6,TGFB2,IRF6,ID4,ITGA6,BBC3,FGF1
GO:0048731	System development	30	4426	0.42	2.45e-05	9606.ENSP00000013807,9606.ENSP00000216271,9606.ENSP00000220772,9606.ENSP00000235090,9606.ENSP00000242208,9606.ENSP00000244050,9606.ENSP00000249075,9606.ENSP00000252242,9606.ENSP00000258149,9606.ENSP00000263253,9606.ENSP00000264144,9606.ENSP00000264758,9606.ENSP00000269141,9606.ENSP00000276925,9606.ENSP00000280904,9606.ENSP00000293288,9606.ENSP00000329243,9606.ENSP00000331791,9606.ENSP00000334061,…	ERCC1,HDAC10,SFRP1,WDR77,INHBA,SNAI1,LIF,KRT5,MDM2,EP300,LAMC2,ADD1,CDH2,CDKN2B,DSC2,BAX,KRT7,TBX1,HDAC6,XRCC2,TGFB2,IRF6,ID4,LAMB3,ITGB1,ITGA6,WEE1,SLC2A1,TLE3,FGF1
GO:0031581	Hemidesmosome assembly	4	12	2.11	5.14e-05	9606.ENSP00000252242,9606.ENSP00000264144,9606.ENSP00000375778,9606.ENSP00000386896	KRT5,LAMC2,LAMB3,ITGA6
GO:0042127	Regulation of cell population proliferation	18	1642	0.62	5.48e-05	9606.ENSP00000220772,9606.ENSP00000235090,9606.ENSP00000242208,9606.ENSP00000249075,9606.ENSP00000258149,9606.ENSP00000264144,9606.ENSP00000269141,9606.ENSP00000274255,9606.ENSP00000276925,9606.ENSP00000293288,9606.ENSP00000320084,9606.ENSP00000328133,9606.ENSP00000331791,9606.ENSP00000355896,9606.ENSP00000355988,9606.ENSP00000367972,9606.ENSP00000379350,9606.ENSP00000480791	SFRP1,WDR77,INHBA,LIF,MDM2,LAMC2,CDH2,SKP2,CDKN2B,BAX,CD276,IL20RB,TBX1,TGFB2,IRF6,ID4,ITGB1,FGF1
GO:0051173	Positive regulation of nitrogen compound metabolic process	25	3239	0.47	5.48e-05	9606.ENSP00000013807,9606.ENSP00000216225,9606.ENSP00000216271,9606.ENSP00000220772,9606.ENSP00000234590,9606.ENSP00000235090,9606.ENSP00000242208,9606.ENSP00000244050,9606.ENSP00000249075,9606.ENSP00000258149,9606.ENSP00000263253,9606.ENSP00000269141,9606.ENSP00000274255,9606.ENSP00000276925,9606.ENSP00000293288,9606.ENSP00000311083,9606.ENSP00000313950,9606.ENSP00000331791,9606.ENSP00000334061,…	ERCC1,RBX1,HDAC10,SFRP1,ENO1,WDR77,INHBA,SNAI1,LIF,MDM2,EP300,CDH2,SKP2,CDKN2B,BAX,CKS1B,AURKB,TBX1,HDAC6,TGFB2,IRF6,ID4,ITGA6,BBC3,FGF1
GO:0051239	Regulation of multicellular organismal process	25	3227	0.47	5.48e-05	9606.ENSP00000220772,9606.ENSP00000227451,9606.ENSP00000234590,9606.ENSP00000235090,9606.ENSP00000242208,9606.ENSP00000244050,9606.ENSP00000249075,9606.ENSP00000258149,9606.ENSP00000263253,9606.ENSP00000264758,9606.ENSP00000269141,9606.ENSP00000280904,9606.ENSP00000293288,9606.ENSP00000320084,9606.ENSP00000328133,9606.ENSP00000331791,9606.ENSP00000334061,9606.ENSP00000343204,9606.ENSP00000352271,…	SFRP1,DTX4,ENO1,WDR77,INHBA,SNAI1,LIF,MDM2,EP300,ADD1,CDH2,DSC2,BAX,CD276,IL20RB,TBX1,HDAC6,JAK1,XRCC2,TGFB2,ID4,ITGB1,ITGA6,TLE3,FGF1
GO:0060429	Epithelium development	15	1109	0.72	5.68e-05	9606.ENSP00000220772,9606.ENSP00000235090,9606.ENSP00000242208,9606.ENSP00000244050,9606.ENSP00000252242,9606.ENSP00000263253,9606.ENSP00000269141,9606.ENSP00000280904,9606.ENSP00000329243,9606.ENSP00000331791,9606.ENSP00000352271,9606.ENSP00000355896,9606.ENSP00000355988,9606.ENSP00000367972,9606.ENSP00000480791	SFRP1,WDR77,INHBA,SNAI1,KRT5,EP300,CDH2,DSC2,KRT7,TBX1,XRCC2,TGFB2,IRF6,ID4,FGF1
GO:1901990	Regulation of mitotic cell cycle phase transition	10	416	0.96	6.59e-05	9606.ENSP00000166345,9606.ENSP00000216225,9606.ENSP00000258149,9606.ENSP00000263253,9606.ENSP00000276925,9606.ENSP00000293288,9606.ENSP00000313950,9606.ENSP00000336701,9606.ENSP00000359300,9606.ENSP00000402084	TRIP13,RBX1,MDM2,EP300,CDKN2B,BAX,AURKB,RAD51C,CETN2,WEE1
GO:1901991	Negative regulation of mitotic cell cycle phase transition	8	219	1.15	6.59e-05	9606.ENSP00000166345,9606.ENSP00000216225,9606.ENSP00000258149,9606.ENSP00000263253,9606.ENSP00000276925,9606.ENSP00000293288,9606.ENSP00000313950,9606.ENSP00000402084	TRIP13,RBX1,MDM2,EP300,CDKN2B,BAX,AURKB,WEE1
GO:0033554	Cellular response to stress	18	1725	0.6	8.9e-05	9606.ENSP00000013807,9606.ENSP00000166345,9606.ENSP00000216225,9606.ENSP00000216271,9606.ENSP00000220772,9606.ENSP00000258149,9606.ENSP00000263253,9606.ENSP00000264758,9606.ENSP00000276925,9606.ENSP00000280904,9606.ENSP00000293288,9606.ENSP00000334061,9606.ENSP00000336701,9606.ENSP00000352271,9606.ENSP00000359300,9606.ENSP00000404503,9606.ENSP00000416293,9606.ENSP00000480791	ERCC1,TRIP13,RBX1,HDAC10,SFRP1,MDM2,EP300,ADD1,CDKN2B,DSC2,BAX,HDAC6,RAD51C,XRCC2,CETN2,BBC3,SLC2A1,FGF1
GO:0007093	Mitotic cell cycle checkpoint	7	156	1.24	8.99e-05	9606.ENSP00000166345,9606.ENSP00000258149,9606.ENSP00000263253,9606.ENSP00000276925,9606.ENSP00000293288,9606.ENSP00000313950,9606.ENSP00000402084	TRIP13,MDM2,EP300,CDKN2B,BAX,AURKB,WEE1
GO:0009790	Embryo development	14	1002	0.73	8.99e-05	9606.ENSP00000013807,9606.ENSP00000220772,9606.ENSP00000235090,9606.ENSP00000242208,9606.ENSP00000244050,9606.ENSP00000249075,9606.ENSP00000263253,9606.ENSP00000264758,9606.ENSP00000293288,9606.ENSP00000331791,9606.ENSP00000352271,9606.ENSP00000355896,9606.ENSP00000375778,9606.ENSP00000379350	ERCC1,SFRP1,WDR77,INHBA,SNAI1,LIF,EP300,ADD1,BAX,TBX1,XRCC2,TGFB2,LAMB3,ITGB1
GO:0010948	Negative regulation of cell cycle process	9	328	1.02	8.99e-05	9606.ENSP00000166345,9606.ENSP00000216225,9606.ENSP00000249075,9606.ENSP00000258149,9606.ENSP00000263253,9606.ENSP00000276925,9606.ENSP00000293288,9606.ENSP00000313950,9606.ENSP00000402084	TRIP13,RBX1,LIF,MDM2,EP300,CDKN2B,BAX,AURKB,WEE1
GO:0031325	Positive regulation of cellular metabolic process	25	3413	0.45	0.0001	9606.ENSP00000013807,9606.ENSP00000216225,9606.ENSP00000216271,9606.ENSP00000220772,9606.ENSP00000234590,9606.ENSP00000235090,9606.ENSP00000242208,9606.ENSP00000244050,9606.ENSP00000249075,9606.ENSP00000258149,9606.ENSP00000263253,9606.ENSP00000269141,9606.ENSP00000274255,9606.ENSP00000276925,9606.ENSP00000293288,9606.ENSP00000311083,9606.ENSP00000313950,9606.ENSP00000331791,9606.ENSP00000334061,…	ERCC1,RBX1,HDAC10,SFRP1,ENO1,WDR77,INHBA,SNAI1,LIF,MDM2,EP300,CDH2,SKP2,CDKN2B,BAX,CKS1B,AURKB,TBX1,HDAC6,TGFB2,IRF6,ID4,ITGA6,BBC3,FGF1
GO:0051716	Cellular response to stimulus	35	6489	0.32	0.0001	9606.ENSP00000013807,9606.ENSP00000166345,9606.ENSP00000216225,9606.ENSP00000216271,9606.ENSP00000220772,9606.ENSP00000227451,9606.ENSP00000242208,9606.ENSP00000244050,9606.ENSP00000249075,9606.ENSP00000258149,9606.ENSP00000263253,9606.ENSP00000264758,9606.ENSP00000274255,9606.ENSP00000276925,9606.ENSP00000280904,9606.ENSP00000287727,9606.ENSP00000293288,9606.ENSP00000313950,9606.ENSP00000320084,…	ERCC1,TRIP13,RBX1,HDAC10,SFRP1,DTX4,INHBA,SNAI1,LIF,MDM2,EP300,ADD1,SKP2,CDKN2B,DSC2,ZFYVE9,BAX,AURKB,CD276,IL20RB,TBX1,HDAC6,RAD51C,JAK1,XRCC2,TGFB2,IRF6,CETN2,ITGB1,ITGA6,BBC3,SLC2A1,DTX3,TLE3,FGF1
GO:0051094	Positive regulation of developmental process	16	1389	0.65	0.00011	9606.ENSP00000220772,9606.ENSP00000242208,9606.ENSP00000244050,9606.ENSP00000249075,9606.ENSP00000258149,9606.ENSP00000263253,9606.ENSP00000264758,9606.ENSP00000269141,9606.ENSP00000293288,9606.ENSP00000331791,9606.ENSP00000343204,9606.ENSP00000352271,9606.ENSP00000355896,9606.ENSP00000379350,9606.ENSP00000386896,9606.ENSP00000480791	SFRP1,INHBA,SNAI1,LIF,MDM2,EP300,ADD1,CDH2,BAX,TBX1,JAK1,XRCC2,TGFB2,ITGB1,ITGA6,FGF1
GO:0006950	Response to stress	25	3485	0.44	0.00013	9606.ENSP00000013807,9606.ENSP00000166345,9606.ENSP00000216225,9606.ENSP00000216271,9606.ENSP00000220772,9606.ENSP00000242208,9606.ENSP00000258149,9606.ENSP00000263253,9606.ENSP00000264758,9606.ENSP00000274255,9606.ENSP00000276925,9606.ENSP00000280904,9606.ENSP00000293288,9606.ENSP00000328133,9606.ENSP00000334061,9606.ENSP00000336701,9606.ENSP00000343204,9606.ENSP00000352271,9606.ENSP00000355896,…	ERCC1,TRIP13,RBX1,HDAC10,SFRP1,INHBA,MDM2,EP300,ADD1,SKP2,CDKN2B,DSC2,BAX,IL20RB,HDAC6,RAD51C,JAK1,XRCC2,TGFB2,IRF6,CETN2,ITGB1,BBC3,SLC2A1,FGF1
GO:0032501	Multicellular organismal process	36	6933	0.3	0.00013	9606.ENSP00000013807,9606.ENSP00000166345,9606.ENSP00000216271,9606.ENSP00000220772,9606.ENSP00000235090,9606.ENSP00000242208,9606.ENSP00000244050,9606.ENSP00000249075,9606.ENSP00000252242,9606.ENSP00000258149,9606.ENSP00000263253,9606.ENSP00000264144,9606.ENSP00000264758,9606.ENSP00000269141,9606.ENSP00000276925,9606.ENSP00000280904,9606.ENSP00000293288,9606.ENSP00000313950,9606.ENSP00000328133,…	ERCC1,TRIP13,HDAC10,SFRP1,WDR77,INHBA,SNAI1,LIF,KRT5,MDM2,EP300,LAMC2,ADD1,CDH2,CDKN2B,DSC2,BAX,AURKB,IL20RB,KRT7,TBX1,HDAC6,RAD51C,XRCC2,TGFB2,IRF6,CETN2,ID4,LAMB3,ITGB1,ITGA6,WEE1,BBC3,SLC2A1,TLE3,FGF1
GO:0048522	Positive regulation of cellular process	32	5579	0.34	0.00014	9606.ENSP00000013807,9606.ENSP00000216225,9606.ENSP00000216271,9606.ENSP00000220772,9606.ENSP00000234590,9606.ENSP00000235090,9606.ENSP00000242208,9606.ENSP00000244050,9606.ENSP00000249075,9606.ENSP00000258149,9606.ENSP00000263253,9606.ENSP00000264144,9606.ENSP00000264758,9606.ENSP00000269141,9606.ENSP00000274255,9606.ENSP00000276925,9606.ENSP00000293288,9606.ENSP00000311083,9606.ENSP00000313950,…	ERCC1,RBX1,HDAC10,SFRP1,ENO1,WDR77,INHBA,SNAI1,LIF,MDM2,EP300,LAMC2,ADD1,CDH2,SKP2,CDKN2B,BAX,CKS1B,AURKB,CD276,TBX1,HDAC6,RAD51C,JAK1,XRCC2,TGFB2,IRF6,ID4,ITGB1,ITGA6,BBC3,FGF1
GO:0048468	Cell development	17	1629	0.6	0.00015	9606.ENSP00000013807,9606.ENSP00000166345,9606.ENSP00000216271,9606.ENSP00000235090,9606.ENSP00000249075,9606.ENSP00000263253,9606.ENSP00000264144,9606.ENSP00000293288,9606.ENSP00000327145,9606.ENSP00000331791,9606.ENSP00000334061,9606.ENSP00000355896,9606.ENSP00000355988,9606.ENSP00000367972,9606.ENSP00000375778,9606.ENSP00000379350,9606.ENSP00000402084	ERCC1,TRIP13,HDAC10,WDR77,LIF,EP300,LAMC2,BAX,FLNC,TBX1,HDAC6,TGFB2,IRF6,ID4,LAMB3,ITGB1,WEE1
GO:0010564	Regulation of cell cycle process	12	760	0.78	0.00016	9606.ENSP00000166345,9606.ENSP00000216225,9606.ENSP00000220772,9606.ENSP00000249075,9606.ENSP00000258149,9606.ENSP00000263253,9606.ENSP00000276925,9606.ENSP00000293288,9606.ENSP00000313950,9606.ENSP00000336701,9606.ENSP00000359300,9606.ENSP00000402084	TRIP13,RBX1,SFRP1,LIF,MDM2,EP300,CDKN2B,BAX,AURKB,RAD51C,CETN2,WEE1
GO:0044772	Mitotic cell cycle phase transition	8	280	1.04	0.00023	9606.ENSP00000242208,9606.ENSP00000274255,9606.ENSP00000276925,9606.ENSP00000311083,9606.ENSP00000359300,9606.ENSP00000367972,9606.ENSP00000379350,9606.ENSP00000402084	INHBA,SKP2,CDKN2B,CKS1B,CETN2,ID4,ITGB1,WEE1
GO:0022607	Cellular component assembly	20	2359	0.51	0.00024	9606.ENSP00000013807,9606.ENSP00000166345,9606.ENSP00000216225,9606.ENSP00000235090,9606.ENSP00000252242,9606.ENSP00000258149,9606.ENSP00000263253,9606.ENSP00000264144,9606.ENSP00000264758,9606.ENSP00000269141,9606.ENSP00000313950,9606.ENSP00000327145,9606.ENSP00000334061,9606.ENSP00000354125,9606.ENSP00000359300,9606.ENSP00000375778,9606.ENSP00000379350,9606.ENSP00000386896,9606.ENSP00000416293,…	ERCC1,TRIP13,RBX1,WDR77,KRT5,MDM2,EP300,LAMC2,ADD1,CDH2,AURKB,FLNC,HDAC6,EIF3B,CETN2,LAMB3,ITGB1,ITGA6,SLC2A1,TLE3
GO:0048589	Developmental growth	9	389	0.95	0.00024	9606.ENSP00000013807,9606.ENSP00000220772,9606.ENSP00000263253,9606.ENSP00000264758,9606.ENSP00000334061,9606.ENSP00000352271,9606.ENSP00000355896,9606.ENSP00000379350,9606.ENSP00000480791	ERCC1,SFRP1,EP300,ADD1,HDAC6,XRCC2,TGFB2,ITGB1,FGF1
GO:0045935	Positive regulation of nucleobase-containing compound metabolic process	18	1927	0.55	0.00026	9606.ENSP00000013807,9606.ENSP00000216271,9606.ENSP00000220772,9606.ENSP00000234590,9606.ENSP00000235090,9606.ENSP00000242208,9606.ENSP00000244050,9606.ENSP00000249075,9606.ENSP00000263253,9606.ENSP00000276925,9606.ENSP00000293288,9606.ENSP00000313950,9606.ENSP00000331791,9606.ENSP00000355896,9606.ENSP00000355988,9606.ENSP00000367972,9606.ENSP00000386896,9606.ENSP00000480791	ERCC1,HDAC10,SFRP1,ENO1,WDR77,INHBA,SNAI1,LIF,EP300,CDKN2B,BAX,AURKB,TBX1,TGFB2,IRF6,ID4,ITGA6,FGF1
GO:0048518	Positive regulation of biological process	33	6112	0.32	0.00026	9606.ENSP00000013807,9606.ENSP00000216225,9606.ENSP00000216271,9606.ENSP00000220772,9606.ENSP00000234590,9606.ENSP00000235090,9606.ENSP00000242208,9606.ENSP00000244050,9606.ENSP00000249075,9606.ENSP00000258149,9606.ENSP00000263253,9606.ENSP00000264144,9606.ENSP00000264758,9606.ENSP00000269141,9606.ENSP00000274255,9606.ENSP00000276925,9606.ENSP00000293288,9606.ENSP00000311083,9606.ENSP00000313950,…	ERCC1,RBX1,HDAC10,SFRP1,ENO1,WDR77,INHBA,SNAI1,LIF,MDM2,EP300,LAMC2,ADD1,CDH2,SKP2,CDKN2B,BAX,CKS1B,AURKB,CD276,IL20RB,TBX1,HDAC6,RAD51C,JAK1,XRCC2,TGFB2,IRF6,ID4,ITGB1,ITGA6,BBC3,FGF1
GO:0007346	Regulation of mitotic cell cycle	11	676	0.8	0.00032	9606.ENSP00000166345,9606.ENSP00000216225,9606.ENSP00000258149,9606.ENSP00000263253,9606.ENSP00000276925,9606.ENSP00000293288,9606.ENSP00000311083,9606.ENSP00000313950,9606.ENSP00000336701,9606.ENSP00000359300,9606.ENSP00000402084	TRIP13,RBX1,MDM2,EP300,CDKN2B,BAX,CKS1B,AURKB,RAD51C,CETN2,WEE1
GO:0048523	Negative regulation of cellular process	29	4874	0.36	0.00032	9606.ENSP00000013807,9606.ENSP00000166345,9606.ENSP00000216225,9606.ENSP00000216271,9606.ENSP00000220772,9606.ENSP00000234590,9606.ENSP00000235090,9606.ENSP00000242208,9606.ENSP00000244050,9606.ENSP00000249075,9606.ENSP00000258149,9606.ENSP00000263253,9606.ENSP00000264758,9606.ENSP00000269141,9606.ENSP00000276925,9606.ENSP00000293288,9606.ENSP00000313950,9606.ENSP00000328133,9606.ENSP00000331791,…	ERCC1,TRIP13,RBX1,HDAC10,SFRP1,ENO1,WDR77,INHBA,SNAI1,LIF,MDM2,EP300,ADD1,CDH2,CDKN2B,BAX,AURKB,IL20RB,TBX1,HDAC6,XRCC2,TGFB2,IRF6,ID4,ITGB1,ITGA6,WEE1,BBC3,TLE3
GO:0008544	Epidermis development	9	419	0.92	0.00036	9606.ENSP00000242208,9606.ENSP00000244050,9606.ENSP00000252242,9606.ENSP00000264144,9606.ENSP00000280904,9606.ENSP00000329243,9606.ENSP00000355896,9606.ENSP00000355988,9606.ENSP00000375778	INHBA,SNAI1,KRT5,LAMC2,DSC2,KRT7,TGFB2,IRF6,LAMB3
GO:0048608	Reproductive structure development	9	420	0.91	0.00036	9606.ENSP00000013807,9606.ENSP00000220772,9606.ENSP00000235090,9606.ENSP00000242208,9606.ENSP00000244050,9606.ENSP00000249075,9606.ENSP00000293288,9606.ENSP00000355896,9606.ENSP00000367972	ERCC1,SFRP1,WDR77,INHBA,SNAI1,LIF,BAX,TGFB2,ID4
GO:0050896	Response to stimulus	38	8046	0.26	0.00036	9606.ENSP00000013807,9606.ENSP00000166345,9606.ENSP00000216225,9606.ENSP00000216271,9606.ENSP00000220772,9606.ENSP00000227451,9606.ENSP00000234590,9606.ENSP00000242208,9606.ENSP00000244050,9606.ENSP00000249075,9606.ENSP00000258149,9606.ENSP00000260118,9606.ENSP00000263253,9606.ENSP00000264144,9606.ENSP00000264758,9606.ENSP00000274255,9606.ENSP00000276925,9606.ENSP00000280904,9606.ENSP00000287727,…	ERCC1,TRIP13,RBX1,HDAC10,SFRP1,DTX4,ENO1,INHBA,SNAI1,LIF,MDM2,GGH,EP300,LAMC2,ADD1,SKP2,CDKN2B,DSC2,ZFYVE9,BAX,AURKB,CD276,IL20RB,TBX1,HDAC6,RAD51C,JAK1,XRCC2,TGFB2,IRF6,CETN2,ITGB1,ITGA6,BBC3,SLC2A1,DTX3,TLE3,FGF1
GO:0022414	Reproductive process	15	1400	0.61	0.00043	9606.ENSP00000013807,9606.ENSP00000166345,9606.ENSP00000220772,9606.ENSP00000235090,9606.ENSP00000242208,9606.ENSP00000244050,9606.ENSP00000249075,9606.ENSP00000293288,9606.ENSP00000336701,9606.ENSP00000352271,9606.ENSP00000355896,9606.ENSP00000359300,9606.ENSP00000367972,9606.ENSP00000379350,9606.ENSP00000416293	ERCC1,TRIP13,SFRP1,WDR77,INHBA,SNAI1,LIF,BAX,RAD51C,XRCC2,TGFB2,CETN2,ID4,ITGB1,SLC2A1
GO:0048583	Regulation of response to stimulus	26	4114	0.38	0.00052	9606.ENSP00000013807,9606.ENSP00000216225,9606.ENSP00000216271,9606.ENSP00000220772,9606.ENSP00000234590,9606.ENSP00000242208,9606.ENSP00000244050,9606.ENSP00000249075,9606.ENSP00000258149,9606.ENSP00000263253,9606.ENSP00000269141,9606.ENSP00000274255,9606.ENSP00000276925,9606.ENSP00000293288,9606.ENSP00000313950,9606.ENSP00000320084,9606.ENSP00000328133,9606.ENSP00000331791,9606.ENSP00000334061,…	ERCC1,RBX1,HDAC10,SFRP1,ENO1,INHBA,SNAI1,LIF,MDM2,EP300,CDH2,SKP2,CDKN2B,BAX,AURKB,CD276,IL20RB,TBX1,HDAC6,JAK1,TGFB2,ITGB1,ITGA6,BBC3,TLE3,FGF1
GO:0080135	Regulation of cellular response to stress	11	739	0.76	0.00062	9606.ENSP00000013807,9606.ENSP00000216271,9606.ENSP00000220772,9606.ENSP00000234590,9606.ENSP00000244050,9606.ENSP00000258149,9606.ENSP00000263253,9606.ENSP00000293288,9606.ENSP00000334061,9606.ENSP00000355896,9606.ENSP00000404503	ERCC1,HDAC10,SFRP1,ENO1,SNAI1,MDM2,EP300,BAX,HDAC6,TGFB2,BBC3
GO:0007166	Cell surface receptor signaling pathway	19	2325	0.5	0.00064	9606.ENSP00000216225,9606.ENSP00000220772,9606.ENSP00000227451,9606.ENSP00000242208,9606.ENSP00000244050,9606.ENSP00000249075,9606.ENSP00000263253,9606.ENSP00000287727,9606.ENSP00000293288,9606.ENSP00000320084,9606.ENSP00000328133,9606.ENSP00000343204,9606.ENSP00000355896,9606.ENSP00000355988,9606.ENSP00000379350,9606.ENSP00000386896,9606.ENSP00000448696,9606.ENSP00000452871,9606.ENSP00000480791	RBX1,SFRP1,DTX4,INHBA,SNAI1,LIF,EP300,ZFYVE9,BAX,CD276,IL20RB,JAK1,TGFB2,IRF6,ITGB1,ITGA6,DTX3,TLE3,FGF1
GO:0022008	Neurogenesis	16	1657	0.57	0.00064	9606.ENSP00000216271,9606.ENSP00000220772,9606.ENSP00000242208,9606.ENSP00000249075,9606.ENSP00000258149,9606.ENSP00000263253,9606.ENSP00000264144,9606.ENSP00000269141,9606.ENSP00000293288,9606.ENSP00000334061,9606.ENSP00000352271,9606.ENSP00000355896,9606.ENSP00000367972,9606.ENSP00000379350,9606.ENSP00000386896,9606.ENSP00000402084	HDAC10,SFRP1,INHBA,LIF,MDM2,EP300,LAMC2,CDH2,BAX,HDAC6,XRCC2,TGFB2,ID4,ITGB1,ITGA6,WEE1
GO:0031668	Cellular response to extracellular stimulus	7	236	1.06	0.00064	9606.ENSP00000220772,9606.ENSP00000258149,9606.ENSP00000274255,9606.ENSP00000276925,9606.ENSP00000280904,9606.ENSP00000386896,9606.ENSP00000416293	SFRP1,MDM2,SKP2,CDKN2B,DSC2,ITGA6,SLC2A1
GO:2000026	Regulation of multicellular organismal development	18	2096	0.52	0.00064	9606.ENSP00000220772,9606.ENSP00000235090,9606.ENSP00000242208,9606.ENSP00000244050,9606.ENSP00000249075,9606.ENSP00000258149,9606.ENSP00000263253,9606.ENSP00000264758,9606.ENSP00000269141,9606.ENSP00000293288,9606.ENSP00000331791,9606.ENSP00000343204,9606.ENSP00000352271,9606.ENSP00000355896,9606.ENSP00000367972,9606.ENSP00000379350,9606.ENSP00000386896,9606.ENSP00000480791	SFRP1,WDR77,INHBA,SNAI1,LIF,MDM2,EP300,ADD1,CDH2,BAX,TBX1,JAK1,XRCC2,TGFB2,ID4,ITGB1,ITGA6,FGF1
GO:0022412	Cellular process involved in reproduction in multicellular organism	8	345	0.95	0.00066	9606.ENSP00000013807,9606.ENSP00000166345,9606.ENSP00000220772,9606.ENSP00000235090,9606.ENSP00000242208,9606.ENSP00000293288,9606.ENSP00000336701,9606.ENSP00000379350	ERCC1,TRIP13,SFRP1,WDR77,INHBA,BAX,RAD51C,ITGB1
GO:0034644	Cellular response to uv	5	83	1.36	0.00066	9606.ENSP00000013807,9606.ENSP00000258149,9606.ENSP00000263253,9606.ENSP00000293288,9606.ENSP00000313950	ERCC1,MDM2,EP300,BAX,AURKB
GO:0008284	Positive regulation of cell population proliferation	12	919	0.7	0.00068	9606.ENSP00000220772,9606.ENSP00000235090,9606.ENSP00000249075,9606.ENSP00000258149,9606.ENSP00000264144,9606.ENSP00000274255,9606.ENSP00000320084,9606.ENSP00000331791,9606.ENSP00000355896,9606.ENSP00000367972,9606.ENSP00000379350,9606.ENSP00000480791	SFRP1,WDR77,LIF,MDM2,LAMC2,SKP2,CD276,TBX1,TGFB2,ID4,ITGB1,FGF1
GO:0050794	Regulation of cellular process	44	10932	0.19	0.00069	9606.ENSP00000013807,9606.ENSP00000166345,9606.ENSP00000216225,9606.ENSP00000216271,9606.ENSP00000220772,9606.ENSP00000227451,9606.ENSP00000234590,9606.ENSP00000235090,9606.ENSP00000242208,9606.ENSP00000244050,9606.ENSP00000249075,9606.ENSP00000258149,9606.ENSP00000263253,9606.ENSP00000264144,9606.ENSP00000264758,9606.ENSP00000269141,9606.ENSP00000274255,9606.ENSP00000276925,9606.ENSP00000280904,…	ERCC1,TRIP13,RBX1,HDAC10,SFRP1,DTX4,ENO1,WDR77,INHBA,SNAI1,LIF,MDM2,EP300,LAMC2,ADD1,CDH2,SKP2,CDKN2B,DSC2,ZFYVE9,BAX,CKS1B,AURKB,CD276,IL20RB,TBX1,HDAC6,RAD51C,JAK1,XRCC2,EIF3B,TGFB2,IRF6,CETN2,KIF2C,ID4,ITGB1,ITGA6,WEE1,BBC3,SLC2A1,DTX3,TLE3,FGF1
GO:0009966	Regulation of signal transduction	22	3107	0.43	0.0007	9606.ENSP00000216225,9606.ENSP00000220772,9606.ENSP00000234590,9606.ENSP00000242208,9606.ENSP00000244050,9606.ENSP00000249075,9606.ENSP00000258149,9606.ENSP00000263253,9606.ENSP00000269141,9606.ENSP00000274255,9606.ENSP00000276925,9606.ENSP00000293288,9606.ENSP00000313950,9606.ENSP00000331791,9606.ENSP00000334061,9606.ENSP00000343204,9606.ENSP00000355896,9606.ENSP00000379350,9606.ENSP00000386896,…	RBX1,SFRP1,ENO1,INHBA,SNAI1,LIF,MDM2,EP300,CDH2,SKP2,CDKN2B,BAX,AURKB,TBX1,HDAC6,JAK1,TGFB2,ITGB1,ITGA6,BBC3,TLE3,FGF1
GO:0048534	Hematopoietic or lymphoid organ development	10	619	0.79	0.00078	9606.ENSP00000013807,9606.ENSP00000220772,9606.ENSP00000242208,9606.ENSP00000263253,9606.ENSP00000264758,9606.ENSP00000276925,9606.ENSP00000293288,9606.ENSP00000331791,9606.ENSP00000355896,9606.ENSP00000379350	ERCC1,SFRP1,INHBA,EP300,ADD1,CDKN2B,BAX,TBX1,TGFB2,ITGB1
GO:0003006	Developmental process involved in reproduction	12	945	0.69	0.00085	9606.ENSP00000013807,9606.ENSP00000166345,9606.ENSP00000220772,9606.ENSP00000235090,9606.ENSP00000242208,9606.ENSP00000244050,9606.ENSP00000249075,9606.ENSP00000293288,9606.ENSP00000336701,9606.ENSP00000355896,9606.ENSP00000359300,9606.ENSP00000367972	ERCC1,TRIP13,SFRP1,WDR77,INHBA,SNAI1,LIF,BAX,RAD51C,TGFB2,CETN2,ID4
GO:0006357	Regulation of transcription by rna polymerase ii	18	2172	0.5	0.0009	9606.ENSP00000013807,9606.ENSP00000216225,9606.ENSP00000216271,9606.ENSP00000234590,9606.ENSP00000235090,9606.ENSP00000242208,9606.ENSP00000244050,9606.ENSP00000249075,9606.ENSP00000258149,9606.ENSP00000263253,9606.ENSP00000276925,9606.ENSP00000313950,9606.ENSP00000331791,9606.ENSP00000355896,9606.ENSP00000355988,9606.ENSP00000367972,9606.ENSP00000386896,9606.ENSP00000480791	ERCC1,RBX1,HDAC10,ENO1,WDR77,INHBA,SNAI1,LIF,MDM2,EP300,CDKN2B,AURKB,TBX1,TGFB2,IRF6,ID4,ITGA6,FGF1
GO:0060021	Roof of mouth development	5	91	1.32	0.0009	9606.ENSP00000242208,9606.ENSP00000244050,9606.ENSP00000331791,9606.ENSP00000355896,9606.ENSP00000355988	INHBA,SNAI1,TBX1,TGFB2,IRF6
GO:0006974	Cellular response to dna damage stimulus	11	793	0.73	0.00095	9606.ENSP00000013807,9606.ENSP00000166345,9606.ENSP00000216225,9606.ENSP00000216271,9606.ENSP00000258149,9606.ENSP00000263253,9606.ENSP00000293288,9606.ENSP00000336701,9606.ENSP00000352271,9606.ENSP00000359300,9606.ENSP00000404503	ERCC1,TRIP13,RBX1,HDAC10,MDM2,EP300,BAX,RAD51C,XRCC2,CETN2,BBC3
GO:0070887	Cellular response to chemical stimulus	21	2919	0.44	0.00095	9606.ENSP00000216225,9606.ENSP00000220772,9606.ENSP00000242208,9606.ENSP00000249075,9606.ENSP00000258149,9606.ENSP00000263253,9606.ENSP00000264758,9606.ENSP00000276925,9606.ENSP00000287727,9606.ENSP00000293288,9606.ENSP00000328133,9606.ENSP00000331791,9606.ENSP00000334061,9606.ENSP00000343204,9606.ENSP00000355896,9606.ENSP00000355988,9606.ENSP00000379350,9606.ENSP00000386896,9606.ENSP00000404503,…	RBX1,SFRP1,INHBA,LIF,MDM2,EP300,ADD1,CDKN2B,ZFYVE9,BAX,IL20RB,TBX1,HDAC6,JAK1,TGFB2,IRF6,ITGB1,ITGA6,BBC3,SLC2A1,FGF1
GO:1903506	Regulation of nucleic acid-templated transcription	23	3447	0.41	0.00095	9606.ENSP00000013807,9606.ENSP00000166345,9606.ENSP00000216225,9606.ENSP00000216271,9606.ENSP00000220772,9606.ENSP00000234590,9606.ENSP00000235090,9606.ENSP00000242208,9606.ENSP00000244050,9606.ENSP00000249075,9606.ENSP00000258149,9606.ENSP00000263253,9606.ENSP00000276925,9606.ENSP00000311083,9606.ENSP00000313950,9606.ENSP00000331791,9606.ENSP00000334061,9606.ENSP00000355896,9606.ENSP00000355988,…	ERCC1,TRIP13,RBX1,HDAC10,SFRP1,ENO1,WDR77,INHBA,SNAI1,LIF,MDM2,EP300,CDKN2B,CKS1B,AURKB,TBX1,HDAC6,TGFB2,IRF6,ID4,ITGA6,TLE3,FGF1
GO:2000241	Regulation of reproductive process	6	166	1.14	0.00095	9606.ENSP00000166345,9606.ENSP00000220772,9606.ENSP00000235090,9606.ENSP00000242208,9606.ENSP00000244050,9606.ENSP00000249075	TRIP13,SFRP1,WDR77,INHBA,SNAI1,LIF
GO:0009628	Response to abiotic stimulus	13	1147	0.64	0.00096	9606.ENSP00000013807,9606.ENSP00000216225,9606.ENSP00000220772,9606.ENSP00000258149,9606.ENSP00000263253,9606.ENSP00000293288,9606.ENSP00000313950,9606.ENSP00000352271,9606.ENSP00000355896,9606.ENSP00000379350,9606.ENSP00000404503,9606.ENSP00000416293,9606.ENSP00000480791	ERCC1,RBX1,SFRP1,MDM2,EP300,BAX,AURKB,XRCC2,TGFB2,ITGB1,BBC3,SLC2A1,FGF1
GO:0043588	Skin development	8	382	0.9	0.001	9606.ENSP00000242208,9606.ENSP00000244050,9606.ENSP00000252242,9606.ENSP00000280904,9606.ENSP00000329243,9606.ENSP00000355896,9606.ENSP00000355988,9606.ENSP00000386896	INHBA,SNAI1,KRT5,DSC2,KRT7,TGFB2,IRF6,ITGA6
GO:0048699	Generation of neurons	15	1551	0.57	0.001	9606.ENSP00000220772,9606.ENSP00000242208,9606.ENSP00000249075,9606.ENSP00000258149,9606.ENSP00000263253,9606.ENSP00000264144,9606.ENSP00000269141,9606.ENSP00000293288,9606.ENSP00000334061,9606.ENSP00000352271,9606.ENSP00000355896,9606.ENSP00000367972,9606.ENSP00000379350,9606.ENSP00000386896,9606.ENSP00000402084	SFRP1,INHBA,LIF,MDM2,EP300,LAMC2,CDH2,BAX,HDAC6,XRCC2,TGFB2,ID4,ITGB1,ITGA6,WEE1
GO:0051240	Positive regulation of multicellular organismal process	16	1770	0.54	0.001	9606.ENSP00000234590,9606.ENSP00000242208,9606.ENSP00000244050,9606.ENSP00000249075,9606.ENSP00000263253,9606.ENSP00000293288,9606.ENSP00000320084,9606.ENSP00000328133,9606.ENSP00000331791,9606.ENSP00000334061,9606.ENSP00000343204,9606.ENSP00000352271,9606.ENSP00000355896,9606.ENSP00000379350,9606.ENSP00000386896,9606.ENSP00000480791	ENO1,INHBA,SNAI1,LIF,EP300,BAX,CD276,IL20RB,TBX1,HDAC6,JAK1,XRCC2,TGFB2,ITGB1,ITGA6,FGF1
GO:0071478	Cellular response to radiation	6	170	1.13	0.001	9606.ENSP00000013807,9606.ENSP00000220772,9606.ENSP00000258149,9606.ENSP00000263253,9606.ENSP00000293288,9606.ENSP00000313950	ERCC1,SFRP1,MDM2,EP300,BAX,AURKB
GO:0002376	Immune system process	19	2481	0.47	0.0011	9606.ENSP00000013807,9606.ENSP00000220772,9606.ENSP00000242208,9606.ENSP00000249075,9606.ENSP00000260118,9606.ENSP00000263253,9606.ENSP00000264758,9606.ENSP00000274255,9606.ENSP00000276925,9606.ENSP00000293288,9606.ENSP00000320084,9606.ENSP00000328133,9606.ENSP00000331791,9606.ENSP00000343204,9606.ENSP00000355896,9606.ENSP00000355988,9606.ENSP00000361298,9606.ENSP00000379350,9606.ENSP00000386896	ERCC1,SFRP1,INHBA,LIF,GGH,EP300,ADD1,SKP2,CDKN2B,BAX,CD276,IL20RB,TBX1,JAK1,TGFB2,IRF6,KIF2C,ITGB1,ITGA6
GO:0010646	Regulation of cell communication	23	3514	0.4	0.0011	9606.ENSP00000216225,9606.ENSP00000220772,9606.ENSP00000234590,9606.ENSP00000242208,9606.ENSP00000244050,9606.ENSP00000249075,9606.ENSP00000258149,9606.ENSP00000263253,9606.ENSP00000269141,9606.ENSP00000274255,9606.ENSP00000276925,9606.ENSP00000293288,9606.ENSP00000313950,9606.ENSP00000331791,9606.ENSP00000334061,9606.ENSP00000343204,9606.ENSP00000355896,9606.ENSP00000379350,9606.ENSP00000386896,…	RBX1,SFRP1,ENO1,INHBA,SNAI1,LIF,MDM2,EP300,CDH2,SKP2,CDKN2B,BAX,AURKB,TBX1,HDAC6,JAK1,TGFB2,ITGB1,ITGA6,BBC3,SLC2A1,TLE3,FGF1
GO:0032504	Multicellular organism reproduction	11	818	0.71	0.0011	9606.ENSP00000013807,9606.ENSP00000166345,9606.ENSP00000220772,9606.ENSP00000235090,9606.ENSP00000242208,9606.ENSP00000249075,9606.ENSP00000293288,9606.ENSP00000336701,9606.ENSP00000355896,9606.ENSP00000359300,9606.ENSP00000379350	ERCC1,TRIP13,SFRP1,WDR77,INHBA,LIF,BAX,RAD51C,TGFB2,CETN2,ITGB1
GO:0043067	Regulation of programmed cell death	15	1569	0.56	0.0011	9606.ENSP00000220772,9606.ENSP00000234590,9606.ENSP00000242208,9606.ENSP00000244050,9606.ENSP00000258149,9606.ENSP00000274255,9606.ENSP00000293288,9606.ENSP00000313950,9606.ENSP00000331791,9606.ENSP00000334061,9606.ENSP00000352271,9606.ENSP00000355896,9606.ENSP00000379350,9606.ENSP00000386896,9606.ENSP00000404503	SFRP1,ENO1,INHBA,SNAI1,MDM2,SKP2,BAX,AURKB,TBX1,HDAC6,XRCC2,TGFB2,ITGB1,ITGA6,BBC3
GO:0045597	Positive regulation of cell differentiation	12	993	0.67	0.0011	9606.ENSP00000220772,9606.ENSP00000242208,9606.ENSP00000244050,9606.ENSP00000249075,9606.ENSP00000258149,9606.ENSP00000263253,9606.ENSP00000264758,9606.ENSP00000269141,9606.ENSP00000331791,9606.ENSP00000352271,9606.ENSP00000355896,9606.ENSP00000386896	SFRP1,INHBA,SNAI1,LIF,MDM2,EP300,ADD1,CDH2,TBX1,XRCC2,TGFB2,ITGA6
GO:0009891	Positive regulation of biosynthetic process	17	2040	0.5	0.0013	9606.ENSP00000013807,9606.ENSP00000220772,9606.ENSP00000234590,9606.ENSP00000235090,9606.ENSP00000242208,9606.ENSP00000244050,9606.ENSP00000249075,9606.ENSP00000263253,9606.ENSP00000276925,9606.ENSP00000313950,9606.ENSP00000331791,9606.ENSP00000334061,9606.ENSP00000355896,9606.ENSP00000355988,9606.ENSP00000367972,9606.ENSP00000386896,9606.ENSP00000480791	ERCC1,SFRP1,ENO1,WDR77,INHBA,SNAI1,LIF,EP300,CDKN2B,AURKB,TBX1,HDAC6,TGFB2,IRF6,ID4,ITGA6,FGF1
GO:0010033	Response to organic substance	21	3011	0.43	0.0013	9606.ENSP00000013807,9606.ENSP00000216225,9606.ENSP00000220772,9606.ENSP00000242208,9606.ENSP00000249075,9606.ENSP00000258149,9606.ENSP00000260118,9606.ENSP00000263253,9606.ENSP00000264758,9606.ENSP00000287727,9606.ENSP00000293288,9606.ENSP00000328133,9606.ENSP00000331791,9606.ENSP00000334061,9606.ENSP00000343204,9606.ENSP00000355896,9606.ENSP00000355988,9606.ENSP00000379350,9606.ENSP00000386896,…	ERCC1,RBX1,SFRP1,INHBA,LIF,MDM2,GGH,EP300,ADD1,ZFYVE9,BAX,IL20RB,TBX1,HDAC6,JAK1,TGFB2,IRF6,ITGB1,ITGA6,SLC2A1,FGF1
GO:0023051	Regulation of signaling	23	3553	0.4	0.0013	9606.ENSP00000216225,9606.ENSP00000220772,9606.ENSP00000234590,9606.ENSP00000242208,9606.ENSP00000244050,9606.ENSP00000249075,9606.ENSP00000258149,9606.ENSP00000263253,9606.ENSP00000269141,9606.ENSP00000274255,9606.ENSP00000276925,9606.ENSP00000293288,9606.ENSP00000313950,9606.ENSP00000331791,9606.ENSP00000334061,9606.ENSP00000343204,9606.ENSP00000355896,9606.ENSP00000379350,9606.ENSP00000386896,…	RBX1,SFRP1,ENO1,INHBA,SNAI1,LIF,MDM2,EP300,CDH2,SKP2,CDKN2B,BAX,AURKB,TBX1,HDAC6,JAK1,TGFB2,ITGB1,ITGA6,BBC3,SLC2A1,TLE3,FGF1
GO:2000134	Negative regulation of g1/s transition of mitotic cell cycle	5	107	1.25	0.0014	9606.ENSP00000258149,9606.ENSP00000263253,9606.ENSP00000276925,9606.ENSP00000293288,9606.ENSP00000402084	MDM2,EP300,CDKN2B,BAX,WEE1
GO:2001233	Regulation of apoptotic signaling pathway	8	409	0.88	0.0015	9606.ENSP00000220772,9606.ENSP00000234590,9606.ENSP00000242208,9606.ENSP00000244050,9606.ENSP00000258149,9606.ENSP00000293288,9606.ENSP00000386896,9606.ENSP00000404503	SFRP1,ENO1,INHBA,SNAI1,MDM2,BAX,ITGA6,BBC3
GO:0016043	Cellular component organization	29	5447	0.31	0.0017	9606.ENSP00000013807,9606.ENSP00000166345,9606.ENSP00000216225,9606.ENSP00000216271,9606.ENSP00000235090,9606.ENSP00000244050,9606.ENSP00000252242,9606.ENSP00000258149,9606.ENSP00000263253,9606.ENSP00000264144,9606.ENSP00000264758,9606.ENSP00000269141,9606.ENSP00000293288,9606.ENSP00000313950,9606.ENSP00000327145,9606.ENSP00000334061,9606.ENSP00000336701,9606.ENSP00000352271,9606.ENSP00000354125,…	ERCC1,TRIP13,RBX1,HDAC10,WDR77,SNAI1,KRT5,MDM2,EP300,LAMC2,ADD1,CDH2,BAX,AURKB,FLNC,HDAC6,RAD51C,XRCC2,EIF3B,TGFB2,CETN2,KIF2C,LAMB3,ITGB1,ITGA6,WEE1,BBC3,SLC2A1,TLE3
GO:0080134	Regulation of response to stress	14	1437	0.57	0.0017	9606.ENSP00000013807,9606.ENSP00000216271,9606.ENSP00000220772,9606.ENSP00000234590,9606.ENSP00000244050,9606.ENSP00000258149,9606.ENSP00000263253,9606.ENSP00000293288,9606.ENSP00000328133,9606.ENSP00000334061,9606.ENSP00000343204,9606.ENSP00000355896,9606.ENSP00000379350,9606.ENSP00000404503	ERCC1,HDAC10,SFRP1,ENO1,SNAI1,MDM2,EP300,BAX,IL20RB,HDAC6,JAK1,TGFB2,ITGB1,BBC3
GO:0048729	Tissue morphogenesis	9	561	0.79	0.0018	9606.ENSP00000220772,9606.ENSP00000242208,9606.ENSP00000244050,9606.ENSP00000258149,9606.ENSP00000331791,9606.ENSP00000355896,9606.ENSP00000367972,9606.ENSP00000379350,9606.ENSP00000480791	SFRP1,INHBA,SNAI1,MDM2,TBX1,TGFB2,ID4,ITGB1,FGF1
GO:0006355	Regulation of transcription, dna-templated	22	3388	0.4	0.0019	9606.ENSP00000013807,9606.ENSP00000216225,9606.ENSP00000216271,9606.ENSP00000220772,9606.ENSP00000234590,9606.ENSP00000235090,9606.ENSP00000242208,9606.ENSP00000244050,9606.ENSP00000249075,9606.ENSP00000258149,9606.ENSP00000263253,9606.ENSP00000276925,9606.ENSP00000311083,9606.ENSP00000313950,9606.ENSP00000331791,9606.ENSP00000334061,9606.ENSP00000355896,9606.ENSP00000355988,9606.ENSP00000367972,…	ERCC1,RBX1,HDAC10,SFRP1,ENO1,WDR77,INHBA,SNAI1,LIF,MDM2,EP300,CDKN2B,CKS1B,AURKB,TBX1,HDAC6,TGFB2,IRF6,ID4,ITGA6,TLE3,FGF1
GO:0048646	Anatomical structure formation involved in morphogenesis	11	883	0.68	0.0019	9606.ENSP00000013807,9606.ENSP00000220772,9606.ENSP00000242208,9606.ENSP00000244050,9606.ENSP00000263253,9606.ENSP00000331791,9606.ENSP00000352271,9606.ENSP00000355896,9606.ENSP00000375778,9606.ENSP00000379350,9606.ENSP00000480791	ERCC1,SFRP1,INHBA,SNAI1,EP300,TBX1,XRCC2,TGFB2,LAMB3,ITGB1,FGF1
GO:0007399	Nervous system development	18	2371	0.46	0.002	9606.ENSP00000216271,9606.ENSP00000220772,9606.ENSP00000242208,9606.ENSP00000249075,9606.ENSP00000258149,9606.ENSP00000263253,9606.ENSP00000264144,9606.ENSP00000269141,9606.ENSP00000293288,9606.ENSP00000331791,9606.ENSP00000334061,9606.ENSP00000352271,9606.ENSP00000355896,9606.ENSP00000367972,9606.ENSP00000379350,9606.ENSP00000386896,9606.ENSP00000402084,9606.ENSP00000416293	HDAC10,SFRP1,INHBA,LIF,MDM2,EP300,LAMC2,CDH2,BAX,TBX1,HDAC6,XRCC2,TGFB2,ID4,ITGB1,ITGA6,WEE1,SLC2A1
GO:0009314	Response to radiation	8	431	0.85	0.002	9606.ENSP00000013807,9606.ENSP00000220772,9606.ENSP00000258149,9606.ENSP00000263253,9606.ENSP00000293288,9606.ENSP00000313950,9606.ENSP00000352271,9606.ENSP00000379350	ERCC1,SFRP1,MDM2,EP300,BAX,AURKB,XRCC2,ITGB1
GO:0010556	Regulation of macromolecule biosynthetic process	24	3976	0.36	0.002	9606.ENSP00000013807,9606.ENSP00000166345,9606.ENSP00000216225,9606.ENSP00000216271,9606.ENSP00000220772,9606.ENSP00000234590,9606.ENSP00000235090,9606.ENSP00000242208,9606.ENSP00000244050,9606.ENSP00000249075,9606.ENSP00000258149,9606.ENSP00000263253,9606.ENSP00000276925,9606.ENSP00000311083,9606.ENSP00000313950,9606.ENSP00000331791,9606.ENSP00000334061,9606.ENSP00000354125,9606.ENSP00000355896,…	ERCC1,TRIP13,RBX1,HDAC10,SFRP1,ENO1,WDR77,INHBA,SNAI1,LIF,MDM2,EP300,CDKN2B,CKS1B,AURKB,TBX1,HDAC6,EIF3B,TGFB2,IRF6,ID4,ITGA6,TLE3,FGF1
GO:0010557	Positive regulation of macromolecule biosynthetic process	16	1906	0.51	0.002	9606.ENSP00000013807,9606.ENSP00000220772,9606.ENSP00000235090,9606.ENSP00000242208,9606.ENSP00000244050,9606.ENSP00000249075,9606.ENSP00000263253,9606.ENSP00000276925,9606.ENSP00000313950,9606.ENSP00000331791,9606.ENSP00000334061,9606.ENSP00000355896,9606.ENSP00000355988,9606.ENSP00000367972,9606.ENSP00000386896,9606.ENSP00000480791	ERCC1,SFRP1,WDR77,INHBA,SNAI1,LIF,EP300,CDKN2B,AURKB,TBX1,HDAC6,TGFB2,IRF6,ID4,ITGA6,FGF1
GO:0030097	Hemopoiesis	9	570	0.78	0.002	9606.ENSP00000013807,9606.ENSP00000220772,9606.ENSP00000242208,9606.ENSP00000263253,9606.ENSP00000264758,9606.ENSP00000276925,9606.ENSP00000293288,9606.ENSP00000355896,9606.ENSP00000379350	ERCC1,SFRP1,INHBA,EP300,ADD1,CDKN2B,BAX,TGFB2,ITGB1
GO:0071310	Cellular response to organic substance	18	2369	0.46	0.002	9606.ENSP00000216225,9606.ENSP00000220772,9606.ENSP00000242208,9606.ENSP00000249075,9606.ENSP00000258149,9606.ENSP00000263253,9606.ENSP00000264758,9606.ENSP00000287727,9606.ENSP00000293288,9606.ENSP00000328133,9606.ENSP00000331791,9606.ENSP00000334061,9606.ENSP00000343204,9606.ENSP00000355896,9606.ENSP00000355988,9606.ENSP00000379350,9606.ENSP00000386896,9606.ENSP00000480791	RBX1,SFRP1,INHBA,LIF,MDM2,EP300,ADD1,ZFYVE9,BAX,IL20RB,TBX1,HDAC6,JAK1,TGFB2,IRF6,ITGB1,ITGA6,FGF1
GO:0019219	Regulation of nucleobase-containing compound metabolic process	24	3982	0.36	0.0021	9606.ENSP00000013807,9606.ENSP00000166345,9606.ENSP00000216225,9606.ENSP00000216271,9606.ENSP00000220772,9606.ENSP00000234590,9606.ENSP00000235090,9606.ENSP00000242208,9606.ENSP00000244050,9606.ENSP00000249075,9606.ENSP00000258149,9606.ENSP00000263253,9606.ENSP00000276925,9606.ENSP00000293288,9606.ENSP00000311083,9606.ENSP00000313950,9606.ENSP00000331791,9606.ENSP00000334061,9606.ENSP00000355896,…	ERCC1,TRIP13,RBX1,HDAC10,SFRP1,ENO1,WDR77,INHBA,SNAI1,LIF,MDM2,EP300,CDKN2B,BAX,CKS1B,AURKB,TBX1,HDAC6,TGFB2,IRF6,ID4,ITGA6,TLE3,FGF1
GO:0042476	Odontogenesis	5	120	1.2	0.0021	9606.ENSP00000242208,9606.ENSP00000293288,9606.ENSP00000331791,9606.ENSP00000355896,9606.ENSP00000386896	INHBA,BAX,TBX1,TGFB2,ITGA6
GO:0071214	Cellular response to abiotic stimulus	7	313	0.93	0.0021	9606.ENSP00000013807,9606.ENSP00000220772,9606.ENSP00000258149,9606.ENSP00000263253,9606.ENSP00000293288,9606.ENSP00000313950,9606.ENSP00000416293	ERCC1,SFRP1,MDM2,EP300,BAX,AURKB,SLC2A1
GO:0050793	Regulation of developmental process	19	2648	0.44	0.0022	9606.ENSP00000220772,9606.ENSP00000235090,9606.ENSP00000242208,9606.ENSP00000244050,9606.ENSP00000249075,9606.ENSP00000258149,9606.ENSP00000263253,9606.ENSP00000264758,9606.ENSP00000269141,9606.ENSP00000293288,9606.ENSP00000331791,9606.ENSP00000334061,9606.ENSP00000343204,9606.ENSP00000352271,9606.ENSP00000355896,9606.ENSP00000367972,9606.ENSP00000379350,9606.ENSP00000386896,9606.ENSP00000480791	SFRP1,WDR77,INHBA,SNAI1,LIF,MDM2,EP300,ADD1,CDH2,BAX,TBX1,HDAC6,JAK1,XRCC2,TGFB2,ID4,ITGB1,ITGA6,FGF1
GO:0051128	Regulation of cellular component organization	18	2402	0.46	0.0022	9606.ENSP00000013807,9606.ENSP00000166345,9606.ENSP00000216225,9606.ENSP00000220772,9606.ENSP00000234590,9606.ENSP00000242208,9606.ENSP00000244050,9606.ENSP00000249075,9606.ENSP00000258149,9606.ENSP00000263253,9606.ENSP00000264758,9606.ENSP00000269141,9606.ENSP00000293288,9606.ENSP00000313950,9606.ENSP00000334061,9606.ENSP00000355896,9606.ENSP00000386896,9606.ENSP00000404503	ERCC1,TRIP13,RBX1,SFRP1,ENO1,INHBA,SNAI1,LIF,MDM2,EP300,ADD1,CDH2,BAX,AURKB,HDAC6,TGFB2,ITGA6,BBC3
GO:2000242	Negative regulation of reproductive process	4	58	1.42	0.0022	9606.ENSP00000166345,9606.ENSP00000235090,9606.ENSP00000244050,9606.ENSP00000249075	TRIP13,WDR77,SNAI1,LIF
GO:0008584	Male gonad development	5	133	1.16	0.0031	9606.ENSP00000013807,9606.ENSP00000220772,9606.ENSP00000242208,9606.ENSP00000293288,9606.ENSP00000355896	ERCC1,SFRP1,INHBA,BAX,TGFB2
GO:0050678	Regulation of epithelial cell proliferation	7	339	0.9	0.0031	9606.ENSP00000220772,9606.ENSP00000235090,9606.ENSP00000276925,9606.ENSP00000293288,9606.ENSP00000331791,9606.ENSP00000355896,9606.ENSP00000480791	SFRP1,WDR77,CDKN2B,BAX,TBX1,TGFB2,FGF1
GO:0001666	Response to hypoxia	7	342	0.9	0.0032	9606.ENSP00000216225,9606.ENSP00000220772,9606.ENSP00000258149,9606.ENSP00000263253,9606.ENSP00000355896,9606.ENSP00000404503,9606.ENSP00000416293	RBX1,SFRP1,MDM2,EP300,TGFB2,BBC3,SLC2A1
GO:0042981	Regulation of apoptotic process	14	1550	0.54	0.0032	9606.ENSP00000220772,9606.ENSP00000234590,9606.ENSP00000242208,9606.ENSP00000244050,9606.ENSP00000258149,9606.ENSP00000274255,9606.ENSP00000293288,9606.ENSP00000313950,9606.ENSP00000331791,9606.ENSP00000352271,9606.ENSP00000355896,9606.ENSP00000379350,9606.ENSP00000386896,9606.ENSP00000404503	SFRP1,ENO1,INHBA,SNAI1,MDM2,SKP2,BAX,AURKB,TBX1,XRCC2,TGFB2,ITGB1,ITGA6,BBC3
GO:0031326	Regulation of cellular biosynthetic process	24	4125	0.35	0.0033	9606.ENSP00000013807,9606.ENSP00000166345,9606.ENSP00000216225,9606.ENSP00000216271,9606.ENSP00000220772,9606.ENSP00000234590,9606.ENSP00000235090,9606.ENSP00000242208,9606.ENSP00000244050,9606.ENSP00000249075,9606.ENSP00000258149,9606.ENSP00000263253,9606.ENSP00000276925,9606.ENSP00000311083,9606.ENSP00000313950,9606.ENSP00000331791,9606.ENSP00000334061,9606.ENSP00000354125,9606.ENSP00000355896,…	ERCC1,TRIP13,RBX1,HDAC10,SFRP1,ENO1,WDR77,INHBA,SNAI1,LIF,MDM2,EP300,CDKN2B,CKS1B,AURKB,TBX1,HDAC6,EIF3B,TGFB2,IRF6,ID4,ITGA6,TLE3,FGF1
GO:0031328	Positive regulation of cellular biosynthetic process	16	2005	0.49	0.0033	9606.ENSP00000013807,9606.ENSP00000220772,9606.ENSP00000234590,9606.ENSP00000235090,9606.ENSP00000242208,9606.ENSP00000244050,9606.ENSP00000249075,9606.ENSP00000263253,9606.ENSP00000276925,9606.ENSP00000313950,9606.ENSP00000331791,9606.ENSP00000355896,9606.ENSP00000355988,9606.ENSP00000367972,9606.ENSP00000386896,9606.ENSP00000480791	ERCC1,SFRP1,ENO1,WDR77,INHBA,SNAI1,LIF,EP300,CDKN2B,AURKB,TBX1,TGFB2,IRF6,ID4,ITGA6,FGF1
GO:0009991	Response to extracellular stimulus	8	483	0.8	0.0036	9606.ENSP00000013807,9606.ENSP00000220772,9606.ENSP00000258149,9606.ENSP00000274255,9606.ENSP00000276925,9606.ENSP00000280904,9606.ENSP00000386896,9606.ENSP00000416293	ERCC1,SFRP1,MDM2,SKP2,CDKN2B,DSC2,ITGA6,SLC2A1
GO:0060255	Regulation of macromolecule metabolic process	31	6407	0.27	0.0037	9606.ENSP00000013807,9606.ENSP00000166345,9606.ENSP00000216225,9606.ENSP00000216271,9606.ENSP00000220772,9606.ENSP00000227451,9606.ENSP00000234590,9606.ENSP00000235090,9606.ENSP00000242208,9606.ENSP00000244050,9606.ENSP00000249075,9606.ENSP00000258149,9606.ENSP00000263253,9606.ENSP00000269141,9606.ENSP00000274255,9606.ENSP00000276925,9606.ENSP00000293288,9606.ENSP00000311083,9606.ENSP00000313950,…	ERCC1,TRIP13,RBX1,HDAC10,SFRP1,DTX4,ENO1,WDR77,INHBA,SNAI1,LIF,MDM2,EP300,CDH2,SKP2,CDKN2B,BAX,CKS1B,AURKB,CD276,IL20RB,TBX1,HDAC6,EIF3B,TGFB2,IRF6,ID4,ITGA6,BBC3,TLE3,FGF1
GO:0043009	Chordate embryonic development	9	640	0.73	0.0038	9606.ENSP00000220772,9606.ENSP00000244050,9606.ENSP00000249075,9606.ENSP00000263253,9606.ENSP00000264758,9606.ENSP00000331791,9606.ENSP00000352271,9606.ENSP00000355896,9606.ENSP00000379350	SFRP1,SNAI1,LIF,EP300,ADD1,TBX1,XRCC2,TGFB2,ITGB1
GO:2000112	Regulation of cellular macromolecule biosynthetic process	23	3878	0.36	0.0038	9606.ENSP00000013807,9606.ENSP00000216225,9606.ENSP00000216271,9606.ENSP00000220772,9606.ENSP00000234590,9606.ENSP00000235090,9606.ENSP00000242208,9606.ENSP00000244050,9606.ENSP00000249075,9606.ENSP00000258149,9606.ENSP00000263253,9606.ENSP00000276925,9606.ENSP00000311083,9606.ENSP00000313950,9606.ENSP00000331791,9606.ENSP00000334061,9606.ENSP00000354125,9606.ENSP00000355896,9606.ENSP00000355988,…	ERCC1,RBX1,HDAC10,SFRP1,ENO1,WDR77,INHBA,SNAI1,LIF,MDM2,EP300,CDKN2B,CKS1B,AURKB,TBX1,HDAC6,EIF3B,TGFB2,IRF6,ID4,ITGA6,TLE3,FGF1
GO:0008283	Cell population proliferation	8	493	0.79	0.0039	9606.ENSP00000013807,9606.ENSP00000293288,9606.ENSP00000311083,9606.ENSP00000313950,9606.ENSP00000331791,9606.ENSP00000355896,9606.ENSP00000355988,9606.ENSP00000367972	ERCC1,BAX,CKS1B,AURKB,TBX1,TGFB2,IRF6,ID4
GO:0010648	Negative regulation of cell communication	13	1382	0.56	0.0039	9606.ENSP00000216225,9606.ENSP00000220772,9606.ENSP00000234590,9606.ENSP00000242208,9606.ENSP00000244050,9606.ENSP00000249075,9606.ENSP00000258149,9606.ENSP00000269141,9606.ENSP00000293288,9606.ENSP00000355896,9606.ENSP00000379350,9606.ENSP00000386896,9606.ENSP00000452871	RBX1,SFRP1,ENO1,INHBA,SNAI1,LIF,MDM2,CDH2,BAX,TGFB2,ITGB1,ITGA6,TLE3
GO:0023057	Negative regulation of signaling	13	1385	0.56	0.0039	9606.ENSP00000216225,9606.ENSP00000220772,9606.ENSP00000234590,9606.ENSP00000242208,9606.ENSP00000244050,9606.ENSP00000249075,9606.ENSP00000258149,9606.ENSP00000269141,9606.ENSP00000293288,9606.ENSP00000355896,9606.ENSP00000379350,9606.ENSP00000386896,9606.ENSP00000452871	RBX1,SFRP1,ENO1,INHBA,SNAI1,LIF,MDM2,CDH2,BAX,TGFB2,ITGB1,ITGA6,TLE3
GO:0034330	Cell junction organization	8	493	0.79	0.0039	9606.ENSP00000252242,9606.ENSP00000264144,9606.ENSP00000269141,9606.ENSP00000327145,9606.ENSP00000334061,9606.ENSP00000355896,9606.ENSP00000375778,9606.ENSP00000386896	KRT5,LAMC2,CDH2,FLNC,HDAC6,TGFB2,LAMB3,ITGA6
GO:0048609	Multicellular organismal reproductive process	10	807	0.68	0.0039	9606.ENSP00000013807,9606.ENSP00000166345,9606.ENSP00000235090,9606.ENSP00000242208,9606.ENSP00000249075,9606.ENSP00000293288,9606.ENSP00000336701,9606.ENSP00000355896,9606.ENSP00000359300,9606.ENSP00000379350	ERCC1,TRIP13,WDR77,INHBA,LIF,BAX,RAD51C,TGFB2,CETN2,ITGB1
GO:0010212	Response to ionizing radiation	5	145	1.12	0.004	9606.ENSP00000013807,9606.ENSP00000220772,9606.ENSP00000258149,9606.ENSP00000293288,9606.ENSP00000352271	ERCC1,SFRP1,MDM2,BAX,XRCC2
GO:0010468	Regulation of gene expression	26	4813	0.32	0.0041	9606.ENSP00000013807,9606.ENSP00000216225,9606.ENSP00000216271,9606.ENSP00000220772,9606.ENSP00000227451,9606.ENSP00000234590,9606.ENSP00000235090,9606.ENSP00000242208,9606.ENSP00000244050,9606.ENSP00000249075,9606.ENSP00000258149,9606.ENSP00000263253,9606.ENSP00000276925,9606.ENSP00000311083,9606.ENSP00000313950,9606.ENSP00000320084,9606.ENSP00000328133,9606.ENSP00000331791,9606.ENSP00000334061,…	ERCC1,RBX1,HDAC10,SFRP1,DTX4,ENO1,WDR77,INHBA,SNAI1,LIF,MDM2,EP300,CDKN2B,CKS1B,AURKB,CD276,IL20RB,TBX1,HDAC6,EIF3B,TGFB2,IRF6,ID4,ITGA6,TLE3,FGF1
GO:0060765	Regulation of androgen receptor signaling pathway	3	25	1.66	0.0046	9606.ENSP00000220772,9606.ENSP00000263253,9606.ENSP00000334061	SFRP1,EP300,HDAC6
GO:0051130	Positive regulation of cellular component organization	12	1209	0.58	0.0047	9606.ENSP00000013807,9606.ENSP00000216225,9606.ENSP00000220772,9606.ENSP00000249075,9606.ENSP00000263253,9606.ENSP00000264758,9606.ENSP00000293288,9606.ENSP00000313950,9606.ENSP00000334061,9606.ENSP00000355896,9606.ENSP00000386896,9606.ENSP00000404503	ERCC1,RBX1,SFRP1,LIF,EP300,ADD1,BAX,AURKB,HDAC6,TGFB2,ITGA6,BBC3
GO:0010628	Positive regulation of gene expression	17	2337	0.45	0.0048	9606.ENSP00000013807,9606.ENSP00000220772,9606.ENSP00000234590,9606.ENSP00000242208,9606.ENSP00000244050,9606.ENSP00000249075,9606.ENSP00000258149,9606.ENSP00000263253,9606.ENSP00000276925,9606.ENSP00000320084,9606.ENSP00000328133,9606.ENSP00000331791,9606.ENSP00000355896,9606.ENSP00000355988,9606.ENSP00000367972,9606.ENSP00000386896,9606.ENSP00000480791	ERCC1,SFRP1,ENO1,INHBA,SNAI1,LIF,MDM2,EP300,CDKN2B,CD276,IL20RB,TBX1,TGFB2,IRF6,ID4,ITGA6,FGF1
GO:0032270	Positive regulation of cellular protein metabolic process	14	1635	0.52	0.0048	9606.ENSP00000216225,9606.ENSP00000234590,9606.ENSP00000242208,9606.ENSP00000249075,9606.ENSP00000258149,9606.ENSP00000269141,9606.ENSP00000274255,9606.ENSP00000293288,9606.ENSP00000311083,9606.ENSP00000331791,9606.ENSP00000334061,9606.ENSP00000355896,9606.ENSP00000404503,9606.ENSP00000480791	RBX1,ENO1,INHBA,LIF,MDM2,CDH2,SKP2,BAX,CKS1B,TBX1,HDAC6,TGFB2,BBC3,FGF1
GO:0033143	Regulation of intracellular steroid hormone receptor signaling pathway	4	76	1.31	0.0048	9606.ENSP00000220772,9606.ENSP00000263253,9606.ENSP00000274255,9606.ENSP00000334061	SFRP1,EP300,SKP2,HDAC6
GO:0048585	Negative regulation of response to stimulus	14	1636	0.52	0.0048	9606.ENSP00000013807,9606.ENSP00000216225,9606.ENSP00000220772,9606.ENSP00000234590,9606.ENSP00000244050,9606.ENSP00000249075,9606.ENSP00000258149,9606.ENSP00000269141,9606.ENSP00000293288,9606.ENSP00000328133,9606.ENSP00000355896,9606.ENSP00000379350,9606.ENSP00000386896,9606.ENSP00000452871	ERCC1,RBX1,SFRP1,ENO1,SNAI1,LIF,MDM2,CDH2,BAX,IL20RB,TGFB2,ITGB1,ITGA6,TLE3
GO:0070911	Global genome nucleotide-excision repair	3	26	1.65	0.0049	9606.ENSP00000013807,9606.ENSP00000216225,9606.ENSP00000359300	ERCC1,RBX1,CETN2
GO:0001944	Vasculature development	8	522	0.77	0.0051	9606.ENSP00000249075,9606.ENSP00000258149,9606.ENSP00000269141,9606.ENSP00000293288,9606.ENSP00000331791,9606.ENSP00000355896,9606.ENSP00000379350,9606.ENSP00000480791	LIF,MDM2,CDH2,BAX,TBX1,TGFB2,ITGB1,FGF1
GO:0006281	DNA repair	8	522	0.77	0.0051	9606.ENSP00000013807,9606.ENSP00000166345,9606.ENSP00000216225,9606.ENSP00000216271,9606.ENSP00000263253,9606.ENSP00000336701,9606.ENSP00000352271,9606.ENSP00000359300	ERCC1,TRIP13,RBX1,HDAC10,EP300,RAD51C,XRCC2,CETN2
GO:0030335	Positive regulation of cell migration	8	522	0.77	0.0051	9606.ENSP00000244050,9606.ENSP00000258149,9606.ENSP00000264144,9606.ENSP00000334061,9606.ENSP00000355896,9606.ENSP00000379350,9606.ENSP00000386896,9606.ENSP00000480791	SNAI1,MDM2,LAMC2,HDAC6,TGFB2,ITGB1,ITGA6,FGF1
GO:0045595	Regulation of cell differentiation	15	1874	0.49	0.0051	9606.ENSP00000220772,9606.ENSP00000242208,9606.ENSP00000244050,9606.ENSP00000249075,9606.ENSP00000258149,9606.ENSP00000263253,9606.ENSP00000264758,9606.ENSP00000269141,9606.ENSP00000331791,9606.ENSP00000334061,9606.ENSP00000352271,9606.ENSP00000355896,9606.ENSP00000367972,9606.ENSP00000379350,9606.ENSP00000386896	SFRP1,INHBA,SNAI1,LIF,MDM2,EP300,ADD1,CDH2,TBX1,HDAC6,XRCC2,TGFB2,ID4,ITGB1,ITGA6
GO:2000027	Regulation of animal organ morphogenesis	6	257	0.95	0.0051	9606.ENSP00000220772,9606.ENSP00000249075,9606.ENSP00000293288,9606.ENSP00000331791,9606.ENSP00000355896,9606.ENSP00000480791	SFRP1,LIF,BAX,TBX1,TGFB2,FGF1
GO:0007369	Gastrulation	5	159	1.08	0.0053	9606.ENSP00000220772,9606.ENSP00000242208,9606.ENSP00000244050,9606.ENSP00000375778,9606.ENSP00000379350	SFRP1,INHBA,SNAI1,LAMB3,ITGB1
GO:0019222	Regulation of metabolic process	32	6948	0.25	0.0055	9606.ENSP00000013807,9606.ENSP00000166345,9606.ENSP00000216225,9606.ENSP00000216271,9606.ENSP00000220772,9606.ENSP00000227451,9606.ENSP00000234590,9606.ENSP00000235090,9606.ENSP00000242208,9606.ENSP00000244050,9606.ENSP00000249075,9606.ENSP00000258149,9606.ENSP00000263253,9606.ENSP00000269141,9606.ENSP00000274255,9606.ENSP00000276925,9606.ENSP00000293288,9606.ENSP00000311083,9606.ENSP00000313950,…	ERCC1,TRIP13,RBX1,HDAC10,SFRP1,DTX4,ENO1,WDR77,INHBA,SNAI1,LIF,MDM2,EP300,CDH2,SKP2,CDKN2B,BAX,CKS1B,AURKB,CD276,IL20RB,TBX1,HDAC6,EIF3B,TGFB2,IRF6,ID4,ITGB1,ITGA6,BBC3,TLE3,FGF1
GO:0045787	Positive regulation of cell cycle	7	388	0.84	0.0055	9606.ENSP00000258149,9606.ENSP00000263253,9606.ENSP00000293288,9606.ENSP00000311083,9606.ENSP00000313950,9606.ENSP00000336701,9606.ENSP00000355896	MDM2,EP300,BAX,CKS1B,AURKB,RAD51C,TGFB2
GO:1903508	Positive regulation of nucleic acid-templated transcription	14	1670	0.51	0.0055	9606.ENSP00000013807,9606.ENSP00000220772,9606.ENSP00000235090,9606.ENSP00000242208,9606.ENSP00000244050,9606.ENSP00000249075,9606.ENSP00000263253,9606.ENSP00000276925,9606.ENSP00000331791,9606.ENSP00000355896,9606.ENSP00000355988,9606.ENSP00000367972,9606.ENSP00000386896,9606.ENSP00000480791	ERCC1,SFRP1,WDR77,INHBA,SNAI1,LIF,EP300,CDKN2B,TBX1,TGFB2,IRF6,ID4,ITGA6,FGF1
GO:0008285	Negative regulation of cell population proliferation	9	696	0.7	0.0059	9606.ENSP00000220772,9606.ENSP00000235090,9606.ENSP00000242208,9606.ENSP00000249075,9606.ENSP00000276925,9606.ENSP00000293288,9606.ENSP00000328133,9606.ENSP00000355896,9606.ENSP00000355988	SFRP1,WDR77,INHBA,LIF,CDKN2B,BAX,IL20RB,TGFB2,IRF6
GO:0042221	Response to chemical	24	4333	0.33	0.0059	9606.ENSP00000013807,9606.ENSP00000216225,9606.ENSP00000220772,9606.ENSP00000242208,9606.ENSP00000249075,9606.ENSP00000258149,9606.ENSP00000260118,9606.ENSP00000263253,9606.ENSP00000264144,9606.ENSP00000264758,9606.ENSP00000276925,9606.ENSP00000287727,9606.ENSP00000293288,9606.ENSP00000328133,9606.ENSP00000331791,9606.ENSP00000334061,9606.ENSP00000343204,9606.ENSP00000355896,9606.ENSP00000355988,…	ERCC1,RBX1,SFRP1,INHBA,LIF,MDM2,GGH,EP300,LAMC2,ADD1,CDKN2B,ZFYVE9,BAX,IL20RB,TBX1,HDAC6,JAK1,TGFB2,IRF6,ITGB1,ITGA6,BBC3,SLC2A1,FGF1
GO:0072359	Circulatory system development	10	872	0.64	0.0059	9606.ENSP00000244050,9606.ENSP00000249075,9606.ENSP00000258149,9606.ENSP00000263253,9606.ENSP00000269141,9606.ENSP00000293288,9606.ENSP00000331791,9606.ENSP00000355896,9606.ENSP00000379350,9606.ENSP00000480791	SNAI1,LIF,MDM2,EP300,CDH2,BAX,TBX1,TGFB2,ITGB1,FGF1
GO:2001242	Regulation of intrinsic apoptotic signaling pathway	5	164	1.07	0.0059	9606.ENSP00000234590,9606.ENSP00000244050,9606.ENSP00000258149,9606.ENSP00000293288,9606.ENSP00000404503	ENO1,SNAI1,MDM2,BAX,BBC3
GO:0051276	Chromosome organization	11	1066	0.6	0.0062	9606.ENSP00000013807,9606.ENSP00000166345,9606.ENSP00000216225,9606.ENSP00000216271,9606.ENSP00000244050,9606.ENSP00000263253,9606.ENSP00000313950,9606.ENSP00000334061,9606.ENSP00000336701,9606.ENSP00000359300,9606.ENSP00000361298	ERCC1,TRIP13,RBX1,HDAC10,SNAI1,EP300,AURKB,HDAC6,RAD51C,CETN2,KIF2C
GO:0009968	Negative regulation of signal transduction	12	1271	0.56	0.0065	9606.ENSP00000216225,9606.ENSP00000220772,9606.ENSP00000234590,9606.ENSP00000244050,9606.ENSP00000249075,9606.ENSP00000258149,9606.ENSP00000269141,9606.ENSP00000293288,9606.ENSP00000355896,9606.ENSP00000379350,9606.ENSP00000386896,9606.ENSP00000452871	RBX1,SFRP1,ENO1,SNAI1,LIF,MDM2,CDH2,BAX,TGFB2,ITGB1,ITGA6,TLE3
GO:0048873	Homeostasis of number of cells within a tissue	3	30	1.58	0.0065	9606.ENSP00000264758,9606.ENSP00000293288,9606.ENSP00000328133	ADD1,BAX,IL20RB
GO:0035264	Multicellular organism growth	4	86	1.25	0.0066	9606.ENSP00000013807,9606.ENSP00000263253,9606.ENSP00000264758,9606.ENSP00000352271	ERCC1,EP300,ADD1,XRCC2
GO:0007154	Cell communication	27	5320	0.29	0.0067	9606.ENSP00000216225,9606.ENSP00000220772,9606.ENSP00000227451,9606.ENSP00000242208,9606.ENSP00000244050,9606.ENSP00000249075,9606.ENSP00000258149,9606.ENSP00000263253,9606.ENSP00000264758,9606.ENSP00000274255,9606.ENSP00000276925,9606.ENSP00000280904,9606.ENSP00000287727,9606.ENSP00000293288,9606.ENSP00000320084,9606.ENSP00000328133,9606.ENSP00000331791,9606.ENSP00000343204,9606.ENSP00000355896,…	RBX1,SFRP1,DTX4,INHBA,SNAI1,LIF,MDM2,EP300,ADD1,SKP2,CDKN2B,DSC2,ZFYVE9,BAX,CD276,IL20RB,TBX1,JAK1,TGFB2,IRF6,ITGB1,ITGA6,BBC3,SLC2A1,DTX3,TLE3,FGF1
GO:0010165	Response to x-ray	3	31	1.57	0.0068	9606.ENSP00000013807,9606.ENSP00000220772,9606.ENSP00000352271	ERCC1,SFRP1,XRCC2
GO:0032268	Regulation of cellular protein metabolic process	18	2693	0.41	0.0068	9606.ENSP00000216225,9606.ENSP00000220772,9606.ENSP00000234590,9606.ENSP00000242208,9606.ENSP00000249075,9606.ENSP00000258149,9606.ENSP00000263253,9606.ENSP00000269141,9606.ENSP00000274255,9606.ENSP00000276925,9606.ENSP00000293288,9606.ENSP00000311083,9606.ENSP00000331791,9606.ENSP00000334061,9606.ENSP00000354125,9606.ENSP00000355896,9606.ENSP00000404503,9606.ENSP00000480791	RBX1,SFRP1,ENO1,INHBA,LIF,MDM2,EP300,CDH2,SKP2,CDKN2B,BAX,CKS1B,TBX1,HDAC6,EIF3B,TGFB2,BBC3,FGF1
GO:0034329	Cell junction assembly	6	280	0.91	0.0068	9606.ENSP00000252242,9606.ENSP00000264144,9606.ENSP00000269141,9606.ENSP00000327145,9606.ENSP00000375778,9606.ENSP00000386896	KRT5,LAMC2,CDH2,FLNC,LAMB3,ITGA6
GO:0043066	Negative regulation of apoptotic process	10	893	0.63	0.0068	9606.ENSP00000220772,9606.ENSP00000234590,9606.ENSP00000244050,9606.ENSP00000258149,9606.ENSP00000293288,9606.ENSP00000313950,9606.ENSP00000331791,9606.ENSP00000352271,9606.ENSP00000379350,9606.ENSP00000386896	SFRP1,ENO1,SNAI1,MDM2,BAX,AURKB,TBX1,XRCC2,ITGB1,ITGA6
GO:0110110	Positive regulation of animal organ morphogenesis	4	89	1.24	0.0072	9606.ENSP00000249075,9606.ENSP00000293288,9606.ENSP00000355896,9606.ENSP00000480791	LIF,BAX,TGFB2,FGF1
GO:0000902	Cell morphogenesis	9	726	0.68	0.0073	9606.ENSP00000263253,9606.ENSP00000264144,9606.ENSP00000264758,9606.ENSP00000269141,9606.ENSP00000334061,9606.ENSP00000355896,9606.ENSP00000375778,9606.ENSP00000379350,9606.ENSP00000402084	EP300,LAMC2,ADD1,CDH2,HDAC6,TGFB2,LAMB3,ITGB1,WEE1
GO:0001974	Blood vessel remodeling	3	32	1.56	0.0073	9606.ENSP00000249075,9606.ENSP00000258149,9606.ENSP00000293288	LIF,MDM2,BAX
GO:0033043	Regulation of organelle organization	12	1306	0.55	0.0076	9606.ENSP00000013807,9606.ENSP00000166345,9606.ENSP00000220772,9606.ENSP00000234590,9606.ENSP00000249075,9606.ENSP00000263253,9606.ENSP00000264758,9606.ENSP00000269141,9606.ENSP00000293288,9606.ENSP00000313950,9606.ENSP00000334061,9606.ENSP00000404503	ERCC1,TRIP13,SFRP1,ENO1,LIF,EP300,ADD1,CDH2,BAX,AURKB,HDAC6,BBC3
GO:0048598	Embryonic morphogenesis	8	571	0.73	0.0078	9606.ENSP00000220772,9606.ENSP00000242208,9606.ENSP00000244050,9606.ENSP00000293288,9606.ENSP00000331791,9606.ENSP00000355896,9606.ENSP00000375778,9606.ENSP00000379350	SFRP1,INHBA,SNAI1,BAX,TBX1,TGFB2,LAMB3,ITGB1
GO:0003203	Endocardial cushion morphogenesis	3	34	1.53	0.0082	9606.ENSP00000244050,9606.ENSP00000258149,9606.ENSP00000355896	SNAI1,MDM2,TGFB2
GO:0048584	Positive regulation of response to stimulus	16	2257	0.43	0.0091	9606.ENSP00000216271,9606.ENSP00000220772,9606.ENSP00000242208,9606.ENSP00000249075,9606.ENSP00000263253,9606.ENSP00000269141,9606.ENSP00000274255,9606.ENSP00000276925,9606.ENSP00000293288,9606.ENSP00000320084,9606.ENSP00000331791,9606.ENSP00000334061,9606.ENSP00000355896,9606.ENSP00000379350,9606.ENSP00000404503,9606.ENSP00000480791	HDAC10,SFRP1,INHBA,LIF,EP300,CDH2,SKP2,CDKN2B,BAX,CD276,TBX1,HDAC6,TGFB2,ITGB1,BBC3,FGF1
GO:0035282	Segmentation	4	97	1.2	0.0092	9606.ENSP00000220772,9606.ENSP00000235090,9606.ENSP00000263253,9606.ENSP00000352271	SFRP1,WDR77,EP300,XRCC2
GO:0045578	Negative regulation of b cell differentiation	2	5	2.19	0.0092	9606.ENSP00000220772,9606.ENSP00000242208	SFRP1,INHBA
GO:0009416	Response to light stimulus	6	302	0.88	0.0094	9606.ENSP00000013807,9606.ENSP00000258149,9606.ENSP00000263253,9606.ENSP00000293288,9606.ENSP00000313950,9606.ENSP00000379350	ERCC1,MDM2,EP300,BAX,AURKB,ITGB1
GO:0031670	Cellular response to nutrient	3	36	1.5	0.0094	9606.ENSP00000220772,9606.ENSP00000258149,9606.ENSP00000276925	SFRP1,MDM2,CDKN2B
GO:0071456	Cellular response to hypoxia	5	189	1.01	0.0096	9606.ENSP00000216225,9606.ENSP00000220772,9606.ENSP00000258149,9606.ENSP00000263253,9606.ENSP00000404503	RBX1,SFRP1,MDM2,EP300,BBC3
GO:1902531	Regulation of intracellular signal transduction	14	1807	0.47	0.0105	9606.ENSP00000220772,9606.ENSP00000234590,9606.ENSP00000244050,9606.ENSP00000249075,9606.ENSP00000258149,9606.ENSP00000263253,9606.ENSP00000269141,9606.ENSP00000293288,9606.ENSP00000313950,9606.ENSP00000331791,9606.ENSP00000355896,9606.ENSP00000379350,9606.ENSP00000404503,9606.ENSP00000480791	SFRP1,ENO1,SNAI1,LIF,MDM2,EP300,CDH2,BAX,AURKB,TBX1,TGFB2,ITGB1,BBC3,FGF1
GO:0019220	Regulation of phosphate metabolic process	14	1816	0.47	0.0109	9606.ENSP00000220772,9606.ENSP00000234590,9606.ENSP00000242208,9606.ENSP00000249075,9606.ENSP00000263253,9606.ENSP00000269141,9606.ENSP00000276925,9606.ENSP00000293288,9606.ENSP00000311083,9606.ENSP00000331791,9606.ENSP00000334061,9606.ENSP00000355896,9606.ENSP00000386896,9606.ENSP00000480791	SFRP1,ENO1,INHBA,LIF,EP300,CDH2,CDKN2B,BAX,CKS1B,TBX1,HDAC6,TGFB2,ITGA6,FGF1
GO:0043254	Regulation of protein-containing complex assembly	7	451	0.77	0.0109	9606.ENSP00000013807,9606.ENSP00000216225,9606.ENSP00000263253,9606.ENSP00000264758,9606.ENSP00000293288,9606.ENSP00000334061,9606.ENSP00000404503	ERCC1,RBX1,EP300,ADD1,BAX,HDAC6,BBC3
GO:0045893	Positive regulation of transcription, dna-templated	13	1587	0.5	0.0109	9606.ENSP00000013807,9606.ENSP00000220772,9606.ENSP00000242208,9606.ENSP00000244050,9606.ENSP00000249075,9606.ENSP00000263253,9606.ENSP00000276925,9606.ENSP00000331791,9606.ENSP00000355896,9606.ENSP00000355988,9606.ENSP00000367972,9606.ENSP00000386896,9606.ENSP00000480791	ERCC1,SFRP1,INHBA,SNAI1,LIF,EP300,CDKN2B,TBX1,TGFB2,IRF6,ID4,ITGA6,FGF1
GO:0051171	Regulation of nitrogen compound metabolic process	28	5836	0.26	0.0109	9606.ENSP00000013807,9606.ENSP00000166345,9606.ENSP00000216225,9606.ENSP00000216271,9606.ENSP00000220772,9606.ENSP00000234590,9606.ENSP00000235090,9606.ENSP00000242208,9606.ENSP00000244050,9606.ENSP00000249075,9606.ENSP00000258149,9606.ENSP00000263253,9606.ENSP00000269141,9606.ENSP00000274255,9606.ENSP00000276925,9606.ENSP00000293288,9606.ENSP00000311083,9606.ENSP00000313950,9606.ENSP00000331791,…	ERCC1,TRIP13,RBX1,HDAC10,SFRP1,ENO1,WDR77,INHBA,SNAI1,LIF,MDM2,EP300,CDH2,SKP2,CDKN2B,BAX,CKS1B,AURKB,TBX1,HDAC6,EIF3B,TGFB2,IRF6,ID4,ITGA6,BBC3,TLE3,FGF1
GO:0001655	Urogenital system development	6	315	0.86	0.0112	9606.ENSP00000220772,9606.ENSP00000235090,9606.ENSP00000293288,9606.ENSP00000355896,9606.ENSP00000367972,9606.ENSP00000480791	SFRP1,WDR77,BAX,TGFB2,ID4,FGF1
GO:0009987	Cellular process	49	15024	0.1	0.0119	9606.ENSP00000013807,9606.ENSP00000166345,9606.ENSP00000216225,9606.ENSP00000216271,9606.ENSP00000220772,9606.ENSP00000227451,9606.ENSP00000234590,9606.ENSP00000235090,9606.ENSP00000242208,9606.ENSP00000244050,9606.ENSP00000249075,9606.ENSP00000252242,9606.ENSP00000258149,9606.ENSP00000260118,9606.ENSP00000263253,9606.ENSP00000264144,9606.ENSP00000264758,9606.ENSP00000269141,9606.ENSP00000274255,…	ERCC1,TRIP13,RBX1,HDAC10,SFRP1,DTX4,ENO1,WDR77,INHBA,SNAI1,LIF,KRT5,MDM2,GGH,EP300,LAMC2,ADD1,CDH2,SKP2,CDKN2B,DSC2,ZFYVE9,BAX,CKS1B,AURKB,CD276,FLNC,IL20RB,KRT7,TBX1,HDAC6,RAD51C,JAK1,XRCC2,EIF3B,TGFB2,IRF6,CETN2,KIF2C,ID4,LAMB3,ITGB1,ITGA6,WEE1,BBC3,SLC2A1,DTX3,TLE3,FGF1
GO:0045444	Fat cell differentiation	4	106	1.16	0.0119	9606.ENSP00000263253,9606.ENSP00000367972,9606.ENSP00000375778,9606.ENSP00000386896	EP300,ID4,LAMB3,ITGA6
GO:0031669	Cellular response to nutrient levels	5	204	0.97	0.0127	9606.ENSP00000220772,9606.ENSP00000258149,9606.ENSP00000276925,9606.ENSP00000280904,9606.ENSP00000416293	SFRP1,MDM2,CDKN2B,DSC2,SLC2A1
GO:0048872	Homeostasis of number of cells	5	204	0.97	0.0127	9606.ENSP00000242208,9606.ENSP00000264758,9606.ENSP00000269141,9606.ENSP00000293288,9606.ENSP00000328133	INHBA,ADD1,CDH2,BAX,IL20RB
GO:0010605	Negative regulation of macromolecule metabolic process	18	2875	0.38	0.0131	9606.ENSP00000013807,9606.ENSP00000216271,9606.ENSP00000220772,9606.ENSP00000234590,9606.ENSP00000242208,9606.ENSP00000244050,9606.ENSP00000249075,9606.ENSP00000258149,9606.ENSP00000263253,9606.ENSP00000276925,9606.ENSP00000293288,9606.ENSP00000313950,9606.ENSP00000328133,9606.ENSP00000331791,9606.ENSP00000334061,9606.ENSP00000355896,9606.ENSP00000367972,9606.ENSP00000452871	ERCC1,HDAC10,SFRP1,ENO1,INHBA,SNAI1,LIF,MDM2,EP300,CDKN2B,BAX,AURKB,IL20RB,TBX1,HDAC6,TGFB2,ID4,TLE3
GO:0030850	Prostate gland development	3	42	1.44	0.0131	9606.ENSP00000220772,9606.ENSP00000235090,9606.ENSP00000367972	SFRP1,WDR77,ID4
GO:0042325	Regulation of phosphorylation	13	1626	0.49	0.0131	9606.ENSP00000220772,9606.ENSP00000242208,9606.ENSP00000249075,9606.ENSP00000263253,9606.ENSP00000269141,9606.ENSP00000276925,9606.ENSP00000293288,9606.ENSP00000311083,9606.ENSP00000331791,9606.ENSP00000334061,9606.ENSP00000355896,9606.ENSP00000386896,9606.ENSP00000480791	SFRP1,INHBA,LIF,EP300,CDH2,CDKN2B,BAX,CKS1B,TBX1,HDAC6,TGFB2,ITGA6,FGF1
GO:0090100	Positive regulation of transmembrane receptor protein serine/threonine kinase signaling pathway	4	110	1.14	0.0131	9606.ENSP00000242208,9606.ENSP00000263253,9606.ENSP00000276925,9606.ENSP00000355896	INHBA,EP300,CDKN2B,TGFB2
GO:0006289	Nucleotide-excision repair	4	111	1.14	0.0135	9606.ENSP00000013807,9606.ENSP00000216225,9606.ENSP00000263253,9606.ENSP00000359300	ERCC1,RBX1,EP300,CETN2
GO:0031399	Regulation of protein modification process	14	1870	0.46	0.0137	9606.ENSP00000216225,9606.ENSP00000220772,9606.ENSP00000242208,9606.ENSP00000249075,9606.ENSP00000263253,9606.ENSP00000269141,9606.ENSP00000274255,9606.ENSP00000276925,9606.ENSP00000293288,9606.ENSP00000311083,9606.ENSP00000331791,9606.ENSP00000334061,9606.ENSP00000355896,9606.ENSP00000480791	RBX1,SFRP1,INHBA,LIF,EP300,CDH2,SKP2,CDKN2B,BAX,CKS1B,TBX1,HDAC6,TGFB2,FGF1
GO:0001844	Protein insertion into mitochondrial membrane involved in apoptotic signaling pathway	2	7	2.04	0.0138	9606.ENSP00000293288,9606.ENSP00000404503	BAX,BBC3
GO:0003002	Regionalization	6	332	0.84	0.0138	9606.ENSP00000220772,9606.ENSP00000235090,9606.ENSP00000244050,9606.ENSP00000263253,9606.ENSP00000331791,9606.ENSP00000352271	SFRP1,WDR77,SNAI1,EP300,TBX1,XRCC2
GO:0031324	Negative regulation of cellular metabolic process	17	2630	0.39	0.0139	9606.ENSP00000013807,9606.ENSP00000216271,9606.ENSP00000220772,9606.ENSP00000234590,9606.ENSP00000242208,9606.ENSP00000244050,9606.ENSP00000249075,9606.ENSP00000258149,9606.ENSP00000263253,9606.ENSP00000276925,9606.ENSP00000293288,9606.ENSP00000313950,9606.ENSP00000331791,9606.ENSP00000334061,9606.ENSP00000355896,9606.ENSP00000367972,9606.ENSP00000452871	ERCC1,HDAC10,SFRP1,ENO1,INHBA,SNAI1,LIF,MDM2,EP300,CDKN2B,BAX,AURKB,TBX1,HDAC6,TGFB2,ID4,TLE3
GO:0060485	Mesenchyme development	5	212	0.96	0.0142	9606.ENSP00000220772,9606.ENSP00000244050,9606.ENSP00000258149,9606.ENSP00000331791,9606.ENSP00000355896	SFRP1,SNAI1,MDM2,TBX1,TGFB2
GO:0044260	Cellular macromolecule metabolic process	25	4976	0.28	0.0143	9606.ENSP00000013807,9606.ENSP00000166345,9606.ENSP00000216225,9606.ENSP00000216271,9606.ENSP00000227451,9606.ENSP00000242208,9606.ENSP00000249075,9606.ENSP00000258149,9606.ENSP00000263253,9606.ENSP00000264758,9606.ENSP00000269141,9606.ENSP00000274255,9606.ENSP00000293288,9606.ENSP00000313950,9606.ENSP00000334061,9606.ENSP00000336701,9606.ENSP00000343204,9606.ENSP00000352271,9606.ENSP00000354125,…	ERCC1,TRIP13,RBX1,HDAC10,DTX4,INHBA,LIF,MDM2,EP300,ADD1,CDH2,SKP2,BAX,AURKB,HDAC6,RAD51C,JAK1,XRCC2,EIF3B,TGFB2,CETN2,ITGB1,WEE1,DTX3,FGF1
GO:0051270	Regulation of cellular component movement	10	1009	0.58	0.0143	9606.ENSP00000220772,9606.ENSP00000244050,9606.ENSP00000258149,9606.ENSP00000264144,9606.ENSP00000280904,9606.ENSP00000334061,9606.ENSP00000355896,9606.ENSP00000379350,9606.ENSP00000386896,9606.ENSP00000480791	SFRP1,SNAI1,MDM2,LAMC2,DSC2,HDAC6,TGFB2,ITGB1,ITGA6,FGF1
GO:0061061	Muscle structure development	7	479	0.75	0.0143	9606.ENSP00000249075,9606.ENSP00000263253,9606.ENSP00000269141,9606.ENSP00000327145,9606.ENSP00000331791,9606.ENSP00000355896,9606.ENSP00000379350	LIF,EP300,CDH2,FLNC,TBX1,TGFB2,ITGB1
GO:0009952	Anterior/posterior pattern specification	5	214	0.95	0.0144	9606.ENSP00000220772,9606.ENSP00000235090,9606.ENSP00000263253,9606.ENSP00000331791,9606.ENSP00000352271	SFRP1,WDR77,EP300,TBX1,XRCC2
GO:0009967	Positive regulation of signal transduction	13	1654	0.48	0.0144	9606.ENSP00000220772,9606.ENSP00000242208,9606.ENSP00000249075,9606.ENSP00000263253,9606.ENSP00000269141,9606.ENSP00000274255,9606.ENSP00000276925,9606.ENSP00000293288,9606.ENSP00000331791,9606.ENSP00000355896,9606.ENSP00000379350,9606.ENSP00000404503,9606.ENSP00000480791	SFRP1,INHBA,LIF,EP300,CDH2,SKP2,CDKN2B,BAX,TBX1,TGFB2,ITGB1,BBC3,FGF1
GO:0001704	Formation of primary germ layer	4	116	1.12	0.015	9606.ENSP00000242208,9606.ENSP00000244050,9606.ENSP00000375778,9606.ENSP00000379350	INHBA,SNAI1,LAMB3,ITGB1
GO:0060560	Developmental growth involved in morphogenesis	4	116	1.12	0.015	9606.ENSP00000220772,9606.ENSP00000334061,9606.ENSP00000379350,9606.ENSP00000480791	SFRP1,HDAC6,ITGB1,FGF1
GO:0007498	Mesoderm development	4	117	1.12	0.0152	9606.ENSP00000242208,9606.ENSP00000244050,9606.ENSP00000331791,9606.ENSP00000379350	INHBA,SNAI1,TBX1,ITGB1
GO:0006310	DNA recombination	5	219	0.94	0.0157	9606.ENSP00000013807,9606.ENSP00000166345,9606.ENSP00000216271,9606.ENSP00000336701,9606.ENSP00000352271	ERCC1,TRIP13,HDAC10,RAD51C,XRCC2
GO:0034983	Peptidyl-lysine deacetylation	2	8	1.98	0.0162	9606.ENSP00000216271,9606.ENSP00000334061	HDAC10,HDAC6
GO:1903896	Positive regulation of ire1-mediated unfolded protein response	2	8	1.98	0.0162	9606.ENSP00000293288,9606.ENSP00000404503	BAX,BBC3
GO:0007219	Notch signaling pathway	4	120	1.11	0.0164	9606.ENSP00000227451,9606.ENSP00000244050,9606.ENSP00000263253,9606.ENSP00000448696	DTX4,SNAI1,EP300,DTX3
GO:0080090	Regulation of primary metabolic process	28	6032	0.25	0.0169	9606.ENSP00000013807,9606.ENSP00000166345,9606.ENSP00000216225,9606.ENSP00000216271,9606.ENSP00000220772,9606.ENSP00000234590,9606.ENSP00000235090,9606.ENSP00000242208,9606.ENSP00000244050,9606.ENSP00000249075,9606.ENSP00000258149,9606.ENSP00000263253,9606.ENSP00000269141,9606.ENSP00000274255,9606.ENSP00000276925,9606.ENSP00000293288,9606.ENSP00000311083,9606.ENSP00000313950,9606.ENSP00000331791,…	ERCC1,TRIP13,RBX1,HDAC10,SFRP1,ENO1,WDR77,INHBA,SNAI1,LIF,MDM2,EP300,CDH2,SKP2,CDKN2B,BAX,CKS1B,AURKB,TBX1,HDAC6,EIF3B,TGFB2,IRF6,ID4,ITGA6,BBC3,TLE3,FGF1
GO:0051784	Negative regulation of nuclear division	3	48	1.38	0.017	9606.ENSP00000166345,9606.ENSP00000249075,9606.ENSP00000313950	TRIP13,LIF,AURKB
GO:0001568	Blood vessel development	7	500	0.73	0.0172	9606.ENSP00000258149,9606.ENSP00000269141,9606.ENSP00000293288,9606.ENSP00000331791,9606.ENSP00000355896,9606.ENSP00000379350,9606.ENSP00000480791	MDM2,CDH2,BAX,TBX1,TGFB2,ITGB1,FGF1
GO:0043068	Positive regulation of programmed cell death	8	666	0.66	0.0172	9606.ENSP00000220772,9606.ENSP00000242208,9606.ENSP00000293288,9606.ENSP00000334061,9606.ENSP00000355896,9606.ENSP00000379350,9606.ENSP00000386896,9606.ENSP00000404503	SFRP1,INHBA,BAX,HDAC6,TGFB2,ITGB1,ITGA6,BBC3
GO:0035295	Tube development	9	851	0.61	0.0177	9606.ENSP00000220772,9606.ENSP00000249075,9606.ENSP00000263253,9606.ENSP00000269141,9606.ENSP00000293288,9606.ENSP00000331791,9606.ENSP00000355896,9606.ENSP00000379350,9606.ENSP00000480791	SFRP1,LIF,EP300,CDH2,BAX,TBX1,TGFB2,ITGB1,FGF1
GO:0045944	Positive regulation of transcription by rna polymerase ii	11	1253	0.53	0.0177	9606.ENSP00000013807,9606.ENSP00000242208,9606.ENSP00000249075,9606.ENSP00000263253,9606.ENSP00000276925,9606.ENSP00000331791,9606.ENSP00000355896,9606.ENSP00000355988,9606.ENSP00000367972,9606.ENSP00000386896,9606.ENSP00000480791	ERCC1,INHBA,LIF,EP300,CDKN2B,TBX1,TGFB2,IRF6,ID4,ITGA6,FGF1
GO:1902532	Negative regulation of intracellular signal transduction	7	508	0.72	0.0185	9606.ENSP00000220772,9606.ENSP00000234590,9606.ENSP00000244050,9606.ENSP00000249075,9606.ENSP00000258149,9606.ENSP00000355896,9606.ENSP00000379350	SFRP1,ENO1,SNAI1,LIF,MDM2,TGFB2,ITGB1
GO:0032471	Negative regulation of endoplasmic reticulum calcium ion concentration	2	9	1.93	0.0188	9606.ENSP00000293288,9606.ENSP00000404503	BAX,BBC3
GO:2001234	Negative regulation of apoptotic signaling pathway	5	232	0.92	0.0192	9606.ENSP00000234590,9606.ENSP00000244050,9606.ENSP00000258149,9606.ENSP00000293288,9606.ENSP00000386896	ENO1,SNAI1,MDM2,BAX,ITGA6
GO:0030334	Regulation of cell migration	9	865	0.6	0.0195	9606.ENSP00000220772,9606.ENSP00000244050,9606.ENSP00000258149,9606.ENSP00000264144,9606.ENSP00000334061,9606.ENSP00000355896,9606.ENSP00000379350,9606.ENSP00000386896,9606.ENSP00000480791	SFRP1,SNAI1,MDM2,LAMC2,HDAC6,TGFB2,ITGB1,ITGA6,FGF1
GO:0000082	G1/S transition of mitotic cell cycle	4	128	1.08	0.0198	9606.ENSP00000242208,9606.ENSP00000274255,9606.ENSP00000367972,9606.ENSP00000379350	INHBA,SKP2,ID4,ITGB1
GO:0032879	Regulation of localization	17	2740	0.38	0.0201	9606.ENSP00000220772,9606.ENSP00000242208,9606.ENSP00000244050,9606.ENSP00000249075,9606.ENSP00000258149,9606.ENSP00000264144,9606.ENSP00000269141,9606.ENSP00000280904,9606.ENSP00000293288,9606.ENSP00000313950,9606.ENSP00000334061,9606.ENSP00000355896,9606.ENSP00000379350,9606.ENSP00000386896,9606.ENSP00000404503,9606.ENSP00000416293,9606.ENSP00000480791	SFRP1,INHBA,SNAI1,LIF,MDM2,LAMC2,CDH2,DSC2,BAX,AURKB,HDAC6,TGFB2,ITGB1,ITGA6,BBC3,SLC2A1,FGF1
GO:0003179	Heart valve morphogenesis	3	52	1.35	0.0203	9606.ENSP00000244050,9606.ENSP00000258149,9606.ENSP00000355896	SNAI1,MDM2,TGFB2
GO:0031648	Protein destabilization	3	52	1.35	0.0203	9606.ENSP00000258149,9606.ENSP00000263253,9606.ENSP00000334061	MDM2,EP300,HDAC6
GO:0050680	Negative regulation of epithelial cell proliferation	4	131	1.07	0.0212	9606.ENSP00000220772,9606.ENSP00000235090,9606.ENSP00000276925,9606.ENSP00000355896	SFRP1,WDR77,CDKN2B,TGFB2
GO:0070848	Response to growth factor	7	524	0.71	0.0214	9606.ENSP00000220772,9606.ENSP00000258149,9606.ENSP00000287727,9606.ENSP00000331791,9606.ENSP00000334061,9606.ENSP00000355896,9606.ENSP00000480791	SFRP1,MDM2,ZFYVE9,TBX1,HDAC6,TGFB2,FGF1
GO:0043170	Macromolecule metabolic process	28	6137	0.24	0.0215	9606.ENSP00000013807,9606.ENSP00000166345,9606.ENSP00000216225,9606.ENSP00000216271,9606.ENSP00000220772,9606.ENSP00000227451,9606.ENSP00000235090,9606.ENSP00000242208,9606.ENSP00000249075,9606.ENSP00000258149,9606.ENSP00000260118,9606.ENSP00000263253,9606.ENSP00000264758,9606.ENSP00000269141,9606.ENSP00000274255,9606.ENSP00000293288,9606.ENSP00000313950,9606.ENSP00000334061,9606.ENSP00000336701,…	ERCC1,TRIP13,RBX1,HDAC10,SFRP1,DTX4,WDR77,INHBA,LIF,MDM2,GGH,EP300,ADD1,CDH2,SKP2,BAX,AURKB,HDAC6,RAD51C,JAK1,XRCC2,EIF3B,TGFB2,CETN2,ITGB1,WEE1,DTX3,FGF1
GO:0035825	Homologous recombination	3	54	1.33	0.022	9606.ENSP00000166345,9606.ENSP00000216271,9606.ENSP00000336701	TRIP13,HDAC10,RAD51C
GO:0000086	G2/M transition of mitotic cell cycle	4	134	1.06	0.0227	9606.ENSP00000274255,9606.ENSP00000276925,9606.ENSP00000359300,9606.ENSP00000402084	SKP2,CDKN2B,CETN2,WEE1
GO:0090092	Regulation of transmembrane receptor protein serine/threonine kinase signaling pathway	5	244	0.9	0.023	9606.ENSP00000220772,9606.ENSP00000242208,9606.ENSP00000263253,9606.ENSP00000276925,9606.ENSP00000355896	SFRP1,INHBA,EP300,CDKN2B,TGFB2
GO:0045934	Negative regulation of nucleobase-containing compound metabolic process	12	1528	0.48	0.0232	9606.ENSP00000013807,9606.ENSP00000216271,9606.ENSP00000220772,9606.ENSP00000234590,9606.ENSP00000244050,9606.ENSP00000258149,9606.ENSP00000263253,9606.ENSP00000313950,9606.ENSP00000331791,9606.ENSP00000334061,9606.ENSP00000367972,9606.ENSP00000452871	ERCC1,HDAC10,SFRP1,ENO1,SNAI1,MDM2,EP300,AURKB,TBX1,HDAC6,ID4,TLE3
GO:0060249	Anatomical structure homeostasis	6	380	0.78	0.0235	9606.ENSP00000013807,9606.ENSP00000264758,9606.ENSP00000293288,9606.ENSP00000328133,9606.ENSP00000336701,9606.ENSP00000379350	ERCC1,ADD1,BAX,IL20RB,RAD51C,ITGB1
GO:0007292	Female gamete generation	4	136	1.05	0.0236	9606.ENSP00000013807,9606.ENSP00000166345,9606.ENSP00000235090,9606.ENSP00000336701	ERCC1,TRIP13,WDR77,RAD51C
GO:0045926	Negative regulation of growth	5	247	0.89	0.0237	9606.ENSP00000220772,9606.ENSP00000234590,9606.ENSP00000242208,9606.ENSP00000355896,9606.ENSP00000404503	SFRP1,ENO1,INHBA,TGFB2,BBC3
GO:0070228	Regulation of lymphocyte apoptotic process	3	56	1.31	0.0237	9606.ENSP00000293288,9606.ENSP00000313950,9606.ENSP00000404503	BAX,AURKB,BBC3
GO:0051129	Negative regulation of cellular component organization	8	713	0.63	0.0244	9606.ENSP00000013807,9606.ENSP00000166345,9606.ENSP00000249075,9606.ENSP00000258149,9606.ENSP00000263253,9606.ENSP00000264758,9606.ENSP00000313950,9606.ENSP00000334061	ERCC1,TRIP13,LIF,MDM2,EP300,ADD1,AURKB,HDAC6
GO:0020027	Hemoglobin metabolic process	2	11	1.84	0.0245	9606.ENSP00000242208,9606.ENSP00000264758	INHBA,ADD1
GO:0045835	Negative regulation of meiotic nuclear division	2	11	1.84	0.0245	9606.ENSP00000166345,9606.ENSP00000249075	TRIP13,LIF
GO:0060525	Prostate glandular acinus development	2	11	1.84	0.0245	9606.ENSP00000220772,9606.ENSP00000235090	SFRP1,WDR77
GO:1903507	Negative regulation of nucleic acid-templated transcription	11	1324	0.5	0.0252	9606.ENSP00000216271,9606.ENSP00000220772,9606.ENSP00000234590,9606.ENSP00000244050,9606.ENSP00000258149,9606.ENSP00000263253,9606.ENSP00000313950,9606.ENSP00000331791,9606.ENSP00000334061,9606.ENSP00000367972,9606.ENSP00000452871	HDAC10,SFRP1,ENO1,SNAI1,MDM2,EP300,AURKB,TBX1,HDAC6,ID4,TLE3
GO:0010332	Response to gamma radiation	3	58	1.3	0.0254	9606.ENSP00000258149,9606.ENSP00000293288,9606.ENSP00000352271	MDM2,BAX,XRCC2
GO:0043525	Positive regulation of neuron apoptotic process	3	58	1.3	0.0254	9606.ENSP00000293288,9606.ENSP00000355896,9606.ENSP00000404503	BAX,TGFB2,BBC3
GO:0007050	Cell cycle arrest	4	141	1.04	0.0256	9606.ENSP00000242208,9606.ENSP00000276925,9606.ENSP00000355896,9606.ENSP00000355988	INHBA,CDKN2B,TGFB2,IRF6
GO:0006977	DNA damage response, signal transduction by p53 class mediator resulting in cell cycle arrest	3	59	1.29	0.0263	9606.ENSP00000258149,9606.ENSP00000263253,9606.ENSP00000293288	MDM2,EP300,BAX
GO:0031323	Regulation of cellular metabolic process	28	6239	0.24	0.0267	9606.ENSP00000013807,9606.ENSP00000166345,9606.ENSP00000216225,9606.ENSP00000216271,9606.ENSP00000220772,9606.ENSP00000234590,9606.ENSP00000235090,9606.ENSP00000242208,9606.ENSP00000244050,9606.ENSP00000249075,9606.ENSP00000258149,9606.ENSP00000263253,9606.ENSP00000269141,9606.ENSP00000274255,9606.ENSP00000276925,9606.ENSP00000293288,9606.ENSP00000311083,9606.ENSP00000313950,9606.ENSP00000331791,…	ERCC1,TRIP13,RBX1,HDAC10,SFRP1,ENO1,WDR77,INHBA,SNAI1,LIF,MDM2,EP300,CDH2,SKP2,CDKN2B,BAX,CKS1B,AURKB,TBX1,HDAC6,EIF3B,TGFB2,IRF6,ID4,ITGA6,BBC3,TLE3,FGF1
GO:0045596	Negative regulation of cell differentiation	8	728	0.62	0.0267	9606.ENSP00000220772,9606.ENSP00000242208,9606.ENSP00000244050,9606.ENSP00000258149,9606.ENSP00000331791,9606.ENSP00000355896,9606.ENSP00000367972,9606.ENSP00000379350	SFRP1,INHBA,SNAI1,MDM2,TBX1,TGFB2,ID4,ITGB1
GO:0065009	Regulation of molecular function	24	4913	0.27	0.0267	9606.ENSP00000166345,9606.ENSP00000220772,9606.ENSP00000234590,9606.ENSP00000235090,9606.ENSP00000242208,9606.ENSP00000244050,9606.ENSP00000249075,9606.ENSP00000258149,9606.ENSP00000263253,9606.ENSP00000264758,9606.ENSP00000276925,9606.ENSP00000293288,9606.ENSP00000311083,9606.ENSP00000313950,9606.ENSP00000331791,9606.ENSP00000334061,9606.ENSP00000355896,9606.ENSP00000355988,9606.ENSP00000367972,…	TRIP13,SFRP1,ENO1,WDR77,INHBA,SNAI1,LIF,MDM2,EP300,ADD1,CDKN2B,BAX,CKS1B,AURKB,TBX1,HDAC6,TGFB2,IRF6,ID4,ITGB1,ITGA6,BBC3,TLE3,FGF1
GO:0010639	Negative regulation of organelle organization	6	395	0.77	0.0268	9606.ENSP00000013807,9606.ENSP00000166345,9606.ENSP00000249075,9606.ENSP00000264758,9606.ENSP00000313950,9606.ENSP00000334061	ERCC1,TRIP13,LIF,ADD1,AURKB,HDAC6
GO:0021537	Telencephalon development	5	257	0.87	0.0268	9606.ENSP00000242208,9606.ENSP00000269141,9606.ENSP00000293288,9606.ENSP00000367972,9606.ENSP00000416293	INHBA,CDH2,BAX,ID4,SLC2A1
GO:0000722	Telomere maintenance via recombination	2	12	1.81	0.0269	9606.ENSP00000013807,9606.ENSP00000336701	ERCC1,RAD51C
GO:0032880	Regulation of protein localization	9	934	0.57	0.0285	9606.ENSP00000220772,9606.ENSP00000249075,9606.ENSP00000258149,9606.ENSP00000269141,9606.ENSP00000334061,9606.ENSP00000355896,9606.ENSP00000379350,9606.ENSP00000404503,9606.ENSP00000416293	SFRP1,LIF,MDM2,CDH2,HDAC6,TGFB2,ITGB1,BBC3,SLC2A1
GO:0035967	Cellular response to topologically incorrect protein	4	148	1.02	0.0285	9606.ENSP00000263253,9606.ENSP00000264758,9606.ENSP00000293288,9606.ENSP00000334061	EP300,ADD1,BAX,HDAC6
GO:0046888	Negative regulation of hormone secretion	3	62	1.27	0.0285	9606.ENSP00000220772,9606.ENSP00000242208,9606.ENSP00000249075	SFRP1,INHBA,LIF
GO:1902337	Regulation of apoptotic process involved in morphogenesis	2	13	1.77	0.0296	9606.ENSP00000293288,9606.ENSP00000355896	BAX,TGFB2
GO:0048514	Blood vessel morphogenesis	6	410	0.75	0.0302	9606.ENSP00000269141,9606.ENSP00000293288,9606.ENSP00000331791,9606.ENSP00000355896,9606.ENSP00000379350,9606.ENSP00000480791	CDH2,BAX,TBX1,TGFB2,ITGB1,FGF1
GO:0048732	Gland development	6	410	0.75	0.0302	9606.ENSP00000220772,9606.ENSP00000235090,9606.ENSP00000331791,9606.ENSP00000355896,9606.ENSP00000355988,9606.ENSP00000367972	SFRP1,WDR77,TBX1,TGFB2,IRF6,ID4
GO:0048762	Mesenchymal cell differentiation	4	152	1	0.0306	9606.ENSP00000220772,9606.ENSP00000244050,9606.ENSP00000331791,9606.ENSP00000355896	SFRP1,SNAI1,TBX1,TGFB2
GO:0001756	Somitogenesis	3	66	1.24	0.0324	9606.ENSP00000220772,9606.ENSP00000263253,9606.ENSP00000352271	SFRP1,EP300,XRCC2
GO:0045937	Positive regulation of phosphate metabolic process	10	1164	0.52	0.0324	9606.ENSP00000234590,9606.ENSP00000242208,9606.ENSP00000249075,9606.ENSP00000269141,9606.ENSP00000311083,9606.ENSP00000331791,9606.ENSP00000334061,9606.ENSP00000355896,9606.ENSP00000386896,9606.ENSP00000480791	ENO1,INHBA,LIF,CDH2,CKS1B,TBX1,HDAC6,TGFB2,ITGA6,FGF1
GO:0060284	Regulation of cell development	9	956	0.56	0.0324	9606.ENSP00000220772,9606.ENSP00000249075,9606.ENSP00000258149,9606.ENSP00000263253,9606.ENSP00000264758,9606.ENSP00000269141,9606.ENSP00000352271,9606.ENSP00000367972,9606.ENSP00000386896	SFRP1,LIF,MDM2,EP300,ADD1,CDH2,XRCC2,ID4,ITGA6
GO:0060707	Trophoblast giant cell differentiation	2	14	1.74	0.0325	9606.ENSP00000244050,9606.ENSP00000249075	SNAI1,LIF
GO:0071391	Cellular response to estrogen stimulus	2	14	1.74	0.0325	9606.ENSP00000220772,9606.ENSP00000258149	SFRP1,MDM2
GO:0048863	Stem cell differentiation	4	156	0.99	0.0328	9606.ENSP00000220772,9606.ENSP00000249075,9606.ENSP00000331791,9606.ENSP00000355896	SFRP1,LIF,TBX1,TGFB2
GO:0001707	Mesoderm formation	3	67	1.23	0.0331	9606.ENSP00000242208,9606.ENSP00000244050,9606.ENSP00000379350	INHBA,SNAI1,ITGB1
GO:0045785	Positive regulation of cell adhesion	6	423	0.74	0.0339	9606.ENSP00000220772,9606.ENSP00000249075,9606.ENSP00000320084,9606.ENSP00000343204,9606.ENSP00000355896,9606.ENSP00000386896	SFRP1,LIF,CD276,JAK1,TGFB2,ITGA6
GO:0044087	Regulation of cellular component biogenesis	9	971	0.55	0.0347	9606.ENSP00000013807,9606.ENSP00000216225,9606.ENSP00000220772,9606.ENSP00000244050,9606.ENSP00000263253,9606.ENSP00000264758,9606.ENSP00000293288,9606.ENSP00000334061,9606.ENSP00000404503	ERCC1,RBX1,SFRP1,SNAI1,EP300,ADD1,BAX,HDAC6,BBC3
GO:0044703	Multi-organism reproductive process	9	971	0.55	0.0347	9606.ENSP00000013807,9606.ENSP00000166345,9606.ENSP00000235090,9606.ENSP00000249075,9606.ENSP00000293288,9606.ENSP00000336701,9606.ENSP00000359300,9606.ENSP00000379350,9606.ENSP00000416293	ERCC1,TRIP13,WDR77,LIF,BAX,RAD51C,CETN2,ITGB1,SLC2A1
GO:0007584	Response to nutrient	4	160	0.98	0.0349	9606.ENSP00000013807,9606.ENSP00000220772,9606.ENSP00000258149,9606.ENSP00000276925	ERCC1,SFRP1,MDM2,CDKN2B
GO:0016032	Viral process	8	776	0.6	0.0349	9606.ENSP00000216225,9606.ENSP00000258149,9606.ENSP00000263253,9606.ENSP00000274255,9606.ENSP00000293288,9606.ENSP00000329243,9606.ENSP00000354125,9606.ENSP00000379350	RBX1,MDM2,EP300,SKP2,BAX,KRT7,EIF3B,ITGB1
GO:0042113	B cell activation	4	161	0.98	0.0351	9606.ENSP00000013807,9606.ENSP00000263253,9606.ENSP00000293288,9606.ENSP00000379350	ERCC1,EP300,BAX,ITGB1
GO:0043518	Negative regulation of dna damage response, signal transduction by p53 class mediator	2	15	1.71	0.0351	9606.ENSP00000244050,9606.ENSP00000258149	SNAI1,MDM2
GO:0048569	Post-embryonic animal organ development	2	15	1.71	0.0351	9606.ENSP00000013807,9606.ENSP00000293288	ERCC1,BAX
GO:1903025	Regulation of rna polymerase ii regulatory region sequence-specific dna binding	2	15	1.71	0.0351	9606.ENSP00000249075,9606.ENSP00000263253	LIF,EP300
GO:0001837	Epithelial to mesenchymal transition	3	70	1.22	0.0356	9606.ENSP00000220772,9606.ENSP00000244050,9606.ENSP00000355896	SFRP1,SNAI1,TGFB2
GO:0051093	Negative regulation of developmental process	9	983	0.55	0.0364	9606.ENSP00000220772,9606.ENSP00000235090,9606.ENSP00000242208,9606.ENSP00000244050,9606.ENSP00000258149,9606.ENSP00000331791,9606.ENSP00000355896,9606.ENSP00000367972,9606.ENSP00000379350	SFRP1,WDR77,INHBA,SNAI1,MDM2,TBX1,TGFB2,ID4,ITGB1
GO:0097190	Apoptotic signaling pathway	5	286	0.83	0.0364	9606.ENSP00000242208,9606.ENSP00000263253,9606.ENSP00000293288,9606.ENSP00000355896,9606.ENSP00000404503	INHBA,EP300,BAX,TGFB2,BBC3
GO:0002009	Morphogenesis of an epithelium	6	435	0.72	0.037	9606.ENSP00000220772,9606.ENSP00000244050,9606.ENSP00000331791,9606.ENSP00000355896,9606.ENSP00000367972,9606.ENSP00000480791	SFRP1,SNAI1,TBX1,TGFB2,ID4,FGF1
GO:0060322	Head development	8	788	0.59	0.0371	9606.ENSP00000242208,9606.ENSP00000263253,9606.ENSP00000269141,9606.ENSP00000293288,9606.ENSP00000331791,9606.ENSP00000367972,9606.ENSP00000379350,9606.ENSP00000416293	INHBA,EP300,CDH2,BAX,TBX1,ID4,ITGB1,SLC2A1
GO:0051172	Negative regulation of nitrogen compound metabolic process	15	2429	0.37	0.0391	9606.ENSP00000013807,9606.ENSP00000216271,9606.ENSP00000220772,9606.ENSP00000234590,9606.ENSP00000244050,9606.ENSP00000249075,9606.ENSP00000258149,9606.ENSP00000263253,9606.ENSP00000276925,9606.ENSP00000293288,9606.ENSP00000313950,9606.ENSP00000331791,9606.ENSP00000334061,9606.ENSP00000367972,9606.ENSP00000452871	ERCC1,HDAC10,SFRP1,ENO1,SNAI1,LIF,MDM2,EP300,CDKN2B,BAX,AURKB,TBX1,HDAC6,ID4,TLE3
GO:0001942	Hair follicle development	3	74	1.19	0.0403	9606.ENSP00000242208,9606.ENSP00000244050,9606.ENSP00000355896	INHBA,SNAI1,TGFB2
GO:0043627	Response to estrogen	3	74	1.19	0.0403	9606.ENSP00000220772,9606.ENSP00000258149,9606.ENSP00000263253	SFRP1,MDM2,EP300
GO:0060411	Cardiac septum morphogenesis	3	74	1.19	0.0403	9606.ENSP00000258149,9606.ENSP00000331791,9606.ENSP00000355896	MDM2,TBX1,TGFB2
GO:0090068	Positive regulation of cell cycle process	5	294	0.81	0.0403	9606.ENSP00000258149,9606.ENSP00000263253,9606.ENSP00000293288,9606.ENSP00000313950,9606.ENSP00000336701	MDM2,EP300,BAX,AURKB,RAD51C
GO:0006283	Transcription-coupled nucleotide-excision repair	3	75	1.19	0.0415	9606.ENSP00000013807,9606.ENSP00000216225,9606.ENSP00000263253	ERCC1,RBX1,EP300
GO:0009719	Response to endogenous stimulus	11	1447	0.46	0.0415	9606.ENSP00000220772,9606.ENSP00000242208,9606.ENSP00000258149,9606.ENSP00000260118,9606.ENSP00000263253,9606.ENSP00000287727,9606.ENSP00000331791,9606.ENSP00000355896,9606.ENSP00000379350,9606.ENSP00000416293,9606.ENSP00000480791	SFRP1,INHBA,MDM2,GGH,EP300,ZFYVE9,TBX1,TGFB2,ITGB1,SLC2A1,FGF1
GO:0021543	Pallium development	4	171	0.95	0.0415	9606.ENSP00000269141,9606.ENSP00000293288,9606.ENSP00000367972,9606.ENSP00000416293	CDH2,BAX,ID4,SLC2A1
GO:0031667	Response to nutrient levels	6	449	0.71	0.0415	9606.ENSP00000013807,9606.ENSP00000220772,9606.ENSP00000258149,9606.ENSP00000276925,9606.ENSP00000280904,9606.ENSP00000416293	ERCC1,SFRP1,MDM2,CDKN2B,DSC2,SLC2A1
GO:2000269	Regulation of fibroblast apoptotic process	2	17	1.65	0.0415	9606.ENSP00000220772,9606.ENSP00000352271	SFRP1,XRCC2
GO:0001932	Regulation of protein phosphorylation	11	1459	0.46	0.0432	9606.ENSP00000220772,9606.ENSP00000242208,9606.ENSP00000249075,9606.ENSP00000269141,9606.ENSP00000276925,9606.ENSP00000293288,9606.ENSP00000311083,9606.ENSP00000331791,9606.ENSP00000334061,9606.ENSP00000355896,9606.ENSP00000480791	SFRP1,INHBA,LIF,CDH2,CDKN2B,BAX,CKS1B,TBX1,HDAC6,TGFB2,FGF1
GO:0030182	Neuron differentiation	9	1019	0.53	0.0435	9606.ENSP00000220772,9606.ENSP00000242208,9606.ENSP00000249075,9606.ENSP00000264144,9606.ENSP00000334061,9606.ENSP00000355896,9606.ENSP00000367972,9606.ENSP00000379350,9606.ENSP00000402084	SFRP1,INHBA,LIF,LAMC2,HDAC6,TGFB2,ID4,ITGB1,WEE1
GO:0045765	Regulation of angiogenesis	5	303	0.8	0.0435	9606.ENSP00000220772,9606.ENSP00000343204,9606.ENSP00000355896,9606.ENSP00000379350,9606.ENSP00000480791	SFRP1,JAK1,TGFB2,ITGB1,FGF1
GO:0002902	Regulation of b cell apoptotic process	2	18	1.63	0.0441	9606.ENSP00000293288,9606.ENSP00000313950	BAX,AURKB
GO:0010638	Positive regulation of organelle organization	7	633	0.63	0.0456	9606.ENSP00000013807,9606.ENSP00000220772,9606.ENSP00000249075,9606.ENSP00000293288,9606.ENSP00000313950,9606.ENSP00000334061,9606.ENSP00000404503	ERCC1,SFRP1,LIF,BAX,AURKB,HDAC6,BBC3
GO:0040011	Locomotion	10	1251	0.49	0.0473	9606.ENSP00000244050,9606.ENSP00000263253,9606.ENSP00000264144,9606.ENSP00000269141,9606.ENSP00000293288,9606.ENSP00000331791,9606.ENSP00000355896,9606.ENSP00000375778,9606.ENSP00000379350,9606.ENSP00000386896	SNAI1,EP300,LAMC2,CDH2,BAX,TBX1,TGFB2,LAMB3,ITGB1,ITGA6
GO:0050767	Regulation of neurogenesis	8	828	0.57	0.0473	9606.ENSP00000220772,9606.ENSP00000249075,9606.ENSP00000258149,9606.ENSP00000263253,9606.ENSP00000269141,9606.ENSP00000352271,9606.ENSP00000367972,9606.ENSP00000386896	SFRP1,LIF,MDM2,EP300,CDH2,XRCC2,ID4,ITGA6
GO:0031401	Positive regulation of protein modification process	10	1252	0.49	0.0474	9606.ENSP00000216225,9606.ENSP00000242208,9606.ENSP00000249075,9606.ENSP00000269141,9606.ENSP00000274255,9606.ENSP00000311083,9606.ENSP00000331791,9606.ENSP00000334061,9606.ENSP00000355896,9606.ENSP00000480791	RBX1,INHBA,LIF,CDH2,SKP2,CKS1B,TBX1,HDAC6,TGFB2,FGF1
GO:2001235	Positive regulation of apoptotic signaling pathway	4	180	0.93	0.0474	9606.ENSP00000220772,9606.ENSP00000242208,9606.ENSP00000293288,9606.ENSP00000404503	SFRP1,INHBA,BAX,BBC3
GO:0070230	Positive regulation of lymphocyte apoptotic process	2	19	1.61	0.0477	9606.ENSP00000293288,9606.ENSP00000404503	BAX,BBC3
GO:0042475	Odontogenesis of dentin-containing tooth	3	81	1.15	0.0479	9606.ENSP00000293288,9606.ENSP00000331791,9606.ENSP00000386896	BAX,TBX1,ITGA6
GO:0007165	Signal transduction	23	4876	0.26	0.0483	9606.ENSP00000216225,9606.ENSP00000220772,9606.ENSP00000227451,9606.ENSP00000242208,9606.ENSP00000244050,9606.ENSP00000249075,9606.ENSP00000258149,9606.ENSP00000263253,9606.ENSP00000264758,9606.ENSP00000287727,9606.ENSP00000293288,9606.ENSP00000320084,9606.ENSP00000328133,9606.ENSP00000331791,9606.ENSP00000343204,9606.ENSP00000355896,9606.ENSP00000355988,9606.ENSP00000379350,9606.ENSP00000386896,…	RBX1,SFRP1,DTX4,INHBA,SNAI1,LIF,MDM2,EP300,ADD1,ZFYVE9,BAX,CD276,IL20RB,TBX1,JAK1,TGFB2,IRF6,ITGB1,ITGA6,BBC3,DTX3,TLE3,FGF1
GO:1901796	Regulation of signal transduction by p53 class mediator	4	182	0.93	0.0484	9606.ENSP00000244050,9606.ENSP00000258149,9606.ENSP00000263253,9606.ENSP00000313950	SNAI1,MDM2,EP300,AURKB
GO:1902533	Positive regulation of intracellular signal transduction	9	1041	0.52	0.0485	9606.ENSP00000249075,9606.ENSP00000263253,9606.ENSP00000269141,9606.ENSP00000293288,9606.ENSP00000331791,9606.ENSP00000355896,9606.ENSP00000379350,9606.ENSP00000404503,9606.ENSP00000480791	LIF,EP300,CDH2,BAX,TBX1,TGFB2,ITGB1,BBC3,FGF1
GO:0090090	Negative regulation of canonical wnt signaling pathway	4	183	0.92	0.049	9606.ENSP00000216225,9606.ENSP00000220772,9606.ENSP00000269141,9606.ENSP00000452871	RBX1,SFRP1,CDH2,TLE3

## Sheet: GO Molecular Function
#term ID	term description	observed gene count	background gene count	strength	false discovery rate	matching proteins in your network (IDs)	matching proteins in your network (labels)
GO:0005515	Protein binding	39	7026	0.33	1.4e-05	9606.ENSP00000013807,9606.ENSP00000166345,9606.ENSP00000216225,9606.ENSP00000216271,9606.ENSP00000220772,9606.ENSP00000234590,9606.ENSP00000242208,9606.ENSP00000244050,9606.ENSP00000249075,9606.ENSP00000252242,9606.ENSP00000258149,9606.ENSP00000263253,9606.ENSP00000264758,9606.ENSP00000269141,9606.ENSP00000274255,9606.ENSP00000276925,9606.ENSP00000280904,9606.ENSP00000287727,9606.ENSP00000293288,…	ERCC1,TRIP13,RBX1,HDAC10,SFRP1,ENO1,INHBA,SNAI1,LIF,KRT5,MDM2,EP300,ADD1,CDH2,SKP2,CDKN2B,DSC2,ZFYVE9,BAX,CKS1B,AURKB,CD276,FLNC,IL20RB,TBX1,HDAC6,JAK1,EIF3B,TGFB2,CETN2,KIF2C,ID4,LAMB3,ITGB1,ITGA6,BBC3,SLC2A1,TLE3,FGF1
GO:0005488	Binding	47	12516	0.16	0.0062	9606.ENSP00000013807,9606.ENSP00000166345,9606.ENSP00000216225,9606.ENSP00000216271,9606.ENSP00000220772,9606.ENSP00000227451,9606.ENSP00000234590,9606.ENSP00000235090,9606.ENSP00000242208,9606.ENSP00000244050,9606.ENSP00000249075,9606.ENSP00000252242,9606.ENSP00000258149,9606.ENSP00000263253,9606.ENSP00000264144,9606.ENSP00000264758,9606.ENSP00000269141,9606.ENSP00000274255,9606.ENSP00000276925,…	ERCC1,TRIP13,RBX1,HDAC10,SFRP1,DTX4,ENO1,WDR77,INHBA,SNAI1,LIF,KRT5,MDM2,EP300,LAMC2,ADD1,CDH2,SKP2,CDKN2B,DSC2,ZFYVE9,BAX,CKS1B,AURKB,CD276,FLNC,IL20RB,TBX1,HDAC6,RAD51C,JAK1,XRCC2,EIF3B,TGFB2,IRF6,CETN2,KIF2C,ID4,LAMB3,ITGB1,ITGA6,WEE1,BBC3,SLC2A1,DTX3,TLE3,FGF1

## Sheet: GO Cellular Component
#term ID	term description	observed gene count	background gene count	strength	false discovery rate	matching proteins in your network (IDs)	matching proteins in your network (labels)
GO:0005829	Cytosol	30	5193	0.35	0.0021	9606.ENSP00000216225,9606.ENSP00000220772,9606.ENSP00000227451,9606.ENSP00000234590,9606.ENSP00000235090,9606.ENSP00000244050,9606.ENSP00000249075,9606.ENSP00000252242,9606.ENSP00000258149,9606.ENSP00000260118,9606.ENSP00000263253,9606.ENSP00000264758,9606.ENSP00000274255,9606.ENSP00000276925,9606.ENSP00000287727,9606.ENSP00000293288,9606.ENSP00000313950,9606.ENSP00000327145,9606.ENSP00000329243,…	RBX1,SFRP1,DTX4,ENO1,WDR77,SNAI1,LIF,KRT5,MDM2,GGH,EP300,ADD1,SKP2,CDKN2B,ZFYVE9,BAX,AURKB,FLNC,KRT7,HDAC6,RAD51C,C10orf32,JAK1,EIF3B,IRF6,CETN2,KIF2C,BBC3,SLC2A1,FGF1
GO:0014704	Intercalated disc	4	51	1.48	0.0106	9606.ENSP00000269141,9606.ENSP00000280904,9606.ENSP00000379350,9606.ENSP00000416293	CDH2,DSC2,ITGB1,SLC2A1
GO:0032991	Protein-containing complex	27	5073	0.31	0.0208	9606.ENSP00000013807,9606.ENSP00000216225,9606.ENSP00000216271,9606.ENSP00000234590,9606.ENSP00000235090,9606.ENSP00000242208,9606.ENSP00000258149,9606.ENSP00000263253,9606.ENSP00000264144,9606.ENSP00000264758,9606.ENSP00000269141,9606.ENSP00000274255,9606.ENSP00000287727,9606.ENSP00000293288,9606.ENSP00000311083,9606.ENSP00000313950,9606.ENSP00000334061,9606.ENSP00000336701,9606.ENSP00000342331,…	ERCC1,RBX1,HDAC10,ENO1,WDR77,INHBA,MDM2,EP300,LAMC2,ADD1,CDH2,SKP2,ZFYVE9,BAX,CKS1B,AURKB,HDAC6,RAD51C,C10orf32,XRCC2,EIF3B,CETN2,KIF2C,LAMB3,ITGB1,ITGA6,TLE3
GO:0005634	Nucleus	33	7390	0.23	0.0306	9606.ENSP00000013807,9606.ENSP00000166345,9606.ENSP00000216225,9606.ENSP00000216271,9606.ENSP00000227451,9606.ENSP00000234590,9606.ENSP00000235090,9606.ENSP00000244050,9606.ENSP00000252242,9606.ENSP00000258149,9606.ENSP00000260118,9606.ENSP00000263253,9606.ENSP00000264758,9606.ENSP00000274255,9606.ENSP00000276925,9606.ENSP00000293288,9606.ENSP00000311083,9606.ENSP00000313950,9606.ENSP00000329243,…	ERCC1,TRIP13,RBX1,HDAC10,DTX4,ENO1,WDR77,SNAI1,KRT5,MDM2,GGH,EP300,ADD1,SKP2,CDKN2B,BAX,CKS1B,AURKB,KRT7,TBX1,HDAC6,RAD51C,JAK1,XRCC2,IRF6,CETN2,KIF2C,ID4,WEE1,SLC2A1,DTX3,TLE3,FGF1
GO:0033063	Rad51B-Rad51C-Rad51D-XRCC2 complex	2	5	2.19	0.0391	9606.ENSP00000336701,9606.ENSP00000352271	RAD51C,XRCC2
GO:0005654	Nucleoplasm	22	3973	0.33	0.0457	9606.ENSP00000013807,9606.ENSP00000216225,9606.ENSP00000216271,9606.ENSP00000227451,9606.ENSP00000235090,9606.ENSP00000244050,9606.ENSP00000258149,9606.ENSP00000263253,9606.ENSP00000264758,9606.ENSP00000274255,9606.ENSP00000311083,9606.ENSP00000313950,9606.ENSP00000334061,9606.ENSP00000336701,9606.ENSP00000352271,9606.ENSP00000355988,9606.ENSP00000359300,9606.ENSP00000367972,9606.ENSP00000402084,…	ERCC1,RBX1,HDAC10,DTX4,WDR77,SNAI1,MDM2,EP300,ADD1,SKP2,CKS1B,AURKB,HDAC6,RAD51C,XRCC2,IRF6,CETN2,ID4,WEE1,DTX3,TLE3,FGF1
GO:0044853	Plasma membrane raft	4	109	1.15	0.0457	9606.ENSP00000264758,9606.ENSP00000269141,9606.ENSP00000334061,9606.ENSP00000416293	ADD1,CDH2,HDAC6,SLC2A1
GO:0005737	Cytoplasm	42	11428	0.15	0.047	9606.ENSP00000013807,9606.ENSP00000216225,9606.ENSP00000216271,9606.ENSP00000220772,9606.ENSP00000227451,9606.ENSP00000234590,9606.ENSP00000235090,9606.ENSP00000242208,9606.ENSP00000244050,9606.ENSP00000249075,9606.ENSP00000252242,9606.ENSP00000258149,9606.ENSP00000260118,9606.ENSP00000263253,9606.ENSP00000264144,9606.ENSP00000264758,9606.ENSP00000269141,9606.ENSP00000274255,9606.ENSP00000276925,…	ERCC1,RBX1,HDAC10,SFRP1,DTX4,ENO1,WDR77,INHBA,SNAI1,LIF,KRT5,MDM2,GGH,EP300,LAMC2,ADD1,CDH2,SKP2,CDKN2B,DSC2,ZFYVE9,BAX,AURKB,FLNC,KRT7,HDAC6,RAD51C,C10orf32,JAK1,XRCC2,EIF3B,TGFB2,IRF6,CETN2,KIF2C,ID4,ITGB1,WEE1,BBC3,SLC2A1,DTX3,FGF1

## Sheet: PUBMED Reference publications
#term ID	term description	observed gene count	background gene count	strength	false discovery rate	matching proteins in your network (IDs)	matching proteins in your network (labels)
PMID:32226545	(2020) F-box proteins and cancer: an update from functional and regulatory mechanism to therapeutic clinical prospects.	10	159	1.38	6.62e-05	9606.ENSP00000216225,9606.ENSP00000244050,9606.ENSP00000258149,9606.ENSP00000263253,9606.ENSP00000269141,9606.ENSP00000274255,9606.ENSP00000311083,9606.ENSP00000313950,9606.ENSP00000327145,9606.ENSP00000359300	RBX1,SNAI1,MDM2,EP300,CDH2,SKP2,CKS1B,AURKB,FLNC,CETN2
PMID:30845357	(2019) DeltaNp63 in squamous cell carcinoma: defining the oncogenic routes affecting epigenetic landscape and tumour microenvironment.	8	71	1.64	6.62e-05	9606.ENSP00000258149,9606.ENSP00000264144,9606.ENSP00000269141,9606.ENSP00000355896,9606.ENSP00000355988,9606.ENSP00000375778,9606.ENSP00000379350,9606.ENSP00000386896	MDM2,LAMC2,CDH2,TGFB2,IRF6,LAMB3,ITGB1,ITGA6
PMID:21347296	(2011) Evidence for mesenchymal-epithelial transition associated with mouse hepatic stem cell differentiation.	6	22	2.02	0.00011	9606.ENSP00000244050,9606.ENSP00000252242,9606.ENSP00000269141,9606.ENSP00000329243,9606.ENSP00000379350,9606.ENSP00000386896	SNAI1,KRT5,CDH2,KRT7,ITGB1,ITGA6
PMID:25767398	(2015) The role of miR-29b in cancer: regulation, function, and signaling.	8	91	1.53	0.00017	9606.ENSP00000234590,9606.ENSP00000244050,9606.ENSP00000252242,9606.ENSP00000264144,9606.ENSP00000269141,9606.ENSP00000320084,9606.ENSP00000379350,9606.ENSP00000386896	ENO1,SNAI1,KRT5,LAMC2,CDH2,CD276,ITGB1,ITGA6
PMID:28452953	(2017) Significance of Wild-Type p53 Signaling in Suppressing Apoptosis in Response to Chemical Genotoxic Agents: Impact on Chemotherapy Outcome.	6	27	1.93	0.00019	9606.ENSP00000258149,9606.ENSP00000269141,9606.ENSP00000274255,9606.ENSP00000293288,9606.ENSP00000313950,9606.ENSP00000404503	MDM2,CDH2,SKP2,BAX,AURKB,BBC3
PMID:26880981	(2016) Glioblastoma Stem Cells Microenvironment: The Paracrine Roles of the Niche in Drug and Radioresistance.	8	96	1.5	0.00019	9606.ENSP00000244050,9606.ENSP00000263253,9606.ENSP00000269141,9606.ENSP00000355896,9606.ENSP00000379350,9606.ENSP00000386896,9606.ENSP00000416293,9606.ENSP00000480791	SNAI1,EP300,CDH2,TGFB2,ITGB1,ITGA6,SLC2A1,FGF1
PMID:34205406	(2021) FOXM1: A Multifunctional Oncoprotein and Emerging Therapeutic Target in Ovarian Cancer.	8	103	1.47	0.00024	9606.ENSP00000252242,9606.ENSP00000274255,9606.ENSP00000311083,9606.ENSP00000313950,9606.ENSP00000329243,9606.ENSP00000379350,9606.ENSP00000402084,9606.ENSP00000416293	KRT5,SKP2,CKS1B,AURKB,KRT7,ITGB1,WEE1,SLC2A1
PMID:23883065	(2013) Oncogenic transformation of mammary epithelial cells by transforming growth factor beta independent of mammary stem cell regulation.	6	30	1.88	0.00024	9606.ENSP00000220772,9606.ENSP00000244050,9606.ENSP00000269141,9606.ENSP00000355896,9606.ENSP00000379350,9606.ENSP00000386896	SFRP1,SNAI1,CDH2,TGFB2,ITGB1,ITGA6
PMID:34859000	(2021) Gene Expression in Amnion-Derived Cells Cultured on Recombinant Laminin 332-A Preliminary Study.	6	34	1.83	0.00028	9606.ENSP00000244050,9606.ENSP00000264144,9606.ENSP00000329243,9606.ENSP00000375778,9606.ENSP00000379350,9606.ENSP00000386896	SNAI1,LAMC2,KRT7,LAMB3,ITGB1,ITGA6
PMID:34956208	(2021) NFAT5 Controls the Integrity of Epidermis.	7	65	1.62	0.00028	9606.ENSP00000234590,9606.ENSP00000252242,9606.ENSP00000264144,9606.ENSP00000269141,9606.ENSP00000276925,9606.ENSP00000280904,9606.ENSP00000375778	ENO1,KRT5,LAMC2,CDH2,CDKN2B,DSC2,LAMB3
PMID:30119678	(2018) Reawakening of dormant estrogen-dependent human breast cancer cells by bone marrow stroma secretory senescence.	7	64	1.62	0.00028	9606.ENSP00000244050,9606.ENSP00000249075,9606.ENSP00000269141,9606.ENSP00000276925,9606.ENSP00000293288,9606.ENSP00000355896,9606.ENSP00000379350	SNAI1,LIF,CDH2,CDKN2B,BAX,TGFB2,ITGB1
PMID:27392607	(2016) Epigenetic regulation of epithelial-mesenchymal transition.	8	109	1.45	0.00028	9606.ENSP00000235090,9606.ENSP00000244050,9606.ENSP00000263253,9606.ENSP00000269141,9606.ENSP00000276925,9606.ENSP00000334061,9606.ENSP00000355896,9606.ENSP00000379350	WDR77,SNAI1,EP300,CDH2,CDKN2B,HDAC6,TGFB2,ITGB1
PMID:33808542	(2021) Hypoxia-Driven Effects in Cancer: Characterization, Mechanisms, and Therapeutic Implications.	8	116	1.42	0.00032	9606.ENSP00000234590,9606.ENSP00000244050,9606.ENSP00000263253,9606.ENSP00000269141,9606.ENSP00000334061,9606.ENSP00000379350,9606.ENSP00000386896,9606.ENSP00000416293	ENO1,SNAI1,EP300,CDH2,HDAC6,ITGB1,ITGA6,SLC2A1
PMID:31167492	(2019) Liquid Biopsies for Ovarian Carcinoma: How Blood Tests May Improve the Clinical Management of a Deadly Disease.	6	36	1.81	0.00032	9606.ENSP00000013807,9606.ENSP00000244050,9606.ENSP00000252242,9606.ENSP00000269141,9606.ENSP00000329243,9606.ENSP00000386896	ERCC1,SNAI1,KRT5,CDH2,KRT7,ITGA6
PMID:26988558	(2016) Snail-induced epithelial-to-mesenchymal transition of MCF-7 breast cancer cells: systems analysis of molecular changes and their effect on radiation and drug sensitivity.	7	70	1.58	0.00032	9606.ENSP00000013807,9606.ENSP00000244050,9606.ENSP00000252242,9606.ENSP00000263253,9606.ENSP00000269141,9606.ENSP00000355896,9606.ENSP00000379350	ERCC1,SNAI1,KRT5,EP300,CDH2,TGFB2,ITGB1
PMID:23658742	(2013) p63 attenuates epithelial to mesenchymal potential in an experimental prostate cell model.	6	37	1.79	0.00033	9606.ENSP00000244050,9606.ENSP00000252242,9606.ENSP00000264144,9606.ENSP00000375778,9606.ENSP00000386896,9606.ENSP00000480791	SNAI1,KRT5,LAMC2,LAMB3,ITGA6,FGF1
PMID:28495881	(2017) Dynamic expression and regulatory mechanism of TGF-beta signaling in chicken embryonic stem cells differentiating into spermatogonial stem cells.	6	38	1.78	0.00036	9606.ENSP00000242208,9606.ENSP00000249075,9606.ENSP00000355896,9606.ENSP00000367972,9606.ENSP00000379350,9606.ENSP00000386896	INHBA,LIF,TGFB2,ID4,ITGB1,ITGA6
PMID:34830951	(2021) FGFFGFR-Dependent Molecular Mechanisms Underlying Anti-Cancer Drug Resistance.	8	124	1.39	0.00038	9606.ENSP00000013807,9606.ENSP00000234590,9606.ENSP00000244050,9606.ENSP00000258149,9606.ENSP00000269141,9606.ENSP00000343204,9606.ENSP00000404503,9606.ENSP00000480791	ERCC1,ENO1,SNAI1,MDM2,CDH2,JAK1,BBC3,FGF1
PMID:23226679	(2012) p53, SKP2, and DKK3 as MYCN Target Genes and Their Potential Therapeutic Significance.	7	76	1.55	0.0004	9606.ENSP00000216225,9606.ENSP00000220772,9606.ENSP00000258149,9606.ENSP00000263253,9606.ENSP00000274255,9606.ENSP00000276925,9606.ENSP00000311083	RBX1,SFRP1,MDM2,EP300,SKP2,CDKN2B,CKS1B
PMID:32450549	(2020) Cancer Susceptibility Candidate 9 (CASC9): A Novel Targetable Long Noncoding RNA in Cancer Treatment.	6	41	1.75	0.00046	9606.ENSP00000244050,9606.ENSP00000264144,9606.ENSP00000269141,9606.ENSP00000293288,9606.ENSP00000355896,9606.ENSP00000416293	SNAI1,LAMC2,CDH2,BAX,TGFB2,SLC2A1
PMID:22193050	(2012) The biology of progesterone receptor in the normal mammary gland and in breast cancer.	6	45	1.71	0.00073	9606.ENSP00000252242,9606.ENSP00000263253,9606.ENSP00000343204,9606.ENSP00000367972,9606.ENSP00000379350,9606.ENSP00000386896	KRT5,EP300,JAK1,ID4,ITGB1,ITGA6
PMID:35205744	(2022) Circulating Tumor Cells in Breast Cancer Patients: A Balancing Act between Stemness, EMT Features and DNA Damage Responses.	7	86	1.49	0.00074	9606.ENSP00000013807,9606.ENSP00000244050,9606.ENSP00000252242,9606.ENSP00000258149,9606.ENSP00000269141,9606.ENSP00000336701,9606.ENSP00000402084	ERCC1,SNAI1,KRT5,MDM2,CDH2,RAD51C,WEE1
PMID:25010141	(2015) CD133 expression correlates with membrane beta-catenin and E-cadherin loss from human hair follicle placodes during morphogenesis.	5	19	2	0.00074	9606.ENSP00000244050,9606.ENSP00000269141,9606.ENSP00000334061,9606.ENSP00000355896,9606.ENSP00000386896	SNAI1,CDH2,HDAC6,TGFB2,ITGA6
PMID:25557041	(2015) Therapeutic targeting of tumor suppressor genes.	7	86	1.49	0.00074	9606.ENSP00000013807,9606.ENSP00000220772,9606.ENSP00000234590,9606.ENSP00000258149,9606.ENSP00000276925,9606.ENSP00000402084,9606.ENSP00000404503	ERCC1,SFRP1,ENO1,MDM2,CDKN2B,WEE1,BBC3
PMID:34970543	(2021) Dysregulated BMP2 in the Placenta May Contribute to Early-Onset Preeclampsia by Regulating Human Trophoblast Expression of Extracellular Matrix and Adhesion Molecules.	6	47	1.69	0.00078	9606.ENSP00000242208,9606.ENSP00000269141,9606.ENSP00000329243,9606.ENSP00000355896,9606.ENSP00000367972,9606.ENSP00000386896	INHBA,CDH2,KRT7,TGFB2,ID4,ITGA6
PMID:34202684	(2021) Dose-Dependent Effects of Cold Atmospheric Argon Plasma on the Mesenchymal Stem and Osteosarcoma Cells In Vitro.	7	89	1.48	0.00082	9606.ENSP00000244050,9606.ENSP00000274255,9606.ENSP00000276925,9606.ENSP00000313950,9606.ENSP00000379350,9606.ENSP00000386896,9606.ENSP00000402084	SNAI1,SKP2,CDKN2B,AURKB,ITGB1,ITGA6,WEE1
PMID:25961742	(2015) Revealing the Molecular Portrait of Triple Negative Breast Tumors in an Understudied Population through Omics Analysis of Formalin-Fixed and Paraffin-Embedded Tissues.	8	147	1.32	0.00091	9606.ENSP00000013807,9606.ENSP00000244050,9606.ENSP00000258149,9606.ENSP00000274255,9606.ENSP00000313950,9606.ENSP00000336701,9606.ENSP00000352271,9606.ENSP00000367972	ERCC1,SNAI1,MDM2,SKP2,AURKB,RAD51C,XRCC2,ID4
PMID:23749986	(2013) Joint network and node selection for pathway-based genomic data analysis.	6	50	1.66	0.00094	9606.ENSP00000244050,9606.ENSP00000264144,9606.ENSP00000269141,9606.ENSP00000375778,9606.ENSP00000379350,9606.ENSP00000386896	SNAI1,LAMC2,CDH2,LAMB3,ITGB1,ITGA6
PMID:15560845	(2004) Human T lymphotropic virus type-1 p30II alters cellular gene expression to selectively enhance signaling pathways that activate T lymphocytes.	7	92	1.47	0.00094	9606.ENSP00000234590,9606.ENSP00000258149,9606.ENSP00000263253,9606.ENSP00000280904,9606.ENSP00000320084,9606.ENSP00000334061,9606.ENSP00000402084	ENO1,MDM2,EP300,DSC2,CD276,HDAC6,WEE1
PMID:33800394	(2021) An Update on the Role of Ubiquitination in Melanoma Development and Therapies.	7	96	1.45	0.0012	9606.ENSP00000216225,9606.ENSP00000244050,9606.ENSP00000258149,9606.ENSP00000269141,9606.ENSP00000274255,9606.ENSP00000343204,9606.ENSP00000379350	RBX1,SNAI1,MDM2,CDH2,SKP2,JAK1,ITGB1
PMID:32832599	(2020) Single-cell RNA-seq reveals ectopic and aberrant lung-resident cell populations in idiopathic pulmonary fibrosis.	6	53	1.64	0.0012	9606.ENSP00000252242,9606.ENSP00000258149,9606.ENSP00000264144,9606.ENSP00000269141,9606.ENSP00000375778,9606.ENSP00000379350	KRT5,MDM2,LAMC2,CDH2,LAMB3,ITGB1
PMID:30733705	(2019) Molecular Network Basis of Invasive Pituitary Adenoma: A Review.	7	98	1.44	0.0012	9606.ENSP00000220772,9606.ENSP00000244050,9606.ENSP00000269141,9606.ENSP00000313950,9606.ENSP00000355988,9606.ENSP00000386896,9606.ENSP00000416293	SFRP1,SNAI1,CDH2,AURKB,IRF6,ITGA6,SLC2A1
PMID:34051847	(2021) Current understanding of epigenetics mechanism as a novel target in reducing cancer stem cells resistance.	8	159	1.29	0.0013	9606.ENSP00000013807,9606.ENSP00000220772,9606.ENSP00000244050,9606.ENSP00000252242,9606.ENSP00000263253,9606.ENSP00000269141,9606.ENSP00000334061,9606.ENSP00000355896	ERCC1,SFRP1,SNAI1,KRT5,EP300,CDH2,HDAC6,TGFB2
PMID:34299340	(2021) Induced Cardiomyocyte Proliferation: A Promising Approach to Cure Heart Failure.	6	54	1.63	0.0013	9606.ENSP00000313950,9606.ENSP00000331791,9606.ENSP00000343204,9606.ENSP00000402084,9606.ENSP00000416293,9606.ENSP00000480791	AURKB,TBX1,JAK1,WEE1,SLC2A1,FGF1
PMID:33150300	(2020) Targeting the TGFbeta pathway in uterine carcinosarcoma.	5	24	1.9	0.0013	9606.ENSP00000244050,9606.ENSP00000252242,9606.ENSP00000269141,9606.ENSP00000355896,9606.ENSP00000402084	SNAI1,KRT5,CDH2,TGFB2,WEE1
PMID:26046491	(2015) Mechanisms of Invasion in Head and Neck Cancer.	7	101	1.42	0.0013	9606.ENSP00000244050,9606.ENSP00000264144,9606.ENSP00000269141,9606.ENSP00000375778,9606.ENSP00000379350,9606.ENSP00000386896,9606.ENSP00000404503	SNAI1,LAMC2,CDH2,LAMB3,ITGB1,ITGA6,BBC3
PMID:24210100	(2013) TGF-beta regulation of gene expression at early and late stages of HPV16-mediated transformation of human keratinocytes.	5	24	1.9	0.0013	9606.ENSP00000242208,9606.ENSP00000244050,9606.ENSP00000264144,9606.ENSP00000269141,9606.ENSP00000276925	INHBA,SNAI1,LAMC2,CDH2,CDKN2B
PMID:18047746	(2007) Wrenches in the works: drug discovery targeting the SCF ubiquitin ligase and APCC complexes.	5	24	1.9	0.0013	9606.ENSP00000216225,9606.ENSP00000258149,9606.ENSP00000274255,9606.ENSP00000311083,9606.ENSP00000402084	RBX1,MDM2,SKP2,CKS1B,WEE1
PMID:28931650	(2017) Epigenetic inactivation of tumour suppressor coding and non-coding genes in human cancer: an update.	8	163	1.27	0.0014	9606.ENSP00000013807,9606.ENSP00000220772,9606.ENSP00000244050,9606.ENSP00000258149,9606.ENSP00000269141,9606.ENSP00000276925,9606.ENSP00000359300,9606.ENSP00000416293	ERCC1,SFRP1,SNAI1,MDM2,CDH2,CDKN2B,CETN2,SLC2A1
PMID:19925684	(2009) Expression profiling of rainbow trout testis development identifies evolutionary conserved genes involved in spermatogenesis.	8	165	1.27	0.0015	9606.ENSP00000166345,9606.ENSP00000234590,9606.ENSP00000242208,9606.ENSP00000311083,9606.ENSP00000331791,9606.ENSP00000361298,9606.ENSP00000386896,9606.ENSP00000452871	TRIP13,ENO1,INHBA,CKS1B,TBX1,KIF2C,ITGA6,TLE3
PMID:23984088	(2013) Transforming growth factor-Beta and urokinase-type plasminogen activator: dangerous partners in tumorigenesis-implications in skin cancer.	7	107	1.4	0.0017	9606.ENSP00000234590,9606.ENSP00000244050,9606.ENSP00000269141,9606.ENSP00000287727,9606.ENSP00000343204,9606.ENSP00000355896,9606.ENSP00000379350	ENO1,SNAI1,CDH2,ZFYVE9,JAK1,TGFB2,ITGB1
PMID:33806538	(2021) Hypoxia-Induced Cancer Cell Responses Driving Radioresistance of Hypoxic Tumors: Approaches to Targeting and Radiosensitizing.	7	110	1.39	0.0018	9606.ENSP00000013807,9606.ENSP00000244050,9606.ENSP00000263253,9606.ENSP00000334061,9606.ENSP00000355896,9606.ENSP00000379350,9606.ENSP00000416293	ERCC1,SNAI1,EP300,HDAC6,TGFB2,ITGB1,SLC2A1
PMID:33117804	(2020) The Roles of Histone Deacetylases and Their Inhibitors in Cancer Therapy.	8	171	1.25	0.0018	9606.ENSP00000216271,9606.ENSP00000244050,9606.ENSP00000258149,9606.ENSP00000263253,9606.ENSP00000276925,9606.ENSP00000334061,9606.ENSP00000402084,9606.ENSP00000404503	HDAC10,SNAI1,MDM2,EP300,CDKN2B,HDAC6,WEE1,BBC3
PMID:31835684	(2019) Do Mutations Turn p53 into an Oncogene?	6	61	1.58	0.0018	9606.ENSP00000258149,9606.ENSP00000264144,9606.ENSP00000334061,9606.ENSP00000367972,9606.ENSP00000404503,9606.ENSP00000416293	MDM2,LAMC2,HDAC6,ID4,BBC3,SLC2A1
PMID:27599530	(2016) HDACs and HDAC Inhibitors in Cancer Development and Therapy.	7	109	1.39	0.0018	9606.ENSP00000013807,9606.ENSP00000216271,9606.ENSP00000244050,9606.ENSP00000258149,9606.ENSP00000263253,9606.ENSP00000313950,9606.ENSP00000334061	ERCC1,HDAC10,SNAI1,MDM2,EP300,AURKB,HDAC6
PMID:26081571	(2015) Orchestrating liver development.	7	108	1.4	0.0018	9606.ENSP00000220772,9606.ENSP00000263253,9606.ENSP00000355896,9606.ENSP00000379350,9606.ENSP00000386896,9606.ENSP00000452871,9606.ENSP00000480791	SFRP1,EP300,TGFB2,ITGB1,ITGA6,TLE3,FGF1
PMID:34900697	(2021) Artemisinin Mediates Its Tumor-Suppressive Activity in Hepatocellular Carcinoma Through Targeted Inhibition of FoxM1.	5	28	1.84	0.0019	9606.ENSP00000244050,9606.ENSP00000258149,9606.ENSP00000269141,9606.ENSP00000274255,9606.ENSP00000313950	SNAI1,MDM2,CDH2,SKP2,AURKB
PMID:32839549	(2020) Epigenetic silencing of the ubiquitin ligase subunit FBXL7 impairs c-SRC degradation and promotes epithelial-to-mesenchymal transition and metastasis.	5	28	1.84	0.0019	9606.ENSP00000216225,9606.ENSP00000244050,9606.ENSP00000252242,9606.ENSP00000269141,9606.ENSP00000274255	RBX1,SNAI1,KRT5,CDH2,SKP2
PMID:25663940	(2015) Cullin family proteins and tumorigenesis: genetic association and molecular mechanisms.	6	62	1.57	0.0019	9606.ENSP00000216225,9606.ENSP00000258149,9606.ENSP00000274255,9606.ENSP00000293288,9606.ENSP00000402084,9606.ENSP00000416293	RBX1,MDM2,SKP2,BAX,WEE1,SLC2A1
PMID:29606612	(2018) Heterogeneity of Human Breast Stem and Progenitor Cells as Revealed by Transcriptional Profiling.	6	63	1.56	0.002	9606.ENSP00000244050,9606.ENSP00000252242,9606.ENSP00000269141,9606.ENSP00000329243,9606.ENSP00000386896,9606.ENSP00000480791	SNAI1,KRT5,CDH2,KRT7,ITGA6,FGF1
PMID:27258152	(2016) Mesenchymal to Epithelial Transition Induced by Reprogramming Factors Attenuates the Malignancy of Cancer Cells.	5	29	1.82	0.002	9606.ENSP00000244050,9606.ENSP00000269141,9606.ENSP00000280904,9606.ENSP00000355896,9606.ENSP00000386896	SNAI1,CDH2,DSC2,TGFB2,ITGA6
PMID:28955947	(2016) Snail1 expression in human colon cancer DLD-1 cells confers invasive properties without N-cadherin expression.	5	29	1.82	0.002	9606.ENSP00000244050,9606.ENSP00000263253,9606.ENSP00000264144,9606.ENSP00000269141,9606.ENSP00000375778	SNAI1,EP300,LAMC2,CDH2,LAMB3
PMID:26334633	(2015) Enhanced Expression of Integrin alphavbeta3 Induced by TGF-beta Is Required for the Enhancing Effect of Fibroblast Growth Factor 1 (FGF1) in TGF-beta-Induced Epithelial-Mesenchymal Transition (EMT) in Mammary Epithelial Cells.	5	29	1.82	0.002	9606.ENSP00000244050,9606.ENSP00000269141,9606.ENSP00000379350,9606.ENSP00000386896,9606.ENSP00000480791	SNAI1,CDH2,ITGB1,ITGA6,FGF1
PMID:26580601	(2015) Danusertib Induces Apoptosis, Cell Cycle Arrest, and Autophagy but Inhibits Epithelial to Mesenchymal Transition Involving PI3KAktmTOR Signaling Pathway in Human Ovarian Cancer Cells.	5	29	1.82	0.002	9606.ENSP00000244050,9606.ENSP00000269141,9606.ENSP00000293288,9606.ENSP00000313950,9606.ENSP00000404503	SNAI1,CDH2,BAX,AURKB,BBC3
PMID:25448065	(2014) Purification and ex vivo expansion of fully functional salivary gland stem cells.	5	29	1.82	0.002	9606.ENSP00000252242,9606.ENSP00000329243,9606.ENSP00000379350,9606.ENSP00000386896,9606.ENSP00000480791	KRT5,KRT7,ITGB1,ITGA6,FGF1
PMID:34491469	(2021) The novel LSD1 inhibitor ZY0511 suppresses diffuse large B-cell lymphoma proliferation by inducing apoptosis and autophagy.	5	30	1.81	0.0022	9606.ENSP00000244050,9606.ENSP00000263253,9606.ENSP00000274255,9606.ENSP00000293288,9606.ENSP00000404503	SNAI1,EP300,SKP2,BAX,BBC3
PMID:25560921	(2014) Intertwining of Activin A and TGFbeta Signaling: Dual Roles in Cancer Progression and Cancer Cell Invasion.	6	66	1.54	0.0022	9606.ENSP00000242208,9606.ENSP00000244050,9606.ENSP00000263253,9606.ENSP00000269141,9606.ENSP00000276925,9606.ENSP00000355896	INHBA,SNAI1,EP300,CDH2,CDKN2B,TGFB2
PMID:25601904	(2014) P-Cadherin Linking Breast Cancer Stem Cells and Invasion: A Promising Marker to Identify an IntermediateMetastable EMT State.	5	30	1.81	0.0022	9606.ENSP00000244050,9606.ENSP00000252242,9606.ENSP00000269141,9606.ENSP00000386896,9606.ENSP00000416293	SNAI1,KRT5,CDH2,ITGA6,SLC2A1
PMID:35052683	(2021) How Lineage Tracing Studies Can Unveil Tumor Heterogeneity in Breast Cancer.	5	31	1.79	0.0024	9606.ENSP00000244050,9606.ENSP00000252242,9606.ENSP00000269141,9606.ENSP00000379350,9606.ENSP00000386896	SNAI1,KRT5,CDH2,ITGB1,ITGA6
PMID:32585893	(2020) Molecular Bases of Drug Resistance in Hepatocellular Carcinoma.	7	119	1.35	0.0024	9606.ENSP00000013807,9606.ENSP00000244050,9606.ENSP00000258149,9606.ENSP00000269141,9606.ENSP00000276925,9606.ENSP00000343204,9606.ENSP00000404503	ERCC1,SNAI1,MDM2,CDH2,CDKN2B,JAK1,BBC3
PMID:35140960	(2022) Primary mucoepidermoid carcinoma of the intrahepatic bile duct: A case report.	4	10	2.19	0.0027	9606.ENSP00000252242,9606.ENSP00000258149,9606.ENSP00000276925,9606.ENSP00000329243	KRT5,MDM2,CDKN2B,KRT7
PMID:26528041	(2015) The Importance of Ubiquitin E3 Ligases, SCF and APCC, in Human Cancers.	5	32	1.78	0.0027	9606.ENSP00000216225,9606.ENSP00000258149,9606.ENSP00000274255,9606.ENSP00000311083,9606.ENSP00000402084	RBX1,MDM2,SKP2,CKS1B,WEE1
PMID:23042145	(2012) Established breast cancer stem cell markers do not correlate with in vivo tumorigenicity of tumor-initiating cells.	5	33	1.76	0.003	9606.ENSP00000244050,9606.ENSP00000252242,9606.ENSP00000269141,9606.ENSP00000375778,9606.ENSP00000379350	SNAI1,KRT5,CDH2,LAMB3,ITGB1
PMID:31653034	(2019) Promising Prognosis Marker Candidates on the Status of Epithelial-Mesenchymal Transition and Glioma Stem Cells in Glioblastoma.	7	125	1.33	0.0031	9606.ENSP00000216271,9606.ENSP00000244050,9606.ENSP00000269141,9606.ENSP00000320084,9606.ENSP00000334061,9606.ENSP00000379350,9606.ENSP00000386896	HDAC10,SNAI1,CDH2,CD276,HDAC6,ITGB1,ITGA6
PMID:33968749	(2021) The Impact of Long Non-Coding RNAs in the Pathogenesis of Hepatocellular Carcinoma.	5	34	1.75	0.0032	9606.ENSP00000244050,9606.ENSP00000258149,9606.ENSP00000269141,9606.ENSP00000379350,9606.ENSP00000480791	SNAI1,MDM2,CDH2,ITGB1,FGF1
PMID:34289530	(2021) The role of non-coding RNAs in drug resistance of oral squamous cell carcinoma and therapeutic potential.	6	73	1.5	0.0032	9606.ENSP00000013807,9606.ENSP00000166345,9606.ENSP00000244050,9606.ENSP00000269141,9606.ENSP00000404503,9606.ENSP00000416293	ERCC1,TRIP13,SNAI1,CDH2,BBC3,SLC2A1
PMID:34439842	(2021) Role of Phytonutrients in Nutrigenetics and Nutrigenomics Perspective in Curing Breast Cancer.	7	126	1.33	0.0032	9606.ENSP00000244050,9606.ENSP00000269141,9606.ENSP00000274255,9606.ENSP00000334061,9606.ENSP00000343204,9606.ENSP00000355896,9606.ENSP00000416293	SNAI1,CDH2,SKP2,HDAC6,JAK1,TGFB2,SLC2A1
PMID:34692797	(2021) Reawakening the Intrinsic Cardiac Regenerative Potential: Molecular Strategies to Boost Dedifferentiation and Proliferation of Endogenous Cardiomyocytes.	7	127	1.33	0.0032	9606.ENSP00000269141,9606.ENSP00000274255,9606.ENSP00000313950,9606.ENSP00000343204,9606.ENSP00000355896,9606.ENSP00000402084,9606.ENSP00000480791	CDH2,SKP2,AURKB,JAK1,TGFB2,WEE1,FGF1
PMID:34911439	(2021) Resistance mechanisms to inhibitors of p53-MDM2 interactions in cancer therapy: can we overcome them?	6	73	1.5	0.0032	9606.ENSP00000244050,9606.ENSP00000258149,9606.ENSP00000269141,9606.ENSP00000293288,9606.ENSP00000320084,9606.ENSP00000404503	SNAI1,MDM2,CDH2,BAX,CD276,BBC3
PMID:32183218	(2020) The TGFbeta Family in Human Placental Development at the Fetal-Maternal Interface.	6	72	1.5	0.0032	9606.ENSP00000244050,9606.ENSP00000249075,9606.ENSP00000269141,9606.ENSP00000329243,9606.ENSP00000355896,9606.ENSP00000386896	SNAI1,LIF,CDH2,KRT7,TGFB2,ITGA6
PMID:33303784	(2020) Arrhythmogenic right ventricular cardiomyopathy in patients with biallelic JUP-associated skin fragility.	5	34	1.75	0.0032	9606.ENSP00000252242,9606.ENSP00000264144,9606.ENSP00000280904,9606.ENSP00000375778,9606.ENSP00000386896	KRT5,LAMC2,DSC2,LAMB3,ITGA6
PMID:22375140	(2012) The Ubiquitin System and Kaposis Sarcoma-Associated Herpesvirus.	6	73	1.5	0.0032	9606.ENSP00000216225,9606.ENSP00000244050,9606.ENSP00000258149,9606.ENSP00000274255,9606.ENSP00000276925,9606.ENSP00000402084	RBX1,SNAI1,MDM2,SKP2,CDKN2B,WEE1
PMID:33947848	(2021) Single-keratinocyte transcriptomic analyses identify different clonal types and proliferative potential mediated by FOXM1 in human epidermal stem cells.	5	35	1.74	0.0033	9606.ENSP00000264144,9606.ENSP00000313950,9606.ENSP00000375778,9606.ENSP00000379350,9606.ENSP00000386896	LAMC2,AURKB,LAMB3,ITGB1,ITGA6
PMID:33972551	(2021) Mapping the molecular and structural specialization of the skin basement membrane for inter-tissue interactions.	6	75	1.49	0.0033	9606.ENSP00000252242,9606.ENSP00000264144,9606.ENSP00000355896,9606.ENSP00000375778,9606.ENSP00000379350,9606.ENSP00000386896	KRT5,LAMC2,TGFB2,LAMB3,ITGB1,ITGA6
PMID:34068643	(2021) Emerging Roles of SKP2 in Cancer Drug Resistance.	6	75	1.49	0.0033	9606.ENSP00000244050,9606.ENSP00000263253,9606.ENSP00000269141,9606.ENSP00000274255,9606.ENSP00000311083,9606.ENSP00000313950	SNAI1,EP300,CDH2,SKP2,CKS1B,AURKB
PMID:34638744	(2021) Targeting the Interplay between HDACs and DNA Damage Repair for Myeloma Therapy.	6	74	1.49	0.0033	9606.ENSP00000013807,9606.ENSP00000216271,9606.ENSP00000258149,9606.ENSP00000263253,9606.ENSP00000336701,9606.ENSP00000359300	ERCC1,HDAC10,MDM2,EP300,RAD51C,CETN2
PMID:32754615	(2020) Dynamics of Cellular Plasticity in Prostate Cancer Progression.	6	74	1.49	0.0033	9606.ENSP00000244050,9606.ENSP00000252242,9606.ENSP00000269141,9606.ENSP00000355896,9606.ENSP00000386896,9606.ENSP00000416293	SNAI1,KRT5,CDH2,TGFB2,ITGA6,SLC2A1
PMID:32843665	(2020) Whole transcriptome analysis of bovine mammary progenitor cells by P-Cadherin enrichment as a marker in the mammary cell hierarchy.	5	35	1.74	0.0033	9606.ENSP00000252242,9606.ENSP00000269141,9606.ENSP00000313950,9606.ENSP00000361298,9606.ENSP00000386896	KRT5,CDH2,AURKB,KIF2C,ITGA6
PMID:29163849	(2017) The therapeutic potential of cell cycle targeting in multiple myeloma.	6	74	1.49	0.0033	9606.ENSP00000258149,9606.ENSP00000274255,9606.ENSP00000276925,9606.ENSP00000311083,9606.ENSP00000313950,9606.ENSP00000402084	MDM2,SKP2,CDKN2B,CKS1B,AURKB,WEE1
PMID:22918467	(2012) FOXO transcription factors throughout T cell biology.	6	75	1.49	0.0033	9606.ENSP00000258149,9606.ENSP00000263253,9606.ENSP00000274255,9606.ENSP00000276925,9606.ENSP00000320084,9606.ENSP00000404503	MDM2,EP300,SKP2,CDKN2B,CD276,BBC3
PMID:31380278	(2019) European mtDNA Variants Are Associated With Differential Responses to Cisplatin, an Anticancer Drug: Implications for Drug Resistance and Side Effects.	5	36	1.73	0.0034	9606.ENSP00000013807,9606.ENSP00000220772,9606.ENSP00000258149,9606.ENSP00000293288,9606.ENSP00000404503	ERCC1,SFRP1,MDM2,BAX,BBC3
PMID:27391030	(2016) Involvement of DNMT 3B promotes epithelial-mesenchymal transition and gene expression profile of invasive head and neck squamous cell carcinomas cell lines.	5	36	1.73	0.0034	9606.ENSP00000244050,9606.ENSP00000264144,9606.ENSP00000269141,9606.ENSP00000367972,9606.ENSP00000386896	SNAI1,LAMC2,CDH2,ID4,ITGA6
PMID:22548722	(2012) The bed and the bugs: interactions between the tumor microenvironment and cancer stem cells.	5	36	1.73	0.0034	9606.ENSP00000220772,9606.ENSP00000252242,9606.ENSP00000355896,9606.ENSP00000379350,9606.ENSP00000386896	SFRP1,KRT5,TGFB2,ITGB1,ITGA6
PMID:35205692	(2022) The Bright and the Dark Side of TGF-beta Signaling in Hepatocellular Carcinoma: Mechanisms, Dysregulation, and Therapeutic Implications.	8	206	1.17	0.0035	9606.ENSP00000244050,9606.ENSP00000258149,9606.ENSP00000269141,9606.ENSP00000276925,9606.ENSP00000320084,9606.ENSP00000343204,9606.ENSP00000355896,9606.ENSP00000402084	SNAI1,MDM2,CDH2,CDKN2B,CD276,JAK1,TGFB2,WEE1
PMID:31952783	(2020) Mutant p53 on the Path to Metastasis.	5	37	1.71	0.0035	9606.ENSP00000244050,9606.ENSP00000258149,9606.ENSP00000263253,9606.ENSP00000355896,9606.ENSP00000367972	SNAI1,MDM2,EP300,TGFB2,ID4
PMID:32900991	(2020) Epitranscriptomics and epiproteomics in cancer drug resistance: therapeutic implications.	7	133	1.31	0.0035	9606.ENSP00000013807,9606.ENSP00000244050,9606.ENSP00000258149,9606.ENSP00000269141,9606.ENSP00000343204,9606.ENSP00000354125,9606.ENSP00000416293	ERCC1,SNAI1,MDM2,CDH2,JAK1,EIF3B,SLC2A1
PMID:30646912	(2019) Role of the tumor microenvironment in PD-L1PD-1-mediated tumor immune escape.	6	77	1.48	0.0035	9606.ENSP00000244050,9606.ENSP00000269141,9606.ENSP00000311083,9606.ENSP00000331791,9606.ENSP00000343204,9606.ENSP00000416293	SNAI1,CDH2,CKS1B,TBX1,JAK1,SLC2A1
PMID:30544381	(2018) Targeted next-generation sequencing identifies a novel mutation of LAMB3 in a Chinese neonatal patient presented with junctional epidermolysis bullosa.	4	12	2.11	0.0035	9606.ENSP00000252242,9606.ENSP00000264144,9606.ENSP00000375778,9606.ENSP00000386896	KRT5,LAMC2,LAMB3,ITGA6
PMID:30911653	(2018) Hypoxia, cytokines and stromal recruitment: parallels between pathophysiology of encapsulating peritoneal sclerosis, endometriosis and peritoneal metastasis.	7	134	1.3	0.0035	9606.ENSP00000234590,9606.ENSP00000244050,9606.ENSP00000263253,9606.ENSP00000269141,9606.ENSP00000276925,9606.ENSP00000287727,9606.ENSP00000416293	ENO1,SNAI1,EP300,CDH2,CDKN2B,ZFYVE9,SLC2A1
PMID:23766946	(2013) Hitting Them Where They Live: Targeting the Glioblastoma Perivascular Stem Cell Niche.	5	37	1.71	0.0035	9606.ENSP00000244050,9606.ENSP00000269141,9606.ENSP00000355896,9606.ENSP00000379350,9606.ENSP00000386896	SNAI1,CDH2,TGFB2,ITGB1,ITGA6
PMID:21996747	(2012) CD49f and CD61 identify Her2neu-induced mammary tumor-initiating cells that are potentially derived from luminal progenitors and maintained by the integrin-TGFbeta signaling.	5	37	1.71	0.0035	9606.ENSP00000244050,9606.ENSP00000252242,9606.ENSP00000269141,9606.ENSP00000379350,9606.ENSP00000386896	SNAI1,KRT5,CDH2,ITGB1,ITGA6
PMID:35140234	(2022) Mass cytometric and transcriptomic profiling of epithelial-mesenchymal transitions in human mammary cell lines.	5	38	1.7	0.0038	9606.ENSP00000244050,9606.ENSP00000269141,9606.ENSP00000329243,9606.ENSP00000379350,9606.ENSP00000386896	SNAI1,CDH2,KRT7,ITGB1,ITGA6
PMID:35186795	(2022) More Than Just a Periodontal Pathogen -the Research Progress on Fusobacterium nucleatum.	5	38	1.7	0.0038	9606.ENSP00000234590,9606.ENSP00000244050,9606.ENSP00000269141,9606.ENSP00000329243,9606.ENSP00000343204	ENO1,SNAI1,CDH2,KRT7,JAK1
PMID:35295334	(2022) Transforming Growth Factor-Beta (TGF-beta) Signaling in Cancer-A Betrayal Within.	6	80	1.46	0.0038	9606.ENSP00000244050,9606.ENSP00000249075,9606.ENSP00000258149,9606.ENSP00000293288,9606.ENSP00000343204,9606.ENSP00000355896	SNAI1,LIF,MDM2,BAX,JAK1,TGFB2
PMID:34769264	(2021) Fibulin 2 Is Hypermethylated and Suppresses Tumor Cell Proliferation through Inhibition of Cell Adhesion and Extracellular Matrix Genes in Non-Small Cell Lung Cancer.	5	38	1.7	0.0038	9606.ENSP00000264144,9606.ENSP00000269141,9606.ENSP00000280904,9606.ENSP00000379350,9606.ENSP00000386896	LAMC2,CDH2,DSC2,ITGB1,ITGA6
PMID:32429232	(2020) F-Box Proteins and Cancer.	7	137	1.29	0.0038	9606.ENSP00000216225,9606.ENSP00000244050,9606.ENSP00000258149,9606.ENSP00000263253,9606.ENSP00000311083,9606.ENSP00000313950,9606.ENSP00000402084	RBX1,SNAI1,MDM2,EP300,CKS1B,AURKB,WEE1
PMID:30642292	(2019) Prognostic signature associated with radioresistance in head and neck cancer via transcriptomic and bioinformatic analyses.	4	13	2.07	0.0038	9606.ENSP00000264144,9606.ENSP00000379350,9606.ENSP00000386896,9606.ENSP00000416293	LAMC2,ITGB1,ITGA6,SLC2A1
PMID:31312705	(2019) A homozygous frameshift variant in the KRT5 gene is compatible with life and results in severe recessive epidermolysis bullosa simplex.	4	13	2.07	0.0038	9606.ENSP00000252242,9606.ENSP00000264144,9606.ENSP00000375778,9606.ENSP00000386896	KRT5,LAMC2,LAMB3,ITGA6
PMID:28832662	(2017) Oxygen-dependent regulation of tumor growth and metastasis in human breast cancer xenografts.	4	13	2.07	0.0038	9606.ENSP00000244050,9606.ENSP00000269141,9606.ENSP00000329243,9606.ENSP00000379350	SNAI1,CDH2,KRT7,ITGB1
PMID:24739573	(2014) Unravelling mechanisms of p53-mediated tumour suppression.	5	38	1.7	0.0038	9606.ENSP00000244050,9606.ENSP00000258149,9606.ENSP00000293288,9606.ENSP00000404503,9606.ENSP00000416293	SNAI1,MDM2,BAX,BBC3,SLC2A1
PMID:25329897	(2014) PLK1 and beta-TrCP-dependent ubiquitination and degradation of Rap1GAP controls cell proliferation.	5	38	1.7	0.0038	9606.ENSP00000216225,9606.ENSP00000244050,9606.ENSP00000274255,9606.ENSP00000313950,9606.ENSP00000402084	RBX1,SNAI1,SKP2,AURKB,WEE1
PMID:16457687	(2005) HER-2 overexpression differentially alters transforming growth factor-beta responses in luminal versus mesenchymal human breast cancer cells.	6	79	1.46	0.0038	9606.ENSP00000252242,9606.ENSP00000258149,9606.ENSP00000276925,9606.ENSP00000336701,9606.ENSP00000355896,9606.ENSP00000379350	KRT5,MDM2,CDKN2B,RAD51C,TGFB2,ITGB1
PMID:31623112	(2019) Ubiquitin Ligases Involved in the Regulation of Wnt, TGF-beta, and Notch Signaling Pathways and Their Roles in Mouse Development and Homeostasis.	7	140	1.28	0.0039	9606.ENSP00000216225,9606.ENSP00000244050,9606.ENSP00000258149,9606.ENSP00000274255,9606.ENSP00000287727,9606.ENSP00000311083,9606.ENSP00000452871	RBX1,SNAI1,MDM2,SKP2,ZFYVE9,CKS1B,TLE3
PMID:29353599	(2018) MicroRNAs as critical regulators of the endothelial to mesenchymal transition in vascular biology.	5	39	1.69	0.0039	9606.ENSP00000244050,9606.ENSP00000263253,9606.ENSP00000269141,9606.ENSP00000287727,9606.ENSP00000480791	SNAI1,EP300,CDH2,ZFYVE9,FGF1
PMID:28168376	(2017) The Terminal End Bud: the Little Engine that Could.	6	82	1.45	0.0039	9606.ENSP00000244050,9606.ENSP00000252242,9606.ENSP00000269141,9606.ENSP00000355896,9606.ENSP00000379350,9606.ENSP00000480791	SNAI1,KRT5,CDH2,TGFB2,ITGB1,FGF1
PMID:24603861	(2014) Group B streptococcal infection of the choriodecidua induces dysfunction of the cytokeratin network in amniotic epithelium: a pathway to membrane weakening.	5	39	1.69	0.0039	9606.ENSP00000252242,9606.ENSP00000280904,9606.ENSP00000293288,9606.ENSP00000329243,9606.ENSP00000375778	KRT5,DSC2,BAX,KRT7,LAMB3
PMID:21863050	(2011) RINGs of good and evil: RING finger ubiquitin ligases at the crossroads of tumour suppression and oncogenesis.	6	81	1.45	0.0039	9606.ENSP00000216225,9606.ENSP00000258149,9606.ENSP00000263253,9606.ENSP00000274255,9606.ENSP00000402084,9606.ENSP00000416293	RBX1,MDM2,EP300,SKP2,WEE1,SLC2A1
PMID:22073147	(2011) Changes in culture expanded human amniotic epithelial cells: implications for potential therapeutic applications.	5	39	1.69	0.0039	9606.ENSP00000244050,9606.ENSP00000320084,9606.ENSP00000329243,9606.ENSP00000379350,9606.ENSP00000386896	SNAI1,CD276,KRT7,ITGB1,ITGA6
PMID:20596523	(2010) Development and validation of a method for profiling post-translational modification activities using protein microarrays.	5	39	1.69	0.0039	9606.ENSP00000216225,9606.ENSP00000258149,9606.ENSP00000274255,9606.ENSP00000311083,9606.ENSP00000361298	RBX1,MDM2,SKP2,CKS1B,KIF2C
PMID:31746396	(2020) Hypoxia-inducible factors in hepatocellular carcinoma (Review).	6	83	1.44	0.0041	9606.ENSP00000234590,9606.ENSP00000244050,9606.ENSP00000263253,9606.ENSP00000269141,9606.ENSP00000379350,9606.ENSP00000416293	ENO1,SNAI1,EP300,CDH2,ITGB1,SLC2A1
PMID:33050525	(2020) Patient-Derived, Drug-Resistant Colon Cancer Cells Evade Chemotherapeutic Drug Effects via the Induction of Epithelial-Mesenchymal Transition-Mediated Angiogenesis.	5	40	1.68	0.0041	9606.ENSP00000244050,9606.ENSP00000252242,9606.ENSP00000263253,9606.ENSP00000269141,9606.ENSP00000379350	SNAI1,KRT5,EP300,CDH2,ITGB1
PMID:28558959	(2017) The Transcriptional Landscape of p53 Signalling Pathway.	5	40	1.68	0.0041	9606.ENSP00000252242,9606.ENSP00000258149,9606.ENSP00000313950,9606.ENSP00000343204,9606.ENSP00000404503	KRT5,MDM2,AURKB,JAK1,BBC3
PMID:24078903	(2013) RUNX Family Participates in the Regulation of p53-Dependent DNA Damage Response.	5	40	1.68	0.0041	9606.ENSP00000258149,9606.ENSP00000263253,9606.ENSP00000293288,9606.ENSP00000334061,9606.ENSP00000404503	MDM2,EP300,BAX,HDAC6,BBC3
PMID:19447088	(2009) Alternative functions of core cell cycle regulators in neuronal migration, neuronal maturation, and synaptic plasticity.	6	83	1.44	0.0041	9606.ENSP00000263253,9606.ENSP00000274255,9606.ENSP00000313950,9606.ENSP00000334061,9606.ENSP00000361298,9606.ENSP00000402084	EP300,SKP2,AURKB,HDAC6,KIF2C,WEE1
PMID:35408839	(2022) Molecular Mechanisms of Cutaneous Squamous Cell Carcinoma.	6	85	1.43	0.0043	9606.ENSP00000258149,9606.ENSP00000263253,9606.ENSP00000276925,9606.ENSP00000355896,9606.ENSP00000355988,9606.ENSP00000416293	MDM2,EP300,CDKN2B,TGFB2,IRF6,SLC2A1
PMID:33803458	(2021) Prominent Role of Histone Modifications in the Regulation of Tumor Metastasis.	7	144	1.27	0.0043	9606.ENSP00000235090,9606.ENSP00000263253,9606.ENSP00000269141,9606.ENSP00000276925,9606.ENSP00000334061,9606.ENSP00000355896,9606.ENSP00000379350	WDR77,EP300,CDH2,CDKN2B,HDAC6,TGFB2,ITGB1
PMID:29371588	(2018) Cell death-based treatment of neuroblastoma.	5	41	1.67	0.0043	9606.ENSP00000216271,9606.ENSP00000258149,9606.ENSP00000293288,9606.ENSP00000320084,9606.ENSP00000416293	HDAC10,MDM2,BAX,CD276,SLC2A1
PMID:30271576	(2018) Cell-cell adhesion: linking Wntbeta-catenin signaling with partial EMT and stemness traits in tumorigenesis.	5	41	1.67	0.0043	9606.ENSP00000244050,9606.ENSP00000263253,9606.ENSP00000269141,9606.ENSP00000379350,9606.ENSP00000386896	SNAI1,EP300,CDH2,ITGB1,ITGA6
PMID:30487436	(2018) Chemoresistance and the Self-Maintaining Tumor Microenvironment.	6	84	1.44	0.0043	9606.ENSP00000013807,9606.ENSP00000244050,9606.ENSP00000249075,9606.ENSP00000269141,9606.ENSP00000293288,9606.ENSP00000416293	ERCC1,SNAI1,LIF,CDH2,BAX,SLC2A1
PMID:26598619	(2015) The Numbp53 circuitry couples replicative self-renewal and tumor suppression in mammary epithelial cells.	5	41	1.67	0.0043	9606.ENSP00000244050,9606.ENSP00000252242,9606.ENSP00000258149,9606.ENSP00000269141,9606.ENSP00000386896	SNAI1,KRT5,MDM2,CDH2,ITGA6
PMID:18492704	(2008) Leukemia inhibitory factor promotes human first trimester extravillous trophoblast adhesion to extracellular matrix and secretion of tissue inhibitor of metalloproteinases-1 and -2.	4	14	2.04	0.0043	9606.ENSP00000249075,9606.ENSP00000329243,9606.ENSP00000379350,9606.ENSP00000386896	LIF,KRT7,ITGB1,ITGA6
PMID:34262595	(2021) Integrated Analysis of Microarray and RNA-Seq Data for the Identification of Hub Genes and Networks Involved in the Pancreatic Cancer.	6	86	1.43	0.0046	9606.ENSP00000264144,9606.ENSP00000329243,9606.ENSP00000375778,9606.ENSP00000379350,9606.ENSP00000386896,9606.ENSP00000416293	LAMC2,KRT7,LAMB3,ITGB1,ITGA6,SLC2A1
PMID:34591244	(2021) Implications of prognosis-associated genes in pancreatic tumor metastasis: lessons from global studies in bioinformatics.	6	86	1.43	0.0046	9606.ENSP00000244050,9606.ENSP00000264144,9606.ENSP00000269141,9606.ENSP00000375778,9606.ENSP00000379350,9606.ENSP00000416293	SNAI1,LAMC2,CDH2,LAMB3,ITGB1,SLC2A1
PMID:32722796	(2020) Gain-of-function mutant p53 in cancer progression and therapy.	6	86	1.43	0.0046	9606.ENSP00000258149,9606.ENSP00000263253,9606.ENSP00000334061,9606.ENSP00000367972,9606.ENSP00000402084,9606.ENSP00000416293	MDM2,EP300,HDAC6,ID4,WEE1,SLC2A1
PMID:31481793	(2019) The cell cycle in stem cell proliferation, pluripotency and differentiation.	5	42	1.66	0.0046	9606.ENSP00000249075,9606.ENSP00000274255,9606.ENSP00000276925,9606.ENSP00000313950,9606.ENSP00000402084	LIF,SKP2,CDKN2B,AURKB,WEE1
PMID:29744893	(2018) Genome-wide binding of transcription factor ZEB1 in triple-negative breast cancer cells.	5	42	1.66	0.0046	9606.ENSP00000244050,9606.ENSP00000264144,9606.ENSP00000269141,9606.ENSP00000355896,9606.ENSP00000416293	SNAI1,LAMC2,CDH2,TGFB2,SLC2A1
PMID:34103085	(2021) Epigenetic mechanisms underlying prostate cancer radioresistance.	6	87	1.42	0.0047	9606.ENSP00000244050,9606.ENSP00000258149,9606.ENSP00000263253,9606.ENSP00000269141,9606.ENSP00000334061,9606.ENSP00000416293	SNAI1,MDM2,EP300,CDH2,HDAC6,SLC2A1
PMID:34771460	(2021) Tumor Heterogeneity and Consequences for Bladder Cancer Treatment.	4	15	2.01	0.0049	9606.ENSP00000244050,9606.ENSP00000252242,9606.ENSP00000269141,9606.ENSP00000386896	SNAI1,KRT5,CDH2,ITGA6
PMID:32929335	(2020) Identification of glycogene-type and validation of ST3GAL6 as a biomarker predicts clinical outcome and cancer cell invasion in urinary bladder cancer.	6	88	1.42	0.0049	9606.ENSP00000244050,9606.ENSP00000252242,9606.ENSP00000269141,9606.ENSP00000327145,9606.ENSP00000329243,9606.ENSP00000379350	SNAI1,KRT5,CDH2,FLNC,KRT7,ITGB1
PMID:30850586	(2019) LAMB3 mediates apoptotic, proliferative, invasive, and metastatic behaviors in pancreatic cancer by regulating the PI3KAkt signaling pathway.	4	15	2.01	0.0049	9606.ENSP00000244050,9606.ENSP00000264144,9606.ENSP00000269141,9606.ENSP00000375778	SNAI1,LAMC2,CDH2,LAMB3
PMID:30965570	(2019) Mesothelium and Malignant Mesothelioma.	5	43	1.65	0.0049	9606.ENSP00000244050,9606.ENSP00000252242,9606.ENSP00000258149,9606.ENSP00000269141,9606.ENSP00000355896	SNAI1,KRT5,MDM2,CDH2,TGFB2
PMID:27865045	(2017) High KRT8 expression promotes tumor progression and metastasis of gastric cancer.	4	15	2.01	0.0049	9606.ENSP00000244050,9606.ENSP00000269141,9606.ENSP00000329243,9606.ENSP00000379350	SNAI1,CDH2,KRT7,ITGB1
PMID:29051608	(2017) Transcription factors and stress response gene alterations in human keratinocytes following Solar Simulated Ultra Violet Radiation.	6	88	1.42	0.0049	9606.ENSP00000313950,9606.ENSP00000343204,9606.ENSP00000355988,9606.ENSP00000361298,9606.ENSP00000379350,9606.ENSP00000402084	AURKB,JAK1,IRF6,KIF2C,ITGB1,WEE1
PMID:26983694	(2016) Regulation of the collagen cross-linking enzymes LOXL2 and PLOD2 by tumor-suppressive microRNA-26ab in renal cell carcinoma.	4	15	2.01	0.0049	9606.ENSP00000244050,9606.ENSP00000264144,9606.ENSP00000375778,9606.ENSP00000386896	SNAI1,LAMC2,LAMB3,ITGA6
PMID:27738139	(2016) The multifaceted influence of histone deacetylases on DNA damage signalling and DNA repair.	6	88	1.42	0.0049	9606.ENSP00000013807,9606.ENSP00000216271,9606.ENSP00000258149,9606.ENSP00000263253,9606.ENSP00000334061,9606.ENSP00000336701	ERCC1,HDAC10,MDM2,EP300,HDAC6,RAD51C
PMID:24157878	(2013) The epigenetic modifier trichostatin A, a histone deacetylase inhibitor, suppresses proliferation and epithelial-mesenchymal transition of lens epithelial cells.	5	43	1.65	0.0049	9606.ENSP00000216271,9606.ENSP00000244050,9606.ENSP00000269141,9606.ENSP00000334061,9606.ENSP00000355896	HDAC10,SNAI1,CDH2,HDAC6,TGFB2
PMID:20935499	(2010) Chemotherapy and signaling: How can targeted therapies supercharge cytotoxic agents?	6	88	1.42	0.0049	9606.ENSP00000013807,9606.ENSP00000244050,9606.ENSP00000258149,9606.ENSP00000269141,9606.ENSP00000313950,9606.ENSP00000402084	ERCC1,SNAI1,MDM2,CDH2,AURKB,WEE1
PMID:33066395	(2020) Targeting DNA Repair, Cell Cycle, and Tumor Microenvironment in B Cell Lymphoma.	5	44	1.64	0.005	9606.ENSP00000274255,9606.ENSP00000276925,9606.ENSP00000313950,9606.ENSP00000343204,9606.ENSP00000402084	SKP2,CDKN2B,AURKB,JAK1,WEE1
PMID:34277444	(2021) Current Molecular Biology and Therapeutic Strategy Status and Prospects for circRNAs in HBV-Associated Hepatocellular Carcinoma.	5	45	1.63	0.0055	9606.ENSP00000244050,9606.ENSP00000258149,9606.ENSP00000263253,9606.ENSP00000343204,9606.ENSP00000355896	SNAI1,MDM2,EP300,JAK1,TGFB2
PMID:32047721	(2020) Maternal Embryonic Leucine Zipper Kinase Promotes Tumor Growth and Metastasis via Stimulating FOXM1 Signaling in Esophageal Squamous Cell Carcinoma.	4	16	1.98	0.0055	9606.ENSP00000244050,9606.ENSP00000269141,9606.ENSP00000274255,9606.ENSP00000313950	SNAI1,CDH2,SKP2,AURKB
PMID:32210140	(2020) Role of Histone Deacetylases in Carcinogenesis: Potential Role in Cholangiocarcinoma.	5	45	1.63	0.0055	9606.ENSP00000216271,9606.ENSP00000258149,9606.ENSP00000263253,9606.ENSP00000313950,9606.ENSP00000334061	HDAC10,MDM2,EP300,AURKB,HDAC6
PMID:30849983	(2019) The role of exosomal noncoding RNAs in cancer.	5	45	1.63	0.0055	9606.ENSP00000244050,9606.ENSP00000264144,9606.ENSP00000269141,9606.ENSP00000375778,9606.ENSP00000416293	SNAI1,LAMC2,CDH2,LAMB3,SLC2A1
PMID:31215591	(2019) Reproductive alternatives for patients with dystrophic epidermolysis bullosa.	4	16	1.98	0.0055	9606.ENSP00000252242,9606.ENSP00000264144,9606.ENSP00000375778,9606.ENSP00000386896	KRT5,LAMC2,LAMB3,ITGA6
PMID:30241339	(2018) Pleiotropic Effects of Metformin on Cancer.	6	92	1.4	0.0055	9606.ENSP00000013807,9606.ENSP00000244050,9606.ENSP00000258149,9606.ENSP00000269141,9606.ENSP00000293288,9606.ENSP00000416293	ERCC1,SNAI1,MDM2,CDH2,BAX,SLC2A1
PMID:27183917	(2016) Cooperation of Nutlin-3a and a Wip1 inhibitor to induce p53 activity.	4	16	1.98	0.0055	9606.ENSP00000258149,9606.ENSP00000263253,9606.ENSP00000402084,9606.ENSP00000404503	MDM2,EP300,WEE1,BBC3
PMID:27871286	(2016) Maxillary calcifying epithelial odontogenic tumor with sinus and buccal vestibule extension: a case report and immunohistochemical study.	4	16	1.98	0.0055	9606.ENSP00000244050,9606.ENSP00000252242,9606.ENSP00000269141,9606.ENSP00000379350	SNAI1,KRT5,CDH2,ITGB1
PMID:25792601	(2015) SCF(JFK) is a bona fide E3 ligase for ING4 and a potent promoter of the angiogenesis and metastasis of breast cancer.	5	45	1.63	0.0055	9606.ENSP00000216225,9606.ENSP00000235090,9606.ENSP00000244050,9606.ENSP00000269141,9606.ENSP00000274255	RBX1,WDR77,SNAI1,CDH2,SKP2
PMID:26340526	(2015) Therapeutic Implications of Cellular Heterogeneity and Plasticity in Breast Cancer.	5	45	1.63	0.0055	9606.ENSP00000244050,9606.ENSP00000252242,9606.ENSP00000367972,9606.ENSP00000379350,9606.ENSP00000386896	SNAI1,KRT5,ID4,ITGB1,ITGA6
PMID:20813035	(2010) Phenotypic and molecular characterization of the claudin-low intrinsic subtype of breast cancer.	5	45	1.63	0.0055	9606.ENSP00000244050,9606.ENSP00000252242,9606.ENSP00000269141,9606.ENSP00000379350,9606.ENSP00000386896	SNAI1,KRT5,CDH2,ITGB1,ITGA6
PMID:34207528	(2021) Cellular Senescence: Pathogenic Mechanisms in Lung Fibrosis.	6	93	1.39	0.0057	9606.ENSP00000252242,9606.ENSP00000258149,9606.ENSP00000264144,9606.ENSP00000269141,9606.ENSP00000274255,9606.ENSP00000375778	KRT5,MDM2,LAMC2,CDH2,SKP2,LAMB3
PMID:34322664	(2021) Cancer stem cells, epithelial-mesenchymal transition, ATP and their roles in drug resistance in cancer.	6	93	1.39	0.0057	9606.ENSP00000244050,9606.ENSP00000263253,9606.ENSP00000269141,9606.ENSP00000386896,9606.ENSP00000404503,9606.ENSP00000416293	SNAI1,EP300,CDH2,ITGA6,BBC3,SLC2A1
PMID:34359720	(2021) Proteins from the DNA Damage Response: Regulation, Dysfunction, and Anticancer Strategies.	7	157	1.23	0.0057	9606.ENSP00000013807,9606.ENSP00000258149,9606.ENSP00000293288,9606.ENSP00000313950,9606.ENSP00000336701,9606.ENSP00000402084,9606.ENSP00000416293	ERCC1,MDM2,BAX,AURKB,RAD51C,WEE1,SLC2A1
PMID:33257409	(2020) Lung transplantation for patients with severe COVID-19.	5	46	1.62	0.0057	9606.ENSP00000242208,9606.ENSP00000252242,9606.ENSP00000258149,9606.ENSP00000264144,9606.ENSP00000375778	INHBA,KRT5,MDM2,LAMC2,LAMB3
PMID:31781477	(2019) Proteomic Technology Lens for Epithelial-Mesenchymal Transition Process Identification in Oncology.	7	157	1.23	0.0057	9606.ENSP00000166345,9606.ENSP00000234590,9606.ENSP00000235090,9606.ENSP00000244050,9606.ENSP00000263253,9606.ENSP00000269141,9606.ENSP00000379350	TRIP13,ENO1,WDR77,SNAI1,EP300,CDH2,ITGB1
PMID:25176219	(2014) microRNA alterations in ALDH positive mammary epithelial cells: a crucial contributing factor towards breast cancer risk reduction in case of early pregnancy.	5	46	1.62	0.0057	9606.ENSP00000244050,9606.ENSP00000252242,9606.ENSP00000269141,9606.ENSP00000379350,9606.ENSP00000480791	SNAI1,KRT5,CDH2,ITGB1,FGF1
PMID:21147047	(2011) Deconstructing the molecular portraits of breast cancer.	5	46	1.62	0.0057	9606.ENSP00000244050,9606.ENSP00000252242,9606.ENSP00000258149,9606.ENSP00000269141,9606.ENSP00000386896	SNAI1,KRT5,MDM2,CDH2,ITGA6
PMID:35054779	(2022) Multiple Faces of the Glioblastoma Microenvironment.	6	94	1.39	0.0058	9606.ENSP00000244050,9606.ENSP00000258149,9606.ENSP00000269141,9606.ENSP00000355896,9606.ENSP00000416293,9606.ENSP00000480791	SNAI1,MDM2,CDH2,TGFB2,SLC2A1,FGF1
PMID:34680255	(2021) Targeting Notch to Maximize Chemotherapeutic Benefits: Rationale, Advanced Strategies, and Future Perspectives.	7	158	1.23	0.0058	9606.ENSP00000244050,9606.ENSP00000258149,9606.ENSP00000269141,9606.ENSP00000355988,9606.ENSP00000367972,9606.ENSP00000402084,9606.ENSP00000404503	SNAI1,MDM2,CDH2,IRF6,ID4,WEE1,BBC3
PMID:34944601	(2021) Repurposing Antipsychotics for Cancer Treatment.	6	94	1.39	0.0058	9606.ENSP00000244050,9606.ENSP00000258149,9606.ENSP00000269141,9606.ENSP00000313950,9606.ENSP00000379350,9606.ENSP00000386896	SNAI1,MDM2,CDH2,AURKB,ITGB1,ITGA6
PMID:33416175	(2021) KRT7 promotes epithelial-mesenchymal transition in ovarian cancer via the TGF-betaSmad23 signaling pathway.	4	17	1.96	0.0059	9606.ENSP00000244050,9606.ENSP00000269141,9606.ENSP00000329243,9606.ENSP00000379350	SNAI1,CDH2,KRT7,ITGB1
PMID:34160056	(2021) Integrin-mediated interactions with a laminin-presenting substrate modulate biosynthesis and phenotypic expression for cells of the human nucleus pulposus.	4	17	1.96	0.0059	9606.ENSP00000269141,9606.ENSP00000379350,9606.ENSP00000386896,9606.ENSP00000416293	CDH2,ITGB1,ITGA6,SLC2A1
PMID:34433433	(2021) Prognostic role of DFNA5 in head and neck squamous cell carcinoma revealed by systematic expression analysis.	4	17	1.96	0.0059	9606.ENSP00000264144,9606.ENSP00000375778,9606.ENSP00000379350,9606.ENSP00000386896	LAMC2,LAMB3,ITGB1,ITGA6
PMID:33291213	(2020) Policing Cancer: Vitamin D Arrests the Cell Cycle.	5	47	1.61	0.0059	9606.ENSP00000258149,9606.ENSP00000274255,9606.ENSP00000276925,9606.ENSP00000311083,9606.ENSP00000402084	MDM2,SKP2,CDKN2B,CKS1B,WEE1
PMID:31067787	(2019) Activated Fibroblast Program Orchestrates Tumor Initiation and Progression; Molecular Mechanisms and the Associated Therapeutic Strategies.	6	95	1.38	0.0059	9606.ENSP00000220772,9606.ENSP00000244050,9606.ENSP00000249075,9606.ENSP00000263253,9606.ENSP00000343204,9606.ENSP00000379350	SFRP1,SNAI1,LIF,EP300,JAK1,ITGB1
PMID:31558913	(2019) Traditional Chinese Medicine and regulatory roles on epithelial-mesenchymal transitions.	6	95	1.38	0.0059	9606.ENSP00000220772,9606.ENSP00000244050,9606.ENSP00000263253,9606.ENSP00000269141,9606.ENSP00000280904,9606.ENSP00000480791	SFRP1,SNAI1,EP300,CDH2,DSC2,FGF1
PMID:30261040	(2018) EpCAM ectodomain EpEX is a ligand of EGFR that counteracts EGF-mediated epithelial-mesenchymal transition through modulation of phospho-ERK12 in head and neck cancers.	4	17	1.96	0.0059	9606.ENSP00000244050,9606.ENSP00000264144,9606.ENSP00000269141,9606.ENSP00000375778	SNAI1,LAMC2,CDH2,LAMB3
PMID:27157930	(2016) Gene expression profiling of single circulating tumor cells in ovarian cancer - Establishment of a multi-marker gene panel.	4	17	1.96	0.0059	9606.ENSP00000244050,9606.ENSP00000252242,9606.ENSP00000269141,9606.ENSP00000386896	SNAI1,KRT5,CDH2,ITGA6
PMID:27461257	(2016) Epithelial-mesenchymal transition in tissue repair and fibrosis.	5	47	1.61	0.0059	9606.ENSP00000244050,9606.ENSP00000269141,9606.ENSP00000329243,9606.ENSP00000355896,9606.ENSP00000480791	SNAI1,CDH2,KRT7,TGFB2,FGF1
PMID:26670220	(2015) Transcriptome Analysis of Ullrich Congenital Muscular Dystrophy Fibroblasts Reveals a Disease Extracellular Matrix Signature and Key Molecular Regulators.	5	47	1.61	0.0059	9606.ENSP00000242208,9606.ENSP00000264144,9606.ENSP00000367972,9606.ENSP00000386896,9606.ENSP00000416293	INHBA,LAMC2,ID4,ITGA6,SLC2A1
PMID:22649246	(2012) Filamin a regulates neural progenitor proliferation and cortical size through Wee1-dependent Cdk1 phosphorylation.	4	17	1.96	0.0059	9606.ENSP00000269141,9606.ENSP00000313950,9606.ENSP00000379350,9606.ENSP00000402084	CDH2,AURKB,ITGB1,WEE1
PMID:32106543	(2020) The Role of p53-Mediated Signaling in the Therapeutic Response of Colorectal Cancer to 9F, a Spermine-Modified Naphthalene Diimide Derivative.	5	48	1.6	0.006	9606.ENSP00000244050,9606.ENSP00000258149,9606.ENSP00000269141,9606.ENSP00000276925,9606.ENSP00000402084	SNAI1,MDM2,CDH2,CDKN2B,WEE1
PMID:31013597	(2019) Manipulation of Epithelial Differentiation by HPV Oncoproteins.	5	48	1.6	0.006	9606.ENSP00000249075,9606.ENSP00000252242,9606.ENSP00000263253,9606.ENSP00000276925,9606.ENSP00000355896	LIF,KRT5,EP300,CDKN2B,TGFB2
PMID:19231300	(2009) Regulation of DNA damage response pathways by the cullin-RING ubiquitin ligases.	5	48	1.6	0.006	9606.ENSP00000216225,9606.ENSP00000258149,9606.ENSP00000263253,9606.ENSP00000274255,9606.ENSP00000402084	RBX1,MDM2,EP300,SKP2,WEE1
PMID:35205794	(2022) Matrix Stiffness Contributes to Cancer Progression by Regulating Transcription Factors.	5	49	1.59	0.0065	9606.ENSP00000244050,9606.ENSP00000263253,9606.ENSP00000269141,9606.ENSP00000274255,9606.ENSP00000379350	SNAI1,EP300,CDH2,SKP2,ITGB1
PMID:30223861	(2018) Long non-coding RNAs in esophageal cancer: molecular mechanisms, functions, and potential applications.	5	49	1.59	0.0065	9606.ENSP00000244050,9606.ENSP00000258149,9606.ENSP00000264144,9606.ENSP00000269141,9606.ENSP00000276925	SNAI1,MDM2,LAMC2,CDH2,CDKN2B
PMID:33640189	(2021) Gene panel for the diagnosis of epidermolysis bullosa: proposal for a viable and efficient approach.	4	18	1.93	0.0066	9606.ENSP00000252242,9606.ENSP00000264144,9606.ENSP00000375778,9606.ENSP00000386896	KRT5,LAMC2,LAMB3,ITGA6
PMID:34331382	(2021) Expression and prognostic potential of PLEK2 in head and neck squamous cell carcinoma based on bioinformatics analysis.	4	18	1.93	0.0066	9606.ENSP00000264144,9606.ENSP00000375778,9606.ENSP00000379350,9606.ENSP00000386896	LAMC2,LAMB3,ITGB1,ITGA6
PMID:35070972	(2021) HBI-8000, HUYABIO Lead Clinical Program, Is a Selective Histone Deacetylase Inhibitor With Therapeutic Benefits in Leukemia and in Solid Tumors.	4	18	1.93	0.0066	9606.ENSP00000216271,9606.ENSP00000263253,9606.ENSP00000334061,9606.ENSP00000402084	HDAC10,EP300,HDAC6,WEE1
PMID:35126011	(2021) Bullous diseases caused by KRT1 gene mutations: from epidermolytic hyperkeratosis to a novel variant of epidermolysis bullosa simplex.	4	18	1.93	0.0066	9606.ENSP00000252242,9606.ENSP00000264144,9606.ENSP00000375778,9606.ENSP00000386896	KRT5,LAMC2,LAMB3,ITGA6
PMID:31792062	(2019) ADAP1 promotes invasive squamous cell carcinoma progression and predicts patient survival.	4	18	1.93	0.0066	9606.ENSP00000252242,9606.ENSP00000264144,9606.ENSP00000375778,9606.ENSP00000386896	KRT5,LAMC2,LAMB3,ITGA6
PMID:26860958	(2016) Ubiquitination-mediated degradation of cell cycle-related proteins by F-box proteins.	6	98	1.37	0.0066	9606.ENSP00000216225,9606.ENSP00000244050,9606.ENSP00000258149,9606.ENSP00000274255,9606.ENSP00000313950,9606.ENSP00000402084	RBX1,SNAI1,MDM2,SKP2,AURKB,WEE1
PMID:27156687	(2016) Recent advances in SCF ubiquitin ligase complex: Clinical implications.	6	99	1.37	0.0066	9606.ENSP00000216225,9606.ENSP00000244050,9606.ENSP00000274255,9606.ENSP00000311083,9606.ENSP00000313950,9606.ENSP00000402084	RBX1,SNAI1,SKP2,CKS1B,AURKB,WEE1
PMID:27284257	(2016) URG4 expression is a novel prognostic factor for the progression of nasopharyngeal carcinoma and overall survival of patient.	4	18	1.93	0.0066	9606.ENSP00000244050,9606.ENSP00000258149,9606.ENSP00000276925,9606.ENSP00000402084	SNAI1,MDM2,CDKN2B,WEE1
PMID:25546293	(2015) HDAC6 inhibitors modulate Lys49 acetylation and membrane localization of beta-catenin in human iPSC-derived neuronal cells.	4	18	1.93	0.0066	9606.ENSP00000263253,9606.ENSP00000269141,9606.ENSP00000334061,9606.ENSP00000379350	EP300,CDH2,HDAC6,ITGB1
PMID:23261596	(2012) Specific small molecule inhibitors of Skp2-mediated p27 degradation.	4	18	1.93	0.0066	9606.ENSP00000216225,9606.ENSP00000258149,9606.ENSP00000274255,9606.ENSP00000311083	RBX1,MDM2,SKP2,CKS1B
PMID:22058055	(2011) Preparation of epithelial and mesenchymal stem cells from murine mammary gland.	4	18	1.93	0.0066	9606.ENSP00000252242,9606.ENSP00000264758,9606.ENSP00000379350,9606.ENSP00000386896	KRT5,ADD1,ITGB1,ITGA6
PMID:34721771	(2021) Diverse roles of FOXO family members in gastric cancer.	5	50	1.58	0.0067	9606.ENSP00000244050,9606.ENSP00000258149,9606.ENSP00000263253,9606.ENSP00000269141,9606.ENSP00000379350	SNAI1,MDM2,EP300,CDH2,ITGB1
PMID:34771518	(2021) Epithelial-to-Mesenchymal Transition-Derived Heterogeneity in Head and Neck Squamous Cell Carcinomas.	5	50	1.58	0.0067	9606.ENSP00000244050,9606.ENSP00000264144,9606.ENSP00000269141,9606.ENSP00000355896,9606.ENSP00000375778	SNAI1,LAMC2,CDH2,TGFB2,LAMB3
PMID:28260988	(2017) Human Corneal Endothelial Cells Expanded In Vitro Are a Powerful Resource for Tissue Engineering.	5	50	1.58	0.0067	9606.ENSP00000244050,9606.ENSP00000269141,9606.ENSP00000276925,9606.ENSP00000343204,9606.ENSP00000355896	SNAI1,CDH2,CDKN2B,JAK1,TGFB2
PMID:26423138	(2015) Comparative proteomics reveals human pluripotent stem cell-derived limbal epithelial stem cells are similar to native ocular surface epithelial cells.	5	50	1.58	0.0067	9606.ENSP00000234590,9606.ENSP00000252242,9606.ENSP00000329243,9606.ENSP00000379350,9606.ENSP00000386896	ENO1,KRT5,KRT7,ITGB1,ITGA6
PMID:23115614	(2012) mRNA expression in papillary and anaplastic thyroid carcinoma: molecular anatomy of a killing switch.	7	166	1.21	0.0067	9606.ENSP00000244050,9606.ENSP00000258149,9606.ENSP00000269141,9606.ENSP00000320084,9606.ENSP00000355896,9606.ENSP00000367972,9606.ENSP00000375778	SNAI1,MDM2,CDH2,CD276,TGFB2,ID4,LAMB3
PMID:25875044	(2015) Combined silencing of TGF-beta2 and Snail genes inhibit epithelial-mesenchymal transition of retinal pigment epithelial cells under hypoxia.	3	3	2.58	0.007	9606.ENSP00000244050,9606.ENSP00000269141,9606.ENSP00000355896	SNAI1,CDH2,TGFB2
PMID:33732378	(2021) The HOTAIR lncRNA: A remarkable oncogenic promoter in human cancer metastasis.	5	51	1.58	0.0071	9606.ENSP00000244050,9606.ENSP00000264144,9606.ENSP00000269141,9606.ENSP00000375778,9606.ENSP00000480791	SNAI1,LAMC2,CDH2,LAMB3,FGF1
PMID:33768509	(2021) The role of epithelial-mesenchymal transition-regulating transcription factors in anti-cancer drug resistance.	5	52	1.57	0.0071	9606.ENSP00000013807,9606.ENSP00000244050,9606.ENSP00000263253,9606.ENSP00000269141,9606.ENSP00000343204	ERCC1,SNAI1,EP300,CDH2,JAK1
PMID:33906413	(2021) Ubiquitin-proteasome system and the role of its inhibitors in cancer therapy.	6	102	1.35	0.0071	9606.ENSP00000216225,9606.ENSP00000258149,9606.ENSP00000263253,9606.ENSP00000274255,9606.ENSP00000293288,9606.ENSP00000311083	RBX1,MDM2,EP300,SKP2,BAX,CKS1B
PMID:34080260	(2021) Phytochemical library screening reveals betulinic acid as a novel Skp2-SCF E3 ligase inhibitor in non-small cell lung cancer.	4	19	1.91	0.0071	9606.ENSP00000244050,9606.ENSP00000269141,9606.ENSP00000274255,9606.ENSP00000311083	SNAI1,CDH2,SKP2,CKS1B
PMID:34209209	(2021) Ancillary Diagnostic Investigations in Malignant Pleural Mesothelioma.	4	19	1.91	0.0071	9606.ENSP00000252242,9606.ENSP00000276925,9606.ENSP00000329243,9606.ENSP00000416293	KRT5,CDKN2B,KRT7,SLC2A1
PMID:32519437	(2020) Low levels of AMPK promote epithelial-mesenchymal transition in lung cancer primarily through HDAC4- and HDAC5-mediated metabolic reprogramming.	4	19	1.91	0.0071	9606.ENSP00000244050,9606.ENSP00000258149,9606.ENSP00000269141,9606.ENSP00000334061	SNAI1,MDM2,CDH2,HDAC6
PMID:32650408	(2020) Molecular Features of Metaplastic Breast Carcinoma: An Infrequent Subtype of Triple Negative Breast Carcinoma.	5	51	1.58	0.0071	9606.ENSP00000244050,9606.ENSP00000269141,9606.ENSP00000276925,9606.ENSP00000329243,9606.ENSP00000379350	SNAI1,CDH2,CDKN2B,KRT7,ITGB1
PMID:33014860	(2020) The Use of Immunohistochemistry, Fluorescence in situ Hybridization, and Emerging Epigenetic Markers in the Diagnosis of Malignant Pleural Mesothelioma (MPM): A Review.	5	51	1.58	0.0071	9606.ENSP00000220772,9606.ENSP00000252242,9606.ENSP00000276925,9606.ENSP00000329243,9606.ENSP00000416293	SFRP1,KRT5,CDKN2B,KRT7,SLC2A1
PMID:33083216	(2020) Role of microRNAs in the crosstalk between osteosarcoma cells and the tumour microenvironment.	5	51	1.58	0.0071	9606.ENSP00000220772,9606.ENSP00000244050,9606.ENSP00000355896,9606.ENSP00000386896,9606.ENSP00000402084	SFRP1,SNAI1,TGFB2,ITGA6,WEE1
PMID:33093441	(2020) Advances in targeted therapy mainly based on signal pathways for nasopharyngeal carcinoma.	7	169	1.2	0.0071	9606.ENSP00000244050,9606.ENSP00000258149,9606.ENSP00000269141,9606.ENSP00000274255,9606.ENSP00000276925,9606.ENSP00000334061,9606.ENSP00000379350	SNAI1,MDM2,CDH2,SKP2,CDKN2B,HDAC6,ITGB1
PMID:31506430	(2019) Lung tumorspheres reveal cancer stem cell-like properties and a score with prognostic impact in resected non-small-cell lung cancer.	5	52	1.57	0.0071	9606.ENSP00000244050,9606.ENSP00000252242,9606.ENSP00000258149,9606.ENSP00000329243,9606.ENSP00000386896	SNAI1,KRT5,MDM2,KRT7,ITGA6
PMID:31571907	(2019) Up-regulated LncRNA-ATB regulates the growth and metastasis of cholangiocarcinoma via miR-200c signals.	4	19	1.91	0.0071	9606.ENSP00000258149,9606.ENSP00000269141,9606.ENSP00000343204,9606.ENSP00000355896	MDM2,CDH2,JAK1,TGFB2
PMID:31635420	(2019) Mathematical Modeling of p53 Pathways.	4	19	1.91	0.0071	9606.ENSP00000258149,9606.ENSP00000293288,9606.ENSP00000404503,9606.ENSP00000416293	MDM2,BAX,BBC3,SLC2A1
PMID:31843922	(2019) Epithelial to mesenchymal plasticity and differential response to therapies in pancreatic ductal adenocarcinoma.	4	19	1.91	0.0071	9606.ENSP00000252242,9606.ENSP00000269141,9606.ENSP00000329243,9606.ENSP00000359300	KRT5,CDH2,KRT7,CETN2
PMID:29423074	(2018) Inhibition of integrin beta1-mediated oncogenic signalling by the antitumor microRNA-29 family in head and neck squamous cell carcinoma.	4	19	1.91	0.0071	9606.ENSP00000264144,9606.ENSP00000375778,9606.ENSP00000379350,9606.ENSP00000386896	LAMC2,LAMB3,ITGB1,ITGA6
PMID:27915434	(2017) Differences in the mutational landscape of triple-negative breast cancer in African Americans and Caucasians.	5	52	1.57	0.0071	9606.ENSP00000244050,9606.ENSP00000252242,9606.ENSP00000269141,9606.ENSP00000379350,9606.ENSP00000386896	SNAI1,KRT5,CDH2,ITGB1,ITGA6
PMID:25486431	(2015) Antitumor mechanisms when pRb and p53 are genetically inactivated.	5	52	1.57	0.0071	9606.ENSP00000244050,9606.ENSP00000258149,9606.ENSP00000274255,9606.ENSP00000311083,9606.ENSP00000416293	SNAI1,MDM2,SKP2,CKS1B,SLC2A1
PMID:26342198	(2015) Twist promotes reprogramming of glucose metabolism in breast cancer cells through PI3KAKT and p53 signaling pathways.	4	19	1.91	0.0071	9606.ENSP00000234590,9606.ENSP00000258149,9606.ENSP00000379350,9606.ENSP00000416293	ENO1,MDM2,ITGB1,SLC2A1
PMID:23466868	(2014) The ubiquitin proteasome system - implications for cell cycle control and the targeted treatment of cancer.	6	103	1.35	0.0071	9606.ENSP00000216225,9606.ENSP00000258149,9606.ENSP00000274255,9606.ENSP00000311083,9606.ENSP00000313950,9606.ENSP00000402084	RBX1,MDM2,SKP2,CKS1B,AURKB,WEE1
PMID:23410205	(2013) A potential anti-tumor herbal medicine, Corilagin, inhibits ovarian cancer cell growth through blocking the TGF-beta signaling pathways.	4	19	1.91	0.0071	9606.ENSP00000244050,9606.ENSP00000269141,9606.ENSP00000355896,9606.ENSP00000402084	SNAI1,CDH2,TGFB2,WEE1
PMID:23911321	(2013) Pharmacological inactivation of Skp2 SCF ubiquitin ligase restricts cancer stem cell traits and cancer progression.	4	19	1.91	0.0071	9606.ENSP00000216225,9606.ENSP00000244050,9606.ENSP00000274255,9606.ENSP00000416293	RBX1,SNAI1,SKP2,SLC2A1
PMID:21255415	(2011) Skp2 and Skp2B team up against Rb and p53.	4	19	1.91	0.0071	9606.ENSP00000258149,9606.ENSP00000263253,9606.ENSP00000274255,9606.ENSP00000311083	MDM2,EP300,SKP2,CKS1B
PMID:11790801	(2002) Ras and TGF[beta] cooperatively regulate epithelial cell plasticity and metastasis: dissection of Ras signaling pathways.	4	19	1.91	0.0071	9606.ENSP00000244050,9606.ENSP00000269141,9606.ENSP00000276925,9606.ENSP00000480791	SNAI1,CDH2,CDKN2B,FGF1
PMID:35409243	(2022) The Mammary Gland: Basic Structure and Molecular Signaling during Development.	7	173	1.19	0.0075	9606.ENSP00000244050,9606.ENSP00000249075,9606.ENSP00000252242,9606.ENSP00000280904,9606.ENSP00000293288,9606.ENSP00000355896,9606.ENSP00000480791	SNAI1,LIF,KRT5,DSC2,BAX,TGFB2,FGF1
PMID:34445249	(2021) The SCF Complex Is Essential to Maintain Genome and Chromosome Stability.	5	53	1.56	0.0075	9606.ENSP00000216225,9606.ENSP00000244050,9606.ENSP00000263253,9606.ENSP00000274255,9606.ENSP00000402084	RBX1,SNAI1,EP300,SKP2,WEE1
PMID:31151253	(2019) The Role of Ubiquitination in Regulating Embryonic Stem Cell Maintenance and Cancer Development.	6	104	1.35	0.0075	9606.ENSP00000216225,9606.ENSP00000249075,9606.ENSP00000258149,9606.ENSP00000263253,9606.ENSP00000274255,9606.ENSP00000452871	RBX1,LIF,MDM2,EP300,SKP2,TLE3
PMID:31835405	(2019) p53-Mediated Tumor Suppression: DNA-Damage Response and Alternative Mechanisms.	5	53	1.56	0.0075	9606.ENSP00000244050,9606.ENSP00000258149,9606.ENSP00000293288,9606.ENSP00000404503,9606.ENSP00000416293	SNAI1,MDM2,BAX,BBC3,SLC2A1
PMID:27934968	(2016) K63-polyubiquitinated HAUSP deubiquitinates HIF-1alpha and dictates H3K56 acetylation promoting hypoxia-induced tumour progression.	5	53	1.56	0.0075	9606.ENSP00000244050,9606.ENSP00000258149,9606.ENSP00000263253,9606.ENSP00000269141,9606.ENSP00000416293	SNAI1,MDM2,EP300,CDH2,SLC2A1
PMID:20161782	(2010) Transcriptome profiles of carcinoma-in-situ and invasive non-small cell lung cancer as revealed by SAGE.	6	104	1.35	0.0075	9606.ENSP00000166345,9606.ENSP00000280904,9606.ENSP00000311083,9606.ENSP00000355988,9606.ENSP00000359300,9606.ENSP00000416293	TRIP13,DSC2,CKS1B,IRF6,CETN2,SLC2A1
PMID:35326527	(2022) Potential Metabolite Markers for Pancreatic Cancer Identified by Metabolomic Analysis of Induced Cancer-Associated Fibroblasts.	4	20	1.88	0.0076	9606.ENSP00000216271,9606.ENSP00000234590,9606.ENSP00000249075,9606.ENSP00000334061	HDAC10,ENO1,LIF,HDAC6
PMID:33799604	(2021) Skp2 and Slug Are Coexpressed in Aggressive Prostate Cancer and Inhibited by Neddylation Blockade.	4	20	1.88	0.0076	9606.ENSP00000216225,9606.ENSP00000244050,9606.ENSP00000258149,9606.ENSP00000274255	RBX1,SNAI1,MDM2,SKP2
PMID:34072267	(2021) The Involvement of Ubiquitination Machinery in Cell Cycle Regulation and Cancer Progression.	6	105	1.34	0.0076	9606.ENSP00000216225,9606.ENSP00000244050,9606.ENSP00000258149,9606.ENSP00000274255,9606.ENSP00000276925,9606.ENSP00000402084	RBX1,SNAI1,MDM2,SKP2,CDKN2B,WEE1
PMID:34520390	(2021) The upregulated expression of RFC4 and GMPS mediated by DNA copy number alteration is associated with the early diagnosis and immune escape of ESCC based on a bioinformatic analysis.	4	20	1.88	0.0076	9606.ENSP00000264144,9606.ENSP00000311083,9606.ENSP00000375778,9606.ENSP00000386896	LAMC2,CKS1B,LAMB3,ITGA6
PMID:34568024	(2021) TRIM50 Suppresses Pancreatic Cancer Progression and Reverses the Epithelial-Mesenchymal Transition via Facilitating the Ubiquitous Degradation of Snail1.	4	20	1.88	0.0076	9606.ENSP00000244050,9606.ENSP00000258149,9606.ENSP00000269141,9606.ENSP00000334061	SNAI1,MDM2,CDH2,HDAC6
PMID:32368094	(2020) HBXIP Regulates Gastric Cancer Glucose Metabolism and Malignancy Through PI3KAKT and p53 Signaling.	4	20	1.88	0.0076	9606.ENSP00000258149,9606.ENSP00000269141,9606.ENSP00000274255,9606.ENSP00000416293	MDM2,CDH2,SKP2,SLC2A1
PMID:32747909	(2020) Immunophenotypical alterations with impact on the epithelial-mesenchymal transition (EMT) process in salivary gland adenoid cystic carcinomas.	4	20	1.88	0.0076	9606.ENSP00000244050,9606.ENSP00000252242,9606.ENSP00000269141,9606.ENSP00000329243	SNAI1,KRT5,CDH2,KRT7
PMID:33267897	(2020) HDAC2 inhibits EMT-mediated cancer metastasis by downregulating the long noncoding RNA H19 in colorectal cancer.	4	20	1.88	0.0076	9606.ENSP00000216271,9606.ENSP00000244050,9606.ENSP00000269141,9606.ENSP00000334061	HDAC10,SNAI1,CDH2,HDAC6
PMID:30683911	(2019) Quasimesenchymal phenotype predicts systemic metastasis in pancreatic ductal adenocarcinoma.	4	20	1.88	0.0076	9606.ENSP00000244050,9606.ENSP00000252242,9606.ENSP00000269141,9606.ENSP00000329243	SNAI1,KRT5,CDH2,KRT7
PMID:30895179	(2019) Angiogenic Endothelial Cell Signaling in Cardiac Hypertrophy and Heart Failure.	6	105	1.34	0.0076	9606.ENSP00000244050,9606.ENSP00000258149,9606.ENSP00000263253,9606.ENSP00000334061,9606.ENSP00000404503,9606.ENSP00000480791	SNAI1,MDM2,EP300,HDAC6,BBC3,FGF1
PMID:29890826	(2018) Characterization of Primary Epithelial Cells Derived from Human Salivary Gland Contributing to in vivo Formation of Acini-like Structures.	4	20	1.88	0.0076	9606.ENSP00000249075,9606.ENSP00000269141,9606.ENSP00000329243,9606.ENSP00000379350	LIF,CDH2,KRT7,ITGB1
PMID:28493971	(2017) Nonsense variant in COL7A1 causes recessive dystrophic epidermolysis bullosa in Central Asian Shepherd dogs.	4	20	1.88	0.0076	9606.ENSP00000252242,9606.ENSP00000264144,9606.ENSP00000375778,9606.ENSP00000386896	KRT5,LAMC2,LAMB3,ITGA6
PMID:25883652	(2015) TGFbeta Signaling in Tumor Initiation, Epithelial-to-Mesenchymal Transition, and Metastasis.	6	106	1.34	0.0076	9606.ENSP00000244050,9606.ENSP00000263253,9606.ENSP00000269141,9606.ENSP00000276925,9606.ENSP00000287727,9606.ENSP00000355896	SNAI1,EP300,CDH2,CDKN2B,ZFYVE9,TGFB2
PMID:24239534	(2014) Development of inhibitors in the ubiquitination cascade.	5	54	1.55	0.0076	9606.ENSP00000216225,9606.ENSP00000258149,9606.ENSP00000263253,9606.ENSP00000274255,9606.ENSP00000311083	RBX1,MDM2,EP300,SKP2,CKS1B
PMID:25117710	(2014) Phosphorylation of ETS1 by Src family kinases prevents its recognition by the COP1 tumor suppressor.	5	54	1.55	0.0076	9606.ENSP00000216225,9606.ENSP00000244050,9606.ENSP00000258149,9606.ENSP00000269141,9606.ENSP00000274255	RBX1,SNAI1,MDM2,CDH2,SKP2
PMID:22514728	(2012) Derivation of myoepithelial progenitor cells from bipotent mammary stemprogenitor cells.	4	20	1.88	0.0076	9606.ENSP00000252242,9606.ENSP00000269141,9606.ENSP00000379350,9606.ENSP00000386896	KRT5,CDH2,ITGB1,ITGA6
PMID:23285117	(2012) Establishment of a TGFbeta-induced post-transcriptional EMT gene signature.	4	20	1.88	0.0076	9606.ENSP00000242208,9606.ENSP00000244050,9606.ENSP00000269141,9606.ENSP00000355896	INHBA,SNAI1,CDH2,TGFB2
PMID:33841508	(2021) Tumor Microenvironment in Prostate Cancer: Toward Identification of Novel Molecular Biomarkers for Diagnosis, Prognosis, and Therapy Development.	6	107	1.33	0.0079	9606.ENSP00000220772,9606.ENSP00000252242,9606.ENSP00000269141,9606.ENSP00000274255,9606.ENSP00000386896,9606.ENSP00000480791	SFRP1,KRT5,CDH2,SKP2,ITGA6,FGF1
PMID:28127048	(2017) Cell cycle proteins as promising targets in cancer therapy.	5	55	1.54	0.0081	9606.ENSP00000258149,9606.ENSP00000274255,9606.ENSP00000276925,9606.ENSP00000313950,9606.ENSP00000402084	MDM2,SKP2,CDKN2B,AURKB,WEE1
PMID:27529216	(2016) The Significance of Epithelial-to-Mesenchymal Transition for Circulating Tumor Cells.	5	55	1.54	0.0081	9606.ENSP00000244050,9606.ENSP00000252242,9606.ENSP00000269141,9606.ENSP00000386896,9606.ENSP00000480791	SNAI1,KRT5,CDH2,ITGA6,FGF1
PMID:25287128	(2014) FOXM1: an emerging master regulator of DNA damage response and genotoxic agent resistance.	5	55	1.54	0.0081	9606.ENSP00000274255,9606.ENSP00000311083,9606.ENSP00000313950,9606.ENSP00000336701,9606.ENSP00000352271	SKP2,CKS1B,AURKB,RAD51C,XRCC2
PMID:34445100	(2021) LINC01133 Inhibits Invasion and Promotes Proliferation in an Endometriosis Epithelial Cell Line.	4	21	1.86	0.0082	9606.ENSP00000244050,9606.ENSP00000269141,9606.ENSP00000329243,9606.ENSP00000355896	SNAI1,CDH2,KRT7,TGFB2
PMID:32021462	(2020) Identification of BRMS1L as Metastasis Suppressing Gene in Esophageal Squamous Cell Carcinoma.	4	21	1.86	0.0082	9606.ENSP00000244050,9606.ENSP00000263253,9606.ENSP00000269141,9606.ENSP00000379350	SNAI1,EP300,CDH2,ITGB1
PMID:30745851	(2019) FBXO22 Suppresses Metastasis in Human Renal Cell Carcinoma via Inhibiting MMP-9-Mediated Migration and Invasion and VEGF-Mediated Angiogenesis.	4	21	1.86	0.0082	9606.ENSP00000216225,9606.ENSP00000244050,9606.ENSP00000269141,9606.ENSP00000274255	RBX1,SNAI1,CDH2,SKP2
PMID:31618955	(2019) Molecular Insights into Potential Contributions of Natural Polyphenols to Lung Cancer Treatment.	6	108	1.33	0.0082	9606.ENSP00000244050,9606.ENSP00000258149,9606.ENSP00000269141,9606.ENSP00000274255,9606.ENSP00000313950,9606.ENSP00000416293	SNAI1,MDM2,CDH2,SKP2,AURKB,SLC2A1
PMID:28087167	(2017) Lingering Questions about Enhancer RNA and Enhancer Transcription-Coupled Genomic Instability.	4	21	1.86	0.0082	9606.ENSP00000244050,9606.ENSP00000252242,9606.ENSP00000263253,9606.ENSP00000329243	SNAI1,KRT5,EP300,KRT7
PMID:28936481	(2017) Controlling Epithelial to Mesenchymal Transition through Acetylation of Histone H2BK5.	4	21	1.86	0.0082	9606.ENSP00000244050,9606.ENSP00000263253,9606.ENSP00000269141,9606.ENSP00000334061	SNAI1,EP300,CDH2,HDAC6
PMID:26493024	(2016) Prolonged silencing of diacylglycerol acyltransferase-1 induces a dedifferentiated phenotype in human liver cells.	4	21	1.86	0.0082	9606.ENSP00000244050,9606.ENSP00000269141,9606.ENSP00000379350,9606.ENSP00000386896	SNAI1,CDH2,ITGB1,ITGA6
PMID:26926107	(2016) Synergistic action of master transcription factors controls epithelial-to-mesenchymal transition.	6	108	1.33	0.0082	9606.ENSP00000244050,9606.ENSP00000269141,9606.ENSP00000280904,9606.ENSP00000329243,9606.ENSP00000355896,9606.ENSP00000379350	SNAI1,CDH2,DSC2,KRT7,TGFB2,ITGB1
PMID:24752235	(2014) Meta-analysis of the global gene expression profile of triple-negative breast cancer identifies genes for the prognostication and treatment of aggressive breast cancer.	4	21	1.86	0.0082	9606.ENSP00000252242,9606.ENSP00000274255,9606.ENSP00000313950,9606.ENSP00000361298	KRT5,SKP2,AURKB,KIF2C
PMID:35406724	(2022) Proteomics Approach Highlights Early Changes in Human Fibroblasts-Pancreatic Ductal Adenocarcinoma Cells Crosstalk.	5	56	1.53	0.0084	9606.ENSP00000244050,9606.ENSP00000249075,9606.ENSP00000355896,9606.ENSP00000379350,9606.ENSP00000416293	SNAI1,LIF,TGFB2,ITGB1,SLC2A1
PMID:33505918	(2020) Cancer Stemness: p53 at the Wheel.	6	109	1.32	0.0084	9606.ENSP00000244050,9606.ENSP00000258149,9606.ENSP00000269141,9606.ENSP00000334061,9606.ENSP00000367972,9606.ENSP00000402084	SNAI1,MDM2,CDH2,HDAC6,ID4,WEE1
PMID:31881983	(2019) S100a4 upregulation in Pik3caH1047R;Trp53R270H;MMTV-Cre-driven mammary tumors promotes metastasis.	5	56	1.53	0.0084	9606.ENSP00000244050,9606.ENSP00000252242,9606.ENSP00000264144,9606.ENSP00000355896,9606.ENSP00000379350	SNAI1,KRT5,LAMC2,TGFB2,ITGB1
PMID:26265206	(2015) Cell cycle control, DNA damage repair, and apoptosis-related pathways control pre-ameloblasts differentiation during tooth development.	6	109	1.32	0.0084	9606.ENSP00000258149,9606.ENSP00000264144,9606.ENSP00000269141,9606.ENSP00000355896,9606.ENSP00000375778,9606.ENSP00000402084	MDM2,LAMC2,CDH2,TGFB2,LAMB3,WEE1
PMID:25058905	(2014) Cisplatin in cancer therapy: molecular mechanisms of action.	5	56	1.53	0.0084	9606.ENSP00000244050,9606.ENSP00000258149,9606.ENSP00000263253,9606.ENSP00000293288,9606.ENSP00000416293	SNAI1,MDM2,EP300,BAX,SLC2A1
PMID:24009496	(2013) How microRNA and transcription factor co-regulatory networks affect osteosarcoma cell proliferation.	5	56	1.53	0.0084	9606.ENSP00000244050,9606.ENSP00000269141,9606.ENSP00000280904,9606.ENSP00000379350,9606.ENSP00000386896	SNAI1,CDH2,DSC2,ITGB1,ITGA6
PMID:35475453	(2022) CircMCTP2 (has-circ-0000658) facilitates the proliferation and metastasis of bladder carcinoma through modulating the miR-498murine double minute-2 axis.	3	4	2.46	0.0089	9606.ENSP00000244050,9606.ENSP00000258149,9606.ENSP00000269141	SNAI1,MDM2,CDH2
PMID:33948473	(2021) Novel heterozygous COL7A1 mutation in a patient with de-novo dominant dystrophic epidermolysis bullosa pruriginosa.	4	22	1.84	0.0089	9606.ENSP00000252242,9606.ENSP00000264144,9606.ENSP00000375778,9606.ENSP00000386896	KRT5,LAMC2,LAMB3,ITGA6
PMID:34315881	(2021) Pulmonary fibrosis distal airway epithelia are dynamically and structurally dysfunctional.	4	22	1.84	0.0089	9606.ENSP00000244050,9606.ENSP00000252242,9606.ENSP00000269141,9606.ENSP00000343204	SNAI1,KRT5,CDH2,JAK1
PMID:34421348	(2021) Partial EMT in Squamous Cell Carcinoma: A Snapshot.	5	57	1.53	0.0089	9606.ENSP00000244050,9606.ENSP00000252242,9606.ENSP00000269141,9606.ENSP00000355896,9606.ENSP00000375778	SNAI1,KRT5,CDH2,TGFB2,LAMB3
PMID:34712672	(2021) Transforming Growth Factor-beta: An Agent of Change in the Tumor Microenvironment.	5	57	1.53	0.0089	9606.ENSP00000244050,9606.ENSP00000263253,9606.ENSP00000269141,9606.ENSP00000355896,9606.ENSP00000379350	SNAI1,EP300,CDH2,TGFB2,ITGB1
PMID:31819191	(2020) Metabolic rewiring and redox alterations in malignant pleural mesothelioma.	5	57	1.53	0.0089	9606.ENSP00000244050,9606.ENSP00000252242,9606.ENSP00000269141,9606.ENSP00000355896,9606.ENSP00000416293	SNAI1,KRT5,CDH2,TGFB2,SLC2A1
PMID:32439865	(2020) Epithelial plasticity can generate multi-lineage phenotypes in human and murine bladder cancers.	5	57	1.53	0.0089	9606.ENSP00000244050,9606.ENSP00000252242,9606.ENSP00000269141,9606.ENSP00000280904,9606.ENSP00000386896	SNAI1,KRT5,CDH2,DSC2,ITGA6
PMID:32509584	(2020) Metabolic Reprogramming and Epithelial-Mesenchymal Plasticity: Opportunities and Challenges for Cancer Therapy.	5	57	1.53	0.0089	9606.ENSP00000013807,9606.ENSP00000244050,9606.ENSP00000263253,9606.ENSP00000269141,9606.ENSP00000416293	ERCC1,SNAI1,EP300,CDH2,SLC2A1
PMID:32697973	(2020) Periocular neural crest cell differentiation into corneal endothelium is influenced by signals in the nascent corneal environment.	4	22	1.84	0.0089	9606.ENSP00000244050,9606.ENSP00000269141,9606.ENSP00000355896,9606.ENSP00000379350	SNAI1,CDH2,TGFB2,ITGB1
PMID:33511137	(2020) Niche Modulation of IGF-1R Signaling: Its Role in Stem Cell Pluripotency, Cancer Reprogramming, and Therapeutic Applications.	5	58	1.52	0.0089	9606.ENSP00000244050,9606.ENSP00000252242,9606.ENSP00000329243,9606.ENSP00000379350,9606.ENSP00000386896	SNAI1,KRT5,KRT7,ITGB1,ITGA6
PMID:31013621	(2019) Decellularized Extracellular Matrix for Cancer Research.	4	22	1.84	0.0089	9606.ENSP00000244050,9606.ENSP00000269141,9606.ENSP00000379350,9606.ENSP00000386896	SNAI1,CDH2,ITGB1,ITGA6
PMID:31122254	(2019) Estrogen receptor alpha-NOTCH1 axis enhances basal stem-like cells and epithelial-mesenchymal transition phenotypes in prostate cancer.	4	22	1.84	0.0089	9606.ENSP00000244050,9606.ENSP00000249075,9606.ENSP00000269141,9606.ENSP00000386896	SNAI1,LIF,CDH2,ITGA6
PMID:29426928	(2018) LAMB3 mediates metastatic tumor behavior in papillary thyroid cancer by regulating c-METAkt signals.	4	22	1.84	0.0089	9606.ENSP00000244050,9606.ENSP00000264144,9606.ENSP00000269141,9606.ENSP00000375778	SNAI1,LAMC2,CDH2,LAMB3
PMID:29511340	(2018) LncRNA CASC9 promotes esophageal squamous cell carcinoma metastasis through upregulating LAMC2 expression by interacting with the CREB-binding protein.	4	22	1.84	0.0089	9606.ENSP00000252242,9606.ENSP00000264144,9606.ENSP00000375778,9606.ENSP00000386896	KRT5,LAMC2,LAMB3,ITGA6
PMID:30456206	(2018) Cellular Phenotype Plasticity in Cancer Dormancy and Metastasis.	5	58	1.52	0.0089	9606.ENSP00000244050,9606.ENSP00000249075,9606.ENSP00000320084,9606.ENSP00000355896,9606.ENSP00000379350	SNAI1,LIF,CD276,TGFB2,ITGB1
PMID:27931517	(2017) Glut1 promotes cell proliferation, migration and invasion by regulating epidermal growth factor receptor and integrin signaling in triple-negative breast cancer cells.	4	22	1.84	0.0089	9606.ENSP00000252242,9606.ENSP00000269141,9606.ENSP00000379350,9606.ENSP00000416293	KRT5,CDH2,ITGB1,SLC2A1
PMID:27515461	(2016) The role of integrins in TGFbeta activation in the tumour stroma.	5	58	1.52	0.0089	9606.ENSP00000244050,9606.ENSP00000269141,9606.ENSP00000276925,9606.ENSP00000355896,9606.ENSP00000480791	SNAI1,CDH2,CDKN2B,TGFB2,FGF1
PMID:27689399	(2016) Epigenetic silencing of tumor suppressor long non-coding RNA BM742401 in chronic lymphocytic leukemia.	4	22	1.84	0.0089	9606.ENSP00000220772,9606.ENSP00000258149,9606.ENSP00000276925,9606.ENSP00000367972	SFRP1,MDM2,CDKN2B,ID4
PMID:25999914	(2015) Transcriptional control of mitosis: deregulation and cancer.	5	57	1.53	0.0089	9606.ENSP00000263253,9606.ENSP00000274255,9606.ENSP00000311083,9606.ENSP00000313950,9606.ENSP00000361298	EP300,SKP2,CKS1B,AURKB,KIF2C
PMID:24466063	(2014) Evidence from a mouse model that epithelial cell migration and mesenchymal-epithelial transition contribute to rapid restoration of uterine tissue integrity during menstruation.	4	22	1.84	0.0089	9606.ENSP00000244050,9606.ENSP00000269141,9606.ENSP00000280904,9606.ENSP00000329243	SNAI1,CDH2,DSC2,KRT7
PMID:25428918	(2014) A pathophysiological view of the long non-coding RNA world.	5	57	1.53	0.0089	9606.ENSP00000244050,9606.ENSP00000258149,9606.ENSP00000263253,9606.ENSP00000269141,9606.ENSP00000276925	SNAI1,MDM2,EP300,CDH2,CDKN2B
PMID:22284679	(2012) Regulation of KLF4 turnover reveals an unexpected tissue-specific role of pVHL in tumorigenesis.	4	22	1.84	0.0089	9606.ENSP00000216225,9606.ENSP00000258149,9606.ENSP00000263253,9606.ENSP00000274255	RBX1,MDM2,EP300,SKP2
PMID:23211569	(2012) The interfaces between signal transduction pathways: IGF-1mTor, p53 and the Parkinson Disease pathway.	4	22	1.84	0.0089	9606.ENSP00000258149,9606.ENSP00000293288,9606.ENSP00000404503,9606.ENSP00000416293	MDM2,BAX,BBC3,SLC2A1
PMID:21975038	(2011) Versatility of PRMT5-induced methylation in growth control and development.	5	57	1.53	0.0089	9606.ENSP00000235090,9606.ENSP00000244050,9606.ENSP00000249075,9606.ENSP00000258149,9606.ENSP00000263253	WDR77,SNAI1,LIF,MDM2,EP300
PMID:20594364	(2010) Key signalling nodes in mammary gland development and cancer. The Snail1-Twist1 conspiracy in malignant breast cancer progression.	5	58	1.52	0.0089	9606.ENSP00000244050,9606.ENSP00000258149,9606.ENSP00000355896,9606.ENSP00000379350,9606.ENSP00000404503	SNAI1,MDM2,TGFB2,ITGB1,BBC3
PMID:31110513	(2019) Molecular Mechanisms in Clear Cell Renal Cell Carcinoma: Role of miRNAs and Hypermethylated miRNA Genes in Crucial Oncogenic Pathways and Processes.	6	113	1.31	0.0091	9606.ENSP00000220772,9606.ENSP00000244050,9606.ENSP00000258149,9606.ENSP00000269141,9606.ENSP00000320084,9606.ENSP00000416293	SFRP1,SNAI1,MDM2,CDH2,CD276,SLC2A1
PMID:29152378	(2017) Zinc-finger proteins in health and disease.	6	113	1.31	0.0091	9606.ENSP00000244050,9606.ENSP00000258149,9606.ENSP00000263253,9606.ENSP00000264144,9606.ENSP00000269141,9606.ENSP00000352271	SNAI1,MDM2,EP300,LAMC2,CDH2,XRCC2
PMID:33626035	(2021) Noncanonical TGF-beta signaling leads to FBXO3-mediated degradation of DeltaNp63alpha promoting breast cancer metastasis and poor clinical prognosis.	5	59	1.51	0.0094	9606.ENSP00000244050,9606.ENSP00000264144,9606.ENSP00000269141,9606.ENSP00000379350,9606.ENSP00000386896	SNAI1,LAMC2,CDH2,ITGB1,ITGA6
PMID:34198949	(2021) Molecular Pathogenesis of Pulmonary Fibrosis, with Focus on Pathways Related to TGF-beta and the Ubiquitin-Proteasome Pathway.	5	59	1.51	0.0094	9606.ENSP00000216225,9606.ENSP00000244050,9606.ENSP00000258149,9606.ENSP00000269141,9606.ENSP00000274255	RBX1,SNAI1,MDM2,CDH2,SKP2
PMID:32079237	(2020) Gain-of-Function Mutations in p53 in Cancer Invasiveness and Metastasis.	5	59	1.51	0.0094	9606.ENSP00000244050,9606.ENSP00000263253,9606.ENSP00000355896,9606.ENSP00000367972,9606.ENSP00000416293	SNAI1,EP300,TGFB2,ID4,SLC2A1
PMID:33240819	(2020) Mutant p53 in Cancer Progression and Targeted Therapies.	5	59	1.51	0.0094	9606.ENSP00000258149,9606.ENSP00000263253,9606.ENSP00000334061,9606.ENSP00000402084,9606.ENSP00000416293	MDM2,EP300,HDAC6,WEE1,SLC2A1
PMID:30909496	(2019) MYC Oncogene Contributions to Release of Cell Cycle Brakes.	5	59	1.51	0.0094	9606.ENSP00000216225,9606.ENSP00000258149,9606.ENSP00000274255,9606.ENSP00000276925,9606.ENSP00000313950	RBX1,MDM2,SKP2,CDKN2B,AURKB
PMID:27092119	(2016) Role of EBNA-3 Family Proteins in EBV Associated B-cell Lymphomagenesis.	5	59	1.51	0.0094	9606.ENSP00000258149,9606.ENSP00000263253,9606.ENSP00000274255,9606.ENSP00000276925,9606.ENSP00000313950	MDM2,EP300,SKP2,CDKN2B,AURKB
PMID:27167193	(2016) Impact of suppression of tumorigenicity 14 (ST14)serine protease 14 (Prss14) expression analysis on the prognosis and management of estrogen receptor negative breast cancer.	5	59	1.51	0.0094	9606.ENSP00000244050,9606.ENSP00000252242,9606.ENSP00000269141,9606.ENSP00000280904,9606.ENSP00000375778	SNAI1,KRT5,CDH2,DSC2,LAMB3
PMID:25426101	(2014) Aberrant O-GlcNAcylated Proteins: New Perspectives in Breast and Colorectal Cancer.	5	59	1.51	0.0094	9606.ENSP00000234590,9606.ENSP00000244050,9606.ENSP00000258149,9606.ENSP00000329243,9606.ENSP00000416293	ENO1,SNAI1,MDM2,KRT7,SLC2A1
PMID:35251963	(2022) Targeting Epithelial-to-Mesenchymal Transition in Radioresistance: Crosslinked Mechanisms and Strategies.	5	60	1.5	0.0095	9606.ENSP00000244050,9606.ENSP00000263253,9606.ENSP00000269141,9606.ENSP00000343204,9606.ENSP00000379350	SNAI1,EP300,CDH2,JAK1,ITGB1
PMID:33953226	(2021) Histone deacetylase inhibitor resminostat in combination with sorafenib counteracts platelet-mediated pro-tumoral effects in hepatocellular carcinoma.	4	23	1.82	0.0095	9606.ENSP00000244050,9606.ENSP00000269141,9606.ENSP00000334061,9606.ENSP00000386896	SNAI1,CDH2,HDAC6,ITGA6
PMID:34372874	(2021) WD40 repeat 43 mediates cell survival, proliferation, migration and invasion via vimentin in colorectal cancer.	4	23	1.82	0.0095	9606.ENSP00000235090,9606.ENSP00000244050,9606.ENSP00000269141,9606.ENSP00000313950	WDR77,SNAI1,CDH2,AURKB
PMID:32722292	(2020) The Tumor Suppressor CYLD Inhibits Mammary Epithelial to Mesenchymal Transition by the Coordinated Inhibition of YAPTAZ and TGF Signaling.	4	23	1.82	0.0095	9606.ENSP00000244050,9606.ENSP00000252242,9606.ENSP00000269141,9606.ENSP00000334061	SNAI1,KRT5,CDH2,HDAC6
PMID:33291743	(2020) Fucoxanthin, a Marine-Derived Carotenoid from Brown Seaweeds and Microalgae: A Promising Bioactive Compound for Cancer Therapy.	5	60	1.5	0.0095	9606.ENSP00000013807,9606.ENSP00000269141,9606.ENSP00000276925,9606.ENSP00000379350,9606.ENSP00000404503	ERCC1,CDH2,CDKN2B,ITGB1,BBC3
PMID:31185958	(2019) Subgroup-specific prognostic signaling and metabolic pathways in pediatric medulloblastoma.	5	60	1.5	0.0095	9606.ENSP00000234590,9606.ENSP00000276925,9606.ENSP00000313950,9606.ENSP00000379350,9606.ENSP00000416293	ENO1,CDKN2B,AURKB,ITGB1,SLC2A1
PMID:30034624	(2018) Numb has distinct function in lung adenocarcinoma and squamous cell carcinoma.	4	23	1.82	0.0095	9606.ENSP00000244050,9606.ENSP00000258149,9606.ENSP00000269141,9606.ENSP00000274255	SNAI1,MDM2,CDH2,SKP2
PMID:27694895	(2017) Identification of a cancer stem cell-specific function for the histone deacetylases, HDAC1 and HDAC7, in breast and ovarian cancer.	4	23	1.82	0.0095	9606.ENSP00000216271,9606.ENSP00000334061,9606.ENSP00000379350,9606.ENSP00000386896	HDAC10,HDAC6,ITGB1,ITGA6
PMID:28241429	(2017) Current Insights into Long Non-Coding RNAs (LncRNAs) in Prostate Cancer.	5	60	1.5	0.0095	9606.ENSP00000244050,9606.ENSP00000258149,9606.ENSP00000269141,9606.ENSP00000293288,9606.ENSP00000379350	SNAI1,MDM2,CDH2,BAX,ITGB1
PMID:29039546	(2017) Antiproliferative effects of TSA, PXD-101 and MS-275 in A2780 and MCF7 cells: Acetylated histone H4 and acetylated tubulin as markers for HDACi potency and selectivity.	4	23	1.82	0.0095	9606.ENSP00000216271,9606.ENSP00000244050,9606.ENSP00000263253,9606.ENSP00000334061	HDAC10,SNAI1,EP300,HDAC6
PMID:29228692	(2017) Epigenetic landscape change analysis during human EMT sheds light on a key EMT mediator TRIM29.	4	23	1.82	0.0095	9606.ENSP00000244050,9606.ENSP00000252242,9606.ENSP00000269141,9606.ENSP00000355988	SNAI1,KRT5,CDH2,IRF6
PMID:27292026	(2016) A Positive TGF-betac-KIT Feedback Loop Drives Tumor Progression in Advanced Primary Liver Cancer.	4	23	1.82	0.0095	9606.ENSP00000244050,9606.ENSP00000269141,9606.ENSP00000343204,9606.ENSP00000402084	SNAI1,CDH2,JAK1,WEE1
PMID:24531711	(2015) SOCS3-mediated regulation of inflammatory cytokines in PTEN and p53 inactivated triple negative breast cancer model.	4	23	1.82	0.0095	9606.ENSP00000244050,9606.ENSP00000252242,9606.ENSP00000269141,9606.ENSP00000386896	SNAI1,KRT5,CDH2,ITGA6
PMID:26462017	(2015) Molecular mechanisms underlying the antitumor activity of (E)-N-hydroxy-3-(1-(4-methoxyphenylsulfonyl)-1,2,3,4-tetrahydroquinolin-6-yl)acrylamide in human colorectal cancer cells in vitro and in vivo.	4	23	1.82	0.0095	9606.ENSP00000244050,9606.ENSP00000269141,9606.ENSP00000313950,9606.ENSP00000334061	SNAI1,CDH2,AURKB,HDAC6
PMID:24891760	(2014) Two faces of TGF-beta1 in breast cancer.	6	115	1.3	0.0095	9606.ENSP00000244050,9606.ENSP00000258149,9606.ENSP00000274255,9606.ENSP00000276925,9606.ENSP00000287727,9606.ENSP00000355896	SNAI1,MDM2,SKP2,CDKN2B,ZFYVE9,TGFB2
PMID:24895412	(2014) TIMP-1 via TWIST1 induces EMT phenotypes in human breast epithelial cells.	4	23	1.82	0.0095	9606.ENSP00000244050,9606.ENSP00000269141,9606.ENSP00000379350,9606.ENSP00000386896	SNAI1,CDH2,ITGB1,ITGA6
PMID:25038791	(2014) Comprehensive analysis of loops at protein-protein interfaces for macrocycle design.	4	23	1.82	0.0095	9606.ENSP00000216225,9606.ENSP00000258149,9606.ENSP00000274255,9606.ENSP00000311083	RBX1,MDM2,SKP2,CKS1B
PMID:23401343	(2013) Computationally designed peptide inhibitors of the ubiquitin E3 ligase SCF(Fbx4).	4	23	1.82	0.0095	9606.ENSP00000216225,9606.ENSP00000258149,9606.ENSP00000274255,9606.ENSP00000311083	RBX1,MDM2,SKP2,CKS1B
PMID:23919753	(2013) Cigarette smoke induces epithelial to mesenchymal transition and increases the metastatic ability of breast cancer cells.	4	23	1.82	0.0095	9606.ENSP00000244050,9606.ENSP00000269141,9606.ENSP00000355896,9606.ENSP00000386896	SNAI1,CDH2,TGFB2,ITGA6
PMID:34638302	(2021) Beyond the Double-Strand Breaks: The Role of DNA Repair Proteins in Cancer Stem-Cell Regulation.	6	116	1.3	0.0096	9606.ENSP00000244050,9606.ENSP00000258149,9606.ENSP00000355896,9606.ENSP00000379350,9606.ENSP00000402084,9606.ENSP00000416293	SNAI1,MDM2,TGFB2,ITGB1,WEE1,SLC2A1
PMID:34680235	(2021) TGFbeta Signaling in the Pancreatic Tumor Microenvironment.	5	61	1.5	0.01	9606.ENSP00000244050,9606.ENSP00000249075,9606.ENSP00000269141,9606.ENSP00000276925,9606.ENSP00000355896	SNAI1,LIF,CDH2,CDKN2B,TGFB2
PMID:28800931	(2017) Molecular signatures of longevity: Insights from cross-species comparative studies.	5	61	1.5	0.01	9606.ENSP00000013807,9606.ENSP00000258149,9606.ENSP00000263253,9606.ENSP00000276925,9606.ENSP00000293288	ERCC1,MDM2,EP300,CDKN2B,BAX
PMID:28829404	(2017) Unlocking the NF-kappaB Conundrum: Embracing Complexity to Achieve Specificity.	6	117	1.29	0.01	9606.ENSP00000216225,9606.ENSP00000244050,9606.ENSP00000263253,9606.ENSP00000293288,9606.ENSP00000402084,9606.ENSP00000404503	RBX1,SNAI1,EP300,BAX,WEE1,BBC3
PMID:35007184	(2022) The circ-PITX1 promotes non-small cell lung cancer development via the miR-30e-5pITGA6 axis.	4	24	1.81	0.0102	9606.ENSP00000269141,9606.ENSP00000379350,9606.ENSP00000386896,9606.ENSP00000416293	CDH2,ITGB1,ITGA6,SLC2A1
PMID:34335946	(2021) MicroRNA-133 Targets Phosphodiesterase 1C in Drosophila and Human Oral Cancer Cells to Regulate Epithelial-Mesenchymal Transition.	4	24	1.81	0.0102	9606.ENSP00000244050,9606.ENSP00000249075,9606.ENSP00000269141,9606.ENSP00000480791	SNAI1,LIF,CDH2,FGF1
PMID:30991049	(2019) Pharmacological inhibition of beta-catenin prevents EndMT in vitro and vascular remodeling in vivo resulting from endothelial Akt1 suppression.	4	24	1.81	0.0102	9606.ENSP00000244050,9606.ENSP00000269141,9606.ENSP00000329243,9606.ENSP00000355896	SNAI1,CDH2,KRT7,TGFB2
PMID:26639759	(2016) Porphyromonas gingivalis initiates a mesenchymal-like transition through ZEB1 in gingival epithelial cells.	4	24	1.81	0.0102	9606.ENSP00000244050,9606.ENSP00000269141,9606.ENSP00000329243,9606.ENSP00000343204	SNAI1,CDH2,KRT7,JAK1
PMID:24798639	(2014) Expansion of prominin-1-expressing cells in association with fibrosis of biliary atresia.	4	24	1.81	0.0102	9606.ENSP00000244050,9606.ENSP00000269141,9606.ENSP00000386896,9606.ENSP00000480791	SNAI1,CDH2,ITGA6,FGF1
PMID:25097756	(2014) GLUT3 is induced during epithelial-mesenchymal transition and promotes tumor cell proliferation in non-small cell lung cancer.	4	24	1.81	0.0102	9606.ENSP00000244050,9606.ENSP00000263253,9606.ENSP00000355896,9606.ENSP00000416293	SNAI1,EP300,TGFB2,SLC2A1
PMID:25153170	(2014) Polycomb group protein Ezh2 regulates hepatic progenitor cell proliferation and differentiation in murine embryonic liver.	4	24	1.81	0.0102	9606.ENSP00000276925,9606.ENSP00000329243,9606.ENSP00000379350,9606.ENSP00000386896	CDKN2B,KRT7,ITGB1,ITGA6
PMID:23993387	(2013) Aurora kinases in head and neck cancer.	4	24	1.81	0.0102	9606.ENSP00000244050,9606.ENSP00000258149,9606.ENSP00000313950,9606.ENSP00000334061	SNAI1,MDM2,AURKB,HDAC6
PMID:24419005	(2014) The Complex Relationship between Liver Cancer and the Cell Cycle: A Story of Multiple Regulations.	5	62	1.49	0.0104	9606.ENSP00000258149,9606.ENSP00000274255,9606.ENSP00000276925,9606.ENSP00000311083,9606.ENSP00000402084	MDM2,SKP2,CDKN2B,CKS1B,WEE1
PMID:30239706	(2018) Single-cell RNA-seq reveals dynamic transcriptome profiling in human early neural differentiation.	6	119	1.29	0.0106	9606.ENSP00000269141,9606.ENSP00000313950,9606.ENSP00000355896,9606.ENSP00000355988,9606.ENSP00000386896,9606.ENSP00000480791	CDH2,AURKB,TGFB2,IRF6,ITGA6,FGF1
PMID:34458273	(2021) The Paradoxical Role of Cellular Senescence in Cancer.	5	63	1.48	0.0112	9606.ENSP00000013807,9606.ENSP00000258149,9606.ENSP00000269141,9606.ENSP00000274255,9606.ENSP00000402084	ERCC1,MDM2,CDH2,SKP2,WEE1
PMID:32503922	(2020) Epithelial-Mesenchymal Transition Programs and Cancer Stem Cell Phenotypes: Mediators of Breast Cancer Therapy Resistance.	5	63	1.48	0.0112	9606.ENSP00000244050,9606.ENSP00000263253,9606.ENSP00000269141,9606.ENSP00000274255,9606.ENSP00000355896	SNAI1,EP300,CDH2,SKP2,TGFB2
PMID:27696486	(2017) Nucleotide Excision Repair: Finely Tuned Molecular Orchestra of Early Pre-incision Events.	5	63	1.48	0.0112	9606.ENSP00000013807,9606.ENSP00000216225,9606.ENSP00000258149,9606.ENSP00000263253,9606.ENSP00000359300	ERCC1,RBX1,MDM2,EP300,CETN2
PMID:25136598	(2014) Hox transcription factors: modulators of cell-cell and cell-extracellular matrix adhesion.	5	63	1.48	0.0112	9606.ENSP00000244050,9606.ENSP00000269141,9606.ENSP00000355896,9606.ENSP00000379350,9606.ENSP00000386896	SNAI1,CDH2,TGFB2,ITGB1,ITGA6
PMID:20299672	(2010) Epicardial-myocardial signaling directing coronary vasculogenesis.	5	63	1.48	0.0112	9606.ENSP00000263253,9606.ENSP00000269141,9606.ENSP00000331791,9606.ENSP00000355896,9606.ENSP00000480791	EP300,CDH2,TBX1,TGFB2,FGF1
PMID:35513377	(2022) FAM126A interacted with ENO1 mediates proliferation and metastasis in pancreatic cancer via PI3KAKT signaling pathway.	3	5	2.36	0.0113	9606.ENSP00000234590,9606.ENSP00000244050,9606.ENSP00000269141	ENO1,SNAI1,CDH2
PMID:32617870	(2021) miR-143-3p inhibits proliferation and invasion of hepatocellular carcinoma cells by regulating its target gene FGF1.	3	5	2.36	0.0113	9606.ENSP00000244050,9606.ENSP00000269141,9606.ENSP00000480791	SNAI1,CDH2,FGF1
PMID:33506604	(2021) EMT-associated microRNAs and their roles in cancer stemness and drug resistance.	6	123	1.27	0.0113	9606.ENSP00000013807,9606.ENSP00000244050,9606.ENSP00000263253,9606.ENSP00000269141,9606.ENSP00000355896,9606.ENSP00000402084	ERCC1,SNAI1,EP300,CDH2,TGFB2,WEE1
PMID:33758603	(2021) MicroRNA-32-5p inhibits epithelial-mesenchymal transition and metastasis in lung adenocarcinoma by targeting SMAD family 3.	4	25	1.79	0.0113	9606.ENSP00000244050,9606.ENSP00000269141,9606.ENSP00000361298,9606.ENSP00000386896	SNAI1,CDH2,KIF2C,ITGA6
PMID:33805398	(2021) Role of Exosomes in Prostate Cancer Metastasis.	6	123	1.27	0.0113	9606.ENSP00000234590,9606.ENSP00000242208,9606.ENSP00000252242,9606.ENSP00000264144,9606.ENSP00000355896,9606.ENSP00000379350	ENO1,INHBA,KRT5,LAMC2,TGFB2,ITGB1
PMID:33972543	(2021) Decoupling epithelial-mesenchymal transitions from stromal profiles by integrative expression analysis.	4	25	1.79	0.0113	9606.ENSP00000244050,9606.ENSP00000264144,9606.ENSP00000269141,9606.ENSP00000379350	SNAI1,LAMC2,CDH2,ITGB1
PMID:33993270	(2021) ID4 predicts poor prognosis and promotes BDNF-mediated oncogenesis of colorectal cancer.	3	5	2.36	0.0113	9606.ENSP00000244050,9606.ENSP00000269141,9606.ENSP00000367972	SNAI1,CDH2,ID4
PMID:34335834	(2021) The Role of TGF-beta Signaling Pathways in Cancer and Its Potential as a Therapeutic Target.	6	121	1.28	0.0113	9606.ENSP00000244050,9606.ENSP00000258149,9606.ENSP00000269141,9606.ENSP00000276925,9606.ENSP00000287727,9606.ENSP00000355896	SNAI1,MDM2,CDH2,CDKN2B,ZFYVE9,TGFB2
PMID:34489969	(2021) Decreased USP2a Expression Inhibits Trophoblast Invasion and Associates With Recurrent Miscarriage.	4	25	1.79	0.0113	9606.ENSP00000244050,9606.ENSP00000258149,9606.ENSP00000269141,9606.ENSP00000329243	SNAI1,MDM2,CDH2,KRT7
PMID:32095325	(2020) Upregulation of desmoglein 2 and its clinical value in lung adenocarcinoma: a comprehensive analysis by multiple bioinformatics methods.	4	25	1.79	0.0113	9606.ENSP00000264144,9606.ENSP00000280904,9606.ENSP00000375778,9606.ENSP00000416293	LAMC2,DSC2,LAMB3,SLC2A1
PMID:32552766	(2020) Hsa_circ_0003998 promotes epithelial to mesenchymal transition of hepatocellular carcinoma by sponging miR-143-3p and PCBP1.	4	25	1.79	0.0113	9606.ENSP00000244050,9606.ENSP00000269141,9606.ENSP00000379350,9606.ENSP00000386896	SNAI1,CDH2,ITGB1,ITGA6
PMID:32607313	(2020) Aberrant methylation-mediated downregulation of lncRNA CCND2 AS1 promotes cell proliferation in cervical cancer.	4	25	1.79	0.0113	9606.ENSP00000244050,9606.ENSP00000258149,9606.ENSP00000263253,9606.ENSP00000269141	SNAI1,MDM2,EP300,CDH2
PMID:33317560	(2020) Tripeptidyl peptidase I promotes human endometrial epithelial cell adhesive capacity implying a role in receptivity.	4	25	1.79	0.0113	9606.ENSP00000249075,9606.ENSP00000258149,9606.ENSP00000269141,9606.ENSP00000329243	LIF,MDM2,CDH2,KRT7
PMID:33334788	(2020) Anti-Cancer Effects of RAW 264.7 Cells on Prostate Cancer PC-3 Cells.	3	5	2.36	0.0113	9606.ENSP00000244050,9606.ENSP00000269141,9606.ENSP00000355896	SNAI1,CDH2,TGFB2
PMID:30917608	(2019) Multifactorial Contribution of Notch Signaling in Head and Neck Squamous Cell Carcinoma.	5	64	1.48	0.0113	9606.ENSP00000244050,9606.ENSP00000252242,9606.ENSP00000258149,9606.ENSP00000269141,9606.ENSP00000386896	SNAI1,KRT5,MDM2,CDH2,ITGA6
PMID:31439892	(2019) Blockade of MDM2 with inactive Cas9 prevents epithelial to mesenchymal transition in retinal pigment epithelial cells.	3	5	2.36	0.0113	9606.ENSP00000258149,9606.ENSP00000269141,9606.ENSP00000355896	MDM2,CDH2,TGFB2
PMID:31624709	(2019) WNTbeta-catenin signaling in urothelial carcinoma of bladder.	5	64	1.48	0.0113	9606.ENSP00000220772,9606.ENSP00000252242,9606.ENSP00000263253,9606.ENSP00000269141,9606.ENSP00000329243	SFRP1,KRT5,EP300,CDH2,KRT7
PMID:29123267	(2018) BPIFB1 (LPLUNC1) inhibits migration and invasion of nasopharyngeal carcinoma by interacting with VTN and VIM.	4	25	1.79	0.0113	9606.ENSP00000244050,9606.ENSP00000269141,9606.ENSP00000379350,9606.ENSP00000386896	SNAI1,CDH2,ITGB1,ITGA6
PMID:29402299	(2018) The significance of tumour microarchitectural features in breast cancer prognosis: a digital image analysis.	3	5	2.36	0.0113	9606.ENSP00000244050,9606.ENSP00000269141,9606.ENSP00000329243	SNAI1,CDH2,KRT7
PMID:28123062	(2017) Antagonists of growth hormone-releasing hormone inhibit proliferation induced by inflammation in prostatic epithelial cells.	3	5	2.36	0.0113	9606.ENSP00000244050,9606.ENSP00000269141,9606.ENSP00000355896	SNAI1,CDH2,TGFB2
PMID:28373842	(2017) Breast Cancer Stem-Like Cells Are Inhibited by Diosgenin, a Steroidal Saponin, by the Attenuation of the Wnt beta-Catenin Signaling via the Wnt Antagonist Secreted Frizzled Related Protein-4.	4	25	1.79	0.0113	9606.ENSP00000220772,9606.ENSP00000244050,9606.ENSP00000249075,9606.ENSP00000269141	SFRP1,SNAI1,LIF,CDH2
PMID:28393136	(2017) Development of beta-Hairpin Peptides for the Measurement of SCF-Family E3 Ligase Activity in Vitro via Ornithine Ubiquitination.	3	5	2.36	0.0113	9606.ENSP00000216225,9606.ENSP00000258149,9606.ENSP00000274255	RBX1,MDM2,SKP2
PMID:26968831	(2016) Selective isolation and characterization of primary cells from normal breast and tumors reveal plasticity of adipose derived stem cells.	5	64	1.48	0.0113	9606.ENSP00000244050,9606.ENSP00000252242,9606.ENSP00000269141,9606.ENSP00000379350,9606.ENSP00000386896	SNAI1,KRT5,CDH2,ITGB1,ITGA6
PMID:27732956	(2016) The prognostic value of DNA damage level in peripheral blood lymphocytes of chemotherapy-naive patients with germ cell cancer.	3	5	2.36	0.0113	9606.ENSP00000013807,9606.ENSP00000336701,9606.ENSP00000352271	ERCC1,RAD51C,XRCC2
PMID:25487405	(2015) Molecular architecture and function of the hemidesmosome.	4	25	1.79	0.0113	9606.ENSP00000252242,9606.ENSP00000264144,9606.ENSP00000375778,9606.ENSP00000386896	KRT5,LAMC2,LAMB3,ITGA6
PMID:26017636	(2015) Molecular architecture and function of the hemidesmosome.	4	25	1.79	0.0113	9606.ENSP00000252242,9606.ENSP00000264144,9606.ENSP00000375778,9606.ENSP00000386896	KRT5,LAMC2,LAMB3,ITGA6
PMID:24464914	(2014) CAF-secreted annexin A1 induces prostate cancer cells to gain stem cell-like features.	4	25	1.79	0.0113	9606.ENSP00000244050,9606.ENSP00000252242,9606.ENSP00000269141,9606.ENSP00000386896	SNAI1,KRT5,CDH2,ITGA6
PMID:23467663	(2013) Metabolism, longevity and epigenetics.	5	64	1.48	0.0113	9606.ENSP00000216271,9606.ENSP00000263253,9606.ENSP00000276925,9606.ENSP00000334061,9606.ENSP00000416293	HDAC10,EP300,CDKN2B,HDAC6,SLC2A1
PMID:22111550	(2012) Tumor-promoting functions of transforming growth factor-beta in progression of cancer.	5	64	1.48	0.0113	9606.ENSP00000244050,9606.ENSP00000249075,9606.ENSP00000263253,9606.ENSP00000269141,9606.ENSP00000276925	SNAI1,LIF,EP300,CDH2,CDKN2B
PMID:22285928	(2012) Long non-coding RNA UCA1 regulated cell cycle distribution via CREB through PI3-K dependent pathway in bladder carcinoma cells.	3	5	2.36	0.0113	9606.ENSP00000263253,9606.ENSP00000276925,9606.ENSP00000355896	EP300,CDKN2B,TGFB2
PMID:22551172	(2012) Expression of Glut-1, HIF-1alpha, PI3K and p-Akt in a case of ceruminous adenoma.	3	5	2.36	0.0113	9606.ENSP00000252242,9606.ENSP00000329243,9606.ENSP00000416293	KRT5,KRT7,SLC2A1
PMID:22915828	(2012) Targeting androgen receptor to suppress macrophage-induced EMT and benign prostatic hyperplasia (BPH) development.	3	5	2.36	0.0113	9606.ENSP00000244050,9606.ENSP00000269141,9606.ENSP00000355896	SNAI1,CDH2,TGFB2
PMID:22916308	(2012) Filamins but not Janus kinases are substrates of the ASB2alpha cullin-ring E3 ubiquitin ligase in hematopoietic cells.	4	25	1.79	0.0113	9606.ENSP00000216225,9606.ENSP00000274255,9606.ENSP00000327145,9606.ENSP00000343204	RBX1,SKP2,FLNC,JAK1
PMID:21246522	(2011) Immunohistochemical subtyping of nonsmall cell lung cancer not otherwise specified in fine-needle aspiration cytology: a retrospective study of 103 cases with surgical correlation.	3	5	2.36	0.0113	9606.ENSP00000252242,9606.ENSP00000280904,9606.ENSP00000329243	KRT5,DSC2,KRT7
PMID:22132193	(2011) Transcriptional repression of Cdc25B by IER5 inhibits the proliferation of leukemic progenitor cells through NF-YB and p300 in acute myeloid leukemia.	4	25	1.79	0.0113	9606.ENSP00000263253,9606.ENSP00000274255,9606.ENSP00000313950,9606.ENSP00000402084	EP300,SKP2,AURKB,WEE1
PMID:18983693	(2008) Targeting histone deacetylase activity in rheumatoid arthritis and asthma as prototypes of inflammatory disease: should we keep our HATs on?	5	64	1.48	0.0113	9606.ENSP00000216271,9606.ENSP00000258149,9606.ENSP00000263253,9606.ENSP00000334061,9606.ENSP00000343204	HDAC10,MDM2,EP300,HDAC6,JAK1
PMID:9547338	(1998) Extent of laminin-5 assembly and secretion effect junctional epidermolysis bullosa phenotype.	3	5	2.36	0.0113	9606.ENSP00000252242,9606.ENSP00000264144,9606.ENSP00000375778	KRT5,LAMC2,LAMB3
PMID:34065345	(2021) Mechanisms of TP53 Pathway Inactivation in Embryonic and Somatic Cells-Relevance for Understanding (Germ Cell) Tumorigenesis.	5	65	1.47	0.0115	9606.ENSP00000258149,9606.ENSP00000263253,9606.ENSP00000276925,9606.ENSP00000313950,9606.ENSP00000416293	MDM2,EP300,CDKN2B,AURKB,SLC2A1
PMID:34564083	(2021) The Role of RNA-Binding Proteins in Vertebrate Neural Crest and Craniofacial Development.	5	65	1.47	0.0115	9606.ENSP00000244050,9606.ENSP00000258149,9606.ENSP00000355896,9606.ENSP00000355988,9606.ENSP00000386896	SNAI1,MDM2,TGFB2,IRF6,ITGA6
PMID:34718323	(2021) FBXL10 promotes EMT and metastasis of breast cancer cells via regulating the acetylation and transcriptional activity of SNAI1.	4	26	1.77	0.0115	9606.ENSP00000244050,9606.ENSP00000263253,9606.ENSP00000269141,9606.ENSP00000274255	SNAI1,EP300,CDH2,SKP2
PMID:34835969	(2021) Natural Bioactive Compounds Targeting Epigenetic Pathways in Cancer: A Review on Alkaloids, Terpenoids, Quinones, and Isothiocyanates.	6	124	1.27	0.0115	9606.ENSP00000220772,9606.ENSP00000244050,9606.ENSP00000258149,9606.ENSP00000263253,9606.ENSP00000269141,9606.ENSP00000334061	SFRP1,SNAI1,MDM2,EP300,CDH2,HDAC6
PMID:32376245	(2020) IGF1R constitutive activation expands luminal progenitors and influences lineage differentiation during breast tumorigenesis.	4	26	1.77	0.0115	9606.ENSP00000244050,9606.ENSP00000252242,9606.ENSP00000379350,9606.ENSP00000386896	SNAI1,KRT5,ITGB1,ITGA6
PMID:32957515	(2020) Cancer-Associated Fibroblasts: Versatile Players in the Tumor Microenvironment.	5	65	1.47	0.0115	9606.ENSP00000244050,9606.ENSP00000249075,9606.ENSP00000331791,9606.ENSP00000355896,9606.ENSP00000379350	SNAI1,LIF,TBX1,TGFB2,ITGB1
PMID:30992475	(2019) Selective HDAC6 inhibitors improve anti-PD-1 immune checkpoint blockade therapy by decreasing the anti-inflammatory phenotype of macrophages and down-regulation of immunosuppressive proteins in tumor cells.	5	65	1.47	0.0115	9606.ENSP00000258149,9606.ENSP00000263253,9606.ENSP00000320084,9606.ENSP00000334061,9606.ENSP00000343204	MDM2,EP300,CD276,HDAC6,JAK1
PMID:31171904	(2019) Protein 4.1B Suppresses Tumor Metastasis by Regulating Epithelial-mesenchymal Transition Progression in Melanoma Cells.	4	26	1.77	0.0115	9606.ENSP00000244050,9606.ENSP00000269141,9606.ENSP00000355896,9606.ENSP00000379350	SNAI1,CDH2,TGFB2,ITGB1
PMID:31370265	(2019) New Insights about the Wntbeta-Catenin Signaling Pathway in Primary Bone Tumors and Their Microenvironment: A Promising Target to Develop Therapeutic Strategies?	5	65	1.47	0.0115	9606.ENSP00000220772,9606.ENSP00000244050,9606.ENSP00000263253,9606.ENSP00000269141,9606.ENSP00000320084	SFRP1,SNAI1,EP300,CDH2,CD276
PMID:29560103	(2018) Ang-2 promotes lung cancer metastasis by increasing epithelial-mesenchymal transition.	4	26	1.77	0.0115	9606.ENSP00000234590,9606.ENSP00000244050,9606.ENSP00000269141,9606.ENSP00000416293	ENO1,SNAI1,CDH2,SLC2A1
PMID:30021537	(2018) Exacerbation of ichthyosis vulgaris phenotype by co-inheritance of STS and FLG mutations in a Chinese family with ichthyosis: a case report.	4	26	1.77	0.0115	9606.ENSP00000252242,9606.ENSP00000264144,9606.ENSP00000375778,9606.ENSP00000386896	KRT5,LAMC2,LAMB3,ITGA6
PMID:28600475	(2017) Dual Inhibition of HDAC and Tyrosine Kinase Signaling Pathways with CUDC-907 Inhibits Thyroid Cancer Growth and Metastases.	4	26	1.77	0.0115	9606.ENSP00000216271,9606.ENSP00000269141,9606.ENSP00000313950,9606.ENSP00000334061	HDAC10,CDH2,AURKB,HDAC6
PMID:27035095	(2016) CADM1 inhibits squamous cell carcinoma progression by reducing STAT3 activity.	4	26	1.77	0.0115	9606.ENSP00000244050,9606.ENSP00000252242,9606.ENSP00000343204,9606.ENSP00000386896	SNAI1,KRT5,JAK1,ITGA6
PMID:27107458	(2016) Elevated integrin alpha6beta4 expression is associated with venous invasion and decreased overall survival in non-small cell lung cancer.	4	26	1.77	0.0115	9606.ENSP00000264144,9606.ENSP00000375778,9606.ENSP00000379350,9606.ENSP00000386896	LAMC2,LAMB3,ITGB1,ITGA6
PMID:27651838	(2016) Epigenetic modulators as therapeutic targets in prostate cancer.	5	65	1.47	0.0115	9606.ENSP00000244050,9606.ENSP00000263253,9606.ENSP00000269141,9606.ENSP00000334061,9606.ENSP00000386896	SNAI1,EP300,CDH2,HDAC6,ITGA6
PMID:27906186	(2016) Preimplantation factor is an anti-apoptotic effector in human trophoblasts involving p53 signaling pathway.	4	26	1.77	0.0115	9606.ENSP00000242208,9606.ENSP00000258149,9606.ENSP00000293288,9606.ENSP00000480791	INHBA,MDM2,BAX,FGF1
PMID:25575813	(2015) Gene expression analysis of head and neck squamous cell carcinoma survival and recurrence.	4	26	1.77	0.0115	9606.ENSP00000244050,9606.ENSP00000269141,9606.ENSP00000274255,9606.ENSP00000416293	SNAI1,CDH2,SKP2,SLC2A1
PMID:26290419	(2015) Nek2 activation of Kif24 ensures cilium disassembly during the cell cycle.	4	26	1.77	0.0115	9606.ENSP00000313950,9606.ENSP00000334061,9606.ENSP00000359300,9606.ENSP00000361298	AURKB,HDAC6,CETN2,KIF2C
PMID:24691523	(2014) E-cadherin-downregulation and RECK-upregulation are coupled in the non-malignant epithelial cell line MCF10A but not in multiple carcinoma-derived cell lines.	4	26	1.77	0.0115	9606.ENSP00000244050,9606.ENSP00000269141,9606.ENSP00000274255,9606.ENSP00000379350	SNAI1,CDH2,SKP2,ITGB1
PMID:24782986	(2014) Targeted Disruption of the JAK2STAT3 Pathway in Combination with Systemic Administration of Paclitaxel Inhibits the Priming of Ovarian Cancer Stem Cells Leading to a Reduced Tumor Burden.	4	26	1.77	0.0115	9606.ENSP00000013807,9606.ENSP00000249075,9606.ENSP00000329243,9606.ENSP00000343204	ERCC1,LIF,KRT7,JAK1
PMID:35163444	(2022) Role of the Transcription Factor FOSL1 in Organ Development and Tumorigenesis.	6	125	1.27	0.0117	9606.ENSP00000244050,9606.ENSP00000263253,9606.ENSP00000329243,9606.ENSP00000331791,9606.ENSP00000355896,9606.ENSP00000379350	SNAI1,EP300,KRT7,TBX1,TGFB2,ITGB1
PMID:33922979	(2021) Proteomic Studies on the Management of High-Grade Serous Ovarian Cancer Patients: A Mini-Review.	5	66	1.46	0.0117	9606.ENSP00000013807,9606.ENSP00000244050,9606.ENSP00000313950,9606.ENSP00000336701,9606.ENSP00000402084	ERCC1,SNAI1,AURKB,RAD51C,WEE1
PMID:30691229	(2019) Histone Deacetylase Inhibitors and Phenotypical Transformation of Cancer Cells.	5	66	1.46	0.0117	9606.ENSP00000216271,9606.ENSP00000244050,9606.ENSP00000263253,9606.ENSP00000269141,9606.ENSP00000334061	HDAC10,SNAI1,EP300,CDH2,HDAC6
PMID:29774544	(2018) Functional molecules in mesothelial-to-mesenchymal transition revealed by transcriptome analyses.	5	66	1.46	0.0117	9606.ENSP00000244050,9606.ENSP00000269141,9606.ENSP00000355896,9606.ENSP00000375778,9606.ENSP00000386896	SNAI1,CDH2,TGFB2,LAMB3,ITGA6
PMID:28262832	(2017) Data-Driven Discovery of Extravasation Pathway in Circulating Tumor Cells.	5	66	1.46	0.0117	9606.ENSP00000252242,9606.ENSP00000269141,9606.ENSP00000276925,9606.ENSP00000329243,9606.ENSP00000379350	KRT5,CDH2,CDKN2B,KRT7,ITGB1
PMID:25636450	(2015) The functional sites of miRNAs and lncRNAs in gastric carcinogenesis.	6	125	1.27	0.0117	9606.ENSP00000234590,9606.ENSP00000244050,9606.ENSP00000258149,9606.ENSP00000269141,9606.ENSP00000276925,9606.ENSP00000404503	ENO1,SNAI1,MDM2,CDH2,CDKN2B,BBC3
PMID:25632320	(2014) The translational significance of epithelial-mesenchymal transition in head and neck cancer.	5	66	1.46	0.0117	9606.ENSP00000220772,9606.ENSP00000244050,9606.ENSP00000263253,9606.ENSP00000269141,9606.ENSP00000355896	SFRP1,SNAI1,EP300,CDH2,TGFB2
PMID:26432751	(2016) Deregulation of F-box proteins and its consequence on cancer development, progression and metastasis.	6	126	1.26	0.012	9606.ENSP00000216225,9606.ENSP00000244050,9606.ENSP00000258149,9606.ENSP00000274255,9606.ENSP00000313950,9606.ENSP00000402084	RBX1,SNAI1,MDM2,SKP2,AURKB,WEE1
PMID:34680387	(2021) Precision Oncology of High-Grade Ovarian Cancer Defined through Targeted Sequencing.	4	27	1.75	0.0123	9606.ENSP00000258149,9606.ENSP00000329243,9606.ENSP00000336701,9606.ENSP00000402084	MDM2,KRT7,RAD51C,WEE1
PMID:34830491	(2021) Hypoxia: The Cornerstone of Glioblastoma.	5	67	1.46	0.0123	9606.ENSP00000216225,9606.ENSP00000244050,9606.ENSP00000258149,9606.ENSP00000263253,9606.ENSP00000416293	RBX1,SNAI1,MDM2,EP300,SLC2A1
PMID:31721429	(2020) Deubiquitinating enzyme USP10 promotes hepatocellular carcinoma metastasis through deubiquitinating and stabilizing Smad4 protein.	4	27	1.75	0.0123	9606.ENSP00000258149,9606.ENSP00000269141,9606.ENSP00000274255,9606.ENSP00000276925	MDM2,CDH2,SKP2,CDKN2B
PMID:31991614	(2020) Prognosis, Biology, and Targeting of TP53 Dysregulation in Multiple Myeloma.	4	27	1.75	0.0123	9606.ENSP00000216225,9606.ENSP00000258149,9606.ENSP00000313950,9606.ENSP00000402084	RBX1,MDM2,AURKB,WEE1
PMID:32028978	(2020) Pin2 telomeric repeat factor 1-interacting telomerase inhibitor 1 (PinX1) inhibits nasopharyngeal cancer cell stemness: implication for cancer progression and therapeutic targeting.	4	27	1.75	0.0123	9606.ENSP00000244050,9606.ENSP00000269141,9606.ENSP00000379350,9606.ENSP00000386896	SNAI1,CDH2,ITGB1,ITGA6
PMID:32605126	(2020) Biomarkers in Triple-Negative Breast Cancer: State-of-the-Art and Future Perspectives.	5	67	1.46	0.0123	9606.ENSP00000244050,9606.ENSP00000336701,9606.ENSP00000343204,9606.ENSP00000386896,9606.ENSP00000402084	SNAI1,RAD51C,JAK1,ITGA6,WEE1
PMID:33182375	(2020) BR-BCSC Signature: The Cancer Stem Cell Profile Enriched in Brain Metastases that Predicts a Worse Prognosis in Lymph Node-Positive Breast Cancer.	4	27	1.75	0.0123	9606.ENSP00000252242,9606.ENSP00000269141,9606.ENSP00000386896,9606.ENSP00000416293	KRT5,CDH2,ITGA6,SLC2A1
PMID:33184263	(2020) Exosome-derived ENO1 regulates integrin alpha6beta4 expression and promotes hepatocellular carcinoma growth and metastasis.	4	27	1.75	0.0123	9606.ENSP00000234590,9606.ENSP00000269141,9606.ENSP00000379350,9606.ENSP00000386896	ENO1,CDH2,ITGB1,ITGA6
PMID:30781701	(2019) LJELSR: A Strengthened Version of JELSR for Feature Selection and Clustering.	4	27	1.75	0.0123	9606.ENSP00000234590,9606.ENSP00000252242,9606.ENSP00000264144,9606.ENSP00000375778	ENO1,KRT5,LAMC2,LAMB3
PMID:31543471	(2019) Single-Cell RNA Sequencing of hESC-Derived 3D Retinal Organoids Reveals Novel Genes Regulating RPC Commitment in Early Human Retinogenesis.	5	67	1.46	0.0123	9606.ENSP00000227451,9606.ENSP00000234590,9606.ENSP00000269141,9606.ENSP00000355896,9606.ENSP00000367972	DTX4,ENO1,CDH2,TGFB2,ID4
PMID:29556284	(2018) The role of F-box only protein 31 in cancer.	4	27	1.75	0.0123	9606.ENSP00000216225,9606.ENSP00000244050,9606.ENSP00000258149,9606.ENSP00000274255	RBX1,SNAI1,MDM2,SKP2
PMID:30018380	(2018) Integrated genetic and epigenetic analysis of myxofibrosarcoma.	5	67	1.46	0.0123	9606.ENSP00000258149,9606.ENSP00000274255,9606.ENSP00000276925,9606.ENSP00000343204,9606.ENSP00000355896	MDM2,SKP2,CDKN2B,JAK1,TGFB2
PMID:26096938	(2016) Translational regulation of inhibin betaA by TGFbeta via the RNA-binding protein hnRNP E1 enhances the invasiveness of epithelial-to-mesenchymal transitioned cells.	4	27	1.75	0.0123	9606.ENSP00000242208,9606.ENSP00000244050,9606.ENSP00000269141,9606.ENSP00000355896	INHBA,SNAI1,CDH2,TGFB2
PMID:26940839	(2016) MiR-630 Inhibits Endothelial-Mesenchymal Transition by Targeting Slug in Traumatic Heterotopic Ossification.	4	27	1.75	0.0123	9606.ENSP00000244050,9606.ENSP00000269141,9606.ENSP00000355896,9606.ENSP00000379350	SNAI1,CDH2,TGFB2,ITGB1
PMID:21883891	(2012) aV integrins and TGF-beta-induced EMT: a circle of regulation.	4	27	1.75	0.0123	9606.ENSP00000244050,9606.ENSP00000269141,9606.ENSP00000287727,9606.ENSP00000355896	SNAI1,CDH2,ZFYVE9,TGFB2
PMID:22086851	(2012) GLI1 inhibition promotes epithelial-to-mesenchymal transition in pancreatic cancer cells.	4	27	1.75	0.0123	9606.ENSP00000244050,9606.ENSP00000269141,9606.ENSP00000379350,9606.ENSP00000416293	SNAI1,CDH2,ITGB1,SLC2A1
PMID:22390300	(2012) KAI1 suppresses HIF-1alpha and VEGF expression by blocking CDCP1-enhanced Src activation in prostate cancer.	4	27	1.75	0.0123	9606.ENSP00000244050,9606.ENSP00000269141,9606.ENSP00000379350,9606.ENSP00000416293	SNAI1,CDH2,ITGB1,SLC2A1
PMID:20047843	(2010) Tumor and host factors that may limit efficacy of chemotherapy in non-small cell and small cell lung cancer.	7	206	1.12	0.0123	9606.ENSP00000013807,9606.ENSP00000244050,9606.ENSP00000258149,9606.ENSP00000269141,9606.ENSP00000274255,9606.ENSP00000334061,9606.ENSP00000352271	ERCC1,SNAI1,MDM2,CDH2,SKP2,HDAC6,XRCC2
PMID:19411068	(2009) CDK inhibitor p18(INK4c) is a downstream target of GATA3 and restrains mammary luminal progenitor cell proliferation and tumorigenesis.	4	27	1.75	0.0123	9606.ENSP00000252242,9606.ENSP00000329243,9606.ENSP00000379350,9606.ENSP00000386896	KRT5,KRT7,ITGB1,ITGA6
PMID:19489726	(2009) Degradation of activated protein kinases by ubiquitination.	7	206	1.12	0.0123	9606.ENSP00000216225,9606.ENSP00000258149,9606.ENSP00000263253,9606.ENSP00000287727,9606.ENSP00000311083,9606.ENSP00000313950,9606.ENSP00000402084	RBX1,MDM2,EP300,ZFYVE9,CKS1B,AURKB,WEE1
PMID:34830209	(2021) What Do We Have to Know about PD-L1 Expression in Prostate Cancer? A Systematic Literature Review. Part 3: PD-L1, Intracellular Signaling Pathways and Tumor Microenvironment.	6	128	1.25	0.0124	9606.ENSP00000263253,9606.ENSP00000269141,9606.ENSP00000320084,9606.ENSP00000343204,9606.ENSP00000355896,9606.ENSP00000361298	EP300,CDH2,CD276,JAK1,TGFB2,KIF2C
PMID:31070059	(2019) The transcriptional factors HIF-1 and HIF-2 and their novel inhibitors in cancer therapy.	5	68	1.45	0.0125	9606.ENSP00000216225,9606.ENSP00000234590,9606.ENSP00000258149,9606.ENSP00000334061,9606.ENSP00000416293	RBX1,ENO1,MDM2,HDAC6,SLC2A1
PMID:30449221	(2018) A patent review of the ubiquitin ligase system: 2015-2018.	5	68	1.45	0.0125	9606.ENSP00000216225,9606.ENSP00000244050,9606.ENSP00000274255,9606.ENSP00000311083,9606.ENSP00000402084	RBX1,SNAI1,SKP2,CKS1B,WEE1
PMID:30510918	(2018) Breaking Bad: How Viruses Subvert the Cell Cycle.	5	68	1.45	0.0125	9606.ENSP00000258149,9606.ENSP00000263253,9606.ENSP00000274255,9606.ENSP00000276925,9606.ENSP00000402084	MDM2,EP300,SKP2,CDKN2B,WEE1
PMID:25965831	(2015) Geneticmolecular alterations of meningiomas and the signaling pathways targeted.	5	68	1.45	0.0125	9606.ENSP00000220772,9606.ENSP00000258149,9606.ENSP00000269141,9606.ENSP00000276925,9606.ENSP00000452871	SFRP1,MDM2,CDH2,CDKN2B,TLE3
PMID:26427040	(2015) Decoding c-Myc networks of cell cycle and apoptosis regulated genes in a transgenic mouse model of papillary lung adenocarcinomas.	5	68	1.45	0.0125	9606.ENSP00000258149,9606.ENSP00000276925,9606.ENSP00000311083,9606.ENSP00000313950,9606.ENSP00000361298	MDM2,CDKN2B,CKS1B,AURKB,KIF2C
PMID:15857508	(2005) Proliferative activity of extracellular HIV-1 Tat protein in human epithelial cells: expression profile of pathogenetically relevant genes.	5	68	1.45	0.0125	9606.ENSP00000216225,9606.ENSP00000258149,9606.ENSP00000274255,9606.ENSP00000328133,9606.ENSP00000355896	RBX1,MDM2,SKP2,IL20RB,TGFB2
PMID:34611806	(2021) Unboxing the molecular modalities of mutagens in cancer.	6	129	1.25	0.0128	9606.ENSP00000013807,9606.ENSP00000258149,9606.ENSP00000336701,9606.ENSP00000359300,9606.ENSP00000402084,9606.ENSP00000416293	ERCC1,MDM2,RAD51C,CETN2,WEE1,SLC2A1
PMID:35126682	(2022) Immunohistochemical markers to diagnose primary squamous cell carcinoma of the lung: a meta-analysis of diagnostic test accuracy.	3	6	2.28	0.0131	9606.ENSP00000252242,9606.ENSP00000280904,9606.ENSP00000329243	KRT5,DSC2,KRT7
PMID:35432467	(2022) Epidermolysis Bullosa With Congenital Absence of Skin: Congenital Corneal Cloudiness and Esophagogastric Obstruction Including Extended Genotypic Spectrum of PLEC, LAMC2, ITGB4 and COL7A1.	4	28	1.74	0.0131	9606.ENSP00000252242,9606.ENSP00000264144,9606.ENSP00000375778,9606.ENSP00000386896	KRT5,LAMC2,LAMB3,ITGA6
PMID:32810471	(2021) Clinicopathologic Correlations of Retrocorneal Membranes Associated With Endothelial Corneal Graft Failure.	3	6	2.28	0.0131	9606.ENSP00000244050,9606.ENSP00000269141,9606.ENSP00000329243	SNAI1,CDH2,KRT7
PMID:33128167	(2021) TRIP13 promotes the proliferation and invasion of lung cancer cells via the Wnt signaling pathway and epithelial-mesenchymal transition.	3	6	2.28	0.0131	9606.ENSP00000166345,9606.ENSP00000244050,9606.ENSP00000269141	TRIP13,SNAI1,CDH2
PMID:33590419	(2021) TGFbeta signaling networks in ovarian cancer progression and plasticity.	5	70	1.44	0.0131	9606.ENSP00000242208,9606.ENSP00000244050,9606.ENSP00000263253,9606.ENSP00000269141,9606.ENSP00000355896	INHBA,SNAI1,EP300,CDH2,TGFB2
PMID:33964962	(2021) RFX1: a promising therapeutic arsenal against cancer.	5	69	1.44	0.0131	9606.ENSP00000244050,9606.ENSP00000264758,9606.ENSP00000355896,9606.ENSP00000386896,9606.ENSP00000480791	SNAI1,ADD1,TGFB2,ITGA6,FGF1
PMID:34034685	(2021) Comprehensive analysis of DNA damage repair genes reveals pathogenic variants beyond BRCA and suggests the need for extensive genetic testing in pancreatic cancer.	4	28	1.74	0.0131	9606.ENSP00000258149,9606.ENSP00000336701,9606.ENSP00000352271,9606.ENSP00000402084	MDM2,RAD51C,XRCC2,WEE1
PMID:34183722	(2021) Genetic program activity delineates risk, relapse, and therapy responsiveness in multiple myeloma.	5	69	1.44	0.0131	9606.ENSP00000234590,9606.ENSP00000311083,9606.ENSP00000313950,9606.ENSP00000334061,9606.ENSP00000404503	ENO1,CKS1B,AURKB,HDAC6,BBC3
PMID:34222206	(2021) Co-growth of Stem Cells With Target Tissue Culture as an Easy and Effective Method of Directed Differentiation.	3	6	2.28	0.0131	9606.ENSP00000249075,9606.ENSP00000329243,9606.ENSP00000379350	LIF,KRT7,ITGB1
PMID:34461288	(2021) High glucose mediates the ChREBPp300 transcriptional complex to activate proapoptotic genes Puma and BAX and contributes to intervertebral disc degeneration.	3	6	2.28	0.0131	9606.ENSP00000263253,9606.ENSP00000404503,9606.ENSP00000416293	EP300,BBC3,SLC2A1
PMID:34830104	(2021) Therapeutic Prospects of Exon Skipping for Epidermolysis Bullosa.	4	28	1.74	0.0131	9606.ENSP00000252242,9606.ENSP00000264144,9606.ENSP00000375778,9606.ENSP00000386896	KRT5,LAMC2,LAMB3,ITGA6
PMID:31218726	(2020) Epigenetic polypharmacology: A new frontier for epi-drug discovery.	6	130	1.25	0.0131	9606.ENSP00000216271,9606.ENSP00000244050,9606.ENSP00000263253,9606.ENSP00000274255,9606.ENSP00000334061,9606.ENSP00000343204	HDAC10,SNAI1,EP300,SKP2,HDAC6,JAK1
PMID:32571273	(2020) Expression of epithelial-Mesenchymal transition related markers in Plasmacytoid Urothelial carcinoma of the urinary bladder.	3	6	2.28	0.0131	9606.ENSP00000244050,9606.ENSP00000269141,9606.ENSP00000329243	SNAI1,CDH2,KRT7
PMID:32647229	(2020) Prostate cancer-derived holoclones: a novel and effective model for evaluating cancer stemness.	4	28	1.74	0.0131	9606.ENSP00000220772,9606.ENSP00000379350,9606.ENSP00000386896,9606.ENSP00000452871	SFRP1,ITGB1,ITGA6,TLE3
PMID:32874377	(2020) Signaling pathways promoting epithelial mesenchymal transition in oral submucous fibrosis and oral squamous cell carcinoma.	5	70	1.44	0.0131	9606.ENSP00000220772,9606.ENSP00000244050,9606.ENSP00000252242,9606.ENSP00000269141,9606.ENSP00000355896	SFRP1,SNAI1,KRT5,CDH2,TGFB2
PMID:32929338	(2020) A reciprocal feedback of Myc and lncRNA MTSS1-AS contributes to extracellular acidity-promoted metastasis of pancreatic cancer.	4	28	1.74	0.0131	9606.ENSP00000013807,9606.ENSP00000264144,9606.ENSP00000269141,9606.ENSP00000329243	ERCC1,LAMC2,CDH2,KRT7
PMID:33321708	(2020) Carotenoids in Cancer Metastasis-Status Quo and Outlook.	5	69	1.44	0.0131	9606.ENSP00000244050,9606.ENSP00000252242,9606.ENSP00000269141,9606.ENSP00000343204,9606.ENSP00000379350	SNAI1,KRT5,CDH2,JAK1,ITGB1
PMID:31556560	(2019) High-grade non-small cell lung carcinoma: a comparative analysis of the phenotypic profile in small biopsies with the corresponding postoperative material.	3	6	2.28	0.0131	9606.ENSP00000252242,9606.ENSP00000280904,9606.ENSP00000329243	KRT5,DSC2,KRT7
PMID:31681337	(2019) Foxp3 Post-translational Modifications and Treg Suppressive Activity.	5	70	1.44	0.0131	9606.ENSP00000235090,9606.ENSP00000263253,9606.ENSP00000274255,9606.ENSP00000334061,9606.ENSP00000416293	WDR77,EP300,SKP2,HDAC6,SLC2A1
PMID:31839155	(2019) Endocrine therapy resistance: new insights.	4	28	1.74	0.0131	9606.ENSP00000013807,9606.ENSP00000343204,9606.ENSP00000355896,9606.ENSP00000359300	ERCC1,JAK1,TGFB2,CETN2
PMID:28925398	(2018) Functional significance and therapeutic implication of ring-type E3 ligases in colorectal cancer.	5	69	1.44	0.0131	9606.ENSP00000216225,9606.ENSP00000244050,9606.ENSP00000258149,9606.ENSP00000313950,9606.ENSP00000402084	RBX1,SNAI1,MDM2,AURKB,WEE1
PMID:29254827	(2018) Chromatin remodeling and epigenetic regulation of oligodendrocyte myelination and myelin repair.	5	70	1.44	0.0131	9606.ENSP00000216271,9606.ENSP00000263253,9606.ENSP00000276925,9606.ENSP00000334061,9606.ENSP00000367972	HDAC10,EP300,CDKN2B,HDAC6,ID4
PMID:29510661	(2018) JAKSTAT3 regulated global gene expression dynamics during late-stage reprogramming process.	5	69	1.44	0.0131	9606.ENSP00000216271,9606.ENSP00000244050,9606.ENSP00000249075,9606.ENSP00000269141,9606.ENSP00000336701	HDAC10,SNAI1,LIF,CDH2,RAD51C
PMID:29594129	(2018) Chromatin-Bound Cullin-Ring Ligases: Regulatory Roles in DNA Replication and Potential Targeting for Cancer Therapy.	6	130	1.25	0.0131	9606.ENSP00000216225,9606.ENSP00000244050,9606.ENSP00000258149,9606.ENSP00000274255,9606.ENSP00000313950,9606.ENSP00000402084	RBX1,SNAI1,MDM2,SKP2,AURKB,WEE1
PMID:29632619	(2018) KAT3B-p300 and H3AcK18H3AcK14 levels are prognostic markers for kidney ccRCC tumor aggressiveness and target of KAT inhibitor CPTH2.	4	28	1.74	0.0131	9606.ENSP00000263253,9606.ENSP00000355896,9606.ENSP00000379350,9606.ENSP00000386896	EP300,TGFB2,ITGB1,ITGA6
PMID:30038287	(2018) Overexpression of PEAK1 contributes to epithelial-mesenchymal transition and tumor metastasis in lung cancer through modulating ERK12 and JAK2 signaling.	4	28	1.74	0.0131	9606.ENSP00000244050,9606.ENSP00000269141,9606.ENSP00000343204,9606.ENSP00000355896	SNAI1,CDH2,JAK1,TGFB2
PMID:30257335	(2018) Toll-like receptor 4 shRNA attenuates lipopolysaccharide-induced epithelial-mesenchymal transition of intrahepatic biliary epithelial cells in rats.	3	6	2.28	0.0131	9606.ENSP00000244050,9606.ENSP00000269141,9606.ENSP00000329243	SNAI1,CDH2,KRT7
PMID:28417908	(2017) Cytokinesis Failure Leading to Chromosome Instability in v-Src-Induced Oncogenesis.	4	28	1.74	0.0131	9606.ENSP00000244050,9606.ENSP00000258149,9606.ENSP00000313950,9606.ENSP00000361298	SNAI1,MDM2,AURKB,KIF2C
PMID:28457887	(2017) Resistance to Taxanes in Triple-Negative Breast Cancer Associates with the Dynamics of a CD49f+ Tumor-Initiating Population.	4	28	1.74	0.0131	9606.ENSP00000220772,9606.ENSP00000252242,9606.ENSP00000379350,9606.ENSP00000386896	SFRP1,KRT5,ITGB1,ITGA6
PMID:28775339	(2017) Unraveling a tumor type-specific regulatory core underlying E2F1-mediated epithelial-mesenchymal transition to predict receptor protein signatures.	5	69	1.44	0.0131	9606.ENSP00000244050,9606.ENSP00000258149,9606.ENSP00000263253,9606.ENSP00000269141,9606.ENSP00000480791	SNAI1,MDM2,EP300,CDH2,FGF1
PMID:26724906	(2016) Long-Term In Vitro Expansion of Salivary Gland Stem Cells Driven by Wnt Signals.	4	28	1.74	0.0131	9606.ENSP00000220772,9606.ENSP00000252242,9606.ENSP00000379350,9606.ENSP00000386896	SFRP1,KRT5,ITGB1,ITGA6
PMID:27447975	(2016) Molecular mechanisms of OLIG2 transcription factor in brain cancer.	7	209	1.11	0.0131	9606.ENSP00000244050,9606.ENSP00000249075,9606.ENSP00000258149,9606.ENSP00000313950,9606.ENSP00000334061,9606.ENSP00000343204,9606.ENSP00000367972	SNAI1,LIF,MDM2,AURKB,HDAC6,JAK1,ID4
PMID:27834913	(2016) Unraveling the Anticancer Effect of Curcumin and Resveratrol.	6	131	1.24	0.0131	9606.ENSP00000244050,9606.ENSP00000258149,9606.ENSP00000269141,9606.ENSP00000274255,9606.ENSP00000343204,9606.ENSP00000416293	SNAI1,MDM2,CDH2,SKP2,JAK1,SLC2A1
PMID:25706196	(2015) The contribution of specific cell subpopulations to submandibular salivary gland branching morphogenesis.	4	28	1.74	0.0131	9606.ENSP00000244050,9606.ENSP00000252242,9606.ENSP00000334061,9606.ENSP00000379350	SNAI1,KRT5,HDAC6,ITGB1
PMID:26053098	(2015) Identification and characterization of the gene expression profiles for protein coding and non-coding RNAs of pancreatic ductal adenocarcinomas.	6	132	1.24	0.0131	9606.ENSP00000244050,9606.ENSP00000269141,9606.ENSP00000280904,9606.ENSP00000329243,9606.ENSP00000343204,9606.ENSP00000379350	SNAI1,CDH2,DSC2,KRT7,JAK1,ITGB1
PMID:26315281	(2015) Disruption of beta-cateninCBP signaling inhibits human airway epithelial-mesenchymal transition and repair.	3	6	2.28	0.0131	9606.ENSP00000244050,9606.ENSP00000252242,9606.ENSP00000263253	SNAI1,KRT5,EP300
PMID:26654227	(2015) Novel drug targets for personalized precision medicine in relapsedrefractory diffuse large B-cell lymphoma: a comprehensive review.	7	210	1.11	0.0131	9606.ENSP00000216225,9606.ENSP00000227451,9606.ENSP00000258149,9606.ENSP00000263253,9606.ENSP00000276925,9606.ENSP00000343204,9606.ENSP00000448696	RBX1,DTX4,MDM2,EP300,CDKN2B,JAK1,DTX3
PMID:23855336	(2014) Cordycepin suppresses integrinFAK signaling and epithelial-mesenchymal transition in hepatocellular carcinoma.	3	6	2.28	0.0131	9606.ENSP00000269141,9606.ENSP00000379350,9606.ENSP00000386896	CDH2,ITGB1,ITGA6
PMID:24469735	(2014) 17beta-estradiol upregulates GREB1 and accelerates ovarian tumor progression in vivo.	4	28	1.74	0.0131	9606.ENSP00000244050,9606.ENSP00000264758,9606.ENSP00000269141,9606.ENSP00000329243	SNAI1,ADD1,CDH2,KRT7
PMID:25364713	(2014) HMGA proteins as modulators of chromatin structure during transcriptional activation.	4	28	1.74	0.0131	9606.ENSP00000244050,9606.ENSP00000258149,9606.ENSP00000263253,9606.ENSP00000293288	SNAI1,MDM2,EP300,BAX
PMID:24070183	(2013) Expression of the gamma 2 chain of laminin-332 in eutopic and ectopic endometrium of patients with endometriosis.	3	6	2.28	0.0131	9606.ENSP00000264144,9606.ENSP00000329243,9606.ENSP00000375778	LAMC2,KRT7,LAMB3
PMID:22357622	(2012) Attenuation of TGF-beta signaling suppresses premature senescence in a p21-dependent manner and promotes oncogenic Ras-mediated metastatic transformation in human mammary epithelial cells.	4	28	1.74	0.0131	9606.ENSP00000258149,9606.ENSP00000276925,9606.ENSP00000313950,9606.ENSP00000355896	MDM2,CDKN2B,AURKB,TGFB2
PMID:22615851	(2012) Transcriptome characterization by RNA-seq unravels the mechanisms of butyrate-induced epigenomic regulation in bovine cells.	5	69	1.44	0.0131	9606.ENSP00000216271,9606.ENSP00000274255,9606.ENSP00000276925,9606.ENSP00000334061,9606.ENSP00000355896	HDAC10,SKP2,CDKN2B,HDAC6,TGFB2
PMID:22710573	(2012) Hepatic stem cells and transforming growth factor beta in hepatocellular carcinoma.	5	69	1.44	0.0131	9606.ENSP00000216225,9606.ENSP00000244050,9606.ENSP00000258149,9606.ENSP00000276925,9606.ENSP00000287727	RBX1,SNAI1,MDM2,CDKN2B,ZFYVE9
PMID:22882703	(2012) Large-scale comparative analyses of immunomarkers for diagnostic subtyping of non-small-cell lung cancer biopsies.	3	6	2.28	0.0131	9606.ENSP00000252242,9606.ENSP00000280904,9606.ENSP00000329243	KRT5,DSC2,KRT7
PMID:21754983	(2011) Identification of novel therapeutic targets in microdissected clear cell ovarian cancers.	4	28	1.74	0.0131	9606.ENSP00000234590,9606.ENSP00000242208,9606.ENSP00000258149,9606.ENSP00000416293	ENO1,INHBA,MDM2,SLC2A1
PMID:22031317	(2011) Heterogeneity of large cell carcinoma of the lung: an immunophenotypic and miRNA-based analysis.	3	6	2.28	0.0131	9606.ENSP00000252242,9606.ENSP00000280904,9606.ENSP00000329243	KRT5,DSC2,KRT7
PMID:20069059	(2010) Proteomic studies of cholangiocarcinoma and hepatocellular carcinoma cell secretomes.	4	28	1.74	0.0131	9606.ENSP00000264144,9606.ENSP00000329243,9606.ENSP00000375778,9606.ENSP00000386896	LAMC2,KRT7,LAMB3,ITGA6
PMID:20175192	(2010) Cancer models in Caenorhabditis elegans.	6	132	1.24	0.0131	9606.ENSP00000216225,9606.ENSP00000258149,9606.ENSP00000269141,9606.ENSP00000274255,9606.ENSP00000276925,9606.ENSP00000402084	RBX1,MDM2,CDH2,SKP2,CDKN2B,WEE1
PMID:20530463	(2010) Evidence for epithelial-mesenchymal transition in adult human pancreatic exocrine cells.	3	6	2.28	0.0131	9606.ENSP00000244050,9606.ENSP00000269141,9606.ENSP00000329243	SNAI1,CDH2,KRT7
PMID:17035638	(2007) Identification, culture, and characterization of germline stem cell-like cells in chicken testes.	3	6	2.28	0.0131	9606.ENSP00000249075,9606.ENSP00000379350,9606.ENSP00000386896	LIF,ITGB1,ITGA6
PMID:16343804	(2006) Resistance of hypoxic cells to ionizing radiation is influenced by homologous recombination status.	3	6	2.28	0.0131	9606.ENSP00000013807,9606.ENSP00000336701,9606.ENSP00000352271	ERCC1,RAD51C,XRCC2
PMID:11231585	(2001) The cell-cycle regulatory protein Cks1 is required for SCF(Skp2)-mediated ubiquitinylation of p27.	3	6	2.28	0.0131	9606.ENSP00000216225,9606.ENSP00000274255,9606.ENSP00000311083	RBX1,SKP2,CKS1B
PMID:11245570	(2001) TGF beta 2, LIF and FGF2 cooperate to induce nephrogenesis.	3	6	2.28	0.0131	9606.ENSP00000220772,9606.ENSP00000249075,9606.ENSP00000355896	SFRP1,LIF,TGFB2
PMID:35328212	(2022) Cell Signaling Pathways That Promote Radioresistance of Cancer Cells.	5	71	1.43	0.0133	9606.ENSP00000013807,9606.ENSP00000244050,9606.ENSP00000263253,9606.ENSP00000402084,9606.ENSP00000416293	ERCC1,SNAI1,EP300,WEE1,SLC2A1
PMID:33435349	(2021) The Multifaced Role of STAT3 in Cancer and Its Implication for Anticancer Therapy.	5	71	1.43	0.0133	9606.ENSP00000244050,9606.ENSP00000249075,9606.ENSP00000258149,9606.ENSP00000263253,9606.ENSP00000343204	SNAI1,LIF,MDM2,EP300,JAK1
PMID:33783993	(2021) Aptamer-SH2 superbinder-based targeted therapy for pancreatic ductal adenocarcinoma.	4	29	1.72	0.0133	9606.ENSP00000244050,9606.ENSP00000249075,9606.ENSP00000269141,9606.ENSP00000343204	SNAI1,LIF,CDH2,JAK1
PMID:34680249	(2021) Therapeutic Targeting of Cancer Stem Cells in Lung, Head and Neck, and Bladder Cancers.	5	71	1.43	0.0133	9606.ENSP00000252242,9606.ENSP00000258149,9606.ENSP00000269141,9606.ENSP00000379350,9606.ENSP00000386896	KRT5,MDM2,CDH2,ITGB1,ITGA6
PMID:35222512	(2021) Genetic Profile of Epidermolysis Bullosa Cases in King Abdulaziz Medical City, Riyadh, Saudi Arabia.	4	29	1.72	0.0133	9606.ENSP00000252242,9606.ENSP00000264144,9606.ENSP00000375778,9606.ENSP00000386896	KRT5,LAMC2,LAMB3,ITGA6
PMID:32657028	(2020) Autocrine INSL5 promotes tumor progression and glycolysis via activation of STAT5 signaling.	4	29	1.72	0.0133	9606.ENSP00000234590,9606.ENSP00000343204,9606.ENSP00000416293,9606.ENSP00000480791	ENO1,JAK1,SLC2A1,FGF1
PMID:32867334	(2020) Involvement of Fusobacterium Species in Oral Cancer Progression: A Literature Review Including Other Types of Cancer.	4	29	1.72	0.0133	9606.ENSP00000244050,9606.ENSP00000264144,9606.ENSP00000269141,9606.ENSP00000329243	SNAI1,LAMC2,CDH2,KRT7
PMID:30902084	(2019) Short-term stimulation with histone deacetylase inhibitor trichostatin a induces epithelial-mesenchymal transition in nasopharyngeal carcinoma cells without increasing cell invasion ability.	4	29	1.72	0.0133	9606.ENSP00000216271,9606.ENSP00000244050,9606.ENSP00000334061,9606.ENSP00000359300	HDAC10,SNAI1,HDAC6,CETN2
PMID:31130357	(2019) Nestin(+)NG2(+) Cells Form a Reserve Stem Cell Population in the Mouse Prostate.	4	29	1.72	0.0133	9606.ENSP00000244050,9606.ENSP00000252242,9606.ENSP00000269141,9606.ENSP00000386896	SNAI1,KRT5,CDH2,ITGA6
PMID:31137849	(2019) Characterization of Histone Deacetylase Expression Within In Vitro and In Vivo Bladder Cancer Model Systems.	4	29	1.72	0.0133	9606.ENSP00000216271,9606.ENSP00000252242,9606.ENSP00000263253,9606.ENSP00000334061	HDAC10,KRT5,EP300,HDAC6
PMID:31267556	(2019) Mammary stem cells and progenitors: targeting the roots of breast cancer for prevention.	5	71	1.43	0.0133	9606.ENSP00000252242,9606.ENSP00000336701,9606.ENSP00000367972,9606.ENSP00000379350,9606.ENSP00000386896	KRT5,RAD51C,ID4,ITGB1,ITGA6
PMID:26989079	(2016) Geminin overexpression-dependent recruitment and crosstalk with mesenchymal stem cells enhance aggressiveness in triple negative breast cancers.	4	29	1.72	0.0133	9606.ENSP00000244050,9606.ENSP00000252242,9606.ENSP00000263253,9606.ENSP00000269141	SNAI1,KRT5,EP300,CDH2
PMID:26147507	(2015) Evaluation of MCF10A as a Reliable Model for Normal Human Mammary Epithelial Cells.	4	29	1.72	0.0133	9606.ENSP00000252242,9606.ENSP00000269141,9606.ENSP00000329243,9606.ENSP00000386896	KRT5,CDH2,KRT7,ITGA6
PMID:26298390	(2015) Invasion of ovarian cancer cells is induced byPITX2-mediated activation of TGF-beta and Activin-A.	4	29	1.72	0.0133	9606.ENSP00000242208,9606.ENSP00000244050,9606.ENSP00000269141,9606.ENSP00000355896	INHBA,SNAI1,CDH2,TGFB2
PMID:24786790	(2014) Prolyl isomerase Pin1 acts downstream of miR200c to promote cancer stem-like cell traits in breast cancer.	4	29	1.72	0.0133	9606.ENSP00000244050,9606.ENSP00000269141,9606.ENSP00000379350,9606.ENSP00000386896	SNAI1,CDH2,ITGB1,ITGA6
PMID:21861815	(2011) Hypoxia inducible factor-1 as a target for neurodegenerative diseases.	4	29	1.72	0.0133	9606.ENSP00000234590,9606.ENSP00000260118,9606.ENSP00000263253,9606.ENSP00000416293	ENO1,GGH,EP300,SLC2A1
PMID:21152443	(2010) Molecular characterization of c-Ablc-Src kinase inhibitors targeted against murine tumour progenitor cells that express stem cell markers.	6	133	1.24	0.0133	9606.ENSP00000220772,9606.ENSP00000258149,9606.ENSP00000264144,9606.ENSP00000327145,9606.ENSP00000375778,9606.ENSP00000386896	SFRP1,MDM2,LAMC2,FLNC,LAMB3,ITGA6
PMID:19649295	(2009) Derivation and characterization of hepatic progenitor cells from human embryonic stem cells.	4	29	1.72	0.0133	9606.ENSP00000269141,9606.ENSP00000329243,9606.ENSP00000379350,9606.ENSP00000386896	CDH2,KRT7,ITGB1,ITGA6
PMID:32296035	(2020) Advances in targeted therapy for malignant lymphoma.	6	134	1.23	0.0135	9606.ENSP00000258149,9606.ENSP00000263253,9606.ENSP00000313950,9606.ENSP00000320084,9606.ENSP00000334061,9606.ENSP00000343204	MDM2,EP300,AURKB,CD276,HDAC6,JAK1
PMID:30150556	(2018) Ubiquitin Regulation: The Histone Modifying Enzymes Story.	6	134	1.23	0.0135	9606.ENSP00000216225,9606.ENSP00000244050,9606.ENSP00000258149,9606.ENSP00000260118,9606.ENSP00000263253,9606.ENSP00000274255	RBX1,SNAI1,MDM2,GGH,EP300,SKP2
PMID:24786391	(2014) The role of epigenetics in the biology of multiple myeloma.	5	72	1.43	0.0136	9606.ENSP00000220772,9606.ENSP00000258149,9606.ENSP00000263253,9606.ENSP00000276925,9606.ENSP00000334061	SFRP1,MDM2,EP300,CDKN2B,HDAC6
PMID:23285163	(2012) Analysis of gene expression profiling in meningioma: deregulated signaling pathways associated with meningioma and EGFL6 overexpression in benign meningioma tissue and serum.	5	72	1.43	0.0136	9606.ENSP00000263253,9606.ENSP00000276925,9606.ENSP00000355896,9606.ENSP00000379350,9606.ENSP00000386896	EP300,CDKN2B,TGFB2,ITGB1,ITGA6
PMID:28367075	(2017) Anticancer Natural Compounds as Epigenetic Modulators of Gene Expression.	7	216	1.09	0.0138	9606.ENSP00000216271,9606.ENSP00000220772,9606.ENSP00000258149,9606.ENSP00000263253,9606.ENSP00000276925,9606.ENSP00000334061,9606.ENSP00000367972	HDAC10,SFRP1,MDM2,EP300,CDKN2B,HDAC6,ID4
PMID:26255627	(2015) Transcriptional profiling of interleukin-2-primed human adipose derived mesenchymal stem cells revealed dramatic changes in stem cells response imposed by replicative senescence.	6	135	1.23	0.0139	9606.ENSP00000220772,9606.ENSP00000328133,9606.ENSP00000343204,9606.ENSP00000355896,9606.ENSP00000379350,9606.ENSP00000480791	SFRP1,IL20RB,JAK1,TGFB2,ITGB1,FGF1
PMID:35512932	(2022) Lung Transplantation for Acute Respiratory Distress Syndrome.	4	30	1.71	0.0144	9606.ENSP00000252242,9606.ENSP00000258149,9606.ENSP00000264144,9606.ENSP00000375778	KRT5,MDM2,LAMC2,LAMB3
PMID:33435487	(2021) The Yin and Yang-Like Clinical Implications of the CDKN2AARFCDKN2B Gene Cluster in Acute Lymphoblastic Leukemia.	4	30	1.71	0.0144	9606.ENSP00000258149,9606.ENSP00000276925,9606.ENSP00000313950,9606.ENSP00000367972	MDM2,CDKN2B,AURKB,ID4
PMID:33777943	(2021) EGF Induces Migration Independent of EMT or Invasion in A549 Lung Adenocarcinoma Cells.	4	30	1.71	0.0144	9606.ENSP00000244050,9606.ENSP00000264144,9606.ENSP00000269141,9606.ENSP00000386896	SNAI1,LAMC2,CDH2,ITGA6
PMID:33923958	(2021) Interplay between Metabolism Reprogramming and Epithelial-to-Mesenchymal Transition in Cancer Stem Cells.	5	73	1.42	0.0144	9606.ENSP00000220772,9606.ENSP00000244050,9606.ENSP00000269141,9606.ENSP00000355896,9606.ENSP00000416293	SFRP1,SNAI1,CDH2,TGFB2,SLC2A1
PMID:33941680	(2021) Identification of EMT signaling cross-talk and gene regulatory networks by single-cell RNA sequencing.	4	30	1.71	0.0144	9606.ENSP00000244050,9606.ENSP00000269141,9606.ENSP00000355988,9606.ENSP00000379350	SNAI1,CDH2,IRF6,ITGB1
PMID:34500819	(2021) Bypassing the Resistance Mechanisms of the Tumor Ecosystem by Targeting the Endoplasmic Reticulum Stress Pathway Using Ruthenium- and Osmium-Based Organometallic Compounds: An Exciting Long-Term Collaboration with Dr. Michel Pfeffer.	4	30	1.71	0.0144	9606.ENSP00000013807,9606.ENSP00000258149,9606.ENSP00000343204,9606.ENSP00000416293	ERCC1,MDM2,JAK1,SLC2A1
PMID:32318352	(2020) EMT Factors and Metabolic Pathways in Cancer.	5	73	1.42	0.0144	9606.ENSP00000234590,9606.ENSP00000244050,9606.ENSP00000269141,9606.ENSP00000355896,9606.ENSP00000416293	ENO1,SNAI1,CDH2,TGFB2,SLC2A1
PMID:32547936	(2020) Functional Landscape of Dysregulated MicroRNAs in Oral Squamous Cell Carcinoma: Clinical Implications.	4	30	1.71	0.0144	9606.ENSP00000244050,9606.ENSP00000264144,9606.ENSP00000375778,9606.ENSP00000386896	SNAI1,LAMC2,LAMB3,ITGA6
PMID:32850418	(2020) 2-O-Methylmagnolol, a Magnolol Derivative, Suppresses Hepatocellular Carcinoma Progression via Inhibiting Class I Histone Deacetylase Expression.	4	30	1.71	0.0144	9606.ENSP00000216271,9606.ENSP00000244050,9606.ENSP00000269141,9606.ENSP00000334061	HDAC10,SNAI1,CDH2,HDAC6
PMID:31426484	(2019) H19-Dependent Transcriptional Regulation of beta3 and beta4 Integrins Upon Estrogen and Hypoxia Favors Metastatic Potential in Prostate Cancer.	4	30	1.71	0.0144	9606.ENSP00000244050,9606.ENSP00000269141,9606.ENSP00000379350,9606.ENSP00000416293	SNAI1,CDH2,ITGB1,SLC2A1
PMID:31428701	(2019) Compression-induced expression of glycolysis genes in CAFs correlates with EMT and angiogenesis gene expression in breast cancer.	4	30	1.71	0.0144	9606.ENSP00000244050,9606.ENSP00000264144,9606.ENSP00000269141,9606.ENSP00000386896	SNAI1,LAMC2,CDH2,ITGA6
PMID:30583549	(2018) Non-Coding RNAs in Glioma.	6	136	1.23	0.0144	9606.ENSP00000244050,9606.ENSP00000258149,9606.ENSP00000269141,9606.ENSP00000355896,9606.ENSP00000379350,9606.ENSP00000480791	SNAI1,MDM2,CDH2,TGFB2,ITGB1,FGF1
PMID:27701751	(2017) Fine-tuning vascular fate during endothelial-mesenchymal transition.	4	30	1.71	0.0144	9606.ENSP00000244050,9606.ENSP00000287727,9606.ENSP00000355896,9606.ENSP00000480791	SNAI1,ZFYVE9,TGFB2,FGF1
PMID:26858265	(2016) Plakophilin-2 loss promotes TGF-beta1p38 MAPK-dependent fibrotic gene expression in cardiomyocytes.	4	30	1.71	0.0144	9606.ENSP00000244050,9606.ENSP00000269141,9606.ENSP00000280904,9606.ENSP00000355896	SNAI1,CDH2,DSC2,TGFB2
PMID:24469049	(2015) TFAP2C governs the luminal epithelial phenotype in mammary development and carcinogenesis.	4	30	1.71	0.0144	9606.ENSP00000220772,9606.ENSP00000252242,9606.ENSP00000269141,9606.ENSP00000386896	SFRP1,KRT5,CDH2,ITGA6
PMID:25742314	(2015) Endothelial-mesenchymal transition of brain endothelial cells: possible role during metastatic extravasation.	4	30	1.71	0.0144	9606.ENSP00000269141,9606.ENSP00000329243,9606.ENSP00000355896,9606.ENSP00000480791	CDH2,KRT7,TGFB2,FGF1
PMID:25870008	(2015) The hallmarks of cancer: relevance to the pathogenesis of polycystic kidney disease.	5	73	1.42	0.0144	9606.ENSP00000216225,9606.ENSP00000244050,9606.ENSP00000258149,9606.ENSP00000379350,9606.ENSP00000416293	RBX1,SNAI1,MDM2,ITGB1,SLC2A1
PMID:25965802	(2015) An unexpected inhibition of antiviral signaling by virus-encoded tumor suppressor p53 in pancreatic cancer cells.	4	30	1.71	0.0144	9606.ENSP00000258149,9606.ENSP00000263253,9606.ENSP00000293288,9606.ENSP00000343204	MDM2,EP300,BAX,JAK1
PMID:24552709	(2014) HIF-1-dependent induction of Jumonji domain-containing protein (JMJD) 3 under hypoxic conditions.	4	30	1.71	0.0144	9606.ENSP00000258149,9606.ENSP00000263253,9606.ENSP00000276925,9606.ENSP00000416293	MDM2,EP300,CDKN2B,SLC2A1
PMID:22768269	(2012) Ell3 enhances differentiation of mouse embryonic stem cells by regulating epithelial-mesenchymal transition and apoptosis.	4	30	1.71	0.0144	9606.ENSP00000244050,9606.ENSP00000249075,9606.ENSP00000258149,9606.ENSP00000269141	SNAI1,LIF,MDM2,CDH2
PMID:22836916	(2012) Regulation of APCC-Cdh1 and its function in neuronal survival.	4	30	1.71	0.0144	9606.ENSP00000274255,9606.ENSP00000311083,9606.ENSP00000313950,9606.ENSP00000367972	SKP2,CKS1B,AURKB,ID4
PMID:24212648	(2011) An evolutionary explanation for the perturbation of the dynamics of metastatic tumors induced by surgery and acute inflammation.	4	30	1.71	0.0144	9606.ENSP00000244050,9606.ENSP00000355896,9606.ENSP00000416293,9606.ENSP00000480791	SNAI1,TGFB2,SLC2A1,FGF1
PMID:34980157	(2022) Proteomic analysis of extracellular vesicles secreted by primary human epithelial endometrial cells reveals key proteins related to embryo implantation.	5	74	1.41	0.0147	9606.ENSP00000234590,9606.ENSP00000264144,9606.ENSP00000375778,9606.ENSP00000379350,9606.ENSP00000386896	ENO1,LAMC2,LAMB3,ITGB1,ITGA6
PMID:32447427	(2020) TP63 links chromatin remodeling and enhancer reprogramming to epidermal differentiation and squamous cell carcinoma development.	5	74	1.41	0.0147	9606.ENSP00000252242,9606.ENSP00000263253,9606.ENSP00000276925,9606.ENSP00000386896,9606.ENSP00000416293	KRT5,EP300,CDKN2B,ITGA6,SLC2A1
PMID:33266470	(2020) Serum and Glucocorticoid-Inducible Kinase 1 (SGK1) in NSCLC Therapy.	5	74	1.41	0.0147	9606.ENSP00000013807,9606.ENSP00000258149,9606.ENSP00000263253,9606.ENSP00000274255,9606.ENSP00000343204	ERCC1,MDM2,EP300,SKP2,JAK1
PMID:30720718	(2019) The Proliferative and Apoptotic Landscape of Basal-like Breast Cancer.	5	74	1.41	0.0147	9606.ENSP00000244050,9606.ENSP00000252242,9606.ENSP00000258149,9606.ENSP00000274255,9606.ENSP00000402084	SNAI1,KRT5,MDM2,SKP2,WEE1
PMID:35054987	(2022) The Epithelial-Mesenchymal Transition at the Crossroads between Metabolism and Tumor Progression.	6	139	1.22	0.0151	9606.ENSP00000234590,9606.ENSP00000244050,9606.ENSP00000263253,9606.ENSP00000269141,9606.ENSP00000343204,9606.ENSP00000416293	ENO1,SNAI1,EP300,CDH2,JAK1,SLC2A1
PMID:35300411	(2022) Integrins and Epithelial-Mesenchymal Cooperation in the Tumor Microenvironment of Muscle-Invasive Lethal Cancers.	4	31	1.69	0.0151	9606.ENSP00000244050,9606.ENSP00000269141,9606.ENSP00000331791,9606.ENSP00000386896	SNAI1,CDH2,TBX1,ITGA6
PMID:36284634	(2022) Overexpression of Laminin 5gamma2 Chain Correlates with Tumor Cell Proliferation, Invasion, and Poor Prognosis in Laryngeal Squamous Cell Carcinoma.	3	7	2.22	0.0151	9606.ENSP00000264144,9606.ENSP00000269141,9606.ENSP00000379350	LAMC2,CDH2,ITGB1
PMID:33854335	(2021) Tip of the Iceberg: Roles of CircRNAs in Cancer Glycolysis.	5	75	1.41	0.0151	9606.ENSP00000234590,9606.ENSP00000249075,9606.ENSP00000264144,9606.ENSP00000386896,9606.ENSP00000416293	ENO1,LIF,LAMC2,ITGA6,SLC2A1
PMID:34083282	(2021) DS-1 Inhibits Migration and Invasion of Non-small-cell Lung Cancer Cells Through Suppression of Epithelial to Mesenchymal Transition and Integrin beta1FAK Signaling.	3	7	2.22	0.0151	9606.ENSP00000244050,9606.ENSP00000269141,9606.ENSP00000379350	SNAI1,CDH2,ITGB1
PMID:34676873	(2021) Interactions between long non-coding RNAs and RNA-binding proteins in cancer (Review).	5	75	1.41	0.0151	9606.ENSP00000258149,9606.ENSP00000264144,9606.ENSP00000274255,9606.ENSP00000276925,9606.ENSP00000367972	MDM2,LAMC2,SKP2,CDKN2B,ID4
PMID:32426267	(2020) Mechanistic Pathways of Malignancy in Breast Cancer Stem Cells.	6	140	1.22	0.0151	9606.ENSP00000244050,9606.ENSP00000252242,9606.ENSP00000355896,9606.ENSP00000379350,9606.ENSP00000386896,9606.ENSP00000480791	SNAI1,KRT5,TGFB2,ITGB1,ITGA6,FGF1
PMID:32623326	(2020) Skp2 depletion reduces tumor-initiating properties and promotes apoptosis in synovial sarcoma.	4	31	1.69	0.0151	9606.ENSP00000269141,9606.ENSP00000274255,9606.ENSP00000311083,9606.ENSP00000379350	CDH2,SKP2,CKS1B,ITGB1
PMID:33113766	(2020) Protective Effects of Epigallocatechin Gallate (EGCG) on Endometrial, Breast, and Ovarian Cancers.	5	75	1.41	0.0151	9606.ENSP00000244050,9606.ENSP00000258149,9606.ENSP00000269141,9606.ENSP00000274255,9606.ENSP00000416293	SNAI1,MDM2,CDH2,SKP2,SLC2A1
PMID:30341246	(2019) Prognostic values of F-box members in breast cancer: an online database analysis and literature review.	4	31	1.69	0.0151	9606.ENSP00000216225,9606.ENSP00000244050,9606.ENSP00000258149,9606.ENSP00000274255	RBX1,SNAI1,MDM2,SKP2
PMID:30810279	(2019) EGFR exon 21 L858R as an acquired resistance mechanism to nivolumab in a lung cancer patient originally driver gene-negative.	3	7	2.22	0.0151	9606.ENSP00000252242,9606.ENSP00000329243,9606.ENSP00000343204	KRT5,KRT7,JAK1
PMID:31200749	(2019) Colorectal cancer-derived extracellular vesicles induce transformation of fibroblasts into colon carcinoma cells.	4	31	1.69	0.0151	9606.ENSP00000244050,9606.ENSP00000258149,9606.ENSP00000269141,9606.ENSP00000329243	SNAI1,MDM2,CDH2,KRT7
PMID:31248102	(2019) Kaempferol: A Key Emphasis to Its Anticancer Potential.	5	75	1.41	0.0151	9606.ENSP00000244050,9606.ENSP00000269141,9606.ENSP00000343204,9606.ENSP00000404503,9606.ENSP00000416293	SNAI1,CDH2,JAK1,BBC3,SLC2A1
PMID:31486418	(2019) Thyroid Receptor-Interacting Protein 13 is Correlated with Progression and Poor Prognosis in Bladder Cancer.	3	7	2.22	0.0151	9606.ENSP00000166345,9606.ENSP00000244050,9606.ENSP00000269141	TRIP13,SNAI1,CDH2
PMID:31558902	(2019) Formation of Polyploid Giant Cancer Cells Involves in the Prognostic Value of Neoadjuvant Chemoradiation in Locally Advanced Rectal Cancer.	3	7	2.22	0.0151	9606.ENSP00000244050,9606.ENSP00000269141,9606.ENSP00000329243	SNAI1,CDH2,KRT7
PMID:31746100	(2019) Targeting senescent cells in translational medicine.	5	75	1.41	0.0151	9606.ENSP00000013807,9606.ENSP00000258149,9606.ENSP00000276925,9606.ENSP00000320084,9606.ENSP00000343204	ERCC1,MDM2,CDKN2B,CD276,JAK1
PMID:29567857	(2018) Targeting Brain-Adaptive Cancer Stem Cells Prohibits Brain Metastatic Colonization of Triple-Negative Breast Cancer.	4	31	1.69	0.0151	9606.ENSP00000249075,9606.ENSP00000252242,9606.ENSP00000269141,9606.ENSP00000329243	LIF,KRT5,CDH2,KRT7
PMID:29851559	(2018) Metaphase kinetochore movements are regulated by kinesin-8 motors and microtubule dynamic instability.	3	7	2.22	0.0151	9606.ENSP00000313950,9606.ENSP00000359300,9606.ENSP00000361298	AURKB,CETN2,KIF2C
PMID:30042885	(2018) Microarray gene expression profiling in colorectal (HCT116) and hepatocellular (HepG2) carcinoma cell lines treated with Melicope ptelefolia leaf extract reveals transcriptome profiles exhibiting anticancer activity.	5	75	1.41	0.0151	9606.ENSP00000258149,9606.ENSP00000274255,9606.ENSP00000276925,9606.ENSP00000313950,9606.ENSP00000404503	MDM2,SKP2,CDKN2B,AURKB,BBC3
PMID:30149591	(2018) RKIP: A Key Regulator in Tumor Metastasis Initiation and Resistance to Apoptosis: Therapeutic Targeting and Impact.	5	75	1.41	0.0151	9606.ENSP00000244050,9606.ENSP00000263253,9606.ENSP00000269141,9606.ENSP00000313950,9606.ENSP00000343204	SNAI1,EP300,CDH2,AURKB,JAK1
PMID:30671273	(2018) Carmi Syndrome in a Preterm Neonate: A Multidisciplinary Approach and Ethical Challenge.	3	7	2.22	0.0151	9606.ENSP00000264144,9606.ENSP00000375778,9606.ENSP00000386896	LAMC2,LAMB3,ITGA6
PMID:28220242	(2017) Expression of Clonorchis sinensis GIIIsPLA2 protein in baculovirus-infected insect cells and its overexpression facilitating epithelial-mesenchymal transition in Huh7 cells via AKT pathway.	3	7	2.22	0.0151	9606.ENSP00000244050,9606.ENSP00000263253,9606.ENSP00000269141	SNAI1,EP300,CDH2
PMID:28349823	(2017) Upregulation of long noncoding RNA zinc finger antisense 1 enhances epithelial-mesenchymal transition in vitro and predicts poor prognosis in glioma.	3	7	2.22	0.0151	9606.ENSP00000244050,9606.ENSP00000269141,9606.ENSP00000379350	SNAI1,CDH2,ITGB1
PMID:28698551	(2017) Laminin-511 and -521-based matrices for efficient ex vivo-expansion of human limbal epithelial progenitor cells.	4	31	1.69	0.0151	9606.ENSP00000264144,9606.ENSP00000269141,9606.ENSP00000375778,9606.ENSP00000386896	LAMC2,CDH2,LAMB3,ITGA6
PMID:28744145	(2017) A comprehensive insight into the clinicopathologic significance of miR-144-3p in hepatocellular carcinoma.	4	31	1.69	0.0151	9606.ENSP00000220772,9606.ENSP00000276925,9606.ENSP00000386896,9606.ENSP00000416293	SFRP1,CDKN2B,ITGA6,SLC2A1
PMID:29088851	(2017) Stabilization of the transcription factors slug and twist by the deubiquitinase dub3 is a key requirement for tumor metastasis.	4	31	1.69	0.0151	9606.ENSP00000244050,9606.ENSP00000252242,9606.ENSP00000258149,9606.ENSP00000269141	SNAI1,KRT5,MDM2,CDH2
PMID:29399538	(2017) Impact of RAD51C-mediated Homologous Recombination on Genomic Integrity in Barretts Adenocarcinoma Cells.	4	31	1.69	0.0151	9606.ENSP00000258149,9606.ENSP00000336701,9606.ENSP00000352271,9606.ENSP00000404503	MDM2,RAD51C,XRCC2,BBC3
PMID:26944191	(2016) MnTE-2-PyP reduces prostate cancer growth and metastasis by suppressing p300 activity and p300HIF-1CREB binding to the promoter region of the PAI-1 gene.	3	7	2.22	0.0151	9606.ENSP00000263253,9606.ENSP00000355896,9606.ENSP00000480791	EP300,TGFB2,FGF1
PMID:27465400	(2016) Migration Suppression of Small Cell Lung Cancer by Polysaccharides from Nostoc commune Vaucher.	3	7	2.22	0.0151	9606.ENSP00000269141,9606.ENSP00000343204,9606.ENSP00000379350	CDH2,JAK1,ITGB1
PMID:27978536	(2016) Downregulation of FBP1 Promotes Tumor Metastasis and Indicates Poor Prognosis in Gastric Cancer via Regulating Epithelial-Mesenchymal Transition.	3	7	2.22	0.0151	9606.ENSP00000234590,9606.ENSP00000244050,9606.ENSP00000269141	ENO1,SNAI1,CDH2
PMID:26113959	(2015) Overexpressions of Vimentin and Integrins in Human Metastatic Spine Tumors.	3	7	2.22	0.0151	9606.ENSP00000244050,9606.ENSP00000269141,9606.ENSP00000379350	SNAI1,CDH2,ITGB1
PMID:26694341	(2015) Chemoprevention of Breast Cancer by Dietary Polyphenols.	5	75	1.41	0.0151	9606.ENSP00000252242,9606.ENSP00000269141,9606.ENSP00000293288,9606.ENSP00000343204,9606.ENSP00000416293	KRT5,CDH2,BAX,JAK1,SLC2A1
PMID:24556840	(2014) Molecular mechanisms of epithelial-mesenchymal transition.	6	140	1.22	0.0151	9606.ENSP00000244050,9606.ENSP00000258149,9606.ENSP00000263253,9606.ENSP00000269141,9606.ENSP00000355896,9606.ENSP00000480791	SNAI1,MDM2,EP300,CDH2,TGFB2,FGF1
PMID:25119170	(2014) Selected immunohistochemical features of conventional renal cell carcinomas coexpressing P53 and MDM2.	3	7	2.22	0.0151	9606.ENSP00000258149,9606.ENSP00000329243,9606.ENSP00000416293	MDM2,KRT7,SLC2A1
PMID:23060301	(2013) Expression of squamous cell carcinoma markers and adenocarcinoma markers in primary pulmonary neuroendocrine carcinomas.	3	7	2.22	0.0151	9606.ENSP00000252242,9606.ENSP00000280904,9606.ENSP00000329243	KRT5,DSC2,KRT7
PMID:23354167	(2013) GATA3 suppresses metastasis and modulates the tumour microenvironment by regulating microRNA-29b expression.	4	31	1.69	0.0151	9606.ENSP00000244050,9606.ENSP00000355896,9606.ENSP00000379350,9606.ENSP00000386896	SNAI1,TGFB2,ITGB1,ITGA6
PMID:23844023	(2013) High throughput gene expression analysis identifies reliable expression markers of human corneal endothelial cells.	4	31	1.69	0.0151	9606.ENSP00000220772,9606.ENSP00000234590,9606.ENSP00000355896,9606.ENSP00000416293	SFRP1,ENO1,TGFB2,SLC2A1
PMID:23957943	(2013) Gastric and duodenal squamous cell carcinoma: metastatic or primary?	3	7	2.22	0.0151	9606.ENSP00000244050,9606.ENSP00000252242,9606.ENSP00000329243	SNAI1,KRT5,KRT7
PMID:22652772	(2012) The Fbw7 and betaTRCP E3 ubiquitin ligases and their roles in tumorigenesis.	4	31	1.69	0.0151	9606.ENSP00000216225,9606.ENSP00000244050,9606.ENSP00000258149,9606.ENSP00000402084	RBX1,SNAI1,MDM2,WEE1
PMID:22716188	(2012) Primary intravascular large B-cell lymphoma of lung: a report of one case and review.	3	7	2.22	0.0151	9606.ENSP00000252242,9606.ENSP00000329243,9606.ENSP00000379350	KRT5,KRT7,ITGB1
PMID:22877886	(2012) Characterization of the mucocutaneous junction of the human eyelid margin and meibomian glands with different biomarkers.	3	7	2.22	0.0151	9606.ENSP00000269141,9606.ENSP00000329243,9606.ENSP00000379350	CDH2,KRT7,ITGB1
PMID:21943101	(2011) BRAF and RAS oncogenes regulate Rho GTPase pathways to mediate migration and invasion properties in human colon cancer cells: a comparative study.	4	31	1.69	0.0151	9606.ENSP00000244050,9606.ENSP00000269141,9606.ENSP00000274255,9606.ENSP00000386896	SNAI1,CDH2,SKP2,ITGA6
PMID:20491623	(2010) The ubiquitin-proteasome system as a prospective molecular target for cancer treatment and prevention.	4	31	1.69	0.0151	9606.ENSP00000216225,9606.ENSP00000258149,9606.ENSP00000274255,9606.ENSP00000480791	RBX1,MDM2,SKP2,FGF1
PMID:16209941	(2005) Structural basis of the Cks1-dependent recognition of p27(Kip1) by the SCF(Skp2) ubiquitin ligase.	3	7	2.22	0.0151	9606.ENSP00000216225,9606.ENSP00000274255,9606.ENSP00000311083	RBX1,SKP2,CKS1B
PMID:33783663	(2021) The role of P53 up-regulated modulator of apoptosis (PUMA) in ovarian development, cardiovascular and neurodegenerative diseases.	5	76	1.4	0.0153	9606.ENSP00000244050,9606.ENSP00000258149,9606.ENSP00000293288,9606.ENSP00000343204,9606.ENSP00000404503	SNAI1,MDM2,BAX,JAK1,BBC3
PMID:34944840	(2021) Plant Derived Bioactive Compounds, Their Anti-Cancer Effects and In Silico Approaches as an Alternative Target Treatment Strategy for Breast Cancer: An Updated Overview.	5	76	1.4	0.0153	9606.ENSP00000220772,9606.ENSP00000252242,9606.ENSP00000260118,9606.ENSP00000263253,9606.ENSP00000355896	SFRP1,KRT5,GGH,EP300,TGFB2
PMID:23202921	(2012) Crossing paths in Human Renal Cell Carcinoma (hRCC).	5	76	1.4	0.0153	9606.ENSP00000216225,9606.ENSP00000244050,9606.ENSP00000258149,9606.ENSP00000416293,9606.ENSP00000448696	RBX1,SNAI1,MDM2,SLC2A1,DTX3
PMID:34382739	(2022) SLUG-related partial epithelial-to-mesenchymal transition is a transcriptomic prognosticator of head and neck cancer survival.	4	32	1.68	0.0159	9606.ENSP00000244050,9606.ENSP00000264144,9606.ENSP00000269141,9606.ENSP00000375778	SNAI1,LAMC2,CDH2,LAMB3
PMID:35333871	(2022) Pentoxifylline-induced protein expression change in RAW 264.7 cells as determined by immunoprecipitation-based high performance liquid chromatography.	7	227	1.07	0.0159	9606.ENSP00000216271,9606.ENSP00000258149,9606.ENSP00000293288,9606.ENSP00000355896,9606.ENSP00000379350,9606.ENSP00000404503,9606.ENSP00000480791	HDAC10,MDM2,BAX,TGFB2,ITGB1,BBC3,FGF1
PMID:33465746	(2021) Hypoxia-induced therapy resistance: Available hypoxia-targeting strategies and current advances in head and neck cancer.	4	32	1.68	0.0159	9606.ENSP00000244050,9606.ENSP00000263253,9606.ENSP00000269141,9606.ENSP00000416293	SNAI1,EP300,CDH2,SLC2A1
PMID:33800279	(2021) Annexin A1 Is Required for Efficient Tumor Initiation and Cancer Stem Cell Maintenance in a Model of Human Breast Cancer.	4	32	1.68	0.0159	9606.ENSP00000252242,9606.ENSP00000269141,9606.ENSP00000379350,9606.ENSP00000386896	KRT5,CDH2,ITGB1,ITGA6
PMID:34577617	(2021) Gene Dosage Analysis on the Single-Cell Transcriptomes Linking Cotranslational Protein Targeting to Metastatic Triple-Negative Breast Cancer.	4	32	1.68	0.0159	9606.ENSP00000244050,9606.ENSP00000269141,9606.ENSP00000274255,9606.ENSP00000386896	SNAI1,CDH2,SKP2,ITGA6
PMID:34769497	(2021) Substrate Stiffness Drives Epithelial to Mesenchymal Transition and Proliferation through the NEAT1-Wntbeta-Catenin Pathway in Liver Cancer.	4	32	1.68	0.0159	9606.ENSP00000013807,9606.ENSP00000244050,9606.ENSP00000269141,9606.ENSP00000379350	ERCC1,SNAI1,CDH2,ITGB1
PMID:34977030	(2021) The Tongue Squamous Carcinoma Cell Line Cal27 Primarily Employs Integrin alpha6beta4-Containing Type II Hemidesmosomes for Adhesion Which Contribute to Anticancer Drug Sensitivity.	5	77	1.4	0.0159	9606.ENSP00000252242,9606.ENSP00000264144,9606.ENSP00000375778,9606.ENSP00000379350,9606.ENSP00000386896	KRT5,LAMC2,LAMB3,ITGB1,ITGA6
PMID:31959281	(2020) T-cell co-stimulation in combination with targeting FAK drives enhanced anti-tumor immunity.	4	32	1.68	0.0159	9606.ENSP00000252242,9606.ENSP00000320084,9606.ENSP00000379350,9606.ENSP00000386896	KRT5,CD276,ITGB1,ITGA6
PMID:31963556	(2020) Emerging Roles of Cancer Stem Cells in Bladder Cancer Progression, Tumorigenesis, and Resistance to Chemotherapy: A Potential Therapeutic Target for Bladder Cancer.	5	77	1.4	0.0159	9606.ENSP00000244050,9606.ENSP00000252242,9606.ENSP00000258149,9606.ENSP00000269141,9606.ENSP00000375778	SNAI1,KRT5,MDM2,CDH2,LAMB3
PMID:33163494	(2020) Protein Tyrosine Phosphatase Receptor S Acts as a Metastatic Suppressor in Malignant Peripheral Nerve Sheath Tumor via Profilin 1-Induced Epithelial-Mesenchymal Transition.	4	32	1.68	0.0159	9606.ENSP00000244050,9606.ENSP00000269141,9606.ENSP00000327145,9606.ENSP00000379350	SNAI1,CDH2,FLNC,ITGB1
PMID:30809286	(2019) MiR-454-3p-Mediated Wntbeta-catenin Signaling Antagonists Suppression Promotes Breast Cancer Metastasis.	4	32	1.68	0.0159	9606.ENSP00000220772,9606.ENSP00000244050,9606.ENSP00000269141,9606.ENSP00000452871	SFRP1,SNAI1,CDH2,TLE3
PMID:29394261	(2018) Regulating BMI1 expression via miRNAs promote Mesenchymal to Epithelial Transition (MET) and sensitizes breast cancer cell to chemotherapeutic drug.	4	32	1.68	0.0159	9606.ENSP00000244050,9606.ENSP00000258149,9606.ENSP00000269141,9606.ENSP00000334061	SNAI1,MDM2,CDH2,HDAC6
PMID:30176860	(2018) Ubiquitination by HUWE1 in tumorigenesis and beyond.	5	77	1.4	0.0159	9606.ENSP00000258149,9606.ENSP00000263253,9606.ENSP00000274255,9606.ENSP00000276925,9606.ENSP00000416293	MDM2,EP300,SKP2,CDKN2B,SLC2A1
PMID:28281027	(2017) Proteasome inhibitors against amelanotic melanoma.	4	32	1.68	0.0159	9606.ENSP00000258149,9606.ENSP00000274255,9606.ENSP00000293288,9606.ENSP00000404503	MDM2,SKP2,BAX,BBC3
PMID:28754957	(2017) DDR2 controls the epithelial-mesenchymal-transition-related gene expression via c-Myb acetylation upon matrix stiffening.	4	32	1.68	0.0159	9606.ENSP00000244050,9606.ENSP00000263253,9606.ENSP00000269141,9606.ENSP00000379350	SNAI1,EP300,CDH2,ITGB1
PMID:27597870	(2016) Cancer Stem Cells and Radioresistance: RhoROCK Pathway Plea Attention.	4	32	1.68	0.0159	9606.ENSP00000244050,9606.ENSP00000263253,9606.ENSP00000269141,9606.ENSP00000386896	SNAI1,EP300,CDH2,ITGA6
PMID:25943311	(2015) The androgen receptor plays a suppressive role in epithelial- mesenchymal transition of human prostate cancer stem progenitor cells.	4	32	1.68	0.0159	9606.ENSP00000244050,9606.ENSP00000252242,9606.ENSP00000269141,9606.ENSP00000379350	SNAI1,KRT5,CDH2,ITGB1
PMID:26694467	(2015) Oncogenic MicroRNAs: Key Players in Malignant Transformation.	5	77	1.4	0.0159	9606.ENSP00000276925,9606.ENSP00000293288,9606.ENSP00000355896,9606.ENSP00000402084,9606.ENSP00000404503	CDKN2B,BAX,TGFB2,WEE1,BBC3
PMID:22350410	(2012) Pten loss and RASMAPK activation cooperate to promote EMT and metastasis initiated from prostate cancer stemprogenitor cells.	4	32	1.68	0.0159	9606.ENSP00000244050,9606.ENSP00000252242,9606.ENSP00000269141,9606.ENSP00000386896	SNAI1,KRT5,CDH2,ITGA6
PMID:21663795	(2011) Paracrine and autocrine signals induce and maintain mesenchymal and stem cell states in the breast.	4	32	1.68	0.0159	9606.ENSP00000220772,9606.ENSP00000244050,9606.ENSP00000269141,9606.ENSP00000386896	SFRP1,SNAI1,CDH2,ITGA6
PMID:21981919	(2011) A genome-wide screen identifies p97 as an essential regulator of DNA damage-dependent CDT1 destruction.	4	32	1.68	0.0159	9606.ENSP00000013807,9606.ENSP00000216225,9606.ENSP00000274255,9606.ENSP00000313950	ERCC1,RBX1,SKP2,AURKB
PMID:20967228	(2010) Tissue transglutaminase promotes drug resistance and invasion by inducing mesenchymal transition in mammary epithelial cells.	4	32	1.68	0.0159	9606.ENSP00000244050,9606.ENSP00000269141,9606.ENSP00000280904,9606.ENSP00000329243	SNAI1,CDH2,DSC2,KRT7
PMID:25573346	(2015) Role of TGFbeta in regulation of the tumor microenvironment and drug delivery (review).	5	78	1.39	0.0165	9606.ENSP00000244050,9606.ENSP00000263253,9606.ENSP00000269141,9606.ENSP00000276925,9606.ENSP00000287727	SNAI1,EP300,CDH2,CDKN2B,ZFYVE9
PMID:32093760	(2020) A SUMOylation-dependent HIF-1alphaCLDN6 negative feedback mitigates hypoxia-induced breast cancer metastasis.	4	33	1.67	0.0171	9606.ENSP00000244050,9606.ENSP00000258149,9606.ENSP00000269141,9606.ENSP00000416293	SNAI1,MDM2,CDH2,SLC2A1
PMID:32445084	(2020) Pure high-grade papillary urothelial bladder cancer: a luminal-like subgroup with potential for targeted therapy.	4	33	1.67	0.0171	9606.ENSP00000252242,9606.ENSP00000258149,9606.ENSP00000263253,9606.ENSP00000402084	KRT5,MDM2,EP300,WEE1
PMID:32572160	(2020) Functional genomics identifies new synergistic therapies for retinoblastoma.	4	33	1.67	0.0171	9606.ENSP00000166345,9606.ENSP00000258149,9606.ENSP00000274255,9606.ENSP00000402084	TRIP13,MDM2,SKP2,WEE1
PMID:28928896	(2017) Eukaryotic Translation Initiation Factor 3b is both a Promising Prognostic Biomarker and a Potential Therapeutic Target for Patients with Clear Cell Renal Cell Carcinoma.	4	33	1.67	0.0171	9606.ENSP00000244050,9606.ENSP00000269141,9606.ENSP00000354125,9606.ENSP00000402084	SNAI1,CDH2,EIF3B,WEE1
PMID:29200866	(2017) The crossroads of breast cancer progression: insights into the modulation of major signaling pathways.	6	145	1.2	0.0171	9606.ENSP00000244050,9606.ENSP00000258149,9606.ENSP00000263253,9606.ENSP00000269141,9606.ENSP00000343204,9606.ENSP00000355896	SNAI1,MDM2,EP300,CDH2,JAK1,TGFB2
PMID:27148370	(2016) Ultraviolet Radiation-Induced Skin Aging: The Role of DNA Damage and Oxidative Stress in Epidermal Stem Cell Damage Mediated Skin Aging.	4	33	1.67	0.0171	9606.ENSP00000013807,9606.ENSP00000258149,9606.ENSP00000293288,9606.ENSP00000359300	ERCC1,MDM2,BAX,CETN2
PMID:27307601	(2016) Periostin (POSTN) Regulates Tumor Resistance to Antiangiogenic Therapy in Glioma Models.	4	33	1.67	0.0171	9606.ENSP00000244050,9606.ENSP00000269141,9606.ENSP00000355896,9606.ENSP00000379350	SNAI1,CDH2,TGFB2,ITGB1
PMID:27641504	(2016) A Biobank of Breast Cancer Explants with Preserved Intra-tumor Heterogeneity to Screen Anticancer Compounds.	4	33	1.67	0.0171	9606.ENSP00000252242,9606.ENSP00000258149,9606.ENSP00000276925,9606.ENSP00000402084	KRT5,MDM2,CDKN2B,WEE1
PMID:23084749	(2012) Regulation of CD133 by HDAC6 promotes beta-catenin signaling to suppress cancer cell differentiation.	4	33	1.67	0.0171	9606.ENSP00000216271,9606.ENSP00000244050,9606.ENSP00000269141,9606.ENSP00000334061	HDAC10,SNAI1,CDH2,HDAC6
PMID:21658608	(2011) MCM proteins are negative regulators of hypoxia-inducible factor 1.	4	33	1.67	0.0171	9606.ENSP00000216225,9606.ENSP00000234590,9606.ENSP00000263253,9606.ENSP00000416293	RBX1,ENO1,EP300,SLC2A1
PMID:19438810	(2009) TGF-beta is specifically expressed in human dermal papilla cells and modulates hair folliculogenesis.	4	33	1.67	0.0171	9606.ENSP00000244050,9606.ENSP00000355896,9606.ENSP00000379350,9606.ENSP00000480791	SNAI1,TGFB2,ITGB1,FGF1
PMID:9722622	(1998) Disruption of the talin gene compromises focal adhesion assembly in undifferentiated but not differentiated embryonic stem cells.	4	33	1.67	0.0171	9606.ENSP00000249075,9606.ENSP00000269141,9606.ENSP00000327145,9606.ENSP00000386896	LIF,CDH2,FLNC,ITGA6
PMID:35356799	(2022) STAT3 pathway in cancers: Past, present, and future.	5	79	1.39	0.0172	9606.ENSP00000244050,9606.ENSP00000258149,9606.ENSP00000269141,9606.ENSP00000320084,9606.ENSP00000343204	SNAI1,MDM2,CDH2,CD276,JAK1
PMID:33413418	(2021) MicroRNA regulation of cancer stem cells in the pathogenesis of breast cancer.	5	79	1.39	0.0172	9606.ENSP00000252242,9606.ENSP00000258149,9606.ENSP00000269141,9606.ENSP00000343204,9606.ENSP00000386896	KRT5,MDM2,CDH2,JAK1,ITGA6
PMID:33807087	(2021) HPV and Other Microbiota; Whos Good and Whos Bad: Effects of the Microbial Environment on the Development of Cervical Cancer-A Non-Systematic Review.	5	79	1.39	0.0172	9606.ENSP00000234590,9606.ENSP00000244050,9606.ENSP00000263253,9606.ENSP00000269141,9606.ENSP00000416293	ENO1,SNAI1,EP300,CDH2,SLC2A1
PMID:33298190	(2020) Targeted expression profiling reveals distinct stages of early canine fibroblast reprogramming are regulated by 2-oxoglutarate hydroxylases.	5	79	1.39	0.0172	9606.ENSP00000249075,9606.ENSP00000269141,9606.ENSP00000329243,9606.ENSP00000331791,9606.ENSP00000355896	LIF,CDH2,KRT7,TBX1,TGFB2
PMID:28872613	(2017) Roles of Long Noncoding RNAs in Recurrence and Metastasis of Radiotherapy-Resistant Cancer Stem Cells.	5	79	1.39	0.0172	9606.ENSP00000244050,9606.ENSP00000269141,9606.ENSP00000276925,9606.ENSP00000311083,9606.ENSP00000343204	SNAI1,CDH2,CDKN2B,CKS1B,JAK1
PMID:19153598	(2009) TGF-beta-induced epithelial to mesenchymal transition.	5	79	1.39	0.0172	9606.ENSP00000244050,9606.ENSP00000263253,9606.ENSP00000269141,9606.ENSP00000355896,9606.ENSP00000367972	SNAI1,EP300,CDH2,TGFB2,ID4
PMID:35011716	(2022) Comprehensive Molecular Landscape of Cetuximab Resistance in Head and Neck Cancer Cell Lines.	5	80	1.38	0.0178	9606.ENSP00000258149,9606.ENSP00000269141,9606.ENSP00000274255,9606.ENSP00000327145,9606.ENSP00000480791	MDM2,CDH2,SKP2,FLNC,FGF1
PMID:35390792	(2022) Protocadherin B9 Is Associated with Human Esophageal Squamous Cell Carcinoma Progression.	3	8	2.16	0.0178	9606.ENSP00000244050,9606.ENSP00000269141,9606.ENSP00000379350	SNAI1,CDH2,ITGB1
PMID:35787980	(2022) FRZB is Regulated by the Transcription Factor EGR1 and Inhibits the Growth and Invasion of Triple-Negative Breast Cancer Cells by Regulating the JAKSTAT3 Pathway.	3	8	2.16	0.0178	9606.ENSP00000244050,9606.ENSP00000269141,9606.ENSP00000343204	SNAI1,CDH2,JAK1
PMID:33271456	(2021) Gas plasma-spurred wound healing is accompanied by regulation of focal adhesion, matrix remodeling, and tissue oxygenation.	4	34	1.65	0.0178	9606.ENSP00000244050,9606.ENSP00000269141,9606.ENSP00000379350,9606.ENSP00000386896	SNAI1,CDH2,ITGB1,ITGA6
PMID:33546106	(2021) An Insight into the Anti-Angiogenic and Anti-Metastatic Effects of Oridonin: Current Knowledge and Future Potential.	4	34	1.65	0.0178	9606.ENSP00000244050,9606.ENSP00000258149,9606.ENSP00000269141,9606.ENSP00000379350	SNAI1,MDM2,CDH2,ITGB1
PMID:33615665	(2021) Mitochondrial-nuclear p53 trafficking controls neuronal susceptibility in stroke.	4	34	1.65	0.0178	9606.ENSP00000258149,9606.ENSP00000263253,9606.ENSP00000293288,9606.ENSP00000404503	MDM2,EP300,BAX,BBC3
PMID:33804155	(2021) Biological Heterogeneity of Chondrosarcoma: From (Epi) Genetics through Stemness and Deregulated Signaling to Immunophenotype.	5	81	1.37	0.0178	9606.ENSP00000220772,9606.ENSP00000258149,9606.ENSP00000269141,9606.ENSP00000276925,9606.ENSP00000320084	SFRP1,MDM2,CDH2,CDKN2B,CD276
PMID:33920220	(2021) Cockayne Syndrome Group B (CSB): The Regulatory Framework Governing the Multifunctional Protein and Its Plausible Role in Cancer.	4	34	1.65	0.0178	9606.ENSP00000013807,9606.ENSP00000216225,9606.ENSP00000258149,9606.ENSP00000263253	ERCC1,RBX1,MDM2,EP300
PMID:34053935	(2021) Squamoid cyst of pancreatic ducts: A case report.	3	8	2.16	0.0178	9606.ENSP00000252242,9606.ENSP00000329243,9606.ENSP00000416293	KRT5,KRT7,SLC2A1
PMID:34211976	(2021) Comprehensive Transcriptomic Analysis Reveals Prognostic Value of an EMT-Related Gene Signature in Colorectal Cancer.	4	34	1.65	0.0178	9606.ENSP00000244050,9606.ENSP00000264144,9606.ENSP00000269141,9606.ENSP00000379350	SNAI1,LAMC2,CDH2,ITGB1
PMID:34268416	(2021) Silencing of ITGB6 inhibits the progression of cervical carcinoma via regulating JAKSTAT3 signaling pathway.	3	8	2.16	0.0178	9606.ENSP00000244050,9606.ENSP00000269141,9606.ENSP00000343204	SNAI1,CDH2,JAK1
PMID:34402503	(2021) LncRNA SRA mediates cell migration, invasion, and progression of ovarian cancer via NOTCH signaling and epithelial-mesenchymal transition.	3	8	2.16	0.0178	9606.ENSP00000244050,9606.ENSP00000263253,9606.ENSP00000269141	SNAI1,EP300,CDH2
PMID:34880347	(2021) Characterization of a recently synthesized microtubule-targeting compound that disrupts mitotic spindle poles in human cells.	3	8	2.16	0.0178	9606.ENSP00000313950,9606.ENSP00000359300,9606.ENSP00000361298	AURKB,CETN2,KIF2C
PMID:32154161	(2020) Single Tumor Cells With Epithelial-Like Morphology Are Associated With Breast Cancer Metastasis.	3	8	2.16	0.0178	9606.ENSP00000244050,9606.ENSP00000269141,9606.ENSP00000329243	SNAI1,CDH2,KRT7
PMID:32387379	(2020) DNA methylation of miR-200 clusters promotes epithelial to mesenchymal transition in human conjunctival epithelial cells.	3	8	2.16	0.0178	9606.ENSP00000244050,9606.ENSP00000269141,9606.ENSP00000355896	SNAI1,CDH2,TGFB2
PMID:32577156	(2020) Alterations in TGF-beta signaling leads to high HMGA2 levels potentially through modulation of PJA1SMAD3 in HCC cells.	4	34	1.65	0.0178	9606.ENSP00000242208,9606.ENSP00000244050,9606.ENSP00000287727,9606.ENSP00000355896	INHBA,SNAI1,ZFYVE9,TGFB2
PMID:32730165	(2020) Long non-coding RNA (lncRNA) and epithelial-mesenchymal transition (EMT) in colorectal cancer: a systematic review.	4	34	1.65	0.0178	9606.ENSP00000244050,9606.ENSP00000263253,9606.ENSP00000269141,9606.ENSP00000274255	SNAI1,EP300,CDH2,SKP2
PMID:33209392	(2020) Risk factors of postoperative recurrence and potential candidate of adjuvant radiotherapy in lung adenosquamous carcinoma.	3	8	2.16	0.0178	9606.ENSP00000013807,9606.ENSP00000252242,9606.ENSP00000329243	ERCC1,KRT5,KRT7
PMID:30884187	(2019) Interference of the long noncoding RNA CDKN2B-AS1 upregulates miR-181a-5pTGFbetaI axis to restrain the metastasis and promote apoptosis and senescence of cervical cancer cells.	3	8	2.16	0.0178	9606.ENSP00000244050,9606.ENSP00000269141,9606.ENSP00000276925	SNAI1,CDH2,CDKN2B
PMID:31078521	(2019) CCAATenhancer binding protein delta (CEBPdelta) demonstrates a dichotomous role in tumour initiation and promotion of epithelial carcinoma.	4	34	1.65	0.0178	9606.ENSP00000244050,9606.ENSP00000269141,9606.ENSP00000329243,9606.ENSP00000386896	SNAI1,CDH2,KRT7,ITGA6
PMID:29881290	(2018) Recent advances on the progressive mechanism and therapy in castration-resistant prostate cancer.	5	81	1.37	0.0178	9606.ENSP00000244050,9606.ENSP00000269141,9606.ENSP00000274255,9606.ENSP00000343204,9606.ENSP00000367972	SNAI1,CDH2,SKP2,JAK1,ID4
PMID:29951200	(2018) NICD-mediated notch transduction regulates the different fate of chicken primordial germ cells and spermatogonial stem cells.	4	34	1.65	0.0178	9606.ENSP00000249075,9606.ENSP00000379350,9606.ENSP00000386896,9606.ENSP00000452871	LIF,ITGB1,ITGA6,TLE3
PMID:29986467	(2018) An Insight into the Difficulties in the Discovery of Specific Biomarkers of Limbal Stem Cells.	4	34	1.65	0.0178	9606.ENSP00000252242,9606.ENSP00000269141,9606.ENSP00000355896,9606.ENSP00000379350	KRT5,CDH2,TGFB2,ITGB1
PMID:30429887	(2018) The impact of cancer-associated fibroblasts on major hallmarks of pancreatic cancer.	5	80	1.38	0.0178	9606.ENSP00000244050,9606.ENSP00000249075,9606.ENSP00000269141,9606.ENSP00000343204,9606.ENSP00000379350	SNAI1,LIF,CDH2,JAK1,ITGB1
PMID:27569293	(2017) Spindle cell and pleomorphic (sarcomatoid) carcinomas of the lung: an immunohistochemical analysis of 86 cases.	3	8	2.16	0.0178	9606.ENSP00000252242,9606.ENSP00000280904,9606.ENSP00000329243	KRT5,DSC2,KRT7
PMID:28806534	(2017) Knockdown of Snail inhibits epithelial-mesenchymal transition of human laryngeal squamous cell carcinoma Hep-2 cells through the vitamin D receptor signaling pathway.	3	8	2.16	0.0178	9606.ENSP00000244050,9606.ENSP00000269141,9606.ENSP00000379350	SNAI1,CDH2,ITGB1
PMID:26427329	(2016) Small molecule therapeutics targeting F-box proteins in cancer.	5	80	1.38	0.0178	9606.ENSP00000216225,9606.ENSP00000258149,9606.ENSP00000274255,9606.ENSP00000311083,9606.ENSP00000313950	RBX1,MDM2,SKP2,CKS1B,AURKB
PMID:27411336	(2016) Zinc finger proteins in cancer progression.	5	80	1.38	0.0178	9606.ENSP00000258149,9606.ENSP00000263253,9606.ENSP00000264758,9606.ENSP00000276925,9606.ENSP00000379350	MDM2,EP300,ADD1,CDKN2B,ITGB1
PMID:27698933	(2016) Screening of Pleural Mesotheliomas for DNA-damage Repair Players by Digital Gene Expression Analysis Can Enhance Clinical Management of Patients Receiving Platin-Based Chemotherapy.	4	34	1.65	0.0178	9606.ENSP00000013807,9606.ENSP00000216225,9606.ENSP00000258149,9606.ENSP00000352271	ERCC1,RBX1,MDM2,XRCC2
PMID:25501598	(2015) Suppression of epithelial-mesenchymal transition and apoptotic pathways by miR-294302 family synergistically blocks let-7-induced silencing of self-renewal in embryonic stem cells.	4	34	1.65	0.0178	9606.ENSP00000244050,9606.ENSP00000249075,9606.ENSP00000269141,9606.ENSP00000293288	SNAI1,LIF,CDH2,BAX
PMID:25950805	(2015) Dermal eosinophilic infiltrate in junctional epidermolysis bullosa.	3	8	2.16	0.0178	9606.ENSP00000264144,9606.ENSP00000375778,9606.ENSP00000386896	LAMC2,LAMB3,ITGA6
PMID:26214683	(2015) Co-Expression of TWIST1 and ZEB2 in Oral Squamous Cell Carcinoma Is Associated with Poor Survival.	3	8	2.16	0.0178	9606.ENSP00000244050,9606.ENSP00000264144,9606.ENSP00000269141	SNAI1,LAMC2,CDH2
PMID:24282282	(2014) Identification of a cyclin D1 network in prostate cancer that antagonizes epithelial-mesenchymal restraint.	4	34	1.65	0.0178	9606.ENSP00000244050,9606.ENSP00000252242,9606.ENSP00000269141,9606.ENSP00000386896	SNAI1,KRT5,CDH2,ITGA6
PMID:25068654	(2014) Activin A balance regulates epithelial invasiveness and tumorigenesis.	4	34	1.65	0.0178	9606.ENSP00000242208,9606.ENSP00000269141,9606.ENSP00000276925,9606.ENSP00000355896	INHBA,CDH2,CDKN2B,TGFB2
PMID:25408655	(2014) A Poorly Differentiated Malignant Neoplasm Lacking Lung Markers Harbors an EML4-ALK Rearrangement and Responds to Crizotinib.	3	8	2.16	0.0178	9606.ENSP00000252242,9606.ENSP00000276925,9606.ENSP00000329243	KRT5,CDKN2B,KRT7
PMID:23863893	(2013) Evaluation of eligibility criteria in living donor liver transplantation for hepatocellular carcinoma by alpha-SMA-positive cancer-associated fibroblasts.	3	8	2.16	0.0178	9606.ENSP00000244050,9606.ENSP00000269141,9606.ENSP00000329243	SNAI1,CDH2,KRT7
PMID:22116549	(2012) Regulation of STAT3 by histone deacetylase-3 in diffuse large B-cell lymphoma: implications for therapy.	4	34	1.65	0.0178	9606.ENSP00000216271,9606.ENSP00000263253,9606.ENSP00000334061,9606.ENSP00000343204	HDAC10,EP300,HDAC6,JAK1
PMID:21197454	(2011) Regulating the regulators: the post-translational code of class I HDAC1 and HDAC2.	5	80	1.38	0.0178	9606.ENSP00000216271,9606.ENSP00000258149,9606.ENSP00000260118,9606.ENSP00000263253,9606.ENSP00000334061	HDAC10,MDM2,GGH,EP300,HDAC6
PMID:20684773	(2010) High-grade endometrial stromal sarcoma presenting in a 28-year-old woman during pregnancy: a case report.	3	8	2.16	0.0178	9606.ENSP00000252242,9606.ENSP00000258149,9606.ENSP00000329243	KRT5,MDM2,KRT7
PMID:19147016	(2009) Radiation-induced salivary gland dysfunction results from p53-dependent apoptosis.	3	8	2.16	0.0178	9606.ENSP00000258149,9606.ENSP00000293288,9606.ENSP00000404503	MDM2,BAX,BBC3
PMID:19763184	(2009) The Warburg effect is genetically determined in inherited pheochromocytomas.	4	34	1.65	0.0178	9606.ENSP00000234590,9606.ENSP00000258149,9606.ENSP00000263253,9606.ENSP00000416293	ENO1,MDM2,EP300,SLC2A1
PMID:17848946	(2007) Enhanced repair of DNA interstrand crosslinking in ovarian cancer cells from patients following treatment with platinum-based chemotherapy.	3	8	2.16	0.0178	9606.ENSP00000013807,9606.ENSP00000252242,9606.ENSP00000352271	ERCC1,KRT5,XRCC2
PMID:15897741	(2005) Distribution of cytokeratins and vimentin in adult renal neoplasms and normal renal tissue: potential utility of a cytokeratin antibody panel in the differential diagnosis of renal tumors.	3	8	2.16	0.0178	9606.ENSP00000252242,9606.ENSP00000311083,9606.ENSP00000329243	KRT5,CKS1B,KRT7
PMID:15162012	(2004) Recombination repair pathway in the maintenance of chromosomal integrity against DNA interstrand crosslinks.	3	8	2.16	0.0178	9606.ENSP00000013807,9606.ENSP00000336701,9606.ENSP00000352271	ERCC1,RAD51C,XRCC2
PMID:9195570	(1997) Cytokeratin subtyping in chordomas and the fetal notochord: an immunohistochemical analysis of aberrant expression.	3	8	2.16	0.0178	9606.ENSP00000252242,9606.ENSP00000311083,9606.ENSP00000329243	KRT5,CKS1B,KRT7
PMID:34073059	(2021) Is Emodin with Anticancer Effects Completely Innocent? Two Sides of the Coin.	6	149	1.19	0.0183	9606.ENSP00000013807,9606.ENSP00000244050,9606.ENSP00000258149,9606.ENSP00000269141,9606.ENSP00000343204,9606.ENSP00000379350	ERCC1,SNAI1,MDM2,CDH2,JAK1,ITGB1
PMID:35159022	(2022) Crosstalk between Long Non Coding RNAs, microRNAs and DNA Damage Repair in Prostate Cancer: New Therapeutic Opportunities?	5	82	1.37	0.0188	9606.ENSP00000244050,9606.ENSP00000258149,9606.ENSP00000269141,9606.ENSP00000276925,9606.ENSP00000402084	SNAI1,MDM2,CDH2,CDKN2B,WEE1
PMID:35326728	(2022) At the Intersection of Cardiology and Oncology: TGFbeta as a Clinically Translatable Therapy for TNBC Treatment and as a Major Regulator of Post-Chemotherapy Cardiomyopathy.	5	82	1.37	0.0188	9606.ENSP00000242208,9606.ENSP00000244050,9606.ENSP00000269141,9606.ENSP00000287727,9606.ENSP00000355896	INHBA,SNAI1,CDH2,ZFYVE9,TGFB2
PMID:34439241	(2021) The Function of the Mutant p53-R175H in Cancer.	5	82	1.37	0.0188	9606.ENSP00000244050,9606.ENSP00000263253,9606.ENSP00000334061,9606.ENSP00000367972,9606.ENSP00000416293	SNAI1,EP300,HDAC6,ID4,SLC2A1
PMID:32503307	(2020) Association of the Epithelial-Mesenchymal Transition (EMT) with Cisplatin Resistance.	5	82	1.37	0.0188	9606.ENSP00000013807,9606.ENSP00000244050,9606.ENSP00000258149,9606.ENSP00000269141,9606.ENSP00000375778	ERCC1,SNAI1,MDM2,CDH2,LAMB3
PMID:32916986	(2020) Proteomic Approach for Searching for Universal, Tissue-Specific, and Line-Specific Markers of Extracellular Vesicles in Lung and Colorectal Adenocarcinoma Cell Lines.	5	82	1.37	0.0188	9606.ENSP00000252242,9606.ENSP00000329243,9606.ENSP00000379350,9606.ENSP00000386896,9606.ENSP00000416293	KRT5,KRT7,ITGB1,ITGA6,SLC2A1
PMID:33520725	(2020) Long Noncoding RNAs in the Metastasis of Oral Squamous Cell Carcinoma.	5	82	1.37	0.0188	9606.ENSP00000244050,9606.ENSP00000263253,9606.ENSP00000264144,9606.ENSP00000269141,9606.ENSP00000416293	SNAI1,EP300,LAMC2,CDH2,SLC2A1
PMID:30311559	(2018) Autophagy and Hallmarks of Cancer.	5	82	1.37	0.0188	9606.ENSP00000216225,9606.ENSP00000244050,9606.ENSP00000274255,9606.ENSP00000334061,9606.ENSP00000355896	RBX1,SNAI1,SKP2,HDAC6,TGFB2
PMID:29271928	(2017) Epithelial Mesenchymal Transition in Embryonic Development, Tissue Repair and Cancer: A Comprehensive Overview.	5	82	1.37	0.0188	9606.ENSP00000220772,9606.ENSP00000244050,9606.ENSP00000258149,9606.ENSP00000269141,9606.ENSP00000355896	SFRP1,SNAI1,MDM2,CDH2,TGFB2
PMID:25418858	(2016) Insights into a Critical Role of the FOXO3a-FOXM1 Axis in DNA Damage Response and Genotoxic Drug Resistance.	5	82	1.37	0.0188	9606.ENSP00000013807,9606.ENSP00000258149,9606.ENSP00000274255,9606.ENSP00000311083,9606.ENSP00000313950	ERCC1,MDM2,SKP2,CKS1B,AURKB
PMID:34925373	(2021) Prognostic Stratification Based on HIF-1 Signaling for Evaluating Hypoxic Status and Immune Infiltration in Pancreatic Ductal Adenocarcinomas.	4	35	1.64	0.0189	9606.ENSP00000234590,9606.ENSP00000244050,9606.ENSP00000320084,9606.ENSP00000416293	ENO1,SNAI1,CD276,SLC2A1
PMID:32147018	(2020) New Prospects for Molecular Targets for Chordomas.	4	35	1.64	0.0189	9606.ENSP00000244050,9606.ENSP00000263253,9606.ENSP00000276925,9606.ENSP00000334061	SNAI1,EP300,CDKN2B,HDAC6
PMID:32337580	(2020) Twist1 induces chromosomal instability (CIN) in colorectal cancer cells.	4	35	1.64	0.0189	9606.ENSP00000244050,9606.ENSP00000258149,9606.ENSP00000269141,9606.ENSP00000313950	SNAI1,MDM2,CDH2,AURKB
PMID:31344926	(2019) Markers of Cancer Cell Invasion: Are They Good Enough?	4	35	1.64	0.0189	9606.ENSP00000244050,9606.ENSP00000269141,9606.ENSP00000329243,9606.ENSP00000355896	SNAI1,CDH2,KRT7,TGFB2
PMID:29950894	(2018) Complexes formed by mutant p53 and their roles in breast cancer.	4	35	1.64	0.0189	9606.ENSP00000258149,9606.ENSP00000263253,9606.ENSP00000334061,9606.ENSP00000367972	MDM2,EP300,HDAC6,ID4
PMID:28898697	(2017) Chronic Cigarette Smoke-Induced Epigenomic Changes Precede Sensitization of Bronchial Epithelial Cells to Single-Step Transformation by KRAS Mutations.	4	35	1.64	0.0189	9606.ENSP00000220772,9606.ENSP00000252242,9606.ENSP00000329243,9606.ENSP00000343204	SFRP1,KRT5,KRT7,JAK1
PMID:26416748	(2015) Single-cell analysis reveals a stem-cell program in human metastatic breast cancer cells.	4	35	1.64	0.0189	9606.ENSP00000252242,9606.ENSP00000274255,9606.ENSP00000355896,9606.ENSP00000386896	KRT5,SKP2,TGFB2,ITGA6
PMID:24470117	(2014) Micro-management of pluripotent stem cells.	4	35	1.64	0.0189	9606.ENSP00000244050,9606.ENSP00000249075,9606.ENSP00000276925,9606.ENSP00000402084	SNAI1,LIF,CDKN2B,WEE1
PMID:24797517	(2014) The histone lysine demethylase JMJD3KDM6B is recruited to p53 bound promoters and enhancer elements in a p53 dependent manner.	4	35	1.64	0.0189	9606.ENSP00000258149,9606.ENSP00000263253,9606.ENSP00000354125,9606.ENSP00000404503	MDM2,EP300,EIF3B,BBC3
PMID:25486910	(2014) Genes suppressed by DNA methylation in non-small cell lung cancer reveal the epigenetics of epithelial-mesenchymal transition.	4	35	1.64	0.0189	9606.ENSP00000220772,9606.ENSP00000244050,9606.ENSP00000269141,9606.ENSP00000276925	SFRP1,SNAI1,CDH2,CDKN2B
PMID:23983615	(2013) Stem cell research: a novel boulevard towards improved bovine mastitis management.	4	35	1.64	0.0189	9606.ENSP00000252242,9606.ENSP00000329243,9606.ENSP00000379350,9606.ENSP00000386896	KRT5,KRT7,ITGB1,ITGA6
PMID:22330345	(2012) Isolation and characterization of stromal progenitor cells from ascites of patients with epithelial ovarian adenocarcinoma.	4	35	1.64	0.0189	9606.ENSP00000244050,9606.ENSP00000269141,9606.ENSP00000379350,9606.ENSP00000386896	SNAI1,CDH2,ITGB1,ITGA6
PMID:22561306	(2012) Epithelial-mesenchymal transition, TGF-beta, and osteopontin in wound healing and tissue remodeling after injury.	4	35	1.64	0.0189	9606.ENSP00000244050,9606.ENSP00000269141,9606.ENSP00000287727,9606.ENSP00000355896	SNAI1,CDH2,ZFYVE9,TGFB2
PMID:22869556	(2012) Cdk46 inhibition induces epithelial-mesenchymal transition and enhances invasiveness in pancreatic cancer cells.	4	35	1.64	0.0189	9606.ENSP00000264144,9606.ENSP00000269141,9606.ENSP00000313950,9606.ENSP00000375778	LAMC2,CDH2,AURKB,LAMB3
PMID:20804567	(2010) The Met oncogene and basal-like breast cancer: another culprit to watch out for?	4	35	1.64	0.0189	9606.ENSP00000244050,9606.ENSP00000252242,9606.ENSP00000379350,9606.ENSP00000386896	SNAI1,KRT5,ITGB1,ITGA6
PMID:25114585	(2010) Challenges in the development of future treatments for breast cancer stem cells.	4	35	1.64	0.0189	9606.ENSP00000244050,9606.ENSP00000252242,9606.ENSP00000269141,9606.ENSP00000329243	SNAI1,KRT5,CDH2,KRT7
PMID:33717646	(2021) Circular RNA in tumor metastasis.	5	83	1.36	0.0192	9606.ENSP00000234590,9606.ENSP00000258149,9606.ENSP00000269141,9606.ENSP00000361298,9606.ENSP00000379350	ENO1,MDM2,CDH2,KIF2C,ITGB1
PMID:32805721	(2020) The role of Anaphase Promoting Complex activation, inhibition and substrates in cancer development and progression.	5	83	1.36	0.0192	9606.ENSP00000166345,9606.ENSP00000274255,9606.ENSP00000276925,9606.ENSP00000313950,9606.ENSP00000334061	TRIP13,SKP2,CDKN2B,AURKB,HDAC6
PMID:29617291	(2018) Interplay of Viral Infection, Host Cell Factors and Tumor Microenvironment in the Pathogenesis of Nasopharyngeal Carcinoma.	5	83	1.36	0.0192	9606.ENSP00000244050,9606.ENSP00000269141,9606.ENSP00000386896,9606.ENSP00000404503,9606.ENSP00000416293	SNAI1,CDH2,ITGA6,BBC3,SLC2A1
PMID:33580825	(2021) Organoids of the female reproductive tract.	5	84	1.36	0.0202	9606.ENSP00000252242,9606.ENSP00000269141,9606.ENSP00000329243,9606.ENSP00000386896,9606.ENSP00000402084	KRT5,CDH2,KRT7,ITGA6,WEE1
PMID:28352611	(2017) Targeting the Metabolic Reprogramming That Controls Epithelial-to-Mesenchymal Transition in Aggressive Tumors.	5	84	1.36	0.0202	9606.ENSP00000234590,9606.ENSP00000244050,9606.ENSP00000269141,9606.ENSP00000355896,9606.ENSP00000416293	ENO1,SNAI1,CDH2,TGFB2,SLC2A1
PMID:26423296	(....) stem cells in skeletal tissue engineering: technologies and models.	5	84	1.36	0.0202	9606.ENSP00000244050,9606.ENSP00000249075,9606.ENSP00000269141,9606.ENSP00000355896,9606.ENSP00000379350	SNAI1,LIF,CDH2,TGFB2,ITGB1
PMID:33221433	(2021) The miR-5694AF9Snail Axis Provides Metastatic Advantages and a Therapeutic Target in Basal-like Breast Cancer.	4	36	1.63	0.0203	9606.ENSP00000244050,9606.ENSP00000263253,9606.ENSP00000269141,9606.ENSP00000379350	SNAI1,EP300,CDH2,ITGB1
PMID:32612992	(2020) Expression of ncRNAs on the DLK1-DIO3 Locus Is Associated With Basal and Mesenchymal Phenotype in Breast Epithelial Progenitor Cells.	4	36	1.63	0.0203	9606.ENSP00000244050,9606.ENSP00000252242,9606.ENSP00000269141,9606.ENSP00000386896	SNAI1,KRT5,CDH2,ITGA6
PMID:31355244	(2019) Multiple Molecular Targets Associated with Genomic Instability in Lung Cancer.	4	36	1.63	0.0203	9606.ENSP00000013807,9606.ENSP00000274255,9606.ENSP00000313950,9606.ENSP00000402084	ERCC1,SKP2,AURKB,WEE1
PMID:31632486	(2019) EP300 as an oncogene correlates with poor prognosis in esophageal squamous carcinoma.	4	36	1.63	0.0203	9606.ENSP00000244050,9606.ENSP00000263253,9606.ENSP00000269141,9606.ENSP00000416293	SNAI1,EP300,CDH2,SLC2A1
PMID:31807705	(2019) Phospholipid remodeling is critical for stem cell pluripotency by facilitating mesenchymal-to-epithelial transition.	4	36	1.63	0.0203	9606.ENSP00000244050,9606.ENSP00000249075,9606.ENSP00000329243,9606.ENSP00000355896	SNAI1,LIF,KRT7,TGFB2
PMID:30775651	(2017) p53: Multiple Facets of a Rubiks Cube.	4	36	1.63	0.0203	9606.ENSP00000249075,9606.ENSP00000258149,9606.ENSP00000334061,9606.ENSP00000404503	LIF,MDM2,HDAC6,BBC3
PMID:28090208	(2016) Three-Dimensional Bioprinting Nanotechnologies towards Clinical Application of Stem Cells and Their Secretome in Salivary Gland Regeneration.	4	36	1.63	0.0203	9606.ENSP00000252242,9606.ENSP00000379350,9606.ENSP00000386896,9606.ENSP00000480791	KRT5,ITGB1,ITGA6,FGF1
PMID:25524900	(2015) Regulation of epithelial-mesenchymal transition through SUMOylation of transcription factors.	4	36	1.63	0.0203	9606.ENSP00000244050,9606.ENSP00000258149,9606.ENSP00000263253,9606.ENSP00000269141	SNAI1,MDM2,EP300,CDH2
PMID:25619437	(2015) Age- and pregnancy-associated DNA methylation changes in mammary epithelial cells.	4	36	1.63	0.0203	9606.ENSP00000244050,9606.ENSP00000331791,9606.ENSP00000367972,9606.ENSP00000379350	SNAI1,TBX1,ID4,ITGB1
PMID:26425122	(2015) Epithelial to Mesenchymal Transition in a Clinical Perspective.	4	36	1.63	0.0203	9606.ENSP00000220772,9606.ENSP00000244050,9606.ENSP00000269141,9606.ENSP00000355896	SFRP1,SNAI1,CDH2,TGFB2
PMID:24787239	(2014) Epithelial-to-mesenchymal transition and the cancer stem cell phenotype: insights from cancer biology with therapeutic implications for colorectal cancer.	4	36	1.63	0.0203	9606.ENSP00000244050,9606.ENSP00000252242,9606.ENSP00000269141,9606.ENSP00000355896	SNAI1,KRT5,CDH2,TGFB2
PMID:25201068	(2014) Cfp1 is required for gene expression-dependent H3K4 trimethylation and H3K9 acetylation in embryonic stem cells.	4	36	1.63	0.0203	9606.ENSP00000249075,9606.ENSP00000258149,9606.ENSP00000263253,9606.ENSP00000404503	LIF,MDM2,EP300,BBC3
PMID:22841759	(2012) Metabolic regulation of oxygen and redox homeostasis by p53: lessons from evolutionary biology?	4	36	1.63	0.0203	9606.ENSP00000258149,9606.ENSP00000293288,9606.ENSP00000404503,9606.ENSP00000416293	MDM2,BAX,BBC3,SLC2A1
PMID:21252716	(2011) International association for the study of lung canceramerican thoracic societyeuropean respiratory society international multidisciplinary classification of lung adenocarcinoma.	4	36	1.63	0.0203	9606.ENSP00000013807,9606.ENSP00000242208,9606.ENSP00000252242,9606.ENSP00000329243	ERCC1,INHBA,KRT5,KRT7
PMID:33109235	(2020) Epigenetic crosstalk between hypoxia and tumor driven by HIF regulation.	6	154	1.17	0.0205	9606.ENSP00000216225,9606.ENSP00000216271,9606.ENSP00000234590,9606.ENSP00000263253,9606.ENSP00000334061,9606.ENSP00000416293	RBX1,HDAC10,ENO1,EP300,HDAC6,SLC2A1
PMID:16168081	(2005) Differential gene expression in anatomical compartments of the human eye.	6	154	1.17	0.0205	9606.ENSP00000252242,9606.ENSP00000264144,9606.ENSP00000280904,9606.ENSP00000327145,9606.ENSP00000375778,9606.ENSP00000416293	KRT5,LAMC2,DSC2,FLNC,LAMB3,SLC2A1
PMID:35052793	(2022) Revertant Mosaicism in Epidermolysis Bullosa.	3	9	2.11	0.0206	9606.ENSP00000252242,9606.ENSP00000264144,9606.ENSP00000375778	KRT5,LAMC2,LAMB3
PMID:35699794	(2022) Overexpression of laminin-5 gamma-2 promotes tumorigenesis of pancreatic ductal adenocarcinoma through EGFRERK12AKTmTOR cascade.	3	9	2.11	0.0206	9606.ENSP00000244050,9606.ENSP00000264144,9606.ENSP00000269141	SNAI1,LAMC2,CDH2
PMID:36188720	(2022) Alcohol promotes epithelial mesenchymal transformation-mediated premetastatic niche formation of colorectal cancer by activating interaction between laminin-gamma2 and integrin-beta1.	3	9	2.11	0.0206	9606.ENSP00000264144,9606.ENSP00000269141,9606.ENSP00000379350	LAMC2,CDH2,ITGB1
PMID:33442404	(2021) LncRNA loc339803 acts as CeRNA of miR-30a-5p to promote the migration and invasion of hepatocellular carcinoma cells.	3	9	2.11	0.0206	9606.ENSP00000234590,9606.ENSP00000244050,9606.ENSP00000269141	ENO1,SNAI1,CDH2
PMID:34567183	(2021) Immunohistochemical Expression of Epithelial Mesenchymal Transition Proteins in Squamous Cell Carcinoma of the Oral Cavity.	3	9	2.11	0.0206	9606.ENSP00000244050,9606.ENSP00000264144,9606.ENSP00000269141	SNAI1,LAMC2,CDH2
PMID:34685453	(2021) Structure, Activity, and Function of the Protein Lysine Methyltransferase G9a.	5	85	1.35	0.0206	9606.ENSP00000244050,9606.ENSP00000263253,9606.ENSP00000274255,9606.ENSP00000280904,9606.ENSP00000313950	SNAI1,EP300,SKP2,DSC2,AURKB
PMID:34837689	(2021) PDigenic Mutations in Junctional Epidermolysis Bullosa in An Iranian Family.	3	9	2.11	0.0206	9606.ENSP00000252242,9606.ENSP00000264144,9606.ENSP00000375778	KRT5,LAMC2,LAMB3
PMID:34944572	(2021) Scarring Alopecias: Pathology and an Update on Digital Developments.	3	9	2.11	0.0206	9606.ENSP00000244050,9606.ENSP00000269141,9606.ENSP00000355896	SNAI1,CDH2,TGFB2
PMID:32182777	(2020) Effects of Monoterpenes of Trachyspermum ammi on the Viability of Spermatogonia Stem Cells In Vitro.	3	9	2.11	0.0206	9606.ENSP00000249075,9606.ENSP00000293288,9606.ENSP00000367972	LIF,BAX,ID4
PMID:32210158	(2020) Natural History of Arrhythmogenic Cardiomyopathy.	3	9	2.11	0.0206	9606.ENSP00000269141,9606.ENSP00000280904,9606.ENSP00000327145	CDH2,DSC2,FLNC
PMID:32429269	(2020) Epigenetic Alterations in Oesophageal Cancer: Expression and Role of the Involved Enzymes.	5	85	1.35	0.0206	9606.ENSP00000263253,9606.ENSP00000269141,9606.ENSP00000274255,9606.ENSP00000313950,9606.ENSP00000334061	EP300,CDH2,SKP2,AURKB,HDAC6
PMID:32850235	(2020) A Rare Case of a High-Grade Thymic Squamous Cell Carcinoma Presenting as Cardiac Tamponade.	3	9	2.11	0.0206	9606.ENSP00000252242,9606.ENSP00000329243,9606.ENSP00000416293	KRT5,KRT7,SLC2A1
PMID:33194676	(2020) Acetylation and Deacetylation of DNA Repair Proteins in Cancers.	5	85	1.35	0.0206	9606.ENSP00000216225,9606.ENSP00000216271,9606.ENSP00000263253,9606.ENSP00000334061,9606.ENSP00000359300	RBX1,HDAC10,EP300,HDAC6,CETN2
PMID:33391642	(2020) Extraskeletal myxoid chondrosarcoma: a case report with adjuvant intraoperative treatment.	3	9	2.11	0.0206	9606.ENSP00000252242,9606.ENSP00000258149,9606.ENSP00000329243	KRT5,MDM2,KRT7
PMID:31049219	(2019) Expression and role of regulator of G-protein signaling 5 in squamous cell carcinoma of the tongue.	3	9	2.11	0.0206	9606.ENSP00000244050,9606.ENSP00000252242,9606.ENSP00000269141	SNAI1,KRT5,CDH2
PMID:31238980	(2019) Long noncoding RNA MYOSLID promotes invasion and metastasis by modulating the partial epithelial-mesenchymal transition program in head and neck squamous cell carcinoma.	3	9	2.11	0.0206	9606.ENSP00000269141,9606.ENSP00000375778,9606.ENSP00000379350	CDH2,LAMB3,ITGB1
PMID:31542230	(2019) Calcineurin inhibitors augment endothelial-to-mesenchymal transition by enhancing proliferation in association with cytokine-mediated activation.	3	9	2.11	0.0206	9606.ENSP00000244050,9606.ENSP00000269141,9606.ENSP00000355896	SNAI1,CDH2,TGFB2
PMID:28356956	(2017) P300 promotes migration, invasion and epithelial-mesenchymal transition in a nasopharyngeal carcinoma cell line.	3	9	2.11	0.0206	9606.ENSP00000244050,9606.ENSP00000263253,9606.ENSP00000269141	SNAI1,EP300,CDH2
PMID:27031776	(2016) Sarcomatoid Urothelial Carcinoma of the Bladder: Analysis of 28 Cases With Emphasis on Clinicopathologic Features and Markers of Epithelial-to-Mesenchymal Transition.	3	9	2.11	0.0206	9606.ENSP00000244050,9606.ENSP00000252242,9606.ENSP00000329243	SNAI1,KRT5,KRT7
PMID:27543804	(2016) Mechanisms of transcription factor acetylation and consequences in hearts.	5	85	1.35	0.0206	9606.ENSP00000216271,9606.ENSP00000263253,9606.ENSP00000293288,9606.ENSP00000334061,9606.ENSP00000416293	HDAC10,EP300,BAX,HDAC6,SLC2A1
PMID:25926247	(2015) Bronchial-pulmonary adenocarcinoma subtyping relates with different molecular pathways.	3	9	2.11	0.0206	9606.ENSP00000013807,9606.ENSP00000252242,9606.ENSP00000329243	ERCC1,KRT5,KRT7
PMID:26087195	(2015) DDX3 as a strongest prognosis marker and its downregulation promotes metastasis in colorectal cancer.	3	9	2.11	0.0206	9606.ENSP00000244050,9606.ENSP00000258149,9606.ENSP00000269141	SNAI1,MDM2,CDH2
PMID:24550734	(2014) Molecular identification of collagen 17a1 as a major genetic modifier of laminin gamma 2 mutation-induced junctional epidermolysis bullosa in mice.	3	9	2.11	0.0206	9606.ENSP00000264144,9606.ENSP00000375778,9606.ENSP00000386896	LAMC2,LAMB3,ITGA6
PMID:24651436	(2014) Loss of TACSTD2 contributed to squamous cell carcinoma progression through attenuating TAp63-dependent apoptosis.	3	9	2.11	0.0206	9606.ENSP00000252242,9606.ENSP00000280904,9606.ENSP00000293288	KRT5,DSC2,BAX
PMID:22427740	(2012) Laminin 332 expression in breast carcinoma.	3	9	2.11	0.0206	9606.ENSP00000252242,9606.ENSP00000264144,9606.ENSP00000375778	KRT5,LAMC2,LAMB3
PMID:18373736	(2008) Deregulation of keratinocyte differentiation and activation: a hallmark of venous ulcers.	5	85	1.35	0.0206	9606.ENSP00000276925,9606.ENSP00000280904,9606.ENSP00000355896,9606.ENSP00000367972,9606.ENSP00000402084	CDKN2B,DSC2,TGFB2,ID4,WEE1
PMID:35151264	(2022) SYT-SSX1 enhances the invasiveness and maintains stem-like cell properties in synovial sarcoma via induction of TGF-beta1Smad signaling.	4	37	1.62	0.0212	9606.ENSP00000244050,9606.ENSP00000269141,9606.ENSP00000355896,9606.ENSP00000379350	SNAI1,CDH2,TGFB2,ITGB1
PMID:35159090	(2022) The Role of p53 Family in Cancer.	4	37	1.62	0.0212	9606.ENSP00000258149,9606.ENSP00000263253,9606.ENSP00000334061,9606.ENSP00000416293	MDM2,EP300,HDAC6,SLC2A1
PMID:33552510	(2021) Patient-derived organoids of bladder cancer recapitulate antigen expression profiles and serve as a personal evaluation model for CAR-T cells in vitro.	4	37	1.62	0.0212	9606.ENSP00000252242,9606.ENSP00000263253,9606.ENSP00000320084,9606.ENSP00000329243	KRT5,EP300,CD276,KRT7
PMID:33850160	(2021) EFA6B regulates a stop signal for collective invasion in breast cancer.	4	37	1.62	0.0212	9606.ENSP00000244050,9606.ENSP00000269141,9606.ENSP00000379350,9606.ENSP00000386896	SNAI1,CDH2,ITGB1,ITGA6
PMID:33941855	(2021) The noncoding MIR100HG RNA enhances the autocrine function of transforming growth factor beta signaling.	4	37	1.62	0.0212	9606.ENSP00000242208,9606.ENSP00000244050,9606.ENSP00000269141,9606.ENSP00000276925	INHBA,SNAI1,CDH2,CDKN2B
PMID:34298613	(2021) Harnessing Carcinoma Cell Plasticity Mediated by TGF-beta Signaling.	5	86	1.35	0.0212	9606.ENSP00000235090,9606.ENSP00000244050,9606.ENSP00000269141,9606.ENSP00000276925,9606.ENSP00000355896	WDR77,SNAI1,CDH2,CDKN2B,TGFB2
PMID:32855658	(2020) Protein acetylation and deacetylation: An important regulatory modification in gene transcription (Review).	5	86	1.35	0.0212	9606.ENSP00000216271,9606.ENSP00000244050,9606.ENSP00000258149,9606.ENSP00000263253,9606.ENSP00000367972	HDAC10,SNAI1,MDM2,EP300,ID4
PMID:33255651	(2020) The Controversial Role of Fibrosis in Autosomal Dominant Polycystic Kidney Disease.	4	37	1.62	0.0212	9606.ENSP00000244050,9606.ENSP00000269141,9606.ENSP00000343204,9606.ENSP00000355896	SNAI1,CDH2,JAK1,TGFB2
PMID:31835680	(2019) Mesenchymal Stem Cell-Derived Exosomes and Other Extracellular Vesicles as New Remedies in the Therapy of Inflammatory Diseases.	5	86	1.35	0.0212	9606.ENSP00000269141,9606.ENSP00000313950,9606.ENSP00000343204,9606.ENSP00000355988,9606.ENSP00000379350	CDH2,AURKB,JAK1,IRF6,ITGB1
PMID:29186616	(2018) JUNB governs a feed-forward network of TGFbeta signaling that aggravates breast cancer invasion.	4	37	1.62	0.0212	9606.ENSP00000244050,9606.ENSP00000264144,9606.ENSP00000375778,9606.ENSP00000386896	SNAI1,LAMC2,LAMB3,ITGA6
PMID:29675663	(2018) Origins of Metaplasia in Barretts Esophagus: Is this an Esophageal Stem or Progenitor Cell Disease?	4	37	1.62	0.0212	9606.ENSP00000252242,9606.ENSP00000329243,9606.ENSP00000379350,9606.ENSP00000386896	KRT5,KRT7,ITGB1,ITGA6
PMID:32309604	(2018) The Curious Case of ZEB1.	4	37	1.62	0.0212	9606.ENSP00000244050,9606.ENSP00000258149,9606.ENSP00000263253,9606.ENSP00000280904	SNAI1,MDM2,EP300,DSC2
PMID:27750367	(2017) Novel mouse model recapitulates genome and transcriptome alterations in human colorectal carcinomas.	4	37	1.62	0.0212	9606.ENSP00000242208,9606.ENSP00000244050,9606.ENSP00000258149,9606.ENSP00000329243	INHBA,SNAI1,MDM2,KRT7
PMID:28827661	(2017) SIRT7 antagonizes TGF-beta signaling and inhibits breast cancer metastasis.	4	37	1.62	0.0212	9606.ENSP00000244050,9606.ENSP00000263253,9606.ENSP00000274255,9606.ENSP00000276925	SNAI1,EP300,SKP2,CDKN2B
PMID:24468981	(2014) Generation of folliculogenic human epithelial stem cells from induced pluripotent stem cells.	4	37	1.62	0.0212	9606.ENSP00000252242,9606.ENSP00000329243,9606.ENSP00000379350,9606.ENSP00000386896	KRT5,KRT7,ITGB1,ITGA6
PMID:23630617	(2013) Preferential biological processes in the human limbus by differential gene profiling.	4	37	1.62	0.0212	9606.ENSP00000234590,9606.ENSP00000269141,9606.ENSP00000355896,9606.ENSP00000367972	ENO1,CDH2,TGFB2,ID4
PMID:22494660	(2012) Genistein cooperates with the histone deacetylase inhibitor vorinostat to induce cell death in prostate cancer cells.	4	37	1.62	0.0212	9606.ENSP00000220772,9606.ENSP00000244050,9606.ENSP00000313950,9606.ENSP00000352271	SFRP1,SNAI1,AURKB,XRCC2
PMID:19147585	(2009) Inhibition of peroxisome proliferator-activated receptor gamma increases estrogen receptor-dependent tumor specification.	4	37	1.62	0.0212	9606.ENSP00000252242,9606.ENSP00000343204,9606.ENSP00000379350,9606.ENSP00000386896	KRT5,JAK1,ITGB1,ITGA6
PMID:19276366	(2009) Immune-induced epithelial to mesenchymal transition in vivo generates breast cancer stem cells.	4	37	1.62	0.0212	9606.ENSP00000244050,9606.ENSP00000252242,9606.ENSP00000269141,9606.ENSP00000386896	SNAI1,KRT5,CDH2,ITGA6
PMID:32268506	(2020) Molecular Chaperones in Cancer Stem Cells: Determinants of Stemness and Potential Targets for Antitumor Therapy.	6	157	1.17	0.0214	9606.ENSP00000013807,9606.ENSP00000244050,9606.ENSP00000258149,9606.ENSP00000269141,9606.ENSP00000355896,9606.ENSP00000379350	ERCC1,SNAI1,MDM2,CDH2,TGFB2,ITGB1
PMID:34439114	(2021) The Multifaceted Role of TGF-beta in Gastrointestinal Tumors.	5	87	1.34	0.0217	9606.ENSP00000244050,9606.ENSP00000263253,9606.ENSP00000269141,9606.ENSP00000287727,9606.ENSP00000355896	SNAI1,EP300,CDH2,ZFYVE9,TGFB2
PMID:25566502	(2014) The host microenvironment influences prostate cancer invasion, systemic spread, bone colonization, and osteoblastic metastasis.	5	87	1.34	0.0217	9606.ENSP00000244050,9606.ENSP00000269141,9606.ENSP00000379350,9606.ENSP00000386896,9606.ENSP00000480791	SNAI1,CDH2,ITGB1,ITGA6,FGF1
PMID:20737283	(2010) Regulation of survival, proliferation, invasion, angiogenesis, and metastasis of tumor cells through modulation of inflammatory pathways by nutraceuticals.	5	87	1.34	0.0217	9606.ENSP00000263253,9606.ENSP00000274255,9606.ENSP00000293288,9606.ENSP00000402084,9606.ENSP00000404503	EP300,SKP2,BAX,WEE1,BBC3
PMID:35000262	(2022) In vivo genome-editing screen identifies tumor suppressor genes that cooperate with Trp53 loss during mammary tumorigenesis.	4	38	1.61	0.0227	9606.ENSP00000220772,9606.ENSP00000244050,9606.ENSP00000252242,9606.ENSP00000379350	SFRP1,SNAI1,KRT5,ITGB1
PMID:35434271	(2022) ENO1 and Cancer.	4	38	1.61	0.0227	9606.ENSP00000234590,9606.ENSP00000244050,9606.ENSP00000269141,9606.ENSP00000416293	ENO1,SNAI1,CDH2,SLC2A1
PMID:34012911	(2021) SMAD4 Expression in Renal Cell Carcinomas Correlates With a Stem-Cell Phenotype and Poor Clinical Outcomes.	4	38	1.61	0.0227	9606.ENSP00000244050,9606.ENSP00000269141,9606.ENSP00000355896,9606.ENSP00000379350	SNAI1,CDH2,TGFB2,ITGB1
PMID:34447973	(2021) Pharmacological suppression of the WNT signaling pathway attenuates age-dependent expression of the phenotype in a mouse model of arrhythmogenic cardiomyopathy.	4	38	1.61	0.0227	9606.ENSP00000269141,9606.ENSP00000280904,9606.ENSP00000327145,9606.ENSP00000355896	CDH2,DSC2,FLNC,TGFB2
PMID:34583722	(2021) Targeting mutant p53 for cancer therapy: direct and indirect strategies.	4	38	1.61	0.0227	9606.ENSP00000258149,9606.ENSP00000334061,9606.ENSP00000402084,9606.ENSP00000416293	MDM2,HDAC6,WEE1,SLC2A1
PMID:32127932	(2020) Macrovascular Endothelial Cells Enhance the Motility of Liver Cancer Cells by Up-regulation of MMP-3, Activation of IntegrinFAK Signaling Pathway and Induction of Non-classical Epithelial-mesenchymal Transition.	4	38	1.61	0.0227	9606.ENSP00000244050,9606.ENSP00000269141,9606.ENSP00000379350,9606.ENSP00000386896	SNAI1,CDH2,ITGB1,ITGA6
PMID:32494626	(2020) A potent CBPp300-Snail interaction inhibitor suppresses tumor growth and metastasis in wild-type p53-expressing cancer.	4	38	1.61	0.0227	9606.ENSP00000013807,9606.ENSP00000244050,9606.ENSP00000258149,9606.ENSP00000269141	ERCC1,SNAI1,MDM2,CDH2
PMID:32541686	(2020) A self-sustaining endocytic-based loop promotes breast cancer plasticity leading to aggressiveness and pro-metastatic behavior.	4	38	1.61	0.0227	9606.ENSP00000244050,9606.ENSP00000252242,9606.ENSP00000269141,9606.ENSP00000355896	SNAI1,KRT5,CDH2,TGFB2
PMID:32560247	(2020) The Impact of the Ubiquitin System in the Pathogenesis of Squamous Cell Carcinomas.	5	88	1.34	0.0227	9606.ENSP00000216225,9606.ENSP00000258149,9606.ENSP00000263253,9606.ENSP00000274255,9606.ENSP00000355988	RBX1,MDM2,EP300,SKP2,IRF6
PMID:32582435	(2020) An update on long intergenic noncoding RNA p21: a regulatory molecule with various significant functions in cancer.	4	38	1.61	0.0227	9606.ENSP00000258149,9606.ENSP00000263253,9606.ENSP00000269141,9606.ENSP00000404503	MDM2,EP300,CDH2,BBC3
PMID:33144864	(2020) Vessel Wall-Derived Mesenchymal Stromal Cells Share Similar Differentiation Potential and Immunomodulatory Properties with Bone Marrow-Derived Stromal Cells.	5	88	1.34	0.0227	9606.ENSP00000242208,9606.ENSP00000249075,9606.ENSP00000355896,9606.ENSP00000379350,9606.ENSP00000386896	INHBA,LIF,TGFB2,ITGB1,ITGA6
PMID:33276802	(2020) Integrin alpha-2 and beta-1 expression increases through multiple generations of the EDW01 patient-derived xenograft model of breast cancer-insight into their role in epithelial mesenchymal transition in vivo gained from an in vitro model ...	4	38	1.61	0.0227	9606.ENSP00000244050,9606.ENSP00000269141,9606.ENSP00000379350,9606.ENSP00000386896	SNAI1,CDH2,ITGB1,ITGA6
PMID:30808819	(2019) Chronic TGF-beta exposure drives stabilized EMT, tumor stemness, and cancer drug resistance with vulnerability to bitopic mTOR inhibition.	4	38	1.61	0.0227	9606.ENSP00000244050,9606.ENSP00000269141,9606.ENSP00000276925,9606.ENSP00000355896	SNAI1,CDH2,CDKN2B,TGFB2
PMID:31369967	(2019) Activin A-mediated epithelial de-differentiation contributes to injury repair in an in vitro gastrointestinal reflux model.	4	38	1.61	0.0227	9606.ENSP00000242208,9606.ENSP00000258149,9606.ENSP00000329243,9606.ENSP00000379350	INHBA,MDM2,KRT7,ITGB1
PMID:27878243	(2017) Different functions of AKT1 and AKT2 in molecular pathways, cell migration and metabolism in colon cancer cells.	5	88	1.34	0.0227	9606.ENSP00000227451,9606.ENSP00000258149,9606.ENSP00000274255,9606.ENSP00000355896,9606.ENSP00000416293	DTX4,MDM2,SKP2,TGFB2,SLC2A1
PMID:27991928	(2017) Stem cell-like transcriptional reprogramming mediates metastatic resistance to mTOR inhibition.	4	38	1.61	0.0227	9606.ENSP00000244050,9606.ENSP00000252242,9606.ENSP00000386896,9606.ENSP00000416293	SNAI1,KRT5,ITGA6,SLC2A1
PMID:28065642	(2017) Mesenchymal to Epithelial Transition Mediated by CDH1 Promotes Spontaneous Reprogramming of Male Germline Stem Cells to Pluripotency.	4	38	1.61	0.0227	9606.ENSP00000244050,9606.ENSP00000249075,9606.ENSP00000269141,9606.ENSP00000367972	SNAI1,LIF,CDH2,ID4
PMID:28151932	(2017) A Comparative Analysis of Drug-Induced Hepatotoxicity in Clinically Relevant Situations.	4	38	1.61	0.0227	9606.ENSP00000258149,9606.ENSP00000263253,9606.ENSP00000355896,9606.ENSP00000402084	MDM2,EP300,TGFB2,WEE1
PMID:28219480	(2017) De-repression of the RAC activator ELMO1 in cancer stem cells drives progression of TGFbeta-deficient squamous cell carcinoma from transition zones.	4	38	1.61	0.0227	9606.ENSP00000244050,9606.ENSP00000252242,9606.ENSP00000355896,9606.ENSP00000386896	SNAI1,KRT5,TGFB2,ITGA6
PMID:29206178	(2017) Around and beyond 53BP1 Nuclear Bodies.	5	88	1.34	0.0227	9606.ENSP00000013807,9606.ENSP00000313950,9606.ENSP00000336701,9606.ENSP00000352271,9606.ENSP00000402084	ERCC1,AURKB,RAD51C,XRCC2,WEE1
PMID:27580028	(2016) A PGC1alpha-mediated transcriptional axis suppresses melanoma metastasis.	4	38	1.61	0.0227	9606.ENSP00000220772,9606.ENSP00000242208,9606.ENSP00000367972,9606.ENSP00000379350	SFRP1,INHBA,ID4,ITGB1
PMID:25535693	(2015) Molecularly targeted therapies in non-small-cell lung cancer annual update 2014.	5	88	1.34	0.0227	9606.ENSP00000258149,9606.ENSP00000263253,9606.ENSP00000313950,9606.ENSP00000355896,9606.ENSP00000402084	MDM2,EP300,AURKB,TGFB2,WEE1
PMID:25733818	(2015) The pan-inhibitor of Aurora kinases danusertib induces apoptosis and autophagy and suppresses epithelial-to-mesenchymal transition in human breast cancer cells.	4	38	1.61	0.0227	9606.ENSP00000244050,9606.ENSP00000269141,9606.ENSP00000293288,9606.ENSP00000313950	SNAI1,CDH2,BAX,AURKB
PMID:25419568	(2014) Differential in vivo tumorigenicity of distinct subpopulations from a luminal-like breast cancer xenograft.	4	38	1.61	0.0227	9606.ENSP00000258149,9606.ENSP00000269141,9606.ENSP00000379350,9606.ENSP00000386896	MDM2,CDH2,ITGB1,ITGA6
PMID:25499975	(2014) DEAD-box protein p68 is regulated by beta-catenintranscription factor 4 to maintain a positive feedback loop in control of breast cancer progression.	4	38	1.61	0.0227	9606.ENSP00000220772,9606.ENSP00000244050,9606.ENSP00000263253,9606.ENSP00000269141	SFRP1,SNAI1,EP300,CDH2
PMID:23481204	(2013) Beta-catenin versus the other armadillo catenins: assessing our current view of canonical Wnt signaling.	4	38	1.61	0.0227	9606.ENSP00000244050,9606.ENSP00000263253,9606.ENSP00000269141,9606.ENSP00000280904	SNAI1,EP300,CDH2,DSC2
PMID:23590835	(2013) Genome-wide analysis of three-way interplay among gene expression, cancer cell invasion and anti-cancer compound sensitivity.	4	38	1.61	0.0227	9606.ENSP00000269141,9606.ENSP00000343204,9606.ENSP00000355896,9606.ENSP00000379350	CDH2,JAK1,TGFB2,ITGB1
PMID:24244818	(2013) Targeting the Transforming Growth Factor-beta Signaling in Cancer Therapy.	4	38	1.61	0.0227	9606.ENSP00000244050,9606.ENSP00000269141,9606.ENSP00000276925,9606.ENSP00000355896	SNAI1,CDH2,CDKN2B,TGFB2
PMID:22829758	(2012) Suppressed expression of T-box transcription factors is involved in senescence in chronic obstructive pulmonary disease.	6	159	1.16	0.0227	9606.ENSP00000258149,9606.ENSP00000263253,9606.ENSP00000276925,9606.ENSP00000331791,9606.ENSP00000334061,9606.ENSP00000404503	MDM2,EP300,CDKN2B,TBX1,HDAC6,BBC3
PMID:19836940	(2009) Making the Auroras glow: regulation of Aurora A and B kinase function by interacting proteins.	4	38	1.61	0.0227	9606.ENSP00000313950,9606.ENSP00000334061,9606.ENSP00000361298,9606.ENSP00000402084	AURKB,HDAC6,KIF2C,WEE1
PMID:17683518	(2007) An immune response gene expression module identifies a good prognosis subtype in estrogen receptor negative breast cancer.	4	38	1.61	0.0227	9606.ENSP00000252242,9606.ENSP00000264144,9606.ENSP00000375778,9606.ENSP00000386896	KRT5,LAMC2,LAMB3,ITGA6
PMID:34164391	(2021) MicroRNAs as Important Regulators Mediate the Multiple Differentiation of Mesenchymal Stromal Cells.	5	89	1.33	0.0231	9606.ENSP00000249075,9606.ENSP00000258149,9606.ENSP00000334061,9606.ENSP00000343204,9606.ENSP00000355896	LIF,MDM2,HDAC6,JAK1,TGFB2
PMID:32460771	(2020) Long non-coding RNAs towards precision medicine in gastric cancer: early diagnosis, treatment, and drug resistance.	5	89	1.33	0.0231	9606.ENSP00000242208,9606.ENSP00000244050,9606.ENSP00000269141,9606.ENSP00000293288,9606.ENSP00000379350	INHBA,SNAI1,CDH2,BAX,ITGB1
PMID:31134198	(2019) Unraveling the ECM-Immune Cell Crosstalk in Skin Diseases.	5	89	1.33	0.0231	9606.ENSP00000252242,9606.ENSP00000264144,9606.ENSP00000375778,9606.ENSP00000379350,9606.ENSP00000386896	KRT5,LAMC2,LAMB3,ITGB1,ITGA6
PMID:25853091	(2015) Cancer-associated fibroblasts connect metastasis-promoting communication in colorectal cancer.	5	89	1.33	0.0231	9606.ENSP00000244050,9606.ENSP00000249075,9606.ENSP00000343204,9606.ENSP00000355896,9606.ENSP00000480791	SNAI1,LIF,JAK1,TGFB2,FGF1
PMID:35054996	(2022) Control of Expression of Key Cell Cycle Enzymes Drives Cell Line-Specific Functions of CDK7 in Human PDAC Cells.	4	39	1.59	0.0238	9606.ENSP00000258149,9606.ENSP00000276925,9606.ENSP00000355896,9606.ENSP00000402084	MDM2,CDKN2B,TGFB2,WEE1
PMID:35269636	(2022) Cancer Stem Cells in Ovarian Cancer-A Source of Tumor Success and a Challenging Target for Novel Therapies.	6	164	1.15	0.0238	9606.ENSP00000220772,9606.ENSP00000244050,9606.ENSP00000269141,9606.ENSP00000320084,9606.ENSP00000336701,9606.ENSP00000416293	SFRP1,SNAI1,CDH2,CD276,RAD51C,SLC2A1
PMID:35401213	(2022) Transcriptome Analysis of Liver Cancer Cell Huh-7 Treated With Metformin.	4	40	1.58	0.0238	9606.ENSP00000216225,9606.ENSP00000264144,9606.ENSP00000274255,9606.ENSP00000375778	RBX1,LAMC2,SKP2,LAMB3
PMID:33179081	(2021) Laminin-332 mediates proliferation, apoptosis, invasion, migration and epithelial-to-mesenchymal transition in pancreatic ductal adenocarcinoma.	3	10	2.06	0.0238	9606.ENSP00000264144,9606.ENSP00000269141,9606.ENSP00000375778	LAMC2,CDH2,LAMB3
PMID:33485387	(2021) Time-course single-cell RNA sequencing reveals transcriptional dynamics and heterogeneity of limbal stem cells derived from human pluripotent stem cells.	5	90	1.33	0.0238	9606.ENSP00000252242,9606.ENSP00000269141,9606.ENSP00000355988,9606.ENSP00000379350,9606.ENSP00000386896	KRT5,CDH2,IRF6,ITGB1,ITGA6
PMID:33608500	(2021) Distinct functions of transforming growth factor-beta signaling in c-MYC driven hepatocellular carcinoma initiation and progression.	4	39	1.59	0.0238	9606.ENSP00000216225,9606.ENSP00000244050,9606.ENSP00000263253,9606.ENSP00000355896	RBX1,SNAI1,EP300,TGFB2
PMID:33644053	(2021) TGF-beta-Induced Endothelial to Mesenchymal Transition Is Determined by a Balance Between SNAIL and ID Factors.	4	40	1.58	0.0238	9606.ENSP00000244050,9606.ENSP00000269141,9606.ENSP00000355896,9606.ENSP00000367972	SNAI1,CDH2,TGFB2,ID4
PMID:33692844	(2021) YAP promotes the proliferation and migration of colorectal cancer cells through the Glut3AMPK signaling pathway.	3	10	2.06	0.0238	9606.ENSP00000244050,9606.ENSP00000269141,9606.ENSP00000416293	SNAI1,CDH2,SLC2A1
PMID:33692861	(2021) Clinicopathological and molecular characteristics of patients with hypermutant lung cancer: A retrospective cohort study.	5	90	1.33	0.0238	9606.ENSP00000216225,9606.ENSP00000227451,9606.ENSP00000258149,9606.ENSP00000263253,9606.ENSP00000448696	RBX1,DTX4,MDM2,EP300,DTX3
PMID:33801519	(2021) Heterogeneous Manifestations of Epithelial-Mesenchymal Plasticity of Circulating Tumor Cells in Breast Cancer Patients.	3	10	2.06	0.0238	9606.ENSP00000244050,9606.ENSP00000269141,9606.ENSP00000329243	SNAI1,CDH2,KRT7
PMID:33804633	(2021) Cell-Matrix Interactions in the Eye: From Cornea to Choroid.	4	40	1.58	0.0238	9606.ENSP00000244050,9606.ENSP00000269141,9606.ENSP00000355896,9606.ENSP00000379350	SNAI1,CDH2,TGFB2,ITGB1
PMID:33980826	(2021) Unraveling the role of microRNAisomiR network in multiple primary melanoma pathogenesis.	4	39	1.59	0.0238	9606.ENSP00000244050,9606.ENSP00000269141,9606.ENSP00000379350,9606.ENSP00000386896	SNAI1,CDH2,ITGB1,ITGA6
PMID:34042153	(2021) LncRNA AWPPH as a prognostic predictor in human cancers in Chinese population: evidence from meta-analysis.	3	10	2.06	0.0238	9606.ENSP00000244050,9606.ENSP00000258149,9606.ENSP00000416293	SNAI1,MDM2,SLC2A1
PMID:34064633	(2021) A Novel Phenotype of Junctional Epidermolysis Bullosa with Transient Skin Fragility and Predominant Ocular Involvement Responsive to Human Amniotic Membrane Eyedrops.	3	10	2.06	0.0238	9606.ENSP00000264144,9606.ENSP00000375778,9606.ENSP00000386896	LAMC2,LAMB3,ITGA6
PMID:34067520	(2021) Redox Control in Acute Lymphoblastic Leukemia: From Physiology to Pathology and Therapeutic Opportunities.	4	39	1.59	0.0238	9606.ENSP00000269141,9606.ENSP00000293288,9606.ENSP00000343204,9606.ENSP00000404503	CDH2,BAX,JAK1,BBC3
PMID:34145248	(2021) Highly metastatic claudin-low mammary cancers can originate from luminal epithelial cells.	4	40	1.58	0.0238	9606.ENSP00000244050,9606.ENSP00000252242,9606.ENSP00000269141,9606.ENSP00000386896	SNAI1,KRT5,CDH2,ITGA6
PMID:34200019	(2021) An Overview of the Recent Development of Anticancer Agents Targeting the HIF-1 Transcription Factor.	4	39	1.59	0.0238	9606.ENSP00000234590,9606.ENSP00000258149,9606.ENSP00000263253,9606.ENSP00000416293	ENO1,MDM2,EP300,SLC2A1
PMID:34204738	(2021) Anti-Tumoral Effects of a (1H-Pyrrol-1-yl)Methyl-1H-Benzoimidazole Carbamate Ester Derivative on Head and Neck Squamous Carcinoma Cell Lines.	3	10	2.06	0.0238	9606.ENSP00000269141,9606.ENSP00000293288,9606.ENSP00000334061	CDH2,BAX,HDAC6
PMID:34234356	(2021) Cholangiocyte Epithelial to Mesenchymal Transition (EMT) is a potential molecular mechanism driving ischemic cholangiopathy in liver transplantation.	3	10	2.06	0.0238	9606.ENSP00000244050,9606.ENSP00000269141,9606.ENSP00000329243	SNAI1,CDH2,KRT7
PMID:34359832	(2021) Epigenetically Mediated Ciliogenesis and Cell Cycle Regulation, and Their Translational Potential.	5	91	1.32	0.0238	9606.ENSP00000216271,9606.ENSP00000263253,9606.ENSP00000313950,9606.ENSP00000334061,9606.ENSP00000355896	HDAC10,EP300,AURKB,HDAC6,TGFB2
PMID:34637026	(2021) Rationale for MYC imaging and targeting in pancreatic cancer.	4	39	1.59	0.0238	9606.ENSP00000234590,9606.ENSP00000343204,9606.ENSP00000416293,9606.ENSP00000480791	ENO1,JAK1,SLC2A1,FGF1
PMID:34988078	(2021) Heterogeneous Pancreatic Stellate Cells Are Powerful Contributors to the Malignant Progression of Pancreatic Cancer.	4	39	1.59	0.0238	9606.ENSP00000244050,9606.ENSP00000249075,9606.ENSP00000269141,9606.ENSP00000343204	SNAI1,LIF,CDH2,JAK1
PMID:31900176	(2020) The challenges of living with and managing epidermolysis bullosa: insights from patients and caregivers.	3	10	2.06	0.0238	9606.ENSP00000252242,9606.ENSP00000264144,9606.ENSP00000375778	KRT5,LAMC2,LAMB3
PMID:31956371	(2020) Antitumor functions and mechanisms of nitidine chloride in human cancers.	4	39	1.59	0.0238	9606.ENSP00000244050,9606.ENSP00000269141,9606.ENSP00000274255,9606.ENSP00000343204	SNAI1,CDH2,SKP2,JAK1
PMID:32169551	(2020) CHIR99021 and fibroblast growth factor 1 enhance the regenerative potency of human cardiac muscle patch after myocardial infarction in mice.	3	10	2.06	0.0238	9606.ENSP00000269141,9606.ENSP00000313950,9606.ENSP00000480791	CDH2,AURKB,FGF1
PMID:32180838	(2020) Arrhythmogenic Cardiomyopathy: A Disease or Merely a Phenotype?	3	10	2.06	0.0238	9606.ENSP00000269141,9606.ENSP00000280904,9606.ENSP00000327145	CDH2,DSC2,FLNC
PMID:32355644	(2020) Personalized chemotherapy in clear cell adenocarcinoma of the urethra: A case report.	3	10	2.06	0.0238	9606.ENSP00000013807,9606.ENSP00000252242,9606.ENSP00000329243	ERCC1,KRT5,KRT7
PMID:32486019	(2020) The Cancer Chemopreventive and Therapeutic Potential of Tetrahydrocurcumin.	4	40	1.58	0.0238	9606.ENSP00000244050,9606.ENSP00000258149,9606.ENSP00000269141,9606.ENSP00000293288	SNAI1,MDM2,CDH2,BAX
PMID:32579136	(2020) Role of MicroRNAs in regulation of DNA damage in monocytes exposed to polystyrene and TiO2 nanoparticles.	3	10	2.06	0.0238	9606.ENSP00000013807,9606.ENSP00000166345,9606.ENSP00000402084	ERCC1,TRIP13,WEE1
PMID:32850456	(2020) Supraclavicular Recurrence in Completely Resected (y)pN2 Non-Small Cell Lung Cancer: Implications for Postoperative Radiotherapy.	3	10	2.06	0.0238	9606.ENSP00000013807,9606.ENSP00000252242,9606.ENSP00000329243	ERCC1,KRT5,KRT7
PMID:32850837	(2020) Uncoupling of DNA Replication and Centrosome Duplication Cycles Is a Primary Cause of Haploid Instability in Mammalian Somatic Cells.	3	10	2.06	0.0238	9606.ENSP00000313950,9606.ENSP00000359300,9606.ENSP00000402084	AURKB,CETN2,WEE1
PMID:32943992	(2020) Melatonin and urological cancers: a new therapeutic approach.	4	39	1.59	0.0238	9606.ENSP00000244050,9606.ENSP00000263253,9606.ENSP00000269141,9606.ENSP00000404503	SNAI1,EP300,CDH2,BBC3
PMID:32984342	(2020) Forces to Drive Neuronal Migration Steps.	3	10	2.06	0.0238	9606.ENSP00000269141,9606.ENSP00000287727,9606.ENSP00000379350	CDH2,ZFYVE9,ITGB1
PMID:33133476	(2020) Advancements in therapeutic drugs targeting of senescence.	4	40	1.58	0.0238	9606.ENSP00000013807,9606.ENSP00000258149,9606.ENSP00000276925,9606.ENSP00000343204	ERCC1,MDM2,CDKN2B,JAK1
PMID:33239888	(2020) miR-27b Suppresses Tongue Squamous Cell Carcinoma Epithelial-Mesenchymal Transition by Targeting ITGA5.	3	10	2.06	0.0238	9606.ENSP00000244050,9606.ENSP00000269141,9606.ENSP00000379350	SNAI1,CDH2,ITGB1
PMID:33282723	(2020) LINC01089 Inhibits Tumorigenesis and Epithelial-Mesenchymal Transition of Non-small Cell Lung Cancer via the miR-27aSFRP1Wntbeta-catenin Axis.	3	10	2.06	0.0238	9606.ENSP00000220772,9606.ENSP00000244050,9606.ENSP00000269141	SFRP1,SNAI1,CDH2
PMID:33335285	(2020) Integrative multi-omics analysis of muscle-invasive bladder cancer identifies prognostic biomarkers for frontline chemotherapy and immunotherapy.	4	39	1.59	0.0238	9606.ENSP00000252242,9606.ENSP00000258149,9606.ENSP00000276925,9606.ENSP00000280904	KRT5,MDM2,CDKN2B,DSC2
PMID:30612578	(2019) Hypoxia-induced Slug SUMOylation enhances lung cancer metastasis.	4	39	1.59	0.0238	9606.ENSP00000244050,9606.ENSP00000258149,9606.ENSP00000263253,9606.ENSP00000334061	SNAI1,MDM2,EP300,HDAC6
PMID:30785474	(2019) Clinicopathological and immunohistochemical analysis of spindle cell squamous cell carcinoma of the tongue: a rare case.	3	10	2.06	0.0238	9606.ENSP00000244050,9606.ENSP00000269141,9606.ENSP00000329243	SNAI1,CDH2,KRT7
PMID:30866414	(2019) Integrin beta1-Mediated Cell-Cell Adhesion Augments Metformin-Induced Anoikis.	3	10	2.06	0.0238	9606.ENSP00000269141,9606.ENSP00000379350,9606.ENSP00000386896	CDH2,ITGB1,ITGA6
PMID:31324031	(2019) Molecular Basis of Tumor Heterogeneity in Endometrial Carcinosarcoma.	5	91	1.32	0.0238	9606.ENSP00000244050,9606.ENSP00000258149,9606.ENSP00000263253,9606.ENSP00000269141,9606.ENSP00000355896	SNAI1,MDM2,EP300,CDH2,TGFB2
PMID:31686906	(2019) EIF3B is associated with poor outcomes in gastric cancer patients and promotes cancer progression via the PI3KAKTmTOR signaling pathway.	3	10	2.06	0.0238	9606.ENSP00000244050,9606.ENSP00000269141,9606.ENSP00000354125	SNAI1,CDH2,EIF3B
PMID:31796790	(2019) Subendothelial stiffness alters endothelial cell traction force generation while exerting a minimal effect on the transcriptome.	4	40	1.58	0.0238	9606.ENSP00000329243,9606.ENSP00000355896,9606.ENSP00000375778,9606.ENSP00000379350	KRT7,TGFB2,LAMB3,ITGB1
PMID:31817259	(2019) The Roles of Hypoxia-Inducible Factors and Non-Coding RNAs in Gastrointestinal Cancer.	4	40	1.58	0.0238	9606.ENSP00000244050,9606.ENSP00000263253,9606.ENSP00000269141,9606.ENSP00000416293	SNAI1,EP300,CDH2,SLC2A1
PMID:31824199	(2019) Approaches to Tumor Classification in Pulmonary Sarcomatoid Carcinoma.	4	39	1.59	0.0238	9606.ENSP00000244050,9606.ENSP00000276925,9606.ENSP00000280904,9606.ENSP00000329243	SNAI1,CDKN2B,DSC2,KRT7
PMID:32009816	(2019) Integrin alpha5ITGA5 Promotes The Proliferation, Migration, Invasion And Progression Of Oral Squamous Carcinoma By Epithelial-Mesenchymal Transition.	3	10	2.06	0.0238	9606.ENSP00000244050,9606.ENSP00000269141,9606.ENSP00000379350	SNAI1,CDH2,ITGB1
PMID:29321622	(2018) Evaluation of a developmental hierarchy for breast cancer cells to assess risk-based patient selection for targeted treatment.	4	39	1.59	0.0238	9606.ENSP00000242208,9606.ENSP00000244050,9606.ENSP00000269141,9606.ENSP00000355896	INHBA,SNAI1,CDH2,TGFB2
PMID:30096838	(2018) The SUMO System and TGFbeta Signaling Interplay in Regulation of Epithelial-Mesenchymal Transition: Implications for Cancer Progression.	4	39	1.59	0.0238	9606.ENSP00000244050,9606.ENSP00000258149,9606.ENSP00000263253,9606.ENSP00000269141	SNAI1,MDM2,EP300,CDH2
PMID:30208260	(2018) A 3D in vitro model of the dermoepidermal junction amenable to mechanical testing.	3	10	2.06	0.0238	9606.ENSP00000252242,9606.ENSP00000264144,9606.ENSP00000375778	KRT5,LAMC2,LAMB3
PMID:30410671	(2018) DDB2 regulates Epithelial-to-Mesenchymal Transition (EMT) in OralHead and Neck Squamous Cell Carcinoma.	4	40	1.58	0.0238	9606.ENSP00000013807,9606.ENSP00000244050,9606.ENSP00000269141,9606.ENSP00000355896	ERCC1,SNAI1,CDH2,TGFB2
PMID:30455948	(2018) Use of immunohistochemical analysis of CK56, CK14, and CK34betaE12 in the differential diagnosis of solid papillary carcinoma in situ from intraductal papilloma with usual ductal hyperplasia of the breast.	3	10	2.06	0.0238	9606.ENSP00000252242,9606.ENSP00000311083,9606.ENSP00000386896	KRT5,CKS1B,ITGA6
PMID:30515368	(2018) Moving Breast Cancer Therapy up a Notch.	5	91	1.32	0.0238	9606.ENSP00000244050,9606.ENSP00000252242,9606.ENSP00000258149,9606.ENSP00000269141,9606.ENSP00000386896	SNAI1,KRT5,MDM2,CDH2,ITGA6
PMID:28693217	(2017) Transforming growth factor-beta1 contributes to oxaliplatin resistance in colorectal cancer via epithelial to mesenchymal transition.	3	10	2.06	0.0238	9606.ENSP00000244050,9606.ENSP00000269141,9606.ENSP00000355896	SNAI1,CDH2,TGFB2
PMID:28698581	(2017) GTSE1 promotes cell migration and invasion by regulating EMT in hepatocellular carcinoma and is associated with poor prognosis.	3	10	2.06	0.0238	9606.ENSP00000244050,9606.ENSP00000269141,9606.ENSP00000361298	SNAI1,CDH2,KIF2C
PMID:28956186	(2017) Diabetic Nephropathy: a Tangled Web to Unweave.	4	39	1.59	0.0238	9606.ENSP00000244050,9606.ENSP00000334061,9606.ENSP00000355896,9606.ENSP00000416293	SNAI1,HDAC6,TGFB2,SLC2A1
PMID:26431101	(2016) Suberoylanilide hydroxamic acid (SAHA) promotes the epithelial mesenchymal transition of triple negative breast cancer cells via HDAC8FOXA1 signals.	3	10	2.06	0.0238	9606.ENSP00000244050,9606.ENSP00000269141,9606.ENSP00000334061	SNAI1,CDH2,HDAC6
PMID:26682002	(2016) Histone Deacetylase Inhibitors Increase p27(Kip1) by Affecting Its Ubiquitin-Dependent Degradation through Skp2 Downregulation.	4	39	1.59	0.0238	9606.ENSP00000216271,9606.ENSP00000260118,9606.ENSP00000274255,9606.ENSP00000334061	HDAC10,GGH,SKP2,HDAC6
PMID:26783136	(2016) Mutational spectrum of Barretts stem cells suggests paths to initiation of a precancerous lesion.	4	40	1.58	0.0238	9606.ENSP00000252242,9606.ENSP00000258149,9606.ENSP00000276925,9606.ENSP00000329243	KRT5,MDM2,CDKN2B,KRT7
PMID:26852015	(2016) Novel germline mutations and unclassified variants of BRCA1 and BRCA2 genes in Chinese women with familial breastovarian cancer.	3	10	2.06	0.0238	9606.ENSP00000234590,9606.ENSP00000336701,9606.ENSP00000352271	ENO1,RAD51C,XRCC2
PMID:26865995	(2016) HDAC and HDAC Inhibitor: From Cancer to Cardiovascular Diseases.	4	39	1.59	0.0238	9606.ENSP00000216271,9606.ENSP00000244050,9606.ENSP00000258149,9606.ENSP00000334061	HDAC10,SNAI1,MDM2,HDAC6
PMID:27218821	(2016) Differential Expression of Extracellular Matrix and Adhesion Molecules in Fetal-Origin Amniotic Epithelial Cells of Preeclamptic Pregnancy.	4	40	1.58	0.0238	9606.ENSP00000264144,9606.ENSP00000329243,9606.ENSP00000375778,9606.ENSP00000386896	LAMC2,KRT7,LAMB3,ITGA6
PMID:27447666	(2016) EGCG Suppresses ERK5 Activation to Reverse Tobacco Smoke-Triggered Gastric Epithelial-Mesenchymal Transition in BALBc Mice.	3	10	2.06	0.0238	9606.ENSP00000244050,9606.ENSP00000252242,9606.ENSP00000269141	SNAI1,KRT5,CDH2
PMID:27529277	(2016) Spices for Prevention and Treatment of Cancers.	5	91	1.32	0.0238	9606.ENSP00000013807,9606.ENSP00000263253,9606.ENSP00000269141,9606.ENSP00000293288,9606.ENSP00000404503	ERCC1,EP300,CDH2,BAX,BBC3
PMID:27549370	(2016) Transcription-coupled repair: an update.	4	40	1.58	0.0238	9606.ENSP00000013807,9606.ENSP00000216225,9606.ENSP00000263253,9606.ENSP00000359300	ERCC1,RBX1,EP300,CETN2
PMID:28105146	(2016) The role of T-box genes in the tumorigenesis and progression of cancer.	4	39	1.59	0.0238	9606.ENSP00000244050,9606.ENSP00000258149,9606.ENSP00000269141,9606.ENSP00000331791	SNAI1,MDM2,CDH2,TBX1
PMID:25332166	(2015) Functional regulation of adipose-derived stem cells by PDGF-D.	3	10	2.06	0.0238	9606.ENSP00000242208,9606.ENSP00000249075,9606.ENSP00000480791	INHBA,LIF,FGF1
PMID:25452802	(2015) A retrospective analysis of the clinicopathological characteristics of large cell carcinoma of the lung.	3	10	2.06	0.0238	9606.ENSP00000252242,9606.ENSP00000280904,9606.ENSP00000329243	KRT5,DSC2,KRT7
PMID:26030765	(2015) Canine spontaneous head and neck squamous cell carcinomas represent their human counterparts at the molecular level.	4	39	1.59	0.0238	9606.ENSP00000220772,9606.ENSP00000244050,9606.ENSP00000276925,9606.ENSP00000355896	SFRP1,SNAI1,CDKN2B,TGFB2
PMID:26113989	(2015) Rational Combinations of Targeted Agents in AML.	4	39	1.59	0.0238	9606.ENSP00000258149,9606.ENSP00000334061,9606.ENSP00000343204,9606.ENSP00000402084	MDM2,HDAC6,JAK1,WEE1
PMID:26337468	(2015) Dynamic cellular and molecular modulations of diabetes mediated head and neck carcinogenesis.	4	40	1.58	0.0238	9606.ENSP00000244050,9606.ENSP00000258149,9606.ENSP00000269141,9606.ENSP00000416293	SNAI1,MDM2,CDH2,SLC2A1
PMID:26377541	(2015) Current approaches in identification and isolation of human renal cell carcinoma cancer stem cells.	4	40	1.58	0.0238	9606.ENSP00000244050,9606.ENSP00000249075,9606.ENSP00000269141,9606.ENSP00000379350	SNAI1,LIF,CDH2,ITGB1
PMID:26437438	(2015) The Role of the COP9 Signalosome and Neddylation in DNA Damage Signaling and Repair.	5	90	1.33	0.0238	9606.ENSP00000013807,9606.ENSP00000216225,9606.ENSP00000258149,9606.ENSP00000311083,9606.ENSP00000402084	ERCC1,RBX1,MDM2,CKS1B,WEE1
PMID:26576674	(2015) miR-449a targets Flot2 and inhibits gastric cancer invasion by inhibiting TGF-beta-mediated EMT.	3	10	2.06	0.0238	9606.ENSP00000244050,9606.ENSP00000269141,9606.ENSP00000379350	SNAI1,CDH2,ITGB1
PMID:24221342	(2014) Large cell carcinoma of the lung: clinically oriented classification integrating immunohistochemistry and molecular biology.	3	10	2.06	0.0238	9606.ENSP00000252242,9606.ENSP00000280904,9606.ENSP00000329243	KRT5,DSC2,KRT7
PMID:24373791	(2014) Soy isoflavones and prostate cancer: a review of molecular mechanisms.	5	90	1.33	0.0238	9606.ENSP00000244050,9606.ENSP00000252242,9606.ENSP00000269141,9606.ENSP00000334061,9606.ENSP00000480791	SNAI1,KRT5,CDH2,HDAC6,FGF1
PMID:24450635	(2014) New strategies to inhibit KEAP1 and the Cul3-based E3 ubiquitin ligases.	4	40	1.58	0.0238	9606.ENSP00000216225,9606.ENSP00000258149,9606.ENSP00000274255,9606.ENSP00000313950	RBX1,MDM2,SKP2,AURKB
PMID:24652403	(2014) Tumor-induced STAT3 activation in monocytic myeloid-derived suppressor cells enhances stemness and mesenchymal properties in human pancreatic cancer.	4	39	1.59	0.0238	9606.ENSP00000244050,9606.ENSP00000329243,9606.ENSP00000379350,9606.ENSP00000386896	SNAI1,KRT7,ITGB1,ITGA6
PMID:25166596	(2014) The histone deacetylase inhibitor, Vorinostat, represses hypoxia inducible factor 1 alpha expression through translational inhibition.	4	39	1.59	0.0238	9606.ENSP00000216271,9606.ENSP00000258149,9606.ENSP00000334061,9606.ENSP00000354125	HDAC10,MDM2,HDAC6,EIF3B
PMID:25405615	(2014) Dicer is required for maintenance of adult pancreatic acinar cell identity and plays a role in Kras-driven pancreatic neoplasia.	3	10	2.06	0.0238	9606.ENSP00000269141,9606.ENSP00000379350,9606.ENSP00000386896	CDH2,ITGB1,ITGA6
PMID:23617750	(2013) Genomic meta-analysis of growth factor and integrin pathways in chronic kidney transplant injury.	3	10	2.06	0.0238	9606.ENSP00000379350,9606.ENSP00000386896,9606.ENSP00000480791	ITGB1,ITGA6,FGF1
PMID:22225988	(2012) Hypoxia-inducible factor 1alpha promotes primary tumor growth and tumor-initiating cell activity in breast cancer.	4	40	1.58	0.0238	9606.ENSP00000244050,9606.ENSP00000252242,9606.ENSP00000386896,9606.ENSP00000416293	SNAI1,KRT5,ITGA6,SLC2A1
PMID:22458520	(2012) Molecular pathology of pancreatic cancer: from bench-to-bedside translation.	4	39	1.59	0.0238	9606.ENSP00000234590,9606.ENSP00000244050,9606.ENSP00000269141,9606.ENSP00000329243	ENO1,SNAI1,CDH2,KRT7
PMID:22684217	(2012) Definition of a fluorescence in-situ hybridization score identifies high- and low-level FGFR1 amplification types in squamous cell lung cancer.	3	10	2.06	0.0238	9606.ENSP00000252242,9606.ENSP00000269141,9606.ENSP00000329243	KRT5,CDH2,KRT7
PMID:23029085	(2012) Keratinocyte-targeted expression of human laminin gamma2 rescues skin blistering and early lethality of laminin gamma2 deficient mice.	3	10	2.06	0.0238	9606.ENSP00000264144,9606.ENSP00000375778,9606.ENSP00000386896	LAMC2,LAMB3,ITGA6
PMID:21125666	(2011) Micro-RNA signature of the epithelial-mesenchymal transition in endometrial carcinosarcoma.	3	10	2.06	0.0238	9606.ENSP00000244050,9606.ENSP00000269141,9606.ENSP00000355896	SNAI1,CDH2,TGFB2
PMID:21194007	(2011) A systems view of epithelial-mesenchymal transition signaling states.	6	162	1.15	0.0238	9606.ENSP00000244050,9606.ENSP00000269141,9606.ENSP00000280904,9606.ENSP00000329243,9606.ENSP00000386896,9606.ENSP00000480791	SNAI1,CDH2,DSC2,KRT7,ITGA6,FGF1
PMID:21406394	(2011) MYC and metastasis.	3	10	2.06	0.0238	9606.ENSP00000244050,9606.ENSP00000263253,9606.ENSP00000274255	SNAI1,EP300,SKP2
PMID:21725043	(2011) Reduced expression of desmocollin 2 is an independent prognostic biomarker for shorter patients survival in pancreatic ductal adenocarcinoma.	3	10	2.06	0.0238	9606.ENSP00000258149,9606.ENSP00000280904,9606.ENSP00000329243	MDM2,DSC2,KRT7
PMID:20643781	(2010) Lung squamous cell carcinoma mRNA expression subtypes are reproducible, clinically important, and correspond to normal cell types.	4	39	1.59	0.0238	9606.ENSP00000252242,9606.ENSP00000264144,9606.ENSP00000329243,9606.ENSP00000375778	KRT5,LAMC2,KRT7,LAMB3
PMID:21151337	(2010) Epithelial microfilament regulators show regional distribution in mouse conjunctiva.	3	10	2.06	0.0238	9606.ENSP00000252242,9606.ENSP00000379350,9606.ENSP00000386896	KRT5,ITGB1,ITGA6
PMID:19274075	(2009) Sophisticated framework between cell cycle arrest and apoptosis induction based on p53 dynamics.	3	10	2.06	0.0238	9606.ENSP00000258149,9606.ENSP00000293288,9606.ENSP00000402084	MDM2,BAX,WEE1
PMID:16729877	(2006) Distinct molecular mechanisms underlying clinically relevant subtypes of breast cancer: gene expression analyses across three different platforms.	4	39	1.59	0.0238	9606.ENSP00000252242,9606.ENSP00000264144,9606.ENSP00000274255,9606.ENSP00000280904	KRT5,LAMC2,SKP2,DSC2
PMID:15608393	(2004) E-cadherin and cytokeratin subtype profiling in effusion cytology.	3	10	2.06	0.0238	9606.ENSP00000252242,9606.ENSP00000311083,9606.ENSP00000329243	KRT5,CKS1B,KRT7
PMID:11983057	(2002) Evaluation and classification of RING-finger domains encoded by the Arabidopsis genome.	3	10	2.06	0.0238	9606.ENSP00000216225,9606.ENSP00000258149,9606.ENSP00000354125	RBX1,MDM2,EIF3B
PMID:35268581	(2022) Natural Product-Based Potential Therapeutic Interventions of Pulmonary Fibrosis.	5	92	1.32	0.024	9606.ENSP00000244050,9606.ENSP00000269141,9606.ENSP00000293288,9606.ENSP00000320084,9606.ENSP00000343204	SNAI1,CDH2,BAX,CD276,JAK1
PMID:33436584	(2021) Targeting the signaling in Epstein-Barr virus-associated diseases: mechanism, regulation, and clinical study.	6	165	1.14	0.024	9606.ENSP00000220772,9606.ENSP00000244050,9606.ENSP00000258149,9606.ENSP00000274255,9606.ENSP00000416293,9606.ENSP00000480791	SFRP1,SNAI1,MDM2,SKP2,SLC2A1,FGF1
PMID:34188019	(2021) Molecular mechanisms underpinning sarcomas and implications for current and future therapy.	5	92	1.32	0.024	9606.ENSP00000244050,9606.ENSP00000258149,9606.ENSP00000269141,9606.ENSP00000276925,9606.ENSP00000280904	SNAI1,MDM2,CDH2,CDKN2B,DSC2
PMID:31562298	(2019) Urothelial organoids originating from Cd49f(high) mouse stem cells display Notch-dependent differentiation capacity.	5	92	1.32	0.024	9606.ENSP00000220772,9606.ENSP00000244050,9606.ENSP00000252242,9606.ENSP00000313950,9606.ENSP00000386896	SFRP1,SNAI1,KRT5,AURKB,ITGA6
PMID:29146887	(2018) Targeted therapy of gastroenteropancreatic neuroendocrine tumours: preclinical strategies and future targets.	5	92	1.32	0.024	9606.ENSP00000220772,9606.ENSP00000244050,9606.ENSP00000258149,9606.ENSP00000274255,9606.ENSP00000313950	SFRP1,SNAI1,MDM2,SKP2,AURKB
PMID:29342862	(2018) Heterogeneous Contributing Factors in MPM Disease Development and Progression: Biological Advances and Clinical Implications.	5	92	1.32	0.024	9606.ENSP00000220772,9606.ENSP00000244050,9606.ENSP00000258149,9606.ENSP00000276925,9606.ENSP00000313950	SFRP1,SNAI1,MDM2,CDKN2B,AURKB
PMID:34439879	(2021) Cell Adhesion Molecules in Normal Skin and Melanoma.	5	93	1.31	0.0251	9606.ENSP00000244050,9606.ENSP00000269141,9606.ENSP00000280904,9606.ENSP00000379350,9606.ENSP00000386896	SNAI1,CDH2,DSC2,ITGB1,ITGA6
PMID:19583816	(2009) Histone deacetylase inhibition and the regulation of cell growth with particular reference to liver pathobiology.	5	93	1.31	0.0251	9606.ENSP00000216271,9606.ENSP00000258149,9606.ENSP00000263253,9606.ENSP00000293288,9606.ENSP00000334061	HDAC10,MDM2,EP300,BAX,HDAC6
PMID:34135169	(2022) Recent advances in isolation, identification, and culture of mammalian spermatogonial stem cells.	4	41	1.57	0.0254	9606.ENSP00000249075,9606.ENSP00000367972,9606.ENSP00000379350,9606.ENSP00000386896	LIF,ID4,ITGB1,ITGA6
PMID:33809186	(2021) Neurodegeneration, Neuroprotection and Regeneration in the Zebrafish Retina.	4	41	1.57	0.0254	9606.ENSP00000249075,9606.ENSP00000263253,9606.ENSP00000269141,9606.ENSP00000334061	LIF,EP300,CDH2,HDAC6
PMID:34886882	(2021) A link between mitotic defects and mitotic catastrophe: detection and cell fate.	4	41	1.57	0.0254	9606.ENSP00000258149,9606.ENSP00000293288,9606.ENSP00000313950,9606.ENSP00000402084	MDM2,BAX,AURKB,WEE1
PMID:32331534	(2020) The AKTGSK3-Mediated Slug Expression Contributes to Oxaliplatin Resistance in Colorectal Cancer via Upregulation of ERCC1.	4	41	1.57	0.0254	9606.ENSP00000013807,9606.ENSP00000244050,9606.ENSP00000269141,9606.ENSP00000416293	ERCC1,SNAI1,CDH2,SLC2A1
PMID:32622950	(2020) Long non-coding RNA TINCR as potential biomarker and therapeutic target for cancer.	4	41	1.57	0.0254	9606.ENSP00000166345,9606.ENSP00000244050,9606.ENSP00000269141,9606.ENSP00000276925	TRIP13,SNAI1,CDH2,CDKN2B
PMID:32731912	(2020) Implications of telomerase reverse transcriptase in tumor metastasis.	4	41	1.57	0.0254	9606.ENSP00000244050,9606.ENSP00000258149,9606.ENSP00000269141,9606.ENSP00000379350	SNAI1,MDM2,CDH2,ITGB1
PMID:32927797	(2020) Metabolic Roles of Androgen Receptor and Tip60 in Androgen-Dependent Prostate Cancer.	4	41	1.57	0.0254	9606.ENSP00000234590,9606.ENSP00000263253,9606.ENSP00000404503,9606.ENSP00000416293	ENO1,EP300,BBC3,SLC2A1
PMID:32934707	(2020) Biomarkers of immunotherapy in non-small cell lung cancer.	4	41	1.57	0.0254	9606.ENSP00000013807,9606.ENSP00000258149,9606.ENSP00000336701,9606.ENSP00000343204	ERCC1,MDM2,RAD51C,JAK1
PMID:33382850	(2020) Epstein-Barr virus LMP1 manipulates the content and functions of extracellular vesicles to enhance metastatic potential of recipient cells.	4	41	1.57	0.0254	9606.ENSP00000244050,9606.ENSP00000269141,9606.ENSP00000379350,9606.ENSP00000416293	SNAI1,CDH2,ITGB1,SLC2A1
PMID:26388429	(2015) Nucleotide excision repair in humans.	4	41	1.57	0.0254	9606.ENSP00000013807,9606.ENSP00000216225,9606.ENSP00000263253,9606.ENSP00000359300	ERCC1,RBX1,EP300,CETN2
PMID:26438065	(2015) P-cadherin and the journey to cancer metastasis.	4	41	1.57	0.0254	9606.ENSP00000244050,9606.ENSP00000252242,9606.ENSP00000386896,9606.ENSP00000416293	SNAI1,KRT5,ITGA6,SLC2A1
PMID:24319667	(2013) Long-term self-renewal of human ESiPS-derived hepatoblast-like cells on human laminin 111-coated dishes.	4	41	1.57	0.0254	9606.ENSP00000269141,9606.ENSP00000329243,9606.ENSP00000379350,9606.ENSP00000386896	CDH2,KRT7,ITGB1,ITGA6
PMID:24281107	(2010) Reinventing diagnostics for personalized therapy in oncology.	4	41	1.57	0.0254	9606.ENSP00000274255,9606.ENSP00000280904,9606.ENSP00000329243,9606.ENSP00000336701	SKP2,DSC2,KRT7,RAD51C
PMID:34979906	(2022) The role of polyphenols in overcoming cancer drug resistance: a comprehensive review.	5	94	1.31	0.0259	9606.ENSP00000013807,9606.ENSP00000244050,9606.ENSP00000263253,9606.ENSP00000269141,9606.ENSP00000293288	ERCC1,SNAI1,EP300,CDH2,BAX
PMID:33440869	(2021) Targeting Abnormal Hematopoietic Stem Cells in Chronic Myeloid Leukemia and Philadelphia Chromosome-Negative Classical Myeloproliferative Neoplasms.	6	168	1.14	0.0259	9606.ENSP00000258149,9606.ENSP00000276925,9606.ENSP00000293288,9606.ENSP00000343204,9606.ENSP00000404503,9606.ENSP00000416293	MDM2,CDKN2B,BAX,JAK1,BBC3,SLC2A1
PMID:33919156	(2021) Store-Operated Calcium Entry: Shaping the Transcriptional and Epigenetic Landscape in Pancreatic Cancer.	5	94	1.31	0.0259	9606.ENSP00000244050,9606.ENSP00000263253,9606.ENSP00000276925,9606.ENSP00000402084,9606.ENSP00000404503	SNAI1,EP300,CDKN2B,WEE1,BBC3
PMID:34459003	(2021) Dynamic EMT: a multi-tool for tumor progression.	5	94	1.31	0.0259	9606.ENSP00000220772,9606.ENSP00000244050,9606.ENSP00000263253,9606.ENSP00000269141,9606.ENSP00000416293	SFRP1,SNAI1,EP300,CDH2,SLC2A1
PMID:31205572	(2019) BRCA Genes: The Role in Genome Stability, Cancer Stemness and Therapy Resistance.	5	94	1.31	0.0259	9606.ENSP00000244050,9606.ENSP00000252242,9606.ENSP00000258149,9606.ENSP00000263253,9606.ENSP00000343204	SNAI1,KRT5,MDM2,EP300,JAK1
PMID:28812986	(2017) Epigenome Aberrations: Emerging Driving Factors of the Clear Cell Renal Cell Carcinoma.	5	94	1.31	0.0259	9606.ENSP00000216225,9606.ENSP00000220772,9606.ENSP00000244050,9606.ENSP00000402084,9606.ENSP00000416293	RBX1,SFRP1,SNAI1,WEE1,SLC2A1
PMID:35005110	(2022) SATB2: A versatile transcriptional regulator of craniofacial and skeleton development, neurogenesis and tumorigenesis, and its applications in regenerative medicine.	4	42	1.56	0.0263	9606.ENSP00000244050,9606.ENSP00000249075,9606.ENSP00000263253,9606.ENSP00000269141	SNAI1,LIF,EP300,CDH2
PMID:33436044	(2021) Targeting hypoxic tumor microenvironment in pancreatic cancer.	6	170	1.13	0.0263	9606.ENSP00000234590,9606.ENSP00000244050,9606.ENSP00000258149,9606.ENSP00000263253,9606.ENSP00000269141,9606.ENSP00000416293	ENO1,SNAI1,MDM2,EP300,CDH2,SLC2A1
PMID:33637677	(2021) Knockdown of RNA N6-methyladenosine methyltransferase METTL3 represses Warburg effect in colorectal cancer via regulating HIF-1alpha.	3	11	2.02	0.0263	9606.ENSP00000234590,9606.ENSP00000244050,9606.ENSP00000416293	ENO1,SNAI1,SLC2A1
PMID:33670586	(2021) Knockdown of AKT3 Activates HER2 and DDR Kinases in Bone-Seeking Breast Cancer Cells, Promotes Metastasis In Vivo and Attenuates the TGFbetaCTGF Axis.	4	42	1.56	0.0263	9606.ENSP00000244050,9606.ENSP00000269141,9606.ENSP00000355896,9606.ENSP00000379350	SNAI1,CDH2,TGFB2,ITGB1
PMID:33757527	(2021) Alpha-actinin-4 is essential for maintaining normal trophoblast proliferation and differentiation during early pregnancy.	3	11	2.02	0.0263	9606.ENSP00000244050,9606.ENSP00000269141,9606.ENSP00000329243	SNAI1,CDH2,KRT7
PMID:33810560	(2021) High Expression of PD-L1 Is Associated with Better Survival in PancreaticPeriampullary Cancers and Correlates with Epithelial to Mesenchymal Transition.	3	11	2.02	0.0263	9606.ENSP00000244050,9606.ENSP00000269141,9606.ENSP00000329243	SNAI1,CDH2,KRT7
PMID:34103667	(2021) Immunohistochemical and genetic characteristics of HPV-associated endocervical carcinoma with an invasive stratified mucin-producing carcinoma (ISMC) component.	3	11	2.02	0.0263	9606.ENSP00000244050,9606.ENSP00000252242,9606.ENSP00000329243	SNAI1,KRT5,KRT7
PMID:34122412	(2021) Aspects of the Tumor Microenvironment Involved in Immune Resistance and Drug Resistance.	6	170	1.13	0.0263	9606.ENSP00000013807,9606.ENSP00000220772,9606.ENSP00000244050,9606.ENSP00000320084,9606.ENSP00000343204,9606.ENSP00000416293	ERCC1,SFRP1,SNAI1,CD276,JAK1,SLC2A1
PMID:34205126	(2021) Regenerative Strategies in Cleft Palate: An Umbrella Review.	3	11	2.02	0.0263	9606.ENSP00000269141,9606.ENSP00000355988,9606.ENSP00000367972	CDH2,IRF6,ID4
PMID:34466284	(2021) Inhibition of Kelch-like epichlorohydrin-related protein 1 promotes the progression and drug resistance of lung adenocarcinoma.	3	11	2.02	0.0263	9606.ENSP00000216225,9606.ENSP00000244050,9606.ENSP00000269141	RBX1,SNAI1,CDH2
PMID:34645858	(2021) Viability fingerprint of glioblastoma cell lines: roles of mitotic, proliferative, and epigenetic targets.	3	11	2.02	0.0263	9606.ENSP00000276925,9606.ENSP00000313950,9606.ENSP00000402084	CDKN2B,AURKB,WEE1
PMID:32275708	(2020) Hydra: A mixture modeling framework for subtyping pediatric cancer cohorts using multimodal gene expression signatures.	3	11	2.02	0.0263	9606.ENSP00000313950,9606.ENSP00000343204,9606.ENSP00000355896	AURKB,JAK1,TGFB2
PMID:32473169	(2020) Dichloroacetate prevents TGFbeta-induced epithelial-mesenchymal transition of retinal pigment epithelial cells.	3	11	2.02	0.0263	9606.ENSP00000244050,9606.ENSP00000269141,9606.ENSP00000355896	SNAI1,CDH2,TGFB2
PMID:32801300	(2020) LINC00675 activates androgen receptor axis signaling pathway to promote castration-resistant prostate cancer progression.	3	11	2.02	0.0263	9606.ENSP00000258149,9606.ENSP00000263253,9606.ENSP00000269141	MDM2,EP300,CDH2
PMID:32882916	(2020) Genomics and Functional Genomics of Malignant Pleural Mesothelioma.	6	169	1.13	0.0263	9606.ENSP00000244050,9606.ENSP00000258149,9606.ENSP00000263253,9606.ENSP00000276925,9606.ENSP00000313950,9606.ENSP00000402084	SNAI1,MDM2,EP300,CDKN2B,AURKB,WEE1
PMID:32961773	(2020) Suppression of Tumor Growth, Metastasis, and Signaling Pathways by Reducing FOXM1 Activity in Triple Negative Breast Cancer.	3	11	2.02	0.0263	9606.ENSP00000244050,9606.ENSP00000269141,9606.ENSP00000313950	SNAI1,CDH2,AURKB
PMID:33033518	(2020) Pristimerin induces apoptosis and inhibits proliferation, migration in H1299 Lung Cancer Cells.	3	11	2.02	0.0263	9606.ENSP00000244050,9606.ENSP00000269141,9606.ENSP00000379350	SNAI1,CDH2,ITGB1
PMID:33111654	(2020) Ultrasound-Targeted Microbubble Destruction-Mediated miR-206 Overexpression Promotes Apoptosis and Inhibits Metastasis of Hepatocellular Carcinoma Cells Via Targeting PPIB.	3	11	2.02	0.0263	9606.ENSP00000244050,9606.ENSP00000269141,9606.ENSP00000293288	SNAI1,CDH2,BAX
PMID:33193295	(2020) Tuning Cancer Fate: Tumor Microenvironments Role in Cancer Stem Cell Quiescence and Reawakening.	5	95	1.31	0.0263	9606.ENSP00000244050,9606.ENSP00000249075,9606.ENSP00000269141,9606.ENSP00000355896,9606.ENSP00000379350	SNAI1,LIF,CDH2,TGFB2,ITGB1
PMID:33257736	(2020) Topical delivery of a small molecule RUNX1 transcription factor inhibitor for the treatment of proliferative vitreoretinopathy.	3	11	2.02	0.0263	9606.ENSP00000244050,9606.ENSP00000269141,9606.ENSP00000355896	SNAI1,CDH2,TGFB2
PMID:33267790	(2020) LAD1 expression is associated with the metastatic potential of colorectal cancer cells.	3	11	2.02	0.0263	9606.ENSP00000269141,9606.ENSP00000379350,9606.ENSP00000386896	CDH2,ITGB1,ITGA6
PMID:33363813	(2020) Phenotypic drift in metastatic progression of breast cancer: A case report with histologically heterogeneous lesions that are clonally related.	3	11	2.02	0.0263	9606.ENSP00000244050,9606.ENSP00000252242,9606.ENSP00000329243	SNAI1,KRT5,KRT7
PMID:30662557	(2019) Selective Autophagy Regulates Cell Cycle in Cancer Therapy.	5	95	1.31	0.0263	9606.ENSP00000258149,9606.ENSP00000274255,9606.ENSP00000313950,9606.ENSP00000334061,9606.ENSP00000402084	MDM2,SKP2,AURKB,HDAC6,WEE1
PMID:30915036	(2019) Functional Diversity of p53 in Human and Wild Animals.	4	42	1.56	0.0263	9606.ENSP00000244050,9606.ENSP00000249075,9606.ENSP00000258149,9606.ENSP00000416293	SNAI1,LIF,MDM2,SLC2A1
PMID:30988817	(2019) Metadherin overexpression in perihilar cholangiocarcinoma is associated with lymph node metastasis and poor prognosis.	3	11	2.02	0.0263	9606.ENSP00000244050,9606.ENSP00000258149,9606.ENSP00000269141	SNAI1,MDM2,CDH2
PMID:31025257	(2019) The ERBB receptor inhibitor dacomitinib suppresses proliferation and invasion of pancreatic ductal adenocarcinoma cells.	3	11	2.02	0.0263	9606.ENSP00000244050,9606.ENSP00000269141,9606.ENSP00000313950	SNAI1,CDH2,AURKB
PMID:31217907	(2019) Comparing progression molecular mechanisms between lung adenocarcinoma and lung squamous cell carcinoma based on genetic and epigenetic networks: big data mining and genome-wide systems identification.	6	169	1.13	0.0263	9606.ENSP00000013807,9606.ENSP00000258149,9606.ENSP00000263253,9606.ENSP00000269141,9606.ENSP00000276925,9606.ENSP00000379350	ERCC1,MDM2,EP300,CDH2,CDKN2B,ITGB1
PMID:31351462	(2019) Genipin induces mitochondrial dysfunction and apoptosis via downregulation of Stat3mcl-1 pathway in gastric cancer.	4	42	1.56	0.0263	9606.ENSP00000244050,9606.ENSP00000269141,9606.ENSP00000343204,9606.ENSP00000404503	SNAI1,CDH2,JAK1,BBC3
PMID:31667207	(2019) Long non-coding RNA ANRIL promotes proliferation, clonogenicity, invasion and migration of laryngeal squamous cell carcinoma by regulating miR-181aSnai2 axis.	3	11	2.02	0.0263	9606.ENSP00000244050,9606.ENSP00000269141,9606.ENSP00000276925	SNAI1,CDH2,CDKN2B
PMID:29443958	(2018) Tissue stiffening coordinates morphogenesis by triggering collective cell migration in vivo.	3	11	2.02	0.0263	9606.ENSP00000244050,9606.ENSP00000269141,9606.ENSP00000379350	SNAI1,CDH2,ITGB1
PMID:29616226	(2018) XPD-The Lynchpin of NER: Molecule, Gene, Polymorphisms, and Role in Colorectal Carcinogenesis.	4	42	1.56	0.0263	9606.ENSP00000013807,9606.ENSP00000220772,9606.ENSP00000263253,9606.ENSP00000359300	ERCC1,SFRP1,EP300,CETN2
PMID:29953367	(2018) Profiles of Radioresistance Mechanisms in Prostate Cancer.	5	95	1.31	0.0263	9606.ENSP00000244050,9606.ENSP00000258149,9606.ENSP00000269141,9606.ENSP00000355896,9606.ENSP00000402084	SNAI1,MDM2,CDH2,TGFB2,WEE1
PMID:30026847	(2018) MCT1 regulates aggressive and metabolic phenotypes in bladder cancer.	3	11	2.02	0.0263	9606.ENSP00000244050,9606.ENSP00000269141,9606.ENSP00000416293	SNAI1,CDH2,SLC2A1
PMID:30135716	(2018) Recent advances in understanding the complexities of metastasis.	4	42	1.56	0.0263	9606.ENSP00000244050,9606.ENSP00000269141,9606.ENSP00000355896,9606.ENSP00000379350	SNAI1,CDH2,TGFB2,ITGB1
PMID:30262880	(2018) Keratin 80 promotes migration and invasion of colorectal carcinoma by interacting with PRKDC via activating the AKT pathway.	3	11	2.02	0.0263	9606.ENSP00000244050,9606.ENSP00000269141,9606.ENSP00000329243	SNAI1,CDH2,KRT7
PMID:30583471	(2018) A New Patient-Derived Metastatic Glioblastoma Cell Line: Characterisation and Response to Sodium Selenite Anticancer Agent.	4	42	1.56	0.0263	9606.ENSP00000244050,9606.ENSP00000258149,9606.ENSP00000269141,9606.ENSP00000276925	SNAI1,MDM2,CDH2,CDKN2B
PMID:28198361	(2017) Dub3 inhibition suppresses breast cancer invasion and metastasis by promoting Snail1 degradation.	4	42	1.56	0.0263	9606.ENSP00000244050,9606.ENSP00000252242,9606.ENSP00000269141,9606.ENSP00000386896	SNAI1,KRT5,CDH2,ITGA6
PMID:28243114	(2017) Clinicopathological significance of ZEB-1 and E-cadherin proteins in patients with oral cavity squamous cell carcinoma.	3	11	2.02	0.0263	9606.ENSP00000244050,9606.ENSP00000263253,9606.ENSP00000269141	SNAI1,EP300,CDH2
PMID:28690650	(2017) CD49f Can Act as a Biomarker for Local or Distant Recurrence in Breast Cancer.	3	11	2.02	0.0263	9606.ENSP00000252242,9606.ENSP00000379350,9606.ENSP00000386896	KRT5,ITGB1,ITGA6
PMID:26838315	(2016) Mechanical Forces Reshape Differentiation Cues That Guide Cardiomyogenesis.	4	42	1.56	0.0263	9606.ENSP00000244050,9606.ENSP00000269141,9606.ENSP00000355896,9606.ENSP00000480791	SNAI1,CDH2,TGFB2,FGF1
PMID:26986690	(2016) Abnormalities in the basement membrane structure promote basal keratinocytes in the epidermis of hypertrophic scars to adopt a proliferative phenotype.	3	11	2.02	0.0263	9606.ENSP00000252242,9606.ENSP00000269141,9606.ENSP00000379350	KRT5,CDH2,ITGB1
PMID:27184007	(2016) Mouse double minute 2 (MDM2) upregulates Snail expression and induces epithelial-to-mesenchymal transition in breast cancer cells in vitro and in vivo.	3	11	2.02	0.0263	9606.ENSP00000244050,9606.ENSP00000258149,9606.ENSP00000269141	SNAI1,MDM2,CDH2
PMID:27893433	(2016) Regulation of brachyury by fibroblast growth factor receptor 1 in lung cancer.	3	11	2.02	0.0263	9606.ENSP00000244050,9606.ENSP00000269141,9606.ENSP00000480791	SNAI1,CDH2,FGF1
PMID:25684678	(2015) Chemoresistance to doxorubicin induces epithelial-mesenchymal transition via upregulation of transforming growth factor beta signaling in HCT116 colon cancer cells.	3	11	2.02	0.0263	9606.ENSP00000244050,9606.ENSP00000269141,9606.ENSP00000355896	SNAI1,CDH2,TGFB2
PMID:25797260	(2015) MicroRNA-200a suppresses metastatic potential of side population cells in human hepatocellular carcinoma by decreasing ZEB2.	3	11	2.02	0.0263	9606.ENSP00000244050,9606.ENSP00000264144,9606.ENSP00000269141	SNAI1,LAMC2,CDH2
PMID:25935160	(2015) Whole-genome sequencing identifies a homozygous deletion encompassing exons 17 to 23 of the integrin beta 4 gene in a Charolais calf with junctional epidermolysis bullosa.	3	11	2.02	0.0263	9606.ENSP00000264144,9606.ENSP00000375778,9606.ENSP00000386896	LAMC2,LAMB3,ITGA6
PMID:25951350	(2015) Enolase-1 is a therapeutic target in endometrial carcinoma.	3	11	2.02	0.0263	9606.ENSP00000234590,9606.ENSP00000244050,9606.ENSP00000269141	ENO1,SNAI1,CDH2
PMID:26362504	(2015) p53 controls colorectal cancer cell invasion by inhibiting the NF-kappaB-mediated activation of Fascin.	3	11	2.02	0.0263	9606.ENSP00000244050,9606.ENSP00000258149,9606.ENSP00000269141	SNAI1,MDM2,CDH2
PMID:25417160	(2014) A noncanonical Frizzled2 pathway regulates epithelial-mesenchymal transition and metastasis.	4	42	1.56	0.0263	9606.ENSP00000244050,9606.ENSP00000269141,9606.ENSP00000343204,9606.ENSP00000355896	SNAI1,CDH2,JAK1,TGFB2
PMID:24648663	(2013) Subclassification of pulmonary non-small cell lung carcinoma in fine needle aspirates using a limited immunohistochemistry panel.	3	11	2.02	0.0263	9606.ENSP00000252242,9606.ENSP00000280904,9606.ENSP00000329243	KRT5,DSC2,KRT7
PMID:22879821	(2012) A general G1S-phase cell-cycle control module in the flowering plant Arabidopsis thaliana.	3	11	2.02	0.0263	9606.ENSP00000274255,9606.ENSP00000311083,9606.ENSP00000402084	SKP2,CKS1B,WEE1
PMID:22911819	(2012) Natural product ginsenoside 25-OCH3-PPD inhibits breast cancer growth and metastasis through down-regulating MDM2.	3	11	2.02	0.0263	9606.ENSP00000244050,9606.ENSP00000258149,9606.ENSP00000269141	SNAI1,MDM2,CDH2
PMID:23063122	(2012) A structural basis for the assembly and functions of a viral polymer that inactivates multiple tumor suppressors.	3	11	2.02	0.0263	9606.ENSP00000258149,9606.ENSP00000263253,9606.ENSP00000311083	MDM2,EP300,CKS1B
PMID:20712587	(2010) Hypoxia and fetal heart development.	4	42	1.56	0.0263	9606.ENSP00000234590,9606.ENSP00000244050,9606.ENSP00000263253,9606.ENSP00000416293	ENO1,SNAI1,EP300,SLC2A1
PMID:16557522	(2006) Role of integrins, tetraspanins, and ADAM proteins during the development of apoptotic bodies by spermatogenic cells.	3	11	2.02	0.0263	9606.ENSP00000252242,9606.ENSP00000379350,9606.ENSP00000386896	KRT5,ITGB1,ITGA6
PMID:15281339	(2004) Cell cycle dysregulation in pituitary oncogenesis.	3	11	2.02	0.0263	9606.ENSP00000274255,9606.ENSP00000276925,9606.ENSP00000311083	SKP2,CDKN2B,CKS1B
PMID:10468793	(1999) Forms of epithelial differentiation of draining sinus in acne inversa (hidradenitis suppurativa).	3	11	2.02	0.0263	9606.ENSP00000252242,9606.ENSP00000280904,9606.ENSP00000329243	KRT5,DSC2,KRT7
PMID:8608953	(1996) Interaction with fibronectin regulates cytokine gene expression in human melanoma cells.	3	11	2.02	0.0263	9606.ENSP00000355896,9606.ENSP00000379350,9606.ENSP00000480791	TGFB2,ITGB1,FGF1
PMID:35153292	(2022) Novel Insights into the Stemness and Immune Privilege of Mesenchymal Stem Cells from Human Wharton Jelly by Single-Cell RNA Sequencing.	5	96	1.3	0.0267	9606.ENSP00000234590,9606.ENSP00000249075,9606.ENSP00000269141,9606.ENSP00000361298,9606.ENSP00000379350	ENO1,LIF,CDH2,KIF2C,ITGB1
PMID:34445588	(2021) Molecular Mechanisms of Chemoresistance Induced by Cisplatin in NSCLC Cancer Therapy.	5	96	1.3	0.0267	9606.ENSP00000013807,9606.ENSP00000258149,9606.ENSP00000263253,9606.ENSP00000293288,9606.ENSP00000336701	ERCC1,MDM2,EP300,BAX,RAD51C
PMID:33384996	(2020) Functional Gene Expression Differentiation of the Notch Signaling Pathway in Female Reproductive Tract Tissues-A Comprehensive Review With Analysis.	5	96	1.3	0.0267	9606.ENSP00000227451,9606.ENSP00000244050,9606.ENSP00000263253,9606.ENSP00000269141,9606.ENSP00000448696	DTX4,SNAI1,EP300,CDH2,DTX3
PMID:28671573	(2017) Histone Deacetylase Inhibitors as Anticancer Drugs.	5	96	1.3	0.0267	9606.ENSP00000216271,9606.ENSP00000258149,9606.ENSP00000260118,9606.ENSP00000263253,9606.ENSP00000334061	HDAC10,MDM2,GGH,EP300,HDAC6
PMID:29158510	(2017) Construction of developmental lineage relationships in the mouse mammary gland by single-cell RNA profiling.	5	96	1.3	0.0267	9606.ENSP00000220772,9606.ENSP00000234590,9606.ENSP00000242208,9606.ENSP00000367972,9606.ENSP00000379350	SFRP1,ENO1,INHBA,ID4,ITGB1
PMID:34588926	(2021) The Adipokine Component in the Molecular Regulation of Cancer Cell Survival, Proliferation and Metastasis.	6	172	1.13	0.0275	9606.ENSP00000244050,9606.ENSP00000249075,9606.ENSP00000258149,9606.ENSP00000269141,9606.ENSP00000343204,9606.ENSP00000386896	SNAI1,LIF,MDM2,CDH2,JAK1,ITGA6
PMID:32486098	(2020) Transcriptional, Epigenetic and Metabolic Programming of Tumor-Associated Macrophages.	6	172	1.13	0.0275	9606.ENSP00000234590,9606.ENSP00000244050,9606.ENSP00000263253,9606.ENSP00000343204,9606.ENSP00000355988,9606.ENSP00000416293	ENO1,SNAI1,EP300,JAK1,IRF6,SLC2A1
PMID:34958109	(2022) Ailanthone suppresses the activity of human colorectal cancer cells through the STAT3 signaling pathway.	4	43	1.55	0.0277	9606.ENSP00000244050,9606.ENSP00000269141,9606.ENSP00000293288,9606.ENSP00000343204	SNAI1,CDH2,BAX,JAK1
PMID:35392173	(2022) Elevated H3K4me3 Through MLL2-WDR82 upon Hyperglycemia Causes Jagged Ligand Dependent Notch Activation to Interplay with Differentiation State of Endothelial Cells.	4	43	1.55	0.0277	9606.ENSP00000244050,9606.ENSP00000263253,9606.ENSP00000269141,9606.ENSP00000355896	SNAI1,EP300,CDH2,TGFB2
PMID:33671514	(2021) Role of PFKFB3 and PFKFB4 in Cancer: Genetic Basis, Impact on Disease DevelopmentProgression, and Potential as Therapeutic Targets.	4	43	1.55	0.0277	9606.ENSP00000013807,9606.ENSP00000244050,9606.ENSP00000269141,9606.ENSP00000416293	ERCC1,SNAI1,CDH2,SLC2A1
PMID:33842483	(2021) Mechanisms of Oocyte Maturation and Related Epigenetic Regulation.	5	97	1.3	0.0277	9606.ENSP00000216271,9606.ENSP00000263253,9606.ENSP00000313950,9606.ENSP00000334061,9606.ENSP00000402084	HDAC10,EP300,AURKB,HDAC6,WEE1
PMID:34206049	(2021) Diversity of Epithelial-Mesenchymal Phenotypes in Circulating Tumour Cells from Prostate Cancer Patient-Derived Xenograft Models.	4	43	1.55	0.0277	9606.ENSP00000242208,9606.ENSP00000244050,9606.ENSP00000264144,9606.ENSP00000269141	INHBA,SNAI1,LAMC2,CDH2
PMID:32249801	(2020) CXXC5 as an unmethylated CpG dinucleotide binding protein contributes to estrogen-mediated cellular proliferation.	5	97	1.3	0.0277	9606.ENSP00000216271,9606.ENSP00000274255,9606.ENSP00000276925,9606.ENSP00000355896,9606.ENSP00000402084	HDAC10,SKP2,CDKN2B,TGFB2,WEE1
PMID:32370770	(2020) Signaling in and out: long-noncoding RNAs in tumor hypoxia.	4	43	1.55	0.0277	9606.ENSP00000244050,9606.ENSP00000263253,9606.ENSP00000276925,9606.ENSP00000416293	SNAI1,EP300,CDKN2B,SLC2A1
PMID:30400005	(2019) Otubain 1: a non-canonical deubiquitinase with an emerging role in cancer.	4	43	1.55	0.0277	9606.ENSP00000244050,9606.ENSP00000258149,9606.ENSP00000269141,9606.ENSP00000313950	SNAI1,MDM2,CDH2,AURKB
PMID:30783098	(2019) An FBXW7-ZEB2 axis links EMT and tumour microenvironment to promote colorectal cancer stem cells and chemoresistance.	4	43	1.55	0.0277	9606.ENSP00000220772,9606.ENSP00000244050,9606.ENSP00000252242,9606.ENSP00000269141	SFRP1,SNAI1,KRT5,CDH2
PMID:31080801	(2019) Growth Arrest Triggers Extra-Cell Cycle Regulatory Function in Neurons: Possible Involvement of p27(kip1) in Membrane Trafficking as Well as Cytoskeletal Regulation.	4	43	1.55	0.0277	9606.ENSP00000263253,9606.ENSP00000274255,9606.ENSP00000276925,9606.ENSP00000311083	EP300,SKP2,CDKN2B,CKS1B
PMID:31142274	(2019) Time varying causal network reconstruction of a mouse cell cycle.	4	43	1.55	0.0277	9606.ENSP00000258149,9606.ENSP00000274255,9606.ENSP00000276925,9606.ENSP00000402084	MDM2,SKP2,CDKN2B,WEE1
PMID:31500143	(2019) PTEN Alterations as a Potential Mechanism for Tumor Cell Escape from PD-1PD-L1 Inhibition.	4	43	1.55	0.0277	9606.ENSP00000244050,9606.ENSP00000258149,9606.ENSP00000263253,9606.ENSP00000343204	SNAI1,MDM2,EP300,JAK1
PMID:31766144	(2019) Role of ACTN4 in Tumorigenesis, Metastasis, and EMT.	4	43	1.55	0.0277	9606.ENSP00000244050,9606.ENSP00000258149,9606.ENSP00000269141,9606.ENSP00000379350	SNAI1,MDM2,CDH2,ITGB1
PMID:29761075	(2018) Transforming Growth Factor-beta Signaling Plays a Pivotal Role in the Interplay Between Osteosarcoma Cells and Their Microenvironment.	4	43	1.55	0.0277	9606.ENSP00000244050,9606.ENSP00000269141,9606.ENSP00000287727,9606.ENSP00000355896	SNAI1,CDH2,ZFYVE9,TGFB2
PMID:30402082	(2018) Current Developments in Pt(IV) Prodrugs Conjugated with Bioactive Ligands.	4	43	1.55	0.0277	9606.ENSP00000013807,9606.ENSP00000258149,9606.ENSP00000402084,9606.ENSP00000416293	ERCC1,MDM2,WEE1,SLC2A1
PMID:30403008	(2018) Lactate dehydrogenase A: A key player in carcinogenesis and potential target in cancer therapy.	4	43	1.55	0.0277	9606.ENSP00000244050,9606.ENSP00000269141,9606.ENSP00000293288,9606.ENSP00000355896	SNAI1,CDH2,BAX,TGFB2
PMID:27063292	(2016) Neddylation inhibitor MLN4924 suppresses growth and migration of human gastric cancer cells.	4	43	1.55	0.0277	9606.ENSP00000216225,9606.ENSP00000269141,9606.ENSP00000274255,9606.ENSP00000402084	RBX1,CDH2,SKP2,WEE1
PMID:27195722	(2016) Role of Human Corneal Stroma-Derived Mesenchymal-Like Stem Cells in Corneal Immunity and Wound Healing.	5	97	1.3	0.0277	9606.ENSP00000249075,9606.ENSP00000269141,9606.ENSP00000276925,9606.ENSP00000379350,9606.ENSP00000386896	LIF,CDH2,CDKN2B,ITGB1,ITGA6
PMID:24189993	(2014) Molecular cues for development and regeneration of salivary glands.	4	43	1.55	0.0277	9606.ENSP00000220772,9606.ENSP00000252242,9606.ENSP00000379350,9606.ENSP00000386896	SFRP1,KRT5,ITGB1,ITGA6
PMID:25273089	(2014) RABL6A promotes G1-S phase progression and pancreatic neuroendocrine tumor cell proliferation in an Rb1-dependent manner.	4	43	1.55	0.0277	9606.ENSP00000258149,9606.ENSP00000274255,9606.ENSP00000311083,9606.ENSP00000313950	MDM2,SKP2,CKS1B,AURKB
PMID:23898330	(2013) IFN signaling: how a non-canonical model led to the development of IFN mimetics.	4	43	1.55	0.0277	9606.ENSP00000249075,9606.ENSP00000263253,9606.ENSP00000343204,9606.ENSP00000480791	LIF,EP300,JAK1,FGF1
PMID:21295685	(2011) The connections between neural crest development and neuroblastoma.	5	97	1.3	0.0277	9606.ENSP00000244050,9606.ENSP00000249075,9606.ENSP00000258149,9606.ENSP00000269141,9606.ENSP00000379350	SNAI1,LIF,MDM2,CDH2,ITGB1
PMID:21852138	(2011) Prolyl isomerase Pin1 as a molecular switch to determine the fate of phosphoproteins.	4	43	1.55	0.0277	9606.ENSP00000258149,9606.ENSP00000263253,9606.ENSP00000274255,9606.ENSP00000311083	MDM2,EP300,SKP2,CKS1B
PMID:32319546	(2020) Large intestine embryogenesis: Molecular pathways and related disorders (Review).	5	98	1.29	0.0285	9606.ENSP00000220772,9606.ENSP00000244050,9606.ENSP00000263253,9606.ENSP00000269141,9606.ENSP00000379350	SFRP1,SNAI1,EP300,CDH2,ITGB1
PMID:34985957	(2022) Transcriptional census of epithelial-mesenchymal plasticity in cancer.	4	44	1.54	0.0294	9606.ENSP00000242208,9606.ENSP00000244050,9606.ENSP00000269141,9606.ENSP00000379350	INHBA,SNAI1,CDH2,ITGB1
PMID:35082299	(2022) Mapping molecular subtype specific alterations in breast cancer brain metastases identifies clinically relevant vulnerabilities.	4	44	1.54	0.0294	9606.ENSP00000234590,9606.ENSP00000242208,9606.ENSP00000276925,9606.ENSP00000336701	ENO1,INHBA,CDKN2B,RAD51C
PMID:35108033	(2022) Clinical Utility of CDK46 Inhibitors in Sarcoma: Successes and Future Challenges.	4	44	1.54	0.0294	9606.ENSP00000258149,9606.ENSP00000274255,9606.ENSP00000276925,9606.ENSP00000402084	MDM2,SKP2,CDKN2B,WEE1
PMID:33805154	(2021) Personalized Development of Antisense Oligonucleotides for Exon Skipping Restores Type XVII Collagen Expression in Junctional Epidermolysis Bullosa.	3	12	1.98	0.0294	9606.ENSP00000264144,9606.ENSP00000375778,9606.ENSP00000386896	LAMC2,LAMB3,ITGA6
PMID:34395432	(2021) Hypoxia-Inducible Factor (HIF) in Ischemic Stroke and Neurodegenerative Disease.	4	44	1.54	0.0294	9606.ENSP00000234590,9606.ENSP00000258149,9606.ENSP00000293288,9606.ENSP00000416293	ENO1,MDM2,BAX,SLC2A1
PMID:34414147	(2021) Whole Exome Sequencing Confirms Molecular Diagnostics of Three Pakhtun Families With Autosomal Recessive Epidermolysis Bullosa.	3	12	1.98	0.0294	9606.ENSP00000264144,9606.ENSP00000375778,9606.ENSP00000386896	LAMC2,LAMB3,ITGA6
PMID:34431237	(2021) Fibronectin enhances tumor metastasis through B7-H3 in clear cell renal cell carcinoma.	3	12	1.98	0.0294	9606.ENSP00000269141,9606.ENSP00000320084,9606.ENSP00000379350	CDH2,CD276,ITGB1
PMID:34497757	(2021) YY1 Promotes Telomerase Activity and Laryngeal Squamous Cell Carcinoma Progression Through Impairment of GAS5-Mediated p53 Stability.	3	12	1.98	0.0294	9606.ENSP00000263253,9606.ENSP00000293288,9606.ENSP00000320084	EP300,BAX,CD276
PMID:34532619	(2021) New Insights Into Osteoclast Biology.	4	44	1.54	0.0294	9606.ENSP00000249075,9606.ENSP00000263253,9606.ENSP00000287727,9606.ENSP00000416293	LIF,EP300,ZFYVE9,SLC2A1
PMID:34760892	(2021) Tumor Suppressor FBXW7 and Its Regulation of DNA Damage Response and Repair.	4	44	1.54	0.0294	9606.ENSP00000216225,9606.ENSP00000258149,9606.ENSP00000274255,9606.ENSP00000402084	RBX1,MDM2,SKP2,WEE1
PMID:34777747	(2021) Peptoid-based reprogrammable template for cell-permeable inhibitors of protein-protein interactions.	3	12	1.98	0.0294	9606.ENSP00000258149,9606.ENSP00000263253,9606.ENSP00000274255	MDM2,EP300,SKP2
PMID:34934771	(2021) Ginsenoside CK Inhibits TGF-beta-Induced Epithelial-Mesenchymal Transition in A549 Cell via SIRT1.	3	12	1.98	0.0294	9606.ENSP00000244050,9606.ENSP00000269141,9606.ENSP00000355896	SNAI1,CDH2,TGFB2
PMID:32365712	(2020) High Mobility Group AT-Hook 2 (HMGA2) Oncogenicity in Mesenchymal and Epithelial Neoplasia.	4	44	1.54	0.0294	9606.ENSP00000244050,9606.ENSP00000258149,9606.ENSP00000269141,9606.ENSP00000480791	SNAI1,MDM2,CDH2,FGF1
PMID:32547317	(2020) Notch1 Affects Chemo-resistance Through Regulating Epithelial-Mesenchymal Transition (EMT) in Epithelial Ovarian cancer cells.	3	12	1.98	0.0294	9606.ENSP00000244050,9606.ENSP00000258149,9606.ENSP00000269141	SNAI1,MDM2,CDH2
PMID:32606929	(2020) MicroRNA-379-5pYBX1 Axis Regulates Cellular EMT to Suppress Migration and Invasion of Nasopharyngeal Carcinoma Cells.	3	12	1.98	0.0294	9606.ENSP00000244050,9606.ENSP00000258149,9606.ENSP00000379350	SNAI1,MDM2,ITGB1
PMID:32670895	(2020) Dysregulation of Stemness Pathways in HPV Mediated Cervical Malignant Transformation Identifies Potential Oncotherapy Targets.	4	44	1.54	0.0294	9606.ENSP00000264144,9606.ENSP00000329243,9606.ENSP00000379350,9606.ENSP00000386896	LAMC2,KRT7,ITGB1,ITGA6
PMID:32818015	(2020) Interleukin-6 promotes proliferative vitreoretinopathy by inducing epithelial-mesenchymal transition via the JAK1STAT3 signaling pathway.	3	12	1.98	0.0294	9606.ENSP00000244050,9606.ENSP00000269141,9606.ENSP00000343204	SNAI1,CDH2,JAK1
PMID:32850962	(2020) Non-BRAF Mutant Melanoma: Molecular Features and Therapeutical Implications.	5	99	1.29	0.0294	9606.ENSP00000235090,9606.ENSP00000258149,9606.ENSP00000276925,9606.ENSP00000313950,9606.ENSP00000343204	WDR77,MDM2,CDKN2B,AURKB,JAK1
PMID:32973416	(2020) Knockdown EIF3C Suppresses Cell Proliferation and Increases Apoptosis in Pancreatic Cancer Cell.	3	12	1.98	0.0294	9606.ENSP00000244050,9606.ENSP00000269141,9606.ENSP00000354125	SNAI1,CDH2,EIF3B
PMID:33061453	(2020) Long Non-Coding RNA GATA6-AS1 Sponges miR-324-5p to Inhibit Lung Cancer Cell Proliferation and Invasion.	3	12	1.98	0.0294	9606.ENSP00000244050,9606.ENSP00000269141,9606.ENSP00000355896	SNAI1,CDH2,TGFB2
PMID:33381035	(2020) Toward Regulatory Effects of Curcumin on Transforming Growth Factor-Beta Across Different Diseases: A Review.	4	44	1.54	0.0294	9606.ENSP00000244050,9606.ENSP00000263253,9606.ENSP00000287727,9606.ENSP00000416293	SNAI1,EP300,ZFYVE9,SLC2A1
PMID:30678183	(2019) Endothelial Cells Tissue-Specific Origins Affects Their Responsiveness to TGF-beta2 during Endothelial-to-Mesenchymal Transition.	4	44	1.54	0.0294	9606.ENSP00000244050,9606.ENSP00000269141,9606.ENSP00000355896,9606.ENSP00000379350	SNAI1,CDH2,TGFB2,ITGB1
PMID:30717276	(2019) Cordycepin Suppresses Endothelial Cell Proliferation, Migration, Angiogenesis, and Tumor Growth by Regulating Focal Adhesion Kinase and p53.	3	12	1.98	0.0294	9606.ENSP00000258149,9606.ENSP00000379350,9606.ENSP00000386896	MDM2,ITGB1,ITGA6
PMID:30993852	(2019) Effect of genetic variants in cell adhesion pathways on the biochemical recurrence in prostate cancer patients with radical prostatectomy.	3	12	1.98	0.0294	9606.ENSP00000269141,9606.ENSP00000320084,9606.ENSP00000379350	CDH2,CD276,ITGB1
PMID:31423217	(2019) Overexpression of carbonyl reductase 1 inhibits malignant behaviors and epithelial mesenchymal transition by suppressing TGF-beta signaling in uterine leiomyosarcoma cells.	3	12	1.98	0.0294	9606.ENSP00000244050,9606.ENSP00000269141,9606.ENSP00000355896	SNAI1,CDH2,TGFB2
PMID:31485292	(2019) Signaling Pathways, Chemical and Biological Modulators of Nucleotide Excision Repair: The Faithful Shield against UV Genotoxicity.	5	99	1.29	0.0294	9606.ENSP00000013807,9606.ENSP00000216225,9606.ENSP00000258149,9606.ENSP00000263253,9606.ENSP00000359300	ERCC1,RBX1,MDM2,EP300,CETN2
PMID:31889896	(2019) Hyperglycemia promotes Snail-induced epithelial-mesenchymal transition of gastric cancer via activating ENO1 expression.	3	12	1.98	0.0294	9606.ENSP00000234590,9606.ENSP00000244050,9606.ENSP00000269141	ENO1,SNAI1,CDH2
PMID:29203441	(2018) Therapeutic targeting of oncogenic transcription factors by natural products in eye cancer.	4	44	1.54	0.0294	9606.ENSP00000258149,9606.ENSP00000263253,9606.ENSP00000269141,9606.ENSP00000274255	MDM2,EP300,CDH2,SKP2
PMID:29236307	(2018) Interleukin-4 induces a CD44high CD49bhigh PC3 subpopulation with tumor-initiating characteristics.	3	12	1.98	0.0294	9606.ENSP00000263253,9606.ENSP00000269141,9606.ENSP00000386896	EP300,CDH2,ITGA6
PMID:29986714	(2018) The TGFbeta-signaling pathway and colorectal cancer: associations between dysregulated genes and miRNAs.	4	44	1.54	0.0294	9606.ENSP00000242208,9606.ENSP00000276925,9606.ENSP00000355896,9606.ENSP00000367972	INHBA,CDKN2B,TGFB2,ID4
PMID:30211120	(2018) Metformin as a Therapeutic Target in Endometrial Cancers.	4	44	1.54	0.0294	9606.ENSP00000244050,9606.ENSP00000269141,9606.ENSP00000343204,9606.ENSP00000416293	SNAI1,CDH2,JAK1,SLC2A1
PMID:28039481	(2017) Phosphorylation of EB1 regulates the recruitment of CLIP-170 and p150glued to the plus ends of astral microtubules.	3	12	1.98	0.0294	9606.ENSP00000263253,9606.ENSP00000313950,9606.ENSP00000361298	EP300,AURKB,KIF2C
PMID:28433788	(2017) Regulation of human nucleus pulposus cells by peptide-coupled substrates.	3	12	1.98	0.0294	9606.ENSP00000269141,9606.ENSP00000386896,9606.ENSP00000416293	CDH2,ITGA6,SLC2A1
PMID:28676094	(2017) Cultured epidermal stem cells in regenerative medicine.	3	12	1.98	0.0294	9606.ENSP00000355896,9606.ENSP00000379350,9606.ENSP00000386896	TGFB2,ITGB1,ITGA6
PMID:29180818	(2017) OCT4 supports extended LIF-independent self-renewal and maintenance of transcriptional and epigenetic networks in embryonic stem cells.	4	44	1.54	0.0294	9606.ENSP00000220772,9606.ENSP00000234590,9606.ENSP00000244050,9606.ENSP00000249075	SFRP1,ENO1,SNAI1,LIF
PMID:27698945	(2016) Proto-Oncogenic Src Phosphorylates EB1 to Regulate the Microtubule-Focal Adhesion Crosstalk and Stimulate Cell Migration.	3	12	1.98	0.0294	9606.ENSP00000263253,9606.ENSP00000313950,9606.ENSP00000361298	EP300,AURKB,KIF2C
PMID:25678598	(2015) MAPK7 Regulates EMT Features and Modulates the Generation of CTCs.	4	44	1.54	0.0294	9606.ENSP00000244050,9606.ENSP00000252242,9606.ENSP00000269141,9606.ENSP00000329243	SNAI1,KRT5,CDH2,KRT7
PMID:25815600	(2015) Differentiation of human umbilical cord mesenchymal stem cells into germ-like cells in mouse seminiferous tubules.	3	12	1.98	0.0294	9606.ENSP00000249075,9606.ENSP00000379350,9606.ENSP00000386896	LIF,ITGB1,ITGA6
PMID:26106328	(2015) Mesothelial cells in tissue repair and fibrosis.	4	44	1.54	0.0294	9606.ENSP00000244050,9606.ENSP00000269141,9606.ENSP00000343204,9606.ENSP00000379350	SNAI1,CDH2,JAK1,ITGB1
PMID:26119034	(2015) Astaxanthin prevents pulmonary fibrosis by promoting myofibroblast apoptosis dependent on Drp1-mediated mitochondrial fission.	3	12	1.98	0.0294	9606.ENSP00000244050,9606.ENSP00000293288,9606.ENSP00000404503	SNAI1,BAX,BBC3
PMID:28962365	(2015) Upregulation of cyclin-dependent kinase inhibitors CDKN1B and CDKN1C in hepatocellular carcinoma-derived cells via goniothalamin-mediated protein stabilization and epigenetic modifications.	4	44	1.54	0.0294	9606.ENSP00000216225,9606.ENSP00000274255,9606.ENSP00000276925,9606.ENSP00000311083	RBX1,SKP2,CDKN2B,CKS1B
PMID:24804229	(2014) Early preinvasive lesions in ovarian cancer.	4	44	1.54	0.0294	9606.ENSP00000220772,9606.ENSP00000252242,9606.ENSP00000258149,9606.ENSP00000386896	SFRP1,KRT5,MDM2,ITGA6
PMID:25278811	(2014) TGF-beta isoforms induce EMT independent migration of ovarian cancer cells.	3	12	1.98	0.0294	9606.ENSP00000244050,9606.ENSP00000269141,9606.ENSP00000355896	SNAI1,CDH2,TGFB2
PMID:25699089	(2014) Disruption of Bcl-2 and Bcl-xL by viral proteins as a possible cause of cancer.	4	44	1.54	0.0294	9606.ENSP00000258149,9606.ENSP00000293288,9606.ENSP00000343204,9606.ENSP00000404503	MDM2,BAX,JAK1,BBC3
PMID:23356903	(2013) Is mammary not otherwise specified-type sarcoma with CD10 expression a distinct entity? A rare case report with immunohistochemical and ultrastructural study.	3	12	1.98	0.0294	9606.ENSP00000252242,9606.ENSP00000329243,9606.ENSP00000379350	KRT5,KRT7,ITGB1
PMID:23547970	(2013) The Hedgehog signalling pathway in breast development, carcinogenesis and cancer therapy.	4	44	1.54	0.0294	9606.ENSP00000244050,9606.ENSP00000258149,9606.ENSP00000379350,9606.ENSP00000386896	SNAI1,MDM2,ITGB1,ITGA6
PMID:23680357	(2013) CpG island hypermethylation-associated silencing of microRNAs promotes human endometrial cancer.	3	12	1.98	0.0294	9606.ENSP00000244050,9606.ENSP00000269141,9606.ENSP00000416293	SNAI1,CDH2,SLC2A1
PMID:23832665	(2013) Distinct FAK activities determine progenitor and mammary stem cell characteristics.	3	12	1.98	0.0294	9606.ENSP00000244050,9606.ENSP00000252242,9606.ENSP00000379350	SNAI1,KRT5,ITGB1
PMID:21179032	(2011) Diabetogenic glucose and insulin concentrations modulate transcriptome and protein levels involved in tumour cell migration, adhesion and proliferation.	3	12	1.98	0.0294	9606.ENSP00000269141,9606.ENSP00000379350,9606.ENSP00000416293	CDH2,ITGB1,SLC2A1
PMID:21394302	(2011) The expression of ERCC1, RRM1, and BRCA1 in breast cancer according to the immunohistochemical phenotypes.	3	12	1.98	0.0294	9606.ENSP00000013807,9606.ENSP00000252242,9606.ENSP00000367972	ERCC1,KRT5,ID4
PMID:22203467	(2011) The suppression of FOXM1 and its targets in breast cancer xenograft tumors by siRNA.	3	12	1.98	0.0294	9606.ENSP00000274255,9606.ENSP00000311083,9606.ENSP00000313950	SKP2,CKS1B,AURKB
PMID:19340297	(2009) CDKN1C (p57) is a direct target of EZH2 and suppressed by multiple epigenetic mechanisms in breast cancer cells.	3	12	1.98	0.0294	9606.ENSP00000220772,9606.ENSP00000252242,9606.ENSP00000375778	SFRP1,KRT5,LAMB3
PMID:19543515	(2009) Differential methylation pattern of ID4, SFRP1, and SHP1 between acute myeloid leukemia and chronic myeloid leukemia.	3	12	1.98	0.0294	9606.ENSP00000220772,9606.ENSP00000276925,9606.ENSP00000367972	SFRP1,CDKN2B,ID4
PMID:19946410	(2009) Akt promotes endocardial-mesenchyme transition.	3	12	1.98	0.0294	9606.ENSP00000244050,9606.ENSP00000269141,9606.ENSP00000355896	SNAI1,CDH2,TGFB2
PMID:18671830	(2008) Breast cancer stem cells: implications for therapy of breast cancer.	4	44	1.54	0.0294	9606.ENSP00000252242,9606.ENSP00000320084,9606.ENSP00000329243,9606.ENSP00000386896	KRT5,CD276,KRT7,ITGA6
PMID:32226345	(2020) Understanding Transcriptional Networks Regulating Initiation of Cutaneous Wound Healing.	5	100	1.28	0.0297	9606.ENSP00000252242,9606.ENSP00000264144,9606.ENSP00000375778,9606.ENSP00000379350,9606.ENSP00000386896	KRT5,LAMC2,LAMB3,ITGB1,ITGA6
PMID:32467737	(2020) Role of extra cellular proteins in gastric cancer progression and metastasis: an update.	5	100	1.28	0.0297	9606.ENSP00000244050,9606.ENSP00000258149,9606.ENSP00000264144,9606.ENSP00000379350,9606.ENSP00000416293	SNAI1,MDM2,LAMC2,ITGB1,SLC2A1
PMID:24889528	(2014) Glial progenitors as targets for transformation in glioma.	5	100	1.28	0.0297	9606.ENSP00000220772,9606.ENSP00000244050,9606.ENSP00000269141,9606.ENSP00000276925,9606.ENSP00000386896	SFRP1,SNAI1,CDH2,CDKN2B,ITGA6
PMID:34368969	(2021) SCF(Fbxw5) targets kinesin-13 proteins to facilitate ciliogenesis.	4	45	1.53	0.0302	9606.ENSP00000216225,9606.ENSP00000258149,9606.ENSP00000313950,9606.ENSP00000361298	RBX1,MDM2,AURKB,KIF2C
PMID:34439865	(2021) Integrin beta4 as a Potential Diagnostic and Therapeutic Tumor Marker.	4	45	1.53	0.0302	9606.ENSP00000244050,9606.ENSP00000264144,9606.ENSP00000375778,9606.ENSP00000386896	SNAI1,LAMC2,LAMB3,ITGA6
PMID:34680943	(2021) DNA Damage Response and Cell Cycle Regulation in Pluripotent Stem Cells.	4	45	1.53	0.0302	9606.ENSP00000263253,9606.ENSP00000274255,9606.ENSP00000311083,9606.ENSP00000404503	EP300,SKP2,CKS1B,BBC3
PMID:32942528	(2020) Circulating miRNAs in HER2-Positive and Triple Negative Breast Cancers: Potential Biomarkers and Therapeutic Targets.	4	45	1.53	0.0302	9606.ENSP00000220772,9606.ENSP00000244050,9606.ENSP00000269141,9606.ENSP00000355896	SFRP1,SNAI1,CDH2,TGFB2
PMID:30871055	(2019) Selected Aspects of Chemoresistance Mechanisms in Colorectal Carcinoma-A Focus on Epithelial-to-Mesenchymal Transition, Autophagy, and Apoptosis.	4	45	1.53	0.0302	9606.ENSP00000244050,9606.ENSP00000269141,9606.ENSP00000293288,9606.ENSP00000404503	SNAI1,CDH2,BAX,BBC3
PMID:31511020	(2019) Dual roles and therapeutic potential of Keap1-Nrf2 pathway in pancreatic cancer: a systematic review.	4	45	1.53	0.0302	9606.ENSP00000216225,9606.ENSP00000244050,9606.ENSP00000258149,9606.ENSP00000269141	RBX1,SNAI1,MDM2,CDH2
PMID:30166528	(2018) SIRT2 is required for efficient reprogramming of mouse embryonic fibroblasts toward pluripotency.	4	45	1.53	0.0302	9606.ENSP00000244050,9606.ENSP00000249075,9606.ENSP00000258149,9606.ENSP00000276925	SNAI1,LIF,MDM2,CDKN2B
PMID:30217088	(2018) Long Non-Coding RNAs in Gliomas: From Molecular Pathology to Diagnostic Biomarkers and Therapeutic Targets.	4	45	1.53	0.0302	9606.ENSP00000258149,9606.ENSP00000269141,9606.ENSP00000355896,9606.ENSP00000379350	MDM2,CDH2,TGFB2,ITGB1
PMID:30349055	(2018) Heterozygous deletion of chromosome 17p renders prostate cancer vulnerable to inhibition of RNA polymerase II.	4	45	1.53	0.0302	9606.ENSP00000216225,9606.ENSP00000244050,9606.ENSP00000258149,9606.ENSP00000274255	RBX1,SNAI1,MDM2,SKP2
PMID:27009812	(2016) The altered glucose metabolism in tumor and a tumor acidic microenvironment associated with extracellular matrix metalloproteinase inducer and monocarboxylate transporters.	4	45	1.53	0.0302	9606.ENSP00000244050,9606.ENSP00000258149,9606.ENSP00000379350,9606.ENSP00000416293	SNAI1,MDM2,ITGB1,SLC2A1
PMID:27728803	(2016) SOX2 Is the Determining Oncogenic Switch in Promoting Lung Squamous Cell Carcinoma from Different Cells of Origin.	4	45	1.53	0.0302	9606.ENSP00000252242,9606.ENSP00000276925,9606.ENSP00000280904,9606.ENSP00000355988	KRT5,CDKN2B,DSC2,IRF6
PMID:27884183	(2016) RNA-Sequencing for profiling goat milk transcriptome in colostrum and mature milk.	6	178	1.11	0.0302	9606.ENSP00000234590,9606.ENSP00000242208,9606.ENSP00000328133,9606.ENSP00000355896,9606.ENSP00000416293,9606.ENSP00000480791	ENO1,INHBA,IL20RB,TGFB2,SLC2A1,FGF1
PMID:26527883	(2015) Links between cancer stem cells and epithelial-mesenchymal transition.	4	45	1.53	0.0302	9606.ENSP00000220772,9606.ENSP00000244050,9606.ENSP00000343204,9606.ENSP00000355896	SFRP1,SNAI1,JAK1,TGFB2
PMID:24512821	(2014) Sequential transcriptome analysis of human liver cancer indicates late stage acquisition of malignant traits.	4	45	1.53	0.0302	9606.ENSP00000244050,9606.ENSP00000343204,9606.ENSP00000379350,9606.ENSP00000386896	SNAI1,JAK1,ITGB1,ITGA6
PMID:23621987	(2013) Parity induces differentiation and reduces WntNotch signaling ratio and proliferation potential of basal stemprogenitor cells isolated from mouse mammary epithelium.	4	45	1.53	0.0302	9606.ENSP00000220772,9606.ENSP00000264144,9606.ENSP00000280904,9606.ENSP00000386896	SFRP1,LAMC2,DSC2,ITGA6
PMID:23624881	(2013) Stem cells and the developing mammary gland.	4	45	1.53	0.0302	9606.ENSP00000220772,9606.ENSP00000252242,9606.ENSP00000379350,9606.ENSP00000386896	SFRP1,KRT5,ITGB1,ITGA6
PMID:24174329	(2013) A genomics-based classification of human lung tumors.	4	45	1.53	0.0302	9606.ENSP00000252242,9606.ENSP00000258149,9606.ENSP00000263253,9606.ENSP00000329243	KRT5,MDM2,EP300,KRT7
PMID:23341858	(2012) Human papillomavirus infections and cancer stem cells of tumors from the uterine cervix.	4	45	1.53	0.0302	9606.ENSP00000249075,9606.ENSP00000252242,9606.ENSP00000379350,9606.ENSP00000386896	LIF,KRT5,ITGB1,ITGA6
PMID:20920545	(2011) Gene expression profiling of DEHP-treated cardiomyocytes reveals potential causes of phthalate arrhythmogenicity.	4	45	1.53	0.0302	9606.ENSP00000269141,9606.ENSP00000355896,9606.ENSP00000361298,9606.ENSP00000379350	CDH2,TGFB2,KIF2C,ITGB1
PMID:20001556	(2010) Targeting the transforming growth factor-beta signaling pathway in human cancer.	4	45	1.53	0.0302	9606.ENSP00000244050,9606.ENSP00000276925,9606.ENSP00000287727,9606.ENSP00000355896	SNAI1,CDKN2B,ZFYVE9,TGFB2
PMID:24339840	(2010) High Fat Diet Regulation of beta-Cell Proliferation and beta-Cell Mass.	4	45	1.53	0.0302	9606.ENSP00000274255,9606.ENSP00000276925,9606.ENSP00000311083,9606.ENSP00000313950	SKP2,CDKN2B,CKS1B,AURKB
PMID:19787707	(2009) The tale of transforming growth factor-beta (TGFbeta) signaling: a soigne enigma.	4	45	1.53	0.0302	9606.ENSP00000244050,9606.ENSP00000287727,9606.ENSP00000355896,9606.ENSP00000379350	SNAI1,ZFYVE9,TGFB2,ITGB1
PMID:34552922	(2021) Epigenetic Regulation of Angiogenesis in Development and Tumors Progression: Potential Implications for Cancer Treatment.	5	101	1.28	0.0304	9606.ENSP00000263253,9606.ENSP00000269141,9606.ENSP00000334061,9606.ENSP00000416293,9606.ENSP00000480791	EP300,CDH2,HDAC6,SLC2A1,FGF1
PMID:33256814	(2020) Glycometabolic rearrangements--aerobic glycolysis in pancreatic cancer: causes, characteristics and clinical applications.	5	101	1.28	0.0304	9606.ENSP00000234590,9606.ENSP00000244050,9606.ENSP00000263253,9606.ENSP00000269141,9606.ENSP00000416293	ENO1,SNAI1,EP300,CDH2,SLC2A1
PMID:30064416	(2018) Epigenetics in ovarian cancer: premise, properties, and perspectives.	5	101	1.28	0.0304	9606.ENSP00000216271,9606.ENSP00000244050,9606.ENSP00000263253,9606.ENSP00000269141,9606.ENSP00000334061	HDAC10,SNAI1,EP300,CDH2,HDAC6
PMID:27915480	(2016) Genetic and Epigenetic Alterations in Bladder Cancer.	5	101	1.28	0.0304	9606.ENSP00000220772,9606.ENSP00000258149,9606.ENSP00000263253,9606.ENSP00000264144,9606.ENSP00000276925	SFRP1,MDM2,EP300,LAMC2,CDKN2B
PMID:24658274	(2014) Roles of F-box proteins in cancer.	5	101	1.28	0.0304	9606.ENSP00000216225,9606.ENSP00000274255,9606.ENSP00000276925,9606.ENSP00000313950,9606.ENSP00000402084	RBX1,SKP2,CDKN2B,AURKB,WEE1
PMID:35006464	(2021) E3 ubiquitin ligases: styles, structures and functions.	5	102	1.27	0.0317	9606.ENSP00000216225,9606.ENSP00000263253,9606.ENSP00000274255,9606.ENSP00000311083,9606.ENSP00000416293	RBX1,EP300,SKP2,CKS1B,SLC2A1
PMID:35047986	(2020) Major Molecular Signaling Pathways in Oral Cancer Associated With Therapeutic Resistance.	5	102	1.27	0.0317	9606.ENSP00000258149,9606.ENSP00000263253,9606.ENSP00000276925,9606.ENSP00000313950,9606.ENSP00000404503	MDM2,EP300,CDKN2B,AURKB,BBC3
PMID:31557902	(2019) Epigenetic Regulation of Inflammatory Cytokine-Induced Epithelial-To-Mesenchymal Cell Transition and Cancer Stem Cell Generation.	5	102	1.27	0.0317	9606.ENSP00000244050,9606.ENSP00000269141,9606.ENSP00000276925,9606.ENSP00000343204,9606.ENSP00000355896	SNAI1,CDH2,CDKN2B,JAK1,TGFB2
PMID:28671688	(2017) The genomic landscape of pediatric and young adult T-lineage acute lymphoblastic leukemia.	5	102	1.27	0.0317	9606.ENSP00000258149,9606.ENSP00000263253,9606.ENSP00000274255,9606.ENSP00000276925,9606.ENSP00000343204	MDM2,EP300,SKP2,CDKN2B,JAK1
PMID:25954303	(2015) DNA repair mechanisms in cancer development and therapy.	5	102	1.27	0.0317	9606.ENSP00000013807,9606.ENSP00000258149,9606.ENSP00000274255,9606.ENSP00000336701,9606.ENSP00000359300	ERCC1,MDM2,SKP2,RAD51C,CETN2
PMID:23423481	(2013) Comparison of the transcriptomes of long-term label retaining-cells and control cells microdissected from mammary epithelium: an initial study to characterize potential stemprogenitor cells.	5	102	1.27	0.0317	9606.ENSP00000252242,9606.ENSP00000264144,9606.ENSP00000379350,9606.ENSP00000386896,9606.ENSP00000480791	KRT5,LAMC2,ITGB1,ITGA6,FGF1
PMID:20940046	(2011) Transforming growth factor-beta and the hallmarks of cancer.	5	102	1.27	0.0317	9606.ENSP00000258149,9606.ENSP00000269141,9606.ENSP00000276925,9606.ENSP00000320084,9606.ENSP00000355896	MDM2,CDH2,CDKN2B,CD276,TGFB2
PMID:33430127	(2021) Tumor-Associated Antigen xCT and Mutant-p53 as Molecular Targets for New Combinatorial Antitumor Strategies.	4	46	1.52	0.0318	9606.ENSP00000216225,9606.ENSP00000258149,9606.ENSP00000293288,9606.ENSP00000404503	RBX1,MDM2,BAX,BBC3
PMID:35095892	(2021) Establishing a Prognostic Signature Based on Epithelial-Mesenchymal Transition-Related Genes for Endometrial Cancer Patients.	4	46	1.52	0.0318	9606.ENSP00000244050,9606.ENSP00000252242,9606.ENSP00000269141,9606.ENSP00000320084	SNAI1,KRT5,CDH2,CD276
PMID:32206186	(2020) MicroRNA (miR) dysregulation during Helicobacter pylori-induced gastric inflammation and cancer development: critical importance of miR-155.	4	46	1.52	0.0318	9606.ENSP00000013807,9606.ENSP00000244050,9606.ENSP00000258149,9606.ENSP00000343204	ERCC1,SNAI1,MDM2,JAK1
PMID:32332107	(2020) Flow-induced Reorganization of Laminin-integrin Networks Within the Endothelial Basement Membrane Uncovered by Proteomics.	4	46	1.52	0.0318	9606.ENSP00000264144,9606.ENSP00000375778,9606.ENSP00000379350,9606.ENSP00000386896	LAMC2,LAMB3,ITGB1,ITGA6
PMID:32399051	(2020) Concise Review: The Regulatory Mechanism of Lysine Acetylation in Mesenchymal Stem Cell Differentiation.	4	46	1.52	0.0318	9606.ENSP00000216271,9606.ENSP00000263253,9606.ENSP00000264758,9606.ENSP00000334061	HDAC10,EP300,ADD1,HDAC6
PMID:32535199	(2020) Phosphorylation of the mRNA cap-binding protein eIF4E and cancer.	4	46	1.52	0.0318	9606.ENSP00000244050,9606.ENSP00000258149,9606.ENSP00000269141,9606.ENSP00000313950	SNAI1,MDM2,CDH2,AURKB
PMID:33330110	(2020) The Role of Non-Coding RNAs in Controlling Cell Cycle Related Proteins in Cancer Cells.	4	46	1.52	0.0318	9606.ENSP00000258149,9606.ENSP00000276925,9606.ENSP00000343204,9606.ENSP00000402084	MDM2,CDKN2B,JAK1,WEE1
PMID:33343360	(2020) Therapeutic Potential of Exosomes in Pulmonary Fibrosis.	4	46	1.52	0.0318	9606.ENSP00000244050,9606.ENSP00000269141,9606.ENSP00000355896,9606.ENSP00000386896	SNAI1,CDH2,TGFB2,ITGA6
PMID:30783081	(2019) Dental-craniofacial manifestation and treatment of rare diseases.	4	46	1.52	0.0318	9606.ENSP00000252242,9606.ENSP00000264144,9606.ENSP00000375778,9606.ENSP00000480791	KRT5,LAMC2,LAMB3,FGF1
PMID:30885209	(2019) NF-kappaB upregulates glutamine-fructose-6-phosphate transaminase 2 to promote migration in non-small cell lung cancer.	4	46	1.52	0.0318	9606.ENSP00000242208,9606.ENSP00000244050,9606.ENSP00000269141,9606.ENSP00000416293	INHBA,SNAI1,CDH2,SLC2A1
PMID:29396444	(2018) Differential long non-coding RNA expression profiles in human oocytes and cumulus cells.	4	46	1.52	0.0318	9606.ENSP00000242208,9606.ENSP00000258149,9606.ENSP00000269141,9606.ENSP00000313950	INHBA,MDM2,CDH2,AURKB
PMID:29449696	(2018) Snail regulates BMP and TGFbeta pathways to control the differentiation status of glioma-initiating cells.	4	46	1.52	0.0318	9606.ENSP00000244050,9606.ENSP00000249075,9606.ENSP00000355896,9606.ENSP00000367972	SNAI1,LIF,TGFB2,ID4
PMID:30018740	(2018) Integrative landscape of dysregulated signaling pathways of clinically distinct pancreatic cancer subtypes.	4	46	1.52	0.0318	9606.ENSP00000258149,9606.ENSP00000263253,9606.ENSP00000276925,9606.ENSP00000416293	MDM2,EP300,CDKN2B,SLC2A1
PMID:26797644	(2016) Epithelial-Mesenchymal Transition (EMT) and Regulation of EMT Factors by Steroid Nuclear Receptors in Breast Cancer: A Review and in Silico Investigation.	4	46	1.52	0.0318	9606.ENSP00000244050,9606.ENSP00000269141,9606.ENSP00000355896,9606.ENSP00000367972	SNAI1,CDH2,TGFB2,ID4
PMID:27301576	(2016) A Myc-driven self-reinforcing regulatory network maintains mouse embryonic stem cell identity.	4	46	1.52	0.0318	9606.ENSP00000220772,9606.ENSP00000249075,9606.ENSP00000343204,9606.ENSP00000452871	SFRP1,LIF,JAK1,TLE3
PMID:25883548	(2015) Cytoskeletal proteins in cortical development and disease: actin associated proteins in periventricular heterotopia.	4	46	1.52	0.0318	9606.ENSP00000269141,9606.ENSP00000274255,9606.ENSP00000327145,9606.ENSP00000402084	CDH2,SKP2,FLNC,WEE1
PMID:26165517	(2015) Paracrine Met signaling triggers epithelial-mesenchymal transition in mammary luminal progenitors, affecting their fate.	4	46	1.52	0.0318	9606.ENSP00000244050,9606.ENSP00000252242,9606.ENSP00000269141,9606.ENSP00000386896	SNAI1,KRT5,CDH2,ITGA6
PMID:24715701	(2014) Defining the localization and molecular characteristic of minor salivary gland label-retaining cells.	4	46	1.52	0.0318	9606.ENSP00000269141,9606.ENSP00000355896,9606.ENSP00000367972,9606.ENSP00000386896	CDH2,TGFB2,ID4,ITGA6
PMID:24886091	(2014) TGF-beta stimulation in human and murine cells reveals commonly affected biological processes and pathways at transcription level.	4	46	1.52	0.0318	9606.ENSP00000242208,9606.ENSP00000276925,9606.ENSP00000355896,9606.ENSP00000379350	INHBA,CDKN2B,TGFB2,ITGB1
PMID:24086471	(2013) Established thymic epithelial progenitorstem cell-like cell lines differentiate into mature thymic epithelial cells and support T cell development.	4	46	1.52	0.0318	9606.ENSP00000252242,9606.ENSP00000264144,9606.ENSP00000331791,9606.ENSP00000379350	KRT5,LAMC2,TBX1,ITGB1
PMID:24162158	(2013) Characterization of cell lines derived from breast cancers and normal mammary tissues for the study of the intrinsic molecular subtypes.	4	46	1.52	0.0318	9606.ENSP00000244050,9606.ENSP00000252242,9606.ENSP00000379350,9606.ENSP00000386896	SNAI1,KRT5,ITGB1,ITGA6
PMID:22037302	(2012) The 26S proteasome complex: an attractive target for cancer therapy.	4	46	1.52	0.0318	9606.ENSP00000258149,9606.ENSP00000274255,9606.ENSP00000334061,9606.ENSP00000404503	MDM2,SKP2,HDAC6,BBC3
PMID:22664915	(2012) The hallmarks of cancer: a long non-coding RNA point of view.	4	46	1.52	0.0318	9606.ENSP00000258149,9606.ENSP00000263253,9606.ENSP00000269141,9606.ENSP00000404503	MDM2,EP300,CDH2,BBC3
PMID:17953753	(2007) Genes involved in TGF beta1-driven epithelial-mesenchymal transition of renal epithelial cells are topologically related in the human interactome map.	4	46	1.52	0.0318	9606.ENSP00000242208,9606.ENSP00000269141,9606.ENSP00000402084,9606.ENSP00000480791	INHBA,CDH2,WEE1,FGF1
PMID:30992007	(2019) The multifaceted roles of FOXM1 in pulmonary disease.	5	103	1.27	0.0322	9606.ENSP00000220772,9606.ENSP00000244050,9606.ENSP00000274255,9606.ENSP00000311083,9606.ENSP00000313950	SFRP1,SNAI1,SKP2,CKS1B,AURKB
PMID:34885058	(2021) Genome Instability in Multiple Myeloma: Facts and Factors.	6	182	1.1	0.0328	9606.ENSP00000013807,9606.ENSP00000216225,9606.ENSP00000258149,9606.ENSP00000263253,9606.ENSP00000311083,9606.ENSP00000334061	ERCC1,RBX1,MDM2,EP300,CKS1B,HDAC6
PMID:35197444	(2022) Numb-PRRL promotes TGF-beta1- and EGF-induced epithelial-to-mesenchymal transition in pancreatic cancer.	3	13	1.95	0.0329	9606.ENSP00000244050,9606.ENSP00000258149,9606.ENSP00000269141	SNAI1,MDM2,CDH2
PMID:35399711	(2022) Cytokeratin Expression Pattern in Human Endometrial Carcinomas and Lymph Nodes Micrometastasis: a Mini-review.	3	13	1.95	0.0329	9606.ENSP00000252242,9606.ENSP00000311083,9606.ENSP00000329243	KRT5,CKS1B,KRT7
PMID:33809929	(2021) Long Non-Coding RNA CRYBG3 Promotes Lung Cancer Metastasis via Activating the eEF1A1MDM2MTBP Axis.	3	13	1.95	0.0329	9606.ENSP00000244050,9606.ENSP00000258149,9606.ENSP00000269141	SNAI1,MDM2,CDH2
PMID:34008927	(2021) KIN17 promotes tumor metastasis by activating EMT signaling in luminal-A breast cancer.	3	13	1.95	0.0329	9606.ENSP00000244050,9606.ENSP00000252242,9606.ENSP00000269141	SNAI1,KRT5,CDH2
PMID:34094965	(2021) Overexpression of LINC00673 Promotes the Proliferation of Cervical Cancer Cells.	3	13	1.95	0.0329	9606.ENSP00000244050,9606.ENSP00000258149,9606.ENSP00000269141	SNAI1,MDM2,CDH2
PMID:34439223	(2021) Investigating the Interplay between Myeloma Cells and Bone Marrow Stromal Cells in the Development of Drug Resistance: Dissecting the Role of Epigenetic Modifications.	6	184	1.1	0.0329	9606.ENSP00000220772,9606.ENSP00000258149,9606.ENSP00000263253,9606.ENSP00000276925,9606.ENSP00000334061,9606.ENSP00000367972	SFRP1,MDM2,EP300,CDKN2B,HDAC6,ID4
PMID:34944799	(2021) Enhancing Therapeutic Approaches for Melanoma Patients Targeting Epigenetic Modifiers.	4	47	1.51	0.0329	9606.ENSP00000258149,9606.ENSP00000263253,9606.ENSP00000320084,9606.ENSP00000334061	MDM2,EP300,CD276,HDAC6
PMID:32083000	(2020) PVT1 Long Non-coding RNA in Gastrointestinal Cancer.	4	47	1.51	0.0329	9606.ENSP00000244050,9606.ENSP00000274255,9606.ENSP00000276925,9606.ENSP00000313950	SNAI1,SKP2,CDKN2B,AURKB
PMID:32492961	(2020) Quercetin Inhibits Lef1 and Resensitizes Docetaxel-Resistant Breast Cancer Cells.	3	13	1.95	0.0329	9606.ENSP00000227451,9606.ENSP00000244050,9606.ENSP00000355896	DTX4,SNAI1,TGFB2
PMID:32596382	(2020) Long Noncoding RNA NEAT1 Regulates TGF-beta2-Induced Epithelial-Mesenchymal Transition of Lens Epithelial Cells through the miR-34aSnail1 and miR-204Zeb1 Pathways.	3	13	1.95	0.0329	9606.ENSP00000244050,9606.ENSP00000269141,9606.ENSP00000355896	SNAI1,CDH2,TGFB2
PMID:33101043	(2020) Editorial: Targeting the PD-1PD-L1 Cancer Immune Evasion Axis: Challenges and Emerging Strategies.	3	13	1.95	0.0329	9606.ENSP00000244050,9606.ENSP00000269141,9606.ENSP00000320084	SNAI1,CDH2,CD276
PMID:33116642	(2020) Possible Oncogenic Viruses Associated with Lung Cancer.	4	47	1.51	0.0329	9606.ENSP00000244050,9606.ENSP00000252242,9606.ENSP00000258149,9606.ENSP00000416293	SNAI1,KRT5,MDM2,SLC2A1
PMID:33117703	(2020) Protein Post-translational Modifications in Head and Neck Cancer.	4	47	1.51	0.0329	9606.ENSP00000244050,9606.ENSP00000269141,9606.ENSP00000334061,9606.ENSP00000379350	SNAI1,CDH2,HDAC6,ITGB1
PMID:33154944	(2020) Polyploid Giant Cancer Cells, a Hallmark of Oncoviruses and a New Therapeutic Challenge.	4	47	1.51	0.0329	9606.ENSP00000244050,9606.ENSP00000258149,9606.ENSP00000263253,9606.ENSP00000313950	SNAI1,MDM2,EP300,AURKB
PMID:33213510	(2020) The promising role of noncoding RNAs in cancer-associated fibroblasts: an overview of current status and future perspectives.	5	104	1.27	0.0329	9606.ENSP00000244050,9606.ENSP00000269141,9606.ENSP00000320084,9606.ENSP00000355896,9606.ENSP00000416293	SNAI1,CDH2,CD276,TGFB2,SLC2A1
PMID:33298170	(2020) Allogeneic human umbilical cord Whartons jelly stem cells increase several-fold the expansion of human cord blood CD34+ cells both in vitro and in vivo.	4	47	1.51	0.0329	9606.ENSP00000269141,9606.ENSP00000280904,9606.ENSP00000379350,9606.ENSP00000386896	CDH2,DSC2,ITGB1,ITGA6
[truncated: 568 more rows]

## Sheet: Local network Cluster (STRING)
#term ID	term description	observed gene count	background gene count	strength	false discovery rate	matching proteins in your network (IDs)	matching proteins in your network (labels)
[truncated: 4 more rows]

[truncated: 4 more sheets: KEGG Pathways, Reactome Pathways, WikiPathways, Disease-gene associations]
